# Supplementary material for: Prediction of genome-wide effects of single nucleotide variants on transcription factor binding
Source: Sci Rep. 2020 Oct 19;10:17632. doi: 10.1038/s41598-020-74793-4 (PMC7572467; doi:10.1038/s41598-020-74793-4)
Supplement: Supplementary file 4 — Supplementary Table S1. [file 41598_2020_74793_MOESM4_ESM.xlsx]

## Sheet: dhs_pwm
TF name	Motif ID	TF family	Gainability	Disruptability	Hitability	Robustness
TFAP2B	M5917_1.02	AP-2	-2.69229	-2.5839	-2.40969	0.330437
TFAP2B	M5918_1.02	AP-2	-2.85853	-2.7586	-2.60023	0.305558
TFAP2B	M5919_1.02	AP-2	-3.11853	-3.00757	-2.82125	0.348853
TFAP2B	M6144_1.02	AP-2	-2.31555	-2.24299	-2.09854	0.282959
TFAP2D	M6146_1.02	AP-2	-3.39392	-3.2715	-3.10804	0.313667
TFAP2C	M2320_1.02	AP-2	-2.72813	-2.50255	-2.25974	0.42826
TFAP2C	M2939_1.02	AP-2	-2.16015	-2.07431	-1.9033	0.325486
TFAP2C	M4525_1.02	AP-2	-2.7717	-2.58106	-2.33734	0.429462
TFAP2C	M5920_1.02	AP-2	-2.68381	-2.56741	-2.39399	0.329225
TFAP2C	M5921_1.02	AP-2	-2.74209	-2.56316	-2.42353	0.274945
TFAP2C	M5922_1.02	AP-2	-3.21631	-3.12306	-2.94446	0.337172
TFAP2C	M5923_1.02	AP-2	-2.4943	-2.4004	-2.21438	0.3484
TFAP2C	M5924_1.02	AP-2	-3.19334	-3.10081	-2.88566	0.390679
TFAP2C	M5925_1.02	AP-2	-2.44297	-2.31374	-2.13763	0.333356
TFAP2C	M6145_1.02	AP-2	-2.34672	-2.15766	-2.01565	0.278918
TFAP2E	M0085_1.02	AP-2	-2.23424	-2.16549	-1.96724	0.366497
TFAP2A	M1838_1.02	AP-2	-2.8335	-2.62292	-2.39555	0.407579
TFAP2A	M2934_1.02	AP-2	-2.06357	-1.99694	-1.79111	0.377467
TFAP2A	M4524_1.02	AP-2	-2.82439	-2.62959	-2.38777	0.426959
TFAP2A	M5911_1.02	AP-2	-2.61732	-2.52373	-2.34218	0.341674
TFAP2A	M5912_1.02	AP-2	-2.62826	-2.54396	-2.38084	0.313119
TFAP2A	M5913_1.02	AP-2	-2.81722	-2.74282	-2.51031	0.414556
TFAP2A	M5914_1.02	AP-2	-2.86032	-2.67395	-2.5432	0.259964
TFAP2A	M5915_1.02	AP-2	-2.78601	-2.6785	-2.50814	0.324466
TFAP2A	M5916_1.02	AP-2	-3.15178	-3.05004	-2.86734	0.343401
TFAP2A	M6143_1.02	AP-2	-2.24622	-2.05082	-1.91635	0.266274
ARID3A	M6147_1.02	ARID/BRIGHT	-3.23608	-3.11291	-2.89356	0.396533
ARID3A	M6148_1.02	ARID/BRIGHT	-2.27214	-2.24562	-2.1563	0.185887
ARID5B	M3574_1.02	ARID/BRIGHT	-2.86585	-2.90169	-2.73682	0.315884
ARID5B	M6149_1.02	ARID/BRIGHT	-2.47667	-2.49726	-2.3172	0.339396
ARID3B	M0104_1.02	ARID/BRIGHT	-2.36213	-2.30862	-2.10594	0.372926
ARID5A	M0108_1.02	ARID/BRIGHT	-2.71732	-2.61094	-2.36707	0.429664
ARID3C	M0105_1.02	ARID/BRIGHT	-1.86842	-1.8413	-1.63672	0.375659
ARID2	M1536_1.02	ARID/BRIGHT	-2.72487	-2.73532	-2.56101	0.330589
HMGA1	M6279_1.02	AT hook	-1.68528	-1.5934	-1.43272	0.309254
HMGA2	M6280_1.02	AT hook	-3.41904	-3.45657	-3.31566	0.277085
MAX	M1889_1.02	bHLH	-2.57692	-2.45162	-2.29307	0.305864
MAX	M3539_1.02	bHLH	-3.44342	-3.48268	-3.24971	0.415164
MAX	M4465_1.02	bHLH	-2.94992	-2.90243	-2.69499	0.379766
MAX	M4507_1.02	bHLH	-2.65279	-2.58187	-2.41155	0.324415
MAX	M4542_1.02	bHLH	-2.71806	-2.65132	-2.46451	0.349582
MAX	M4596_1.02	bHLH	-3.14699	-3.13161	-2.91399	0.39413
MAX	M4627_1.02	bHLH	-2.66986	-2.65757	-2.49954	0.305038
MAX	M4628_1.02	bHLH	-2.92722	-2.89743	-2.76333	0.265667
MAX	M4646_1.02	bHLH	-2.8955	-2.85204	-2.67631	0.332781
MAX	M5613_1.02	bHLH	-4.50649	-4.42048	-4.24147	0.337805
MAX	M5614_1.02	bHLH	-2.9332	-2.97699	-2.77588	0.370653
MAX	M6335_1.02	bHLH	-2.86076	-2.81867	-2.65616	0.312158
MLXIPL	M5633_1.02	bHLH	-3.05361	-3.12698	-2.98841	0.273174
MLXIPL	M6346_1.02	bHLH	-3.78374	-3.77338	-3.58933	0.345446
ARNTL2	M0220_1.02	bHLH	-2.82324	-2.89881	-2.73092	0.320618
AHRR	M2917_1.02	bHLH	-4.58078	-4.86553	-4.65972	0.377428
TFE3	M5930_1.02	bHLH	-2.58879	-2.58604	-2.44379	0.279322
TFE3	M6517_1.02	bHLH	-2.39813	-2.31875	-2.18071	0.272272
HES2	M0199_1.02	bHLH	-2.71694	-2.78017	-2.57224	0.380457
MNT	M5634_1.02	bHLH	-2.94767	-3.01039	-2.7936	0.392965
TCF3	M3154_1.02	bHLH	-2.91177	-2.73918	-2.51436	0.404103
TCF3	M3155_1.02	bHLH	-2.99729	-2.86166	-2.64076	0.398685
TCF3	M5900_1.02	bHLH	-2.44475	-2.2372	-2.05971	0.33547
TCF3	M6516_1.02	bHLH	-2.41921	-2.29256	-2.12324	0.322852
SREBF1	M2387_1.02	bHLH	-2.69065	-2.5997	-2.48607	0.230224
SREBF1	M3944_1.02	bHLH	-3.02792	-2.97029	-2.83374	0.269787
SREBF1	M3945_1.02	bHLH	-4.4172	-4.39963	-4.35806	0.0912853
SREBF1	M6487_1.02	bHLH	-2.29059	-2.20005	-2.04051	0.307441
TFAP4	M2943_1.02	bHLH	-3.776	-3.62727	-3.40362	0.402478
TFAP4	M2944_1.02	bHLH	-2.25339	-2.0783	-1.88559	0.358367
TFAP4	M2947_1.02	bHLH	-2.45894	-2.30505	-2.12045	0.346263
TFAP4	M5926_1.02	bHLH	-2.86134	-2.70298	-2.58784	0.232892
TFAP4	M5927_1.02	bHLH	-2.89606	-2.73989	-2.62017	0.240928
TFAP4	M6513_1.02	bHLH	-2.8042	-2.61577	-2.45178	0.3145
HIF1A	M6275_1.02	bHLH	-2.92125	-3.07472	-2.89496	0.338939
TCFL5	M0212_1.02	bHLH	-2.61147	-2.89695	-2.66737	0.410593
USF2	M2322_1.02	bHLH	-2.7179	-2.56897	-2.41451	0.299286
USF2	M4481_1.02	bHLH	-3.46616	-3.40175	-3.21055	0.356125
USF2	M4515_1.02	bHLH	-3.57615	-3.50346	-3.30398	0.368288
USF2	M4550_1.02	bHLH	-3.09713	-2.99795	-2.86175	0.269196
USF2	M4579_1.02	bHLH	-3.37105	-3.29761	-3.14223	0.300772
USF2	M4638_1.02	bHLH	-3.30656	-3.19333	-3.03565	0.304465
USF2	M6531_1.02	bHLH	-2.55125	-2.44853	-2.28123	0.319692
TFEC	M5932_1.02	bHLH	-2.49686	-2.42776	-2.28101	0.286729
AHR	M2917_1.02	bHLH	-4.58078	-4.86553	-4.65972	0.377428
AHR	M6139_1.02	bHLH	-2.53273	-2.88133	-2.72748	0.298306
MLX	M5632_1.02	bHLH	-3.34226	-3.45301	-3.35109	0.209175
MYF6	M5651_1.02	bHLH	-2.9683	-2.87181	-2.77829	0.193727
MYF6	M6353_1.02	bHLH	-2.37824	-2.16839	-2.11579	0.114062
SIM1	M5234_1.02	bHLH	-3.23908	-3.49821	-3.39414	0.213091
TFEB	M5931_1.02	bHLH	-2.69241	-2.62498	-2.49918	0.251495
TFEB	M6518_1.02	bHLH	-3.51153	-3.6198	-3.5467	0.15492
HAND1	M6268_1.02	bHLH	-2.4783	-2.41992	-2.25395	0.317619
HES1	M6271_1.02	bHLH	-2.67135	-2.70814	-2.54222	0.317543
EPAS1	M6212_1.02	bHLH	-2.78576	-2.60269	-2.34517	0.447314
TCF21	M0214_1.02	bHLH	-2.67065	-2.50838	-2.41659	0.190514
MXI1	M4543_1.02	bHLH	-2.73976	-2.68569	-2.47506	0.384303
MXI1	M4678_1.02	bHLH	-3.65667	-3.46483	-3.26746	0.365213
MXI1	M4679_1.02	bHLH	-2.63652	-2.61393	-2.53009	0.17556
MYOG	M6355_1.02	bHLH	-2.76893	-2.55805	-2.37096	0.350005
TWIST1	M6527_1.02	bHLH	-2.81831	-2.68649	-2.5756	0.225342
NEUROG3	M5653_1.02	bHLH	-2.98441	-2.95197	-2.83691	0.232754
BHLHE41	M5306_1.02	bHLH	-3.22374	-3.30175	-3.16144	0.276081
BHLHE41	M5309_1.02	bHLH	-3.63532	-3.75708	-3.659	0.20214
BHLHE41	M6161_1.02	bHLH	-3.43661	-3.36523	-3.13398	0.412853
BHLHE23	M5308_1.02	bHLH	-3.00743	-3.05102	-2.91157	0.274652
TCF15	M4850_1.02	bHLH	-3.26062	-3.17216	-2.93127	0.425743
MYOD1	M3589_1.02	bHLH	-2.70132	-2.58204	-2.41179	0.32431
MYOD1	M3591_1.02	bHLH	-2.25222	-2.08618	-1.88287	0.373843
MYOD1	M6354_1.02	bHLH	-2.22475	-2.0601	-1.91469	0.284527
NPAS1	M5234_1.02	bHLH	-3.23908	-3.49821	-3.39414	0.213091
ARNTL	M5290_1.02	bHLH	-3.89659	-3.92412	-3.8699	0.117377
ARNTL	M6162_1.02	bHLH	-3.71555	-3.75652	-3.58309	0.329242
BHLHE40	M4553_1.02	bHLH	-2.77011	-2.82977	-2.68552	0.282625
BHLHE40	M5305_1.02	bHLH	-3.15143	-3.23273	-3.07853	0.298876
BHLHE40	M6160_1.02	bHLH	-2.74774	-2.79514	-2.69795	0.200511
MYCN	M3642_1.02	bHLH	-2.91823	-2.98744	-2.72391	0.454901
MYCN	M6352_1.02	bHLH	-2.6224	-2.67106	-2.5765	0.195662
CLOCK	M5321_1.02	bHLH	-2.90258	-2.89486	-2.78217	0.228546
HEY2	M5510_1.02	bHLH	-2.95111	-3.01931	-2.88093	0.272858
HEY2	M5511_1.02	bHLH	-2.9744	-3.01856	-2.88477	0.265132
HEY2	M6273_1.02	bHLH	-3.42758	-3.38369	-3.19033	0.35931
MYC	M4532_1.02	bHLH	-2.60489	-2.57289	-2.41626	0.302781
MYC	M4558_1.02	bHLH	-2.74832	-2.70477	-2.53011	0.331125
MYC	M4609_1.02	bHLH	-2.71225	-2.69381	-2.51699	0.334449
MYC	M4610_1.02	bHLH	-2.64856	-2.64035	-2.45282	0.350661
MYC	M4643_1.02	bHLH	-2.45624	-2.36597	-2.26065	0.21535
MYC	M4645_1.02	bHLH	-2.67858	-2.63161	-2.44221	0.353444
MYC	M6351_1.02	bHLH	-2.91406	-2.90403	-2.75212	0.295153
TCF12	M4479_1.02	bHLH	-2.42434	-2.20588	-1.98768	0.394936
TCF12	M4513_1.02	bHLH	-2.29421	-2.06926	-1.95559	0.230277
TCF12	M6288_1.02	bHLH	-2.4899	-2.25622	-2.12983	0.252517
ARNT	M2956_1.02	bHLH	-3.20446	-3.26889	-2.99517	0.46755
ARNT	M2957_1.02	bHLH	-4.02477	-4.10732	-3.8355	0.465212
ARNT	M6151_1.02	bHLH	-2.36847	-2.65598	-2.50166	0.299063
FERD3L	M4971_1.02	bHLH	-2.29224	-2.17031	-2.02834	0.278846
NPAS3	M5234_1.02	bHLH	-3.23908	-3.49821	-3.39414	0.213091
USF1	M1917_1.02	bHLH	-2.80045	-2.66936	-2.52631	0.280632
USF1	M4080_1.02	bHLH	-3.3254	-3.33049	-3.12196	0.381317
USF1	M4081_1.02	bHLH	-2.8663	-2.78922	-2.57672	0.386937
USF1	M4086_1.02	bHLH	-2.24432	-2.19105	-2.08818	0.2109
USF1	M4429_1.02	bHLH	-3.51737	-3.45694	-3.27038	0.349205
USF1	M4480_1.02	bHLH	-3.65874	-3.65183	-3.47418	0.335717
USF1	M4514_1.02	bHLH	-3.45927	-3.35608	-3.16325	0.358552
USF1	M4578_1.02	bHLH	-3.21757	-3.12961	-3.01543	0.231188
USF1	M4637_1.02	bHLH	-3.3024	-3.20565	-3.03211	0.329407
USF1	M5943_1.02	bHLH	-2.82847	-2.75663	-2.63015	0.25266
USF1	M6530_1.02	bHLH	-2.98039	-2.89097	-2.7948	0.198628
SIM2	M5234_1.02	bHLH	-3.23908	-3.49821	-3.39414	0.213091
TAL1	M6500_1.02	bHLH	-3.23152	-3.07136	-2.93475	0.269888
TAL1	M6501_1.02	bHLH	-4.1722	-4.05163	-3.79541	0.445657
NEUROD1	M6358_1.02	bHLH	-2.4621	-2.30677	-2.12142	0.347399
TCF23	M0195_1.02	bHLH	-2.23632	-2.12872	-1.96251	0.318003
HEYL	M0183_1.02	bHLH	-2.70358	-2.75332	-2.61447	0.27365
HAND2	M6268_1.02	bHLH	-2.4783	-2.41992	-2.25395	0.317619
EBF1	M1968_1.02	bHLH	-2.53899	-2.3077	-2.14139	0.318152
EBF1	M5364_1.02	bHLH	-3.37084	-3.21872	-3.03894	0.338974
EBF1	M6175_1.02	bHLH	-2.63869	-2.42359	-2.24417	0.338426
HEY1	M5509_1.02	bHLH	-3.05054	-3.10291	-2.93298	0.323816
MESP1	M5627_1.02	bHLH	-2.31458	-2.20522	-2.05297	0.29572
PTF1A	M6441_1.02	bHLH	-3.39203	-3.277	-3.05048	0.406414
ATOH8	M5116_1.02	bHLH	-2.28603	-2.08781	-1.94617	0.27829
NPAS2	M0196_1.02	bHLH	-2.72375	-2.73163	-2.57138	0.308571
NEUROD2	M5652_1.02	bHLH	-2.57643	-2.54663	-2.41924	0.254216
NHLH1	M1880_1.02	bHLH	-2.9698	-2.7822	-2.6169	0.316571
NHLH1	M3375_1.02	bHLH	-3.84483	-3.67984	-3.41381	0.458031
NHLH1	M3376_1.02	bHLH	-3.98725	-3.82003	-3.57753	0.427856
NHLH1	M5670_1.02	bHLH	-2.8167	-2.6511	-2.53944	0.226712
NHLH1	M5671_1.02	bHLH	-2.75371	-2.56062	-2.44345	0.236465
NHLH1	M6270_1.02	bHLH	-3.87707	-3.72889	-3.53853	0.354884
ARNT2	M6150_1.02	bHLH	-2.46874	-2.39696	-2.22705	0.323768
NPAS4	M4930_1.02	bHLH	-3.23547	-3.64608	-3.50725	0.273603
MLXIP	M0211_1.02	bHLH	-2.9426	-3.00417	-2.87954	0.249481
OLIG3	M5693_1.02	bHLH	-2.71497	-2.67453	-2.55968	0.232382
NHLH2	M0216_1.02	bHLH	-2.23666	-2.10457	-1.91527	0.353311
NEUROG2	M5653_1.02	bHLH	-2.98441	-2.95197	-2.83691	0.232754
NEUROG2	M5654_1.02	bHLH	-3.11816	-3.0693	-2.98802	0.170686
MSC	M5636_1.02	bHLH	-2.84573	-2.71918	-2.62686	0.191499
HES7	M5506_1.02	bHLH	-4.20071	-4.23009	-4.12523	0.214523
ATOH7	M0224_1.02	bHLH	-2.6562	-2.57877	-2.42225	0.302601
BHLHA15	M5304_1.02	bHLH	-3.12328	-3.1263	-2.99579	0.259555
BHLHE22	M5307_1.02	bHLH	-3.32942	-3.31572	-3.15154	0.314792
NEUROG1	M0217_1.02	bHLH	-2.25348	-2.23528	-2.08689	0.289426
FIGLA	M5430_1.02	bHLH	-2.35574	-2.20304	-2.0299	0.328793
ASCL2	M0178_1.02	bHLH	-2.26468	-2.04923	-1.84536	0.374629
OLIG1	M5690_1.02	bHLH	-3.25223	-3.25365	-3.14882	0.214459
MITF	M6345_1.02	bHLH	-2.34314	-2.24355	-2.06238	0.341087
TCF23	M0214_1.02	bHLH	-2.67065	-2.50838	-2.41659	0.190514
MESP2	M5627_1.02	bHLH	-2.31458	-2.20522	-2.05297	0.29572
HES4	M0191_1.02	bHLH	-2.53834	-2.70829	-2.51549	0.358494
TCF4	M5901_1.02	bHLH	-2.49967	-2.3105	-2.14549	0.316105
TCF4	M5902_1.02	bHLH	-2.08045	-1.97651	-1.78833	0.351625
TCF4	M6316_1.02	bHLH	-2.74137	-2.57957	-2.4702	0.222625
HES5	M5504_1.02	bHLH	-4.14896	-4.15086	-4.03416	0.235633
HES5	M5505_1.02	bHLH	-4.36911	-4.33865	-4.23734	0.208046
SREBF2	M2388_1.02	bHLH	-2.66844	-2.60187	-2.484	0.237707
SREBF2	M5866_1.02	bHLH	-3.41624	-3.48463	-3.4096	0.158669
SREBF2	M6488_1.02	bHLH	-2.36553	-2.19952	-2.00464	0.361551
OLIG2	M5691_1.02	bHLH	-2.8259	-2.78841	-2.67795	0.224563
OLIG2	M5692_1.02	bHLH	-2.92258	-2.91651	-2.80095	0.23364
TWIST2	M0177_1.02	bHLH	-2.57161	-2.51422	-2.33994	0.330537
MGA	M5628_1.02	bHLH	-2.33281	-2.30175	-2.22041	0.170807
MGA	M5629_1.02	bHLH	-4.80216	-4.83374	-4.68725	0.286313
MGA	M5630_1.02	bHLH	-4.24555	-4.22681	-4.06745	0.307152
CREB3L3	M5323_1.02	bZIP	-3.91125	-3.94404	-3.80136	0.280018
FOSL2	M2280_1.02	bZIP	-2.89772	-2.59167	-2.40916	0.343111
FOSL2	M4565_1.02	bZIP	-3.02756	-2.73087	-2.47903	0.44004
FOSL2	M6230_1.02	bZIP	-2.87408	-2.58399	-2.39945	0.346164
NFE2L1	M4030_1.02	bZIP	-2.46372	-2.42899	-2.15828	0.463852
NFE2L1	M6359_1.02	bZIP	-1.79883	-1.78474	-1.64166	0.280669
CEBPE	M5317_1.02	bZIP	-2.74078	-2.73477	-2.62446	0.2243
CEBPE	M6172_1.02	bZIP	-2.48423	-2.47803	-2.31484	0.313231
CREM	M6181_1.02	bZIP	-2.79916	-2.81072	-2.6836	0.253766
XBP1	M3447_1.02	bZIP	-4.26068	-4.41638	-4.15851	0.447762
XBP1	M4101_1.02	bZIP	-3.50243	-3.66637	-3.45176	0.389923
XBP1	M5952_1.02	bZIP	-3.58925	-3.81169	-3.67305	0.273277
XBP1	M5953_1.02	bZIP	-3.61442	-3.80453	-3.63168	0.328342
XBP1	M6536_1.02	bZIP	-3.40446	-3.64695	-3.49054	0.302419
DBP	M5337_1.02	bZIP	-3.39796	-3.42028	-3.28005	0.275956
DBP	M5338_1.02	bZIP	-3.21691	-3.21906	-3.06266	0.302413
DBP	M6186_1.02	bZIP	-2.41753	-2.39039	-2.21695	0.329253
CREB3	M5323_1.02	bZIP	-3.91125	-3.94404	-3.80136	0.280018
CREB3	M5324_1.02	bZIP	-3.62657	-3.80207	-3.6328	0.322766
HLF	M1875_1.02	bZIP	-2.73906	-2.73375	-2.57885	0.30001
HLF	M3393_1.02	bZIP	-2.58057	-2.60663	-2.49166	0.232591
HLF	M5516_1.02	bZIP	-2.87629	-2.88197	-2.70133	0.340269
HLF	M6277_1.02	bZIP	-2.98683	-2.99135	-2.80928	0.342447
BACH2	M2980_1.02	bZIP	-2.67835	-2.55161	-2.387	0.315483
ATF2	M3087_1.02	bZIP	-3.13455	-3.23338	-3.20077	0.0723357
ATF2	M3088_1.02	bZIP	-3.41102	-3.7491	-3.58254	0.318541
NFE2L2	M6360_1.02	bZIP	-2.55534	-2.43297	-2.27675	0.302119
ATF6	M2978_1.02	bZIP	-3.43429	-3.70436	-3.67588	0.063478
ATF6	M6155_1.02	bZIP	-3.51088	-3.6831	-3.55345	0.258096
CREB1	M3083_1.02	bZIP	-2.79996	-2.89796	-2.85067	0.103165
CREB1	M3084_1.02	bZIP	-2.95382	-3.16562	-3.00133	0.314974
CREB1	M3089_1.02	bZIP	-3.0158	-3.30921	-3.14998	0.306937
CREB1	M3090_1.02	bZIP	-3.05059	-3.32895	-3.16251	0.318355
CREB1	M4012_1.02	bZIP	-3.84443	-4.14522	-3.96055	0.346365
CREB1	M4013_1.02	bZIP	-5.05931	-5.20376	-5.13745	0.141588
CREB1	M6180_1.02	bZIP	-2.54357	-2.69299	-2.59139	0.208599
ATF1	M6152_1.02	bZIP	-2.87051	-2.95747	-2.84562	0.227039
NFE2	M3617_1.02	bZIP	-2.9033	-2.77473	-2.65791	0.235851
NFE2	M4629_1.02	bZIP	-3.56622	-3.37007	-3.16013	0.383318
NFE2	M5659_1.02	bZIP	-3.49509	-3.18149	-3.07052	0.225492
NFE2	M6367_1.02	bZIP	-2.9348	-2.79535	-2.62193	0.32921
BATF3	M5302_1.02	bZIP	-4.62897	-4.61021	-4.52609	0.176094
FOSB	M6228_1.02	bZIP	-2.41346	-2.25924	-2.10773	0.294502
ATF4	M5292_1.02	bZIP	-3.27669	-3.22499	-3.07364	0.294241
NRL	M5689_1.02	bZIP	-2.27814	-2.23174	-2.05311	0.337217
JUND	M2292_1.02	bZIP	-2.96346	-2.63589	-2.47285	0.312998
JUND	M2293_1.02	bZIP	-3.13378	-2.97249	-2.73985	0.414731
JUND	M4464_1.02	bZIP	-3.21406	-3.06324	-2.82232	0.425772
JUND	M4506_1.02	bZIP	-2.96936	-2.68314	-2.50984	0.329036
JUND	M4541_1.02	bZIP	-3.248	-2.94521	-2.71287	0.414321
JUND	M4570_1.02	bZIP	-2.96982	-2.67969	-2.4345	0.431397
JUND	M4571_1.02	bZIP	-2.86072	-2.78693	-2.57218	0.390104
JUND	M4624_1.02	bZIP	-3.51816	-3.40965	-3.23588	0.329774
JUND	M4625_1.02	bZIP	-3.11134	-2.81463	-2.56578	0.436175
JUND	M6318_1.02	bZIP	-2.7865	-2.50642	-2.30895	0.365352
JDP2	M5587_1.02	bZIP	-3.11711	-2.81885	-2.75323	0.14023
JDP2	M5588_1.02	bZIP	-3.92845	-3.91105	-3.81468	0.198998
JDP2	M5589_1.02	bZIP	-3.03104	-2.74898	-2.68547	0.13604
JDP2	M5590_1.02	bZIP	-3.79802	-3.74718	-3.63348	0.230347
CREB3L4	M5323_1.02	bZIP	-3.91125	-3.94404	-3.80136	0.280018
CREB5	M5998_1.02	bZIP	-3.59843	-3.56187	-3.43935	0.245811
CEBPG	M5318_1.02	bZIP	-3.23987	-3.21043	-3.13484	0.159752
CEBPG	M5319_1.02	bZIP	-3.16664	-3.14169	-3.05979	0.171861
CEBPG	M6173_1.02	bZIP	-2.6481	-2.55064	-2.36458	0.348461
BATF	M4452_1.02	bZIP	-2.81065	-2.7114	-2.52022	0.356101
BATF	M6158_1.02	bZIP	-2.50111	-2.3026	-2.14288	0.307727
BACH1	M2979_1.02	bZIP	-3.36164	-3.10422	-2.88425	0.397405
BACH1	M4680_1.02	bZIP	-2.52577	-2.47377	-2.40044	0.155375
BACH1	M4681_1.02	bZIP	-3.40875	-3.16263	-3.09763	0.138996
BACH1	M4682_1.02	bZIP	-2.53823	-2.43196	-2.34888	0.174117
BACH1	M6156_1.02	bZIP	-3.96374	-3.81607	-3.69715	0.239534
CREB3L1	M5325_1.02	bZIP	-3.78025	-3.86328	-3.7283	0.267145
CREB3L1	M5326_1.02	bZIP	-3.60604	-3.62803	-3.49601	0.26212
CREB3L1	M5327_1.02	bZIP	-3.88972	-3.86568	-3.77096	0.195949
CREB3L1	M5328_1.02	bZIP	-4.24101	-4.3377	-4.22011	0.237204
CREB3L1	M5329_1.02	bZIP	-3.71778	-3.72525	-3.60261	0.246003
CREB3L1	M5330_1.02	bZIP	-3.97697	-4.08832	-3.95315	0.267456
ATF3	M4451_1.02	bZIP	-3.09188	-3.053	-2.9346	0.238616
ATF3	M4500_1.02	bZIP	-3.04401	-3.04483	-2.91645	0.25593
ATF3	M4552_1.02	bZIP	-3.08332	-3.10055	-2.97915	0.243864
ATF3	M4597_1.02	bZIP	-2.76606	-2.90352	-2.77928	0.248789
ATF3	M4683_1.02	bZIP	-2.48045	-2.50529	-2.42826	0.162541
ATF3	M4684_1.02	bZIP	-3.26651	-2.94303	-2.80241	0.276586
ATF3	M6153_1.02	bZIP	-1.99918	-1.98365	-1.82587	0.304614
NFIL3	M1857_1.02	bZIP	-2.95245	-2.9492	-2.80252	0.286615
NFIL3	M3156_1.02	bZIP	-3.32681	-3.30886	-3.15279	0.301884
NFIL3	M5663_1.02	bZIP	-2.7644	-2.72394	-2.5476	0.333715
NFIL3	M6368_1.02	bZIP	-3.22068	-3.21163	-2.99969	0.386158
TEF	M4088_1.02	bZIP	-2.70578	-2.7396	-2.61913	0.24224
TEF	M5909_1.02	bZIP	-3.37553	-3.3775	-3.23828	0.274255
TEF	M5910_1.02	bZIP	-3.00863	-2.97252	-2.77798	0.361066
TEF	M6510_1.02	bZIP	-2.67883	-2.64564	-2.47429	0.326007
ATF6B	M2978_1.02	bZIP	-3.43429	-3.70436	-3.67588	0.063478
ATF5	M6154_1.02	bZIP	-2.56879	-2.4394	-2.29242	0.287121
FOS	M2278_1.02	bZIP	-2.79974	-2.50596	-2.31404	0.357196
FOS	M4530_1.02	bZIP	-2.99107	-2.67263	-2.43246	0.424782
FOS	M4590_1.02	bZIP	-2.81049	-2.53165	-2.32522	0.378305
FOS	M4607_1.02	bZIP	-3.09489	-2.79071	-2.53664	0.4429
FOS	M6231_1.02	bZIP	-2.35876	-2.34214	-2.1538	0.351871
ATF7	M5293_1.02	bZIP	-4.14227	-4.38537	-4.20574	0.338752
JUNB	M2291_1.02	bZIP	-2.8056	-2.52137	-2.31831	0.373473
JUNB	M4623_1.02	bZIP	-3.01741	-2.71552	-2.44567	0.462775
JUNB	M6317_1.02	bZIP	-2.4477	-2.25245	-2.06132	0.356021
CEBPB	M2268_1.02	bZIP	-2.69695	-2.54067	-2.39988	0.27689
CEBPB	M3035_1.02	bZIP	-2.3962	-2.28326	-2.05563	0.407946
CEBPB	M3036_1.02	bZIP	-2.67067	-2.61069	-2.38018	0.411842
CEBPB	M4529_1.02	bZIP	-2.81219	-2.68652	-2.46671	0.39718
CEBPB	M4556_1.02	bZIP	-2.70003	-2.62026	-2.4598	0.308901
CEBPB	M4606_1.02	bZIP	-2.92747	-2.84195	-2.61222	0.410789
CEBPB	M5314_1.02	bZIP	-2.94757	-2.92983	-2.83445	0.197181
CEBPB	M5315_1.02	bZIP	-2.96029	-2.93727	-2.84499	0.191428
CEBPB	M6170_1.02	bZIP	-2.34955	-2.25766	-2.10672	0.293581
DDIT3	M6187_1.02	bZIP	-2.82465	-2.82936	-2.66022	0.322571
FOSL1	M2279_1.02	bZIP	-2.93079	-2.6255	-2.44907	0.333853
FOSL1	M4619_1.02	bZIP	-3.01927	-2.69967	-2.52629	0.329164
FOSL1	M6229_1.02	bZIP	-2.63878	-2.45481	-2.23601	0.395784
JUN	M2289_1.02	bZIP	-3.02631	-2.88097	-2.70403	0.334629
JUN	M2290_1.02	bZIP	-2.84085	-2.56973	-2.31516	0.44354
JUN	M4501_1.02	bZIP	-3.29313	-3.19383	-2.9604	0.415787
JUN	M4531_1.02	bZIP	-2.91352	-2.61004	-2.44303	0.319244
JUN	M4557_1.02	bZIP	-3.37359	-3.21504	-3.00697	0.380645
JUN	M4591_1.02	bZIP	-2.94504	-2.66425	-2.40151	0.453925
JUN	M4608_1.02	bZIP	-3.0254	-2.68178	-2.50625	0.332479
JUN	M6319_1.02	bZIP	-2.43076	-2.26461	-2.107	0.30434
MAF	M6332_1.02	bZIP	-2.13014	-2.04444	-1.93472	0.223252
CREB3L2	M0305_1.02	bZIP	-2.9649	-3.10543	-2.99758	0.219901
MAFA	M6330_1.02	bZIP	-3.36876	-3.27635	-3.06513	0.385131
MAFF	M2295_1.02	bZIP	-3.11582	-3.01851	-2.79746	0.398906
MAFF	M4572_1.02	bZIP	-3.37821	-3.25787	-3.10384	0.298592
MAFF	M5607_1.02	bZIP	-3.8478	-3.77784	-3.63949	0.272814
MAFG	M5608_1.02	bZIP	-4.00334	-3.9298	-3.71017	0.396938
MAFG	M6333_1.02	bZIP	-1.96703	-1.93225	-1.81085	0.243855
MAFK	M2296_1.02	bZIP	-2.86068	-2.75282	-2.54508	0.380194
MAFK	M4573_1.02	bZIP	-2.93237	-2.83525	-2.67879	0.302512
MAFK	M4626_1.02	bZIP	-3.35546	-3.228	-3.06145	0.31853
MAFK	M5609_1.02	bZIP	-2.52291	-2.45844	-2.2695	0.35277
MAFK	M5610_1.02	bZIP	-3.76837	-3.70747	-3.47047	0.42058
MAFK	M5611_1.02	bZIP	-2.54041	-2.48852	-2.31574	0.328228
MAFK	M5612_1.02	bZIP	-3.26461	-3.2421	-3.06527	0.33447
MAFK	M6334_1.02	bZIP	-3.17139	-3.07358	-2.99131	0.172575
MAFB	M6331_1.02	bZIP	-2.02016	-1.92775	-1.79157	0.26916
ATF6B	M2978_1.02	bZIP	-3.43429	-3.70436	-3.67588	0.063478
CEBPD	M5316_1.02	bZIP	-3.04894	-3.04981	-2.95875	0.189152
CEBPD	M6171_1.02	bZIP	-2.27275	-2.19919	-2.01995	0.338147
ATF6B	M2978_1.02	bZIP	-3.43429	-3.70436	-3.67588	0.063478
ATF6B	M2978_1.02	bZIP	-3.43429	-3.70436	-3.67588	0.063478
CEBPA	M1925_1.02	bZIP	-2.61796	-2.48814	-2.34351	0.283248
CEBPA	M3031_1.02	bZIP	-2.20921	-2.13302	-1.93363	0.368152
CEBPA	M3032_1.02	bZIP	-2.5474	-2.4912	-2.25618	0.417924
CEBPA	M3040_1.02	bZIP	-3.2722	-3.25115	-3.02188	0.41017
CEBPA	M3047_1.02	bZIP	-2.63342	-2.60126	-2.38684	0.38964
CEBPA	M6169_1.02	bZIP	-2.06405	-1.96636	-1.79404	0.32751
ZEB1	M1926_1.02	C2H2 ZF	-2.5344	-2.4356	-2.30966	0.251731
ZEB1	M2952_1.02	C2H2 ZF	-2.69828	-2.71914	-2.52323	0.363076
ZEB1	M2953_1.02	C2H2 ZF	-2.40818	-2.36707	-2.16125	0.377444
ZEB1	M2954_1.02	C2H2 ZF	-2.77605	-2.66287	-2.4849	0.336213
ZEB1	M2955_1.02	C2H2 ZF	-1.93071	-1.91291	-1.71988	0.358839
ZEB1	M3114_1.02	C2H2 ZF	-2.27201	-2.23162	-2.03905	0.358165
ZEB1	M4483_1.02	C2H2 ZF	-2.32184	-2.22858	-2.11988	0.221417
ZEB1	M4685_1.02	C2H2 ZF	-3.01205	-2.93119	-2.84866	0.173064
ZEB1	M6543_1.02	C2H2 ZF	-2.00244	-1.96266	-1.8634	0.204326
ZFX	M6547_1.02	C2H2 ZF	-3.16515	-3.01428	-2.76011	0.443041
ZNF263	M2324_1.02	C2H2 ZF	-2.77248	-2.42916	-2.13161	0.495975
ZNF263	M4604_1.02	C2H2 ZF	-3.04192	-2.73478	-2.43795	0.495133
ZNF263	M4666_1.02	C2H2 ZF	-2.6633	-2.4098	-2.18554	0.403322
HIVEP2	M6545_1.02	C2H2 ZF	-2.5963	-2.5966	-2.4142	0.342944
SNAI2	M5809_1.02	C2H2 ZF	-2.18632	-2.13163	-1.98043	0.294013
SNAI2	M6469_1.02	C2H2 ZF	-2.39406	-2.23773	-2.17017	0.144069
ZIC2	M4148_1.02	C2H2 ZF	-2.14472	-2.06691	-1.95172	0.232967
ZIC2	M6549_1.02	C2H2 ZF	-2.0903	-1.97833	-1.84501	0.264344
PRDM1	M2307_1.02	C2H2 ZF	-2.83457	-2.6807	-2.50578	0.331531
PRDM1	M4545_1.02	C2H2 ZF	-2.91552	-2.79072	-2.60815	0.343194
PRDM1	M4686_1.02	C2H2 ZF	-2.19986	-2.16764	-2.0987	0.146791
PRDM1	M4687_1.02	C2H2 ZF	-3.12778	-3.09728	-3.02724	0.148934
PRDM1	M5749_1.02	C2H2 ZF	-3.39788	-3.28005	-3.12082	0.306942
PRDM1	M6435_1.02	C2H2 ZF	-3.11026	-2.95913	-2.8094	0.291612
ZNF76	M1915_1.02	C2H2 ZF	-3.45453	-3.3469	-3.13068	0.392178
KLF6	M6325_1.02	C2H2 ZF	-1.99601	-1.8854	-1.76972	0.23385
ZFY	M1963_1.02	C2H2 ZF	-2.76423	-2.61077	-2.38626	0.403654
GLI2	M5488_1.02	C2H2 ZF	-2.9078	-2.86628	-2.68574	0.340134
GLI2	M5489_1.02	C2H2 ZF	-3.17573	-3.24285	-3.12124	0.24422
GLI2	M6265_1.02	C2H2 ZF	-3.77151	-3.68632	-3.58281	0.212058
REST	M1956_1.02	C2H2 ZF	-4.39605	-4.20833	-3.91791	0.487634
REST	M3666_1.02	C2H2 ZF	-5.23091	-4.78799	-4.53661	0.439442
REST	M4469_1.02	C2H2 ZF	-3.47384	-3.3947	-3.25309	0.278245
REST	M4508_1.02	C2H2 ZF	-4.08603	-3.94692	-3.80225	0.283307
REST	M4544_1.02	C2H2 ZF	-4.11887	-3.97502	-3.80914	0.317473
REST	M4574_1.02	C2H2 ZF	-3.97601	-3.85331	-3.70502	0.28926
REST	M4589_1.02	C2H2 ZF	-3.68405	-3.57844	-3.43061	0.288504
REST	M4630_1.02	C2H2 ZF	-3.74998	-3.62931	-3.46542	0.314338
REST	M4655_1.02	C2H2 ZF	-4.74368	-4.44532	-4.14452	0.499739
REST	M4657_1.02	C2H2 ZF	-4.08166	-3.9019	-3.75899	0.280416
REST	M4667_1.02	C2H2 ZF	-3.82541	-3.74232	-3.58876	0.297833
REST	M6450_1.02	C2H2 ZF	-4.36061	-4.19178	-3.88537	0.506154
MECOM	M3225_1.02	C2H2 ZF	-4.50739	-4.45668	-4.34996	0.217874
MECOM	M3226_1.02	C2H2 ZF	-3.40259	-3.44277	-3.34256	0.206053
MECOM	M3227_1.02	C2H2 ZF	-3.80063	-3.78454	-3.72015	0.137802
MECOM	M3228_1.02	C2H2 ZF	-2.52716	-2.43704	-2.26004	0.334723
MECOM	M3229_1.02	C2H2 ZF	-2.99144	-2.97089	-2.88491	0.179619
MECOM	M3230_1.02	C2H2 ZF	-3.33693	-3.37499	-3.3286	0.10131
MECOM	M6225_1.02	C2H2 ZF	-3.30637	-3.28373	-3.10937	0.330676
HIVEP1	M6544_1.02	C2H2 ZF	-2.8809	-2.76797	-2.63189	0.26901
MZF1	M1887_1.02	C2H2 ZF	-1.97906	-1.86299	-1.76183	0.207799
MZF1	M1888_1.02	C2H2 ZF	-2.12902	-2.08893	-1.92201	0.319106
MZF1	M3594_1.02	C2H2 ZF	-2.08563	-1.97394	-1.81067	0.313365
MZF1	M3595_1.02	C2H2 ZF	-2.40992	-2.31829	-2.12369	0.36115
MZF1	M6356_1.02	C2H2 ZF	-2.25759	-2.12032	-1.95809	0.311713
PATZ1	M3546_1.02	C2H2 ZF	-2.80568	-2.6704	-2.48511	0.347297
YY1	M1919_1.02	C2H2 ZF	-2.92602	-2.84881	-2.69377	0.30021
YY1	M4109_1.02	C2H2 ZF	-2.96034	-2.92405	-2.68918	0.417727
YY1	M4110_1.02	C2H2 ZF	-3.58739	-3.53189	-3.28897	0.428423
YY1	M4482_1.02	C2H2 ZF	-3.52232	-3.50126	-3.33294	0.3213
YY1	M4490_1.02	C2H2 ZF	-3.10878	-3.11218	-3.00246	0.223257
YY1	M4493_1.02	C2H2 ZF	-3.53489	-3.56086	-3.39471	0.317892
YY1	M4516_1.02	C2H2 ZF	-3.5321	-3.50465	-3.33163	0.328605
YY1	M4603_1.02	C2H2 ZF	-3.64094	-3.6094	-3.45234	0.303482
YY1	M4639_1.02	C2H2 ZF	-3.53022	-3.47162	-3.2871	0.346145
YY1	M4652_1.02	C2H2 ZF	-3.37091	-3.36808	-3.22684	0.277641
YY1	M5954_1.02	C2H2 ZF	-2.43361	-2.4762	-2.31715	0.306661
YY1	M6528_1.02	C2H2 ZF	-2.87754	-2.84075	-2.68645	0.299041
KLF8	M6326_1.02	C2H2 ZF	-2.58866	-2.56039	-2.47134	0.185385
KLF5	M2391_1.02	C2H2 ZF	-2.41687	-2.13358	-1.98646	0.287343
ZNF423	M3836_1.02	C2H2 ZF	-4.74582	-4.7234	-4.64306	0.168876
ZNF423	M6558_1.02	C2H2 ZF	-5.09272	-5.05876	-4.98543	0.15538
CTCF	M1957_1.02	C2H2 ZF	-3.56683	-3.20659	-2.9428	0.455229
CTCF	M4427_1.02	C2H2 ZF	-3.68235	-3.29931	-3.0062	0.490803
CTCF	M4430_1.02	C2H2 ZF	-3.36728	-3.09667	-2.88377	0.387497
CTCF	M4431_1.02	C2H2 ZF	-3.15275	-2.91427	-2.7103	0.374788
CTCF	M4432_1.02	C2H2 ZF	-3.22509	-3.0108	-2.79851	0.386644
CTCF	M4433_1.02	C2H2 ZF	-3.19108	-2.9583	-2.75728	0.37052
CTCF	M4434_1.02	C2H2 ZF	-2.95348	-2.76992	-2.59765	0.327454
CTCF	M4435_1.02	C2H2 ZF	-3.13948	-2.91433	-2.71074	0.374237
CTCF	M4436_1.02	C2H2 ZF	-3.21051	-2.98443	-2.78975	0.361258
CTCF	M4437_1.02	C2H2 ZF	-3.24274	-2.99296	-2.79425	0.367171
CTCF	M4441_1.02	C2H2 ZF	-3.20071	-2.98368	-2.78005	0.374297
CTCF	M4442_1.02	C2H2 ZF	-3.20154	-2.95489	-2.74848	0.378275
CTCF	M4443_1.02	C2H2 ZF	-3.71034	-3.34364	-3.06228	0.476836
CTCF	M4445_1.02	C2H2 ZF	-3.2988	-3.04643	-2.85728	0.353081
CTCF	M4446_1.02	C2H2 ZF	-3.30735	-3.0772	-2.88977	0.350523
CTCF	M4447_1.02	C2H2 ZF	-3.26086	-3.02742	-2.83481	0.358213
CTCF	M4448_1.02	C2H2 ZF	-3.26654	-3.01018	-2.81495	0.362075
CTCF	M4449_1.02	C2H2 ZF	-3.39777	-3.15291	-2.97081	0.342484
CTCF	M4450_1.02	C2H2 ZF	-3.34973	-3.10905	-2.92398	0.346977
CTCF	M4455_1.02	C2H2 ZF	-3.16903	-2.94164	-2.7361	0.377052
CTCF	M4456_1.02	C2H2 ZF	-3.23706	-3.00265	-2.80593	0.364265
CTCF	M4457_1.02	C2H2 ZF	-2.88312	-2.72986	-2.58038	0.291215
CTCF	M4458_1.02	C2H2 ZF	-3.45068	-3.1525	-2.92611	0.406249
CTCF	M4502_1.02	C2H2 ZF	-3.15702	-2.93179	-2.7318	0.369039
CTCF	M4503_1.02	C2H2 ZF	-3.22878	-2.98588	-2.79122	0.361229
CTCF	M4517_1.02	C2H2 ZF	-3.24075	-3.0038	-2.80764	0.363439
CTCF	M4518_1.02	C2H2 ZF	-3.46492	-3.15017	-2.90183	0.435507
CTCF	M4519_1.02	C2H2 ZF	-3.17167	-2.95211	-2.75	0.372108
CTCF	M4520_1.02	C2H2 ZF	-3.07846	-2.8622	-2.67704	0.347103
CTCF	M4521_1.02	C2H2 ZF	-2.97047	-2.775	-2.603	0.327016
CTCF	M4523_1.02	C2H2 ZF	-3.50593	-3.17854	-2.9378	0.425549
CTCF	M4533_1.02	C2H2 ZF	-3.16781	-2.914	-2.70951	0.375544
CTCF	M4534_1.02	C2H2 ZF	-3.18248	-2.94189	-2.73527	0.37858
CTCF	M4535_1.02	C2H2 ZF	-3.43837	-3.14884	-2.92891	0.397332
CTCF	M4559_1.02	C2H2 ZF	-3.36287	-3.06429	-2.81132	0.441491
CTCF	M4560_1.02	C2H2 ZF	-3.2338	-2.96811	-2.76872	0.368147
CTCF	M4561_1.02	C2H2 ZF	-3.16311	-2.91363	-2.7072	0.378312
CTCF	M4562_1.02	C2H2 ZF	-3.05249	-2.85309	-2.67238	0.340385
CTCF	M4580_1.02	C2H2 ZF	-3.58647	-3.22609	-2.94372	0.478046
CTCF	M4581_1.02	C2H2 ZF	-3.41272	-3.13146	-2.90425	0.407354
CTCF	M4582_1.02	C2H2 ZF	-2.69171	-2.52643	-2.38748	0.273799
CTCF	M4583_1.02	C2H2 ZF	-3.12876	-2.89357	-2.68585	0.380155
CTCF	M4584_1.02	C2H2 ZF	-2.97787	-2.78231	-2.60956	0.328195
CTCF	M4585_1.02	C2H2 ZF	-3.24351	-3.00157	-2.8064	0.361977
CTCF	M4586_1.02	C2H2 ZF	-2.76849	-2.62703	-2.47248	0.299439
CTCF	M4587_1.02	C2H2 ZF	-3.44825	-3.13376	-2.86966	0.455619
CTCF	M4588_1.02	C2H2 ZF	-3.40187	-3.09965	-2.83961	0.450508
CTCF	M4592_1.02	C2H2 ZF	-3.77717	-3.40823	-3.12961	0.473519
CTCF	M4593_1.02	C2H2 ZF	-3.20298	-2.96819	-2.7686	0.368443
CTCF	M4594_1.02	C2H2 ZF	-3.69183	-3.3441	-3.08485	0.4495
CTCF	M4611_1.02	C2H2 ZF	-3.52375	-3.19872	-2.95412	0.430619
CTCF	M4613_1.02	C2H2 ZF	-3.17017	-2.93599	-2.73368	0.372398
CTCF	M4614_1.02	C2H2 ZF	-3.18561	-2.96247	-2.76856	0.360134
CTCF	M4644_1.02	C2H2 ZF	-3.18667	-2.94318	-2.74108	0.372087
CTCF	M4647_1.02	C2H2 ZF	-3.67974	-3.28064	-2.97187	0.508828
CTCF	M4648_1.02	C2H2 ZF	-3.38866	-3.08997	-2.84748	0.427842
CTCF	M4649_1.02	C2H2 ZF	-3.14262	-2.91312	-2.70631	0.378852
CTCF	M4650_1.02	C2H2 ZF	-3.21185	-2.97742	-2.80763	0.323592
CTCF	M4651_1.02	C2H2 ZF	-3.21572	-2.96878	-2.76567	0.373546
CTCF	M4654_1.02	C2H2 ZF	-3.45039	-3.13185	-2.87254	0.449582
CTCF	M4658_1.02	C2H2 ZF	-3.21352	-2.98366	-2.78432	0.368076
CTCF	M4659_1.02	C2H2 ZF	-3.09478	-2.8847	-2.72482	0.307975
CTCF	M4661_1.02	C2H2 ZF	-3.25668	-3.01664	-2.81977	0.364487
CTCF	M4662_1.02	C2H2 ZF	-3.24501	-2.97945	-2.77808	0.371036
CTCF	M4668_1.02	C2H2 ZF	-3.21273	-2.95165	-2.75602	0.36266
CTCF	M5331_1.02	C2H2 ZF	-4.20605	-3.77855	-3.59407	0.346087
CTCF	M6183_1.02	C2H2 ZF	-3.47609	-3.1639	-2.88974	0.468084
MAZ	M6336_1.02	C2H2 ZF	-2.71951	-2.42139	-2.1675	0.442669
KLF1	M6322_1.02	C2H2 ZF	-2.67537	-2.45699	-2.29038	0.318623
SP4	M5855_1.02	C2H2 ZF	-3.97013	-3.8409	-3.6619	0.337784
SP4	M6483_1.02	C2H2 ZF	-3.6855	-3.5145	-3.21417	0.499189
ZKSCAN1	M0408_1.02	C2H2 ZF	-3.66476	-3.62735	-3.57096	0.121766
GLI3	M6266_1.02	C2H2 ZF	-2.8546	-2.77958	-2.64787	0.261596
GLIS3	M5492_1.02	C2H2 ZF	-4.23298	-4.30142	-4.21763	0.17547
GLIS3	M6267_1.02	C2H2 ZF	-2.47372	-2.44898	-2.34467	0.213511
KLF3	M6323_1.02	C2H2 ZF	-2.92173	-2.84272	-2.6599	0.343583
PRDM4	M5750_1.02	C2H2 ZF	-4.4474	-4.38923	-4.3341	0.119208
GLI1	M6264_1.02	C2H2 ZF	-2.79256	-2.69905	-2.58597	0.229236
BCL6	M6159_1.02	C2H2 ZF	-2.68595	-2.57276	-2.36695	0.37743
ZBTB47	M6111_1.02	C2H2 ZF	-3.68264	-3.62156	-3.47834	0.280912
KLF7	M0405_1.02	C2H2 ZF	-2.19961	-2.15264	-1.98122	0.326129
PLAGL1	M6422_1.02	C2H2 ZF	-2.60872	-2.54519	-2.43138	0.230528
KLF12	M2942_1.02	C2H2 ZF	-1.87842	-1.7582	-1.66463	0.19382
KLF9	M0415_1.02	C2H2 ZF	-2.90416	-3.44028	-3.32244	0.237638
ZNF410	M5972_1.02	C2H2 ZF	-4.84584	-4.79036	-4.63782	0.296181
BCL11A	M4453_1.02	C2H2 ZF	-2.71641	-2.50216	-2.31816	0.345368
EGR1	M1971_1.02	C2H2 ZF	-2.79978	-2.58978	-2.39021	0.368416
EGR1	M3167_1.02	C2H2 ZF	-3.64649	-3.79367	-3.70027	0.193512
EGR1	M4459_1.02	C2H2 ZF	-3.53813	-3.36486	-3.11052	0.44325
EGR1	M4504_1.02	C2H2 ZF	-3.46443	-3.38153	-3.20122	0.339777
EGR1	M4616_1.02	C2H2 ZF	-3.47693	-3.31131	-3.05081	0.451088
EGR1	M5365_1.02	C2H2 ZF	-3.66587	-3.79308	-3.63524	0.304722
EGR1	M5366_1.02	C2H2 ZF	-4.35336	-4.54414	-4.42119	0.246551
EGR1	M6198_1.02	C2H2 ZF	-2.8858	-2.89333	-2.77098	0.245504
EGR2	M3176_1.02	C2H2 ZF	-3.39154	-3.59337	-3.49055	0.210807
EGR2	M5367_1.02	C2H2 ZF	-3.42303	-3.60655	-3.51873	0.183087
EGR2	M5368_1.02	C2H2 ZF	-3.62887	-3.77859	-3.58572	0.358595
EGR2	M6199_1.02	C2H2 ZF	-2.67028	-2.60361	-2.44734	0.302203
IKZF4	M3450_1.02	C2H2 ZF	-2.68354	-2.65168	-2.46281	0.352662
CTCFL	M4612_1.02	C2H2 ZF	-3.42365	-3.25792	-3.0791	0.337505
SNAI1	M6468_1.02	C2H2 ZF	-2.44824	-2.28592	-2.18307	0.210857
RREB1	M1901_1.02	C2H2 ZF	-3.57852	-3.37035	-3.14979	0.398216
RREB1	M3843_1.02	C2H2 ZF	-3.03618	-2.89256	-2.74687	0.284981
RREB1	M6456_1.02	C2H2 ZF	-3.35841	-3.17455	-2.90398	0.463665
GLIS2	M5491_1.02	C2H2 ZF	-3.67018	-3.78985	-3.66495	0.249926
ZNF384	M6557_1.02	C2H2 ZF	-2.40476	-2.38826	-2.17528	0.387623
ZBTB1	M0413_1.02	C2H2 ZF	-2.28206	-2.68653	-2.4771	0.3826
FEZF1	M4840_1.02	C2H2 ZF	-2.583	-2.52713	-2.39515	0.262064
KLF16	M5593_1.02	C2H2 ZF	-2.65376	-2.50821	-2.36575	0.279665
ZSCAN10	M0398_1.02	C2H2 ZF	-2.74793	-2.75275	-2.56349	0.353233
EGR4	M3630_1.02	C2H2 ZF	-3.58674	-3.65496	-3.55544	0.204802
EGR4	M5370_1.02	C2H2 ZF	-3.49325	-3.55181	-3.37576	0.333281
EGR4	M5371_1.02	C2H2 ZF	-4.44729	-4.61731	-4.47313	0.282505
EGR4	M6201_1.02	C2H2 ZF	-2.92988	-2.78495	-2.64474	0.275925
KLF4	M6324_1.02	C2H2 ZF	-2.47716	-2.23472	-2.08764	0.287272
ZNF740	M5977_1.02	C2H2 ZF	-2.7158	-2.66002	-2.54932	0.224997
ZNF740	M5978_1.02	C2H2 ZF	-2.79619	-2.719	-2.61899	0.20569
ZIC5	M0422_1.02	C2H2 ZF	-2.10936	-2.10725	-1.96184	0.284532
PRDM16	M1861_1.02	C2H2 ZF	-3.41818	-3.41512	-3.26103	0.298685
OSR1	M0431_1.02	C2H2 ZF	-1.8958	-1.91594	-1.75447	0.310509
ZIC1	M4147_1.02	C2H2 ZF	-2.14925	-2.17889	-2.05935	0.240609
ZIC1	M5963_1.02	C2H2 ZF	-3.69519	-3.60676	-3.49209	0.232053
ZIC1	M6548_1.02	C2H2 ZF	-2.04994	-1.94388	-1.79359	0.292515
FEZF2	M4840_1.02	C2H2 ZF	-2.583	-2.52713	-2.39515	0.262064
ZIC3	M4149_1.02	C2H2 ZF	-2.09322	-2.06832	-1.94015	0.255567
ZIC3	M5964_1.02	C2H2 ZF	-3.60197	-3.55691	-3.4081	0.290112
ZIC3	M6550_1.02	C2H2 ZF	-2.07092	-2.0202	-1.88222	0.27219
ZBTB7B	M5961_1.02	C2H2 ZF	-3.14933	-3.29085	-3.16243	0.255992
ZBTB7B	M6539_1.02	C2H2 ZF	-3.50352	-3.31816	-3.03438	0.47974
ZNF333	M6555_1.02	C2H2 ZF	-2.28973	-2.34082	-2.18394	0.303181
BCL6B	M5303_1.02	C2H2 ZF	-5.35507	-5.25459	-5.17531	0.166858
ZNF75A	M5979_1.02	C2H2 ZF	-3.1926	-3.08088	-2.98078	0.205856
GFI1	M3341_1.02	C2H2 ZF	-3.69985	-3.61681	-3.3444	0.465933
GFI1	M6263_1.02	C2H2 ZF	-2.29711	-2.1854	-2.04377	0.278276
ZNF281	M0420_1.02	C2H2 ZF	-2.30123	-2.25202	-2.02438	0.407957
ZNF148	M6552_1.02	C2H2 ZF	-2.78554	-2.50678	-2.26306	0.429457
KLF15	M6321_1.02	C2H2 ZF	-2.82713	-2.64034	-2.41689	0.402218
ZNF691	M0428_1.02	C2H2 ZF	-2.21643	-2.23181	-2.12638	0.215539
ZNF589	M6559_1.02	C2H2 ZF	-2.81964	-2.87132	-2.68448	0.34962
SP8	M5856_1.02	C2H2 ZF	-2.61726	-2.50508	-2.34633	0.306175
OSR2	M0396_1.02	C2H2 ZF	-2.2093	-2.25009	-2.09373	0.302349
GFI1B	M6262_1.02	C2H2 ZF	-2.55079	-2.51657	-2.37236	0.282562
ZNF219	M6553_1.02	C2H2 ZF	-2.74802	-2.66295	-2.50187	0.309875
ZNF202	M0404_1.02	C2H2 ZF	-2.09915	-2.08977	-1.87135	0.395249
ZNF143	M3964_1.02	C2H2 ZF	-4.19646	-4.10041	-3.87597	0.40357
ZNF143	M3965_1.02	C2H2 ZF	-3.57842	-3.47437	-3.24346	0.412394
ZNF143	M4484_1.02	C2H2 ZF	-3.83048	-3.7464	-3.57962	0.318887
ZNF143	M5966_1.02	C2H2 ZF	-4.18167	-4.12278	-3.99315	0.258057
ZNF143	M6551_1.02	C2H2 ZF	-3.66247	-3.53596	-3.30176	0.416821
SP2	M2314_1.02	C2H2 ZF	-2.74358	-2.50645	-2.2964	0.383469
SP2	M4632_1.02	C2H2 ZF	-3.40411	-3.35905	-3.20765	0.294326
SP2	M6481_1.02	C2H2 ZF	-2.85322	-2.8273	-2.60825	0.396117
ZNF232	M5967_1.02	C2H2 ZF	-4.69019	-4.61863	-4.46138	0.303779
E4F1	M6197_1.02	C2H2 ZF	-2.86339	-3.24571	-3.11276	0.263711
ZBTB49	M5959_1.02	C2H2 ZF	-4.50065	-4.57324	-4.44194	0.260901
HIC2	M5512_1.02	C2H2 ZF	-2.04041	-1.98763	-1.83667	0.293617
ZNF32	M0437_1.02	C2H2 ZF	-2.31186	-2.30066	-2.15238	0.289242
KLF13	M5591_1.02	C2H2 ZF	-4.31357	-4.32349	-4.15036	0.328768
ZNF35	M0436_1.02	C2H2 ZF	-1.89707	-1.76038	-1.50938	0.438958
ZNF282	M5970_1.02	C2H2 ZF	-4.05212	-4.03088	-3.87933	0.294577
SP7	M5856_1.02	C2H2 ZF	-2.61726	-2.50508	-2.34633	0.306175
SCRT1	M5804_1.02	C2H2 ZF	-3.62178	-3.63698	-3.46522	0.326654
ZNF524	M5974_1.02	C2H2 ZF	-3.53857	-3.5299	-3.43984	0.187286
ZNF524	M5975_1.02	C2H2 ZF	-3.48983	-3.57437	-3.40992	0.315213
ZNF274	M4551_1.02	C2H2 ZF	-4.28806	-4.16536	-4.0359	0.257766
ZNF274	M4555_1.02	C2H2 ZF	-3.85991	-3.76242	-3.66188	0.206645
ZNF274	M4605_1.02	C2H2 ZF	-3.66012	-3.63517	-3.52199	0.229425
ZNF274	M4653_1.02	C2H2 ZF	-3.78119	-3.68255	-3.57398	0.221203
HINFP	M1951_1.02	C2H2 ZF	-3.35429	-3.79816	-3.71134	0.181198
HINFP	M5513_1.02	C2H2 ZF	-3.41251	-3.73945	-3.60424	0.267532
HINFP	M5514_1.02	C2H2 ZF	-6.99039	-7.4361	-7.29142	0.283333
HINFP	M5515_1.02	C2H2 ZF	-6.58813	-6.949	-6.83658	0.22807
HINFP	M6276_1.02	C2H2 ZF	-4.05816	-4.44734	-4.27276	0.331002
OVOL1	M6402_1.02	C2H2 ZF	-2.41012	-2.44228	-2.35643	0.179371
SP3	M5854_1.02	C2H2 ZF	-2.42609	-2.2756	-2.10257	0.32861
SP3	M6482_1.02	C2H2 ZF	-3.00362	-2.75011	-2.45834	0.489229
INSM1	M1969_1.02	C2H2 ZF	-2.78934	-2.69231	-2.56349	0.256665
INSM1	M6306_1.02	C2H2 ZF	-3.34896	-3.27559	-3.18179	0.194248
ZBTB4	M6540_1.02	C2H2 ZF	-3.19849	-3.23546	-3.07344	0.311387
ZBTB4	M6541_1.02	C2H2 ZF	-4.19353	-4.16512	-4.02775	0.271168
GLIS1	M5490_1.02	C2H2 ZF	-5.31814	-5.51291	-5.41233	0.206737
KLF14	M5592_1.02	C2H2 ZF	-3.41904	-3.41432	-3.26203	0.295772
ZIC4	M5965_1.02	C2H2 ZF	-3.19416	-3.15114	-2.98207	0.322464
ZNF683	M4545_1.02	C2H2 ZF	-2.91552	-2.79072	-2.60815	0.343194
HIC1	M6274_1.02	C2H2 ZF	-2.51979	-2.50702	-2.39381	0.229471
ZBTB33	M2323_1.02	C2H2 ZF	-3.91697	-4.20754	-4.00067	0.378934
ZBTB33	M6320_1.02	C2H2 ZF	-2.65082	-2.68032	-2.48476	0.362568
ZNF354C	M1950_1.02	C2H2 ZF	-1.80129	-1.7428	-1.67187	0.150692
ZNF713	M5976_1.02	C2H2 ZF	-5.10687	-5.1179	-5.04284	0.158721
ZBTB7A	M4640_1.02	C2H2 ZF	-2.74898	-2.66069	-2.43348	0.407364
ZBTB7A	M5960_1.02	C2H2 ZF	-3.07226	-3.20406	-3.07958	0.249211
ZBTB7A	M6538_1.02	C2H2 ZF	-2.8397	-2.77677	-2.571	0.377381
EGR3	M3178_1.02	C2H2 ZF	-3.88358	-4.09845	-3.9677	0.259985
EGR3	M5369_1.02	C2H2 ZF	-3.94273	-4.05883	-3.89281	0.317691
EGR3	M6200_1.02	C2H2 ZF	-2.68191	-2.50122	-2.32551	0.332747
ZBTB42	M3841_1.02	C2H2 ZF	-3.14758	-3.0129	-2.88158	0.260936
ZNF784	M5980_1.02	C2H2 ZF	-3.26779	-3.35159	-3.27232	0.166832
ZSCAN4	M5981_1.02	C2H2 ZF	-3.8259	-3.79285	-3.6717	0.243436
PLAG1	M1972_1.02	C2H2 ZF	-3.51175	-3.44233	-3.32353	0.239319
PLAG1	M6420_1.02	C2H2 ZF	-2.89872	-2.75595	-2.53533	0.398302
PLAG1	M6421_1.02	C2H2 ZF	-2.43554	-2.37561	-2.18416	0.356493
ZBTB7C	M5962_1.02	C2H2 ZF	-2.7504	-2.82217	-2.66905	0.297121
WT1	M6535_1.02	C2H2 ZF	-2.70022	-2.5815	-2.3913	0.354638
SP1	M1906_1.02	C2H2 ZF	-2.46305	-2.15909	-1.99762	0.310505
SP1	M3919_1.02	C2H2 ZF	-2.11385	-1.99552	-1.8432	0.295838
SP1	M3926_1.02	C2H2 ZF	-2.6478	-2.47279	-2.28653	0.348752
SP1	M5853_1.02	C2H2 ZF	-2.41125	-2.21508	-2.0457	0.322952
SP1	M6479_1.02	C2H2 ZF	-2.54778	-2.29025	-2.13989	0.292632
SP1	M6480_1.02	C2H2 ZF	-2.9989	-2.70725	-2.43052	0.471222
SNAI3	M0424_1.02	C2H2 ZF	-2.05744	-2.00132	-1.75628	0.43119
ZBTB3	M0442_1.02	C2H2 ZF	-1.88768	-1.82532	-1.61726	0.380652
IKZF1	M3450_1.02	C2H2 ZF	-2.68354	-2.65168	-2.46281	0.352662
IKZF1	M3451_1.02	C2H2 ZF	-2.27163	-2.19199	-1.99335	0.367066
IKZF1	M3452_1.02	C2H2 ZF	-2.92914	-2.89474	-2.7331	0.31078
IKZF1	M3525_1.02	C2H2 ZF	-2.08114	-1.91272	-1.8024	0.224327
IKZF1	M6305_1.02	C2H2 ZF	-2.00112	-1.81054	-1.67361	0.270431
ZBTB6	M4151_1.02	C2H2 ZF	-3.02784	-2.98624	-2.842	0.282599
ZBTB6	M6542_1.02	C2H2 ZF	-3.0772	-3.03448	-2.90303	0.261163
ZNF75D	M5979_1.02	C2H2 ZF	-3.1926	-3.08088	-2.98078	0.205856
ZKSCAN4	M5971_1.02	C2H2 ZF	-4.2484	-4.33803	-4.23616	0.209093
MTF1	M5642_1.02	C2H2 ZF	-4.10453	-4.17977	-4.08231	0.201019
MTF1	M6348_1.02	C2H2 ZF	-3.80483	-3.87039	-3.69072	0.338805
SP6	M5209_1.02	C2H2 ZF	-2.6094	-2.54728	-2.41019	0.270696
ZKSCAN3	M5971_1.02	C2H2 ZF	-4.2484	-4.33803	-4.23616	0.209093
ZSCAN16	M5973_1.02	C2H2 ZF	-4.95516	-4.80639	-4.68231	0.248514
ZNF652	M6111_1.02	C2H2 ZF	-3.68264	-3.62156	-3.47834	0.280912
SP5	M5209_1.02	C2H2 ZF	-2.6094	-2.54728	-2.41019	0.270696
ZBTB12	M0433_1.02	C2H2 ZF	-2.29038	-2.30378	-2.14085	0.312813
ZBTB12	M0433_1.02	C2H2 ZF	-2.29038	-2.30378	-2.14085	0.312813
SCRT2	M5805_1.02	C2H2 ZF	-3.59483	-3.6205	-3.49399	0.252698
SP9	M5856_1.02	C2H2 ZF	-2.61726	-2.50508	-2.34633	0.306175
YY2	M5955_1.02	C2H2 ZF	-2.96777	-3.2323	-3.10306	0.25738
YY2	M5956_1.02	C2H2 ZF	-2.52068	-2.54485	-2.3811	0.314118
YY2	M5957_1.02	C2H2 ZF	-3.42335	-3.5908	-3.48388	0.218221
ZBTB12	M0433_1.02	C2H2 ZF	-2.29038	-2.30378	-2.14085	0.312813
ZBTB12	M0433_1.02	C2H2 ZF	-2.29038	-2.30378	-2.14085	0.312813
ZBTB12	M0433_1.02	C2H2 ZF	-2.29038	-2.30378	-2.14085	0.312813
NFYA	M1890_1.02	CBF/NF-Y	-3.77289	-3.63967	-3.38684	0.441304
NFYA	M3628_1.02	CBF/NF-Y	-4.00144	-3.88155	-3.7242	0.303929
NFYA	M6371_1.02	CBF/NF-Y	-2.96523	-2.95103	-2.75208	0.367525
CENPB	M5320_1.02	CENPB	-3.91035	-4.27887	-4.11316	0.317192
YBX1	M6537_1.02	CSD	-2.22087	-2.21147	-2.06648	0.283843
RBPJ	M6499_1.02	CSL	-2.282	-2.17476	-2.07327	0.208389
CUX2	M5335_1.02	CUT	-4.9126	-5.08998	-4.9333	0.302864
CUX2	M5336_1.02	CUT	-2.86277	-3.07235	-2.93771	0.266576
ONECUT2	M5696_1.02	CUT	-3.32969	-3.42801	-3.26042	0.320158
ONECUT2	M6399_1.02	CUT	-3.75067	-3.73295	-3.50088	0.413966
CUX1	M3019_1.02	CUT	-3.58572	-3.68798	-3.60458	0.174706
CUX1	M3020_1.02	CUT	-3.42564	-3.60204	-3.41429	0.350989
CUX1	M3021_1.02	CUT	-2.85677	-3.09677	-2.9719	0.249877
CUX1	M3022_1.02	CUT	-3.64832	-3.67592	-3.50694	0.322331
CUX1	M3023_1.02	CUT	-2.59034	-2.75534	-2.61345	0.278697
CUX1	M5332_1.02	CUT	-4.23563	-4.40801	-4.2319	0.333362
CUX1	M5333_1.02	CUT	-4.24926	-4.37781	-4.16238	0.391072
CUX1	M5334_1.02	CUT	-2.74846	-2.94435	-2.78668	0.304455
CUX1	M6184_1.02	CUT	-2.99762	-3.18575	-3.00552	0.339659
ONECUT1	M5694_1.02	CUT	-3.33872	-3.40389	-3.22641	0.335466
ONECUT1	M5695_1.02	CUT	-3.43421	-3.54414	-3.35855	0.347761
ONECUT1	M6285_1.02	CUT	-2.87748	-2.91395	-2.71994	0.360269
ONECUT3	M5697_1.02	CUT	-3.36266	-3.38066	-3.23529	0.284464
LIN54	M0594_1.02	CxC	-2.31462	-2.17593	-1.96337	0.387023
DNMT1	M0609_1.02	CxxC	-2.54496	-2.79014	-2.61792	0.327358
TET1	M0610_1.02	CxxC	-2.3921	-2.78087	-2.62248	0.305603
CXXC1	M6185_1.02	CxxC	-1.99686	-2.28306	-2.20987	0.155096
DMRT3	M0629_1.02	DM	-2.52554	-2.58266	-2.40165	0.34085
DMRT1	M0630_1.02	DM	-2.00524	-2.0133	-1.84752	0.31732
DMRT1	M0631_1.02	DM	-2.32641	-2.3374	-2.26783	0.148003
DMRTA2	M0632_1.02	DM	-2.25008	-2.24232	-2.12049	0.244603
DMRT2	M0633_1.02	DM	-2.284	-2.20982	-2.04502	0.315781
TFDP2	M6515_1.02	DP	-3.48245	-3.79053	-3.62776	0.312558
TFDP3	M6515_1.02	DP	-3.48245	-3.79053	-3.62776	0.312558
TFDP1	M6515_1.02	DP	-3.48245	-3.79053	-3.62776	0.312558
E2F2	M0668_1.02	E2F	-2.8591	-3.21707	-3.04608	0.325455
E2F2	M5354_1.02	E2F	-5.09148	-5.20738	-5.10901	0.202694
E2F2	M5355_1.02	E2F	-5.31976	-5.55172	-5.41927	0.262864
E2F2	M5356_1.02	E2F	-5.03913	-5.31416	-5.21936	0.196103
E2F2	M6191_1.02	E2F	-3.08317	-3.39649	-3.31578	0.169599
E2F1	M1856_1.02	E2F	-2.80092	-3.10419	-2.91823	0.348311
E2F1	M3133_1.02	E2F	-5.06516	-5.42141	-5.3051	0.23495
E2F1	M3134_1.02	E2F	-3.33796	-3.78234	-3.6426	0.275125
E2F1	M4536_1.02	E2F	-3.0918	-3.14101	-2.92778	0.387979
E2F1	M5350_1.02	E2F	-3.54344	-3.90488	-3.75846	0.286206
E2F1	M5351_1.02	E2F	-3.50541	-3.87642	-3.74214	0.265961
E2F1	M5352_1.02	E2F	-3.74923	-4.09296	-3.95256	0.276239
E2F1	M5353_1.02	E2F	-4.03198	-4.22493	-4.12157	0.211799
E2F1	M6190_1.02	E2F	-2.84039	-2.90659	-2.73553	0.325561
E2F3	M5357_1.02	E2F	-4.96917	-5.17354	-5.05425	0.240178
E2F3	M5358_1.02	E2F	-4.90193	-5.26116	-5.11999	0.277516
E2F3	M5359_1.02	E2F	-5.40729	-5.48842	-5.3687	0.24094
E2F3	M6192_1.02	E2F	-2.93812	-3.28262	-3.17079	0.227009
E2F8	M5363_1.02	E2F	-3.95102	-3.94467	-3.87723	0.143818
E2F5	M6194_1.02	E2F	-3.22952	-3.71363	-3.59059	0.246726
E2F7	M5362_1.02	E2F	-4.65718	-4.69311	-4.62322	0.148633
E2F7	M6196_1.02	E2F	-4.27975	-4.69899	-4.56604	0.263699
E2F6	M2273_1.02	E2F	-2.58275	-2.38902	-2.21934	0.323422
E2F6	M4538_1.02	E2F	-2.6193	-2.47447	-2.31831	0.302021
E2F6	M4599_1.02	E2F	-2.49524	-2.29283	-2.14425	0.289741
E2F6	M4615_1.02	E2F	-2.6883	-2.52712	-2.38732	0.275236
E2F6	M6195_1.02	E2F	-2.56587	-2.41982	-2.26138	0.305683
E2F4	M2272_1.02	E2F	-2.94148	-3.16025	-2.99558	0.315573
E2F4	M4537_1.02	E2F	-3.13889	-3.33554	-3.1345	0.370559
E2F4	M4598_1.02	E2F	-3.10232	-3.25868	-3.05432	0.375345
E2F4	M5360_1.02	E2F	-4.2878	-4.4378	-4.38776	0.108836
E2F4	M5361_1.02	E2F	-4.62136	-4.67495	-4.63255	0.0930029
E2F4	M6193_1.02	E2F	-3.11301	-3.21134	-3.04435	0.319215
ETV1	M5420_1.02	Ets	-2.62438	-2.80418	-2.70027	0.212799
ETV7	M6224_1.02	Ets	-3.57106	-3.45578	-3.23799	0.394366
SPI1	M4475_1.02	Ets	-3.3622	-3.12391	-2.90952	0.389605
SPI1	M4489_1.02	Ets	-3.39416	-3.1639	-2.94811	0.391567
SPI1	M4631_1.02	Ets	-3.354	-3.09674	-2.94906	0.288253
SPI1	M5863_1.02	Ets	-3.77145	-3.5426	-3.43414	0.220994
SPI1	M6119_1.02	Ets	-3.14968	-2.91636	-2.76306	0.297405
SPI1	M6484_1.02	Ets	-2.90268	-2.6514	-2.45018	0.370817
ELF4	M5377_1.02	Ets	-3.4422	-3.49222	-3.39393	0.202551
ETV2	M5421_1.02	Ets	-3.03823	-3.0338	-2.93265	0.20778
ERF	M5398_1.02	Ets	-2.8466	-2.89036	-2.80136	0.185283
ELF2	M6204_1.02	Ets	-2.86473	-2.68974	-2.47707	0.387172
ELK3	M5384_1.02	Ets	-2.78322	-3.00713	-2.90462	0.21024
ELK3	M6208_1.02	Ets	-2.76239	-2.67176	-2.50688	0.315898
ETV3	M5422_1.02	Ets	-2.75506	-2.87761	-2.79215	0.178631
ELF1	M2275_1.02	Ets	-2.67727	-2.4797	-2.2943	0.347464
ELF1	M4460_1.02	Ets	-3.17882	-3.20424	-3.03498	0.322753
ELF1	M4563_1.02	Ets	-3.0609	-3.06243	-2.8978	0.315498
ELF1	M4617_1.02	Ets	-2.9536	-3.02521	-2.91693	0.220671
ELF1	M4688_1.02	Ets	-3.41578	-3.71789	-3.62717	0.188505
ELF1	M5373_1.02	Ets	-3.43587	-3.51903	-3.41969	0.204472
ELF1	M5374_1.02	Ets	-3.59692	-3.79413	-3.70881	0.178369
ELF1	M6203_1.02	Ets	-2.25665	-2.11406	-1.94598	0.320914
SPDEF	M5857_1.02	Ets	-3.28646	-3.49563	-3.40684	0.184894
SPDEF	M5858_1.02	Ets	-4.41198	-4.73871	-4.61868	0.241484
SPDEF	M5859_1.02	Ets	-3.65813	-3.6248	-3.49012	0.266635
SPDEF	M5860_1.02	Ets	-3.25489	-3.42364	-3.32736	0.19885
SPDEF	M5861_1.02	Ets	-4.58181	-4.86594	-4.74903	0.236006
SPDEF	M5862_1.02	Ets	-3.62099	-3.59871	-3.45842	0.276053
ELK1	M1860_1.02	Ets	-2.3726	-2.57764	-2.43356	0.282334
ELK1	M3186_1.02	Ets	-2.8575	-2.95373	-2.76807	0.347859
ELK1	M5380_1.02	Ets	-2.78811	-3.01003	-2.90453	0.215668
ELK1	M5381_1.02	Ets	-3.15775	-3.33829	-3.26058	0.163851
ELK1	M5382_1.02	Ets	-5.23982	-5.52799	-5.39215	0.2686
ELK1	M5383_1.02	Ets	-3.2587	-3.60218	-3.5048	0.200862
ELK1	M6207_1.02	Ets	-2.23292	-2.20802	-2.09987	0.220427
ETS1	M3049_1.02	Ets	-2.31861	-2.24588	-2.08273	0.313168
ETS1	M3050_1.02	Ets	-2.32672	-2.25989	-2.05429	0.377126
ETS1	M4461_1.02	Ets	-4.68625	-4.42288	-4.14213	0.476109
ETS1	M4618_1.02	Ets	-4.52233	-4.30091	-4.044	0.446528
ETS1	M5416_1.02	Ets	-2.66384	-2.6815	-2.57854	0.211072
ETS1	M5417_1.02	Ets	-4.51409	-4.53692	-4.38334	0.297868
ETS1	M5418_1.02	Ets	-2.61547	-2.69731	-2.58025	0.236265
ETS1	M5419_1.02	Ets	-5.09714	-5.09084	-4.97524	0.233704
ETS1	M6220_1.02	Ets	-2.03554	-1.91286	-1.77202	0.276961
EHF	M2390_1.02	Ets	-2.71594	-2.47186	-2.43263	0.0863761
EHF	M5372_1.02	Ets	-3.18226	-3.19719	-3.08404	0.229354
EHF	M6202_1.02	Ets	-2.81569	-2.66597	-2.50983	0.301993
ELF5	M5378_1.02	Ets	-2.48713	-2.39235	-2.24146	0.293515
ELF5	M5379_1.02	Ets	-2.36377	-2.25974	-2.09789	0.311109
ELF5	M6206_1.02	Ets	-2.21742	-2.10797	-1.94146	0.318464
ETV6	M5425_1.02	Ets	-3.97933	-3.98625	-3.87478	0.226373
ETV6	M5426_1.02	Ets	-2.62033	-2.60282	-2.48217	0.242573
SPIB	M1908_1.02	Ets	-1.95665	-1.80621	-1.72129	0.177613
SPIB	M5864_1.02	Ets	-3.2976	-3.08551	-2.94066	0.283606
SPIB	M6485_1.02	Ets	-2.56762	-2.40872	-2.24464	0.314634
FLI1	M2277_1.02	Ets	-2.47262	-2.26452	-2.12418	0.276129
FLI1	M5431_1.02	Ets	-2.63808	-2.7222	-2.61431	0.219957
FLI1	M5432_1.02	Ets	-4.084	-4.17411	-4.0422	0.261948
FLI1	M5433_1.02	Ets	-2.87904	-2.98493	-2.89043	0.195541
FLI1	M5434_1.02	Ets	-4.57663	-4.74295	-4.65962	0.174585
FLI1	M6227_1.02	Ets	-2.87829	-2.78248	-2.55836	0.403131
GABPA	M4462_1.02	Ets	-2.87055	-2.96697	-2.83927	0.254764
GABPA	M4505_1.02	Ets	-2.90372	-2.99503	-2.87096	0.248483
GABPA	M4540_1.02	Ets	-3.11864	-3.18561	-3.01532	0.324366
GABPA	M4568_1.02	Ets	-3.30228	-3.40157	-3.22909	0.327764
GABPA	M4620_1.02	Ets	-3.10016	-3.13545	-2.98812	0.287704
GABPA	M5475_1.02	Ets	-2.97177	-3.13789	-3.05622	0.171443
GABPA	M6252_1.02	Ets	-2.98614	-2.95568	-2.80114	0.299414
ERG	M5399_1.02	Ets	-2.63792	-2.66315	-2.55667	0.217446
ERG	M5400_1.02	Ets	-4.12682	-4.20178	-4.07109	0.259867
ERG	M5401_1.02	Ets	-2.74876	-2.80614	-2.70926	0.199949
ERG	M5402_1.02	Ets	-4.38299	-4.47415	-4.37206	0.2095
ERG	M6213_1.02	Ets	-2.86131	-2.84787	-2.73669	0.225849
ETS2	M6221_1.02	Ets	-2.16008	-2.02051	-1.84087	0.338764
ELK4	M1903_1.02	Ets	-2.71696	-2.67895	-2.55086	0.255416
ELK4	M4522_1.02	Ets	-2.60617	-2.57552	-2.46649	0.222021
ELK4	M4539_1.02	Ets	-2.7973	-2.82852	-2.70773	0.242798
ELK4	M5385_1.02	Ets	-2.74796	-2.86812	-2.76834	0.205259
ELK4	M6209_1.02	Ets	-2.93224	-2.98038	-2.86674	0.230238
ELF3	M5375_1.02	Ets	-3.45006	-3.45504	-3.35877	0.198829
ELF3	M5376_1.02	Ets	-3.54201	-3.55578	-3.4473	0.22103
ELF3	M6205_1.02	Ets	-2.81232	-2.65742	-2.47014	0.35029
FEV	M5429_1.02	Ets	-2.68712	-2.80381	-2.70272	0.207663
FEV	M6226_1.02	Ets	-2.44026	-2.31837	-2.14543	0.328483
SPIC	M5865_1.02	Ets	-2.80084	-2.65484	-2.47866	0.333463
ETV4	M5423_1.02	Ets	-2.54453	-2.71189	-2.60454	0.218988
ETV4	M6222_1.02	Ets	-1.89774	-1.75249	-1.63629	0.234754
ETV5	M5424_1.02	Ets	-2.47655	-2.74263	-2.60686	0.268471
ETV5	M6223_1.02	Ets	-2.45339	-2.38779	-2.22192	0.317451
FOXP3	M5474_1.02	Forkhead	-1.87224	-1.80586	-1.73151	0.157353
FOXP3	M6249_1.02	Forkhead	-2.02266	-1.95244	-1.82942	0.246678
FOXC1	M1864_1.02	Forkhead	-1.62949	-1.73376	-1.54118	0.358169
FOXC1	M3295_1.02	Forkhead	-3.50589	-3.40791	-3.18893	0.396017
FOXC1	M5439_1.02	Forkhead	-2.60472	-2.46739	-2.28777	0.338737
FOXC1	M5440_1.02	Forkhead	-3.15229	-2.98638	-2.80556	0.340548
FOXC1	M5441_1.02	Forkhead	-2.31414	-2.20197	-2.05765	0.282744
FOXC1	M6235_1.02	Forkhead	-3.15093	-3.03054	-2.85541	0.33186
FOXJ2	M3256_1.02	Forkhead	-2.76316	-2.57465	-2.26095	0.51438
FOXJ2	M3257_1.02	Forkhead	-2.96759	-2.93017	-2.75343	0.334337
FOXJ2	M5453_1.02	Forkhead	-3.27264	-3.23544	-3.14016	0.196985
FOXJ2	M5454_1.02	Forkhead	-2.07752	-1.99269	-1.89967	0.192792
FOXJ2	M5455_1.02	Forkhead	-2.907	-2.82564	-2.716	0.223122
FOXJ2	M6241_1.02	Forkhead	-2.30532	-2.17759	-2.04134	0.26927
FOXF1	M3385_1.02	Forkhead	-2.62689	-2.51043	-2.30514	0.376686
FOXF1	M6238_1.02	Forkhead	-2.51129	-2.34219	-2.19674	0.284612
FOXM1	M6244_1.02	Forkhead	-2.19878	-2.09345	-1.89294	0.369786
FOXP1	M0717_1.02	Forkhead	-2.36849	-2.26788	-2.19911	0.14646
FOXP1	M2283_1.02	Forkhead	-2.62873	-2.36497	-2.10969	0.444453
FOXO3	M3280_1.02	Forkhead	-3.00066	-2.91347	-2.74647	0.319232
FOXO3	M5465_1.02	Forkhead	-4.86886	-4.81874	-4.76084	0.124816
FOXO3	M5466_1.02	Forkhead	-2.45803	-2.41522	-2.36326	0.11277
FOXO3	M5467_1.02	Forkhead	-2.96961	-2.8117	-2.70647	0.215175
FOXO3	M6246_1.02	Forkhead	-2.34442	-2.20244	-2.0052	0.365022
FOXA2	M3411_1.02	Forkhead	-2.58015	-2.47952	-2.27024	0.38238
FOXA2	M4567_1.02	Forkhead	-2.59283	-2.45686	-2.21416	0.428126
FOXA2	M6233_1.02	Forkhead	-2.40758	-2.2592	-2.08608	0.328752
FOXP2	M2385_1.02	Forkhead	-2.54964	-2.41891	-2.26631	0.296277
FOXP2	M6248_1.02	Forkhead	-2.09254	-1.9767	-1.83435	0.279481
FOXA1	M1965_1.02	Forkhead	-2.73957	-2.61016	-2.38625	0.402834
FOXA1	M4439_1.02	Forkhead	-2.71451	-2.57297	-2.35223	0.398468
FOXA1	M4566_1.02	Forkhead	-2.38114	-2.23593	-2.08824	0.28827
FOXA1	M4664_1.02	Forkhead	-2.40644	-2.27986	-2.13317	0.286633
FOXA1	M4689_1.02	Forkhead	-2.62999	-2.49022	-2.30863	0.341718
FOXA1	M6114_1.02	Forkhead	-2.16858	-2.03758	-1.8942	0.281178
FOXA1	M6232_1.02	Forkhead	-2.37046	-2.20543	-2.0596	0.28523
FOXP4	M0717_1.02	Forkhead	-2.36849	-2.26788	-2.19911	0.14646
FOXF2	M1862_1.02	Forkhead	-2.97977	-2.9244	-2.72408	0.3695
FOXF2	M3294_1.02	Forkhead	-3.06158	-3.00612	-2.77344	0.414782
FOXF2	M6239_1.02	Forkhead	-2.49493	-2.3741	-2.23632	0.271862
FOXK2	M0736_1.02	Forkhead	-1.98122	-1.90941	-1.79226	0.236438
FOXO1	M3275_1.02	Forkhead	-2.09481	-1.99784	-1.8055	0.357818
FOXO1	M3276_1.02	Forkhead	-3.04333	-2.95674	-2.78219	0.330975
FOXO1	M5462_1.02	Forkhead	-2.14229	-2.05079	-1.9731	0.1638
FOXO1	M5463_1.02	Forkhead	-4.1807	-4.10899	-4.0279	0.170319
FOXO1	M5464_1.02	Forkhead	-3.1122	-2.9925	-2.87062	0.244702
FOXO1	M6245_1.02	Forkhead	-2.53941	-2.38991	-2.10416	0.482103
FOXH1	M2281_1.02	Forkhead	-2.70485	-2.65554	-2.50265	0.296754
FOXQ1	M6250_1.02	Forkhead	-3.32531	-3.2229	-3.09128	0.261459
FOXK1	M0718_1.02	Forkhead	-1.91157	-1.82524	-1.65044	0.331352
FOXK1	M5459_1.02	Forkhead	-3.71687	-3.85026	-3.80818	0.0923348
FOXI1	M1874_1.02	Forkhead	-2.45936	-2.34775	-2.14412	0.374302
FOXI1	M3383_1.02	Forkhead	-2.50698	-2.36392	-2.14981	0.389209
FOXI1	M5451_1.02	Forkhead	-2.39382	-2.32615	-2.29365	0.0720895
FOXI1	M5452_1.02	Forkhead	-4.72559	-4.68266	-4.58577	0.199967
FOXI1	M6240_1.02	Forkhead	-3.30411	-3.22594	-3.08204	0.282035
FOXA3	M6234_1.02	Forkhead	-2.36609	-2.23255	-2.02191	0.384314
FOXB1	M5435_1.02	Forkhead	-3.42147	-3.40201	-3.2627	0.274405
FOXB1	M5436_1.02	Forkhead	-3.78906	-3.6307	-3.46043	0.324339
FOXB1	M5437_1.02	Forkhead	-2.49217	-2.36848	-2.24057	0.255108
FOXB1	M5438_1.02	Forkhead	-2.37269	-2.32281	-2.21312	0.223197
FOXG1	M0719_1.02	Forkhead	-2.73053	-2.63093	-2.57249	0.125909
FOXG1	M5449_1.02	Forkhead	-4.90751	-4.84897	-4.76084	0.183662
FOXG1	M5450_1.02	Forkhead	-3.65186	-3.70919	-3.6296	0.167435
FOXL1	M1865_1.02	Forkhead	-1.71307	-1.71284	-1.54533	0.320031
FOXL1	M3298_1.02	Forkhead	-2.74133	-2.60057	-2.34732	0.441848
FOXL1	M5460_1.02	Forkhead	-2.15321	-2.07356	-2.02147	0.113025
FOXL1	M5461_1.02	Forkhead	-2.5684	-2.43977	-2.25743	0.342854
FOXC2	M5442_1.02	Forkhead	-2.96141	-2.8325	-2.655	0.335499
FOXC2	M5443_1.02	Forkhead	-2.49531	-2.36123	-2.23022	0.260414
FOXC2	M5444_1.02	Forkhead	-2.31245	-2.1803	-2.00724	0.328658
FOXC2	M6236_1.02	Forkhead	-3.28317	-3.23282	-3.05871	0.330295
FOXE1	M1873_1.02	Forkhead	-2.36941	-2.24153	-2.06301	0.337056
FOXS1	M0732_1.02	Forkhead	-1.86381	-1.75714	-1.57034	0.349576
FOXO4	M3282_1.02	Forkhead	-2.16962	-2.07059	-1.86467	0.377584
FOXO4	M3283_1.02	Forkhead	-3.04563	-2.92271	-2.74779	0.331531
FOXO4	M5468_1.02	Forkhead	-4.22162	-4.15836	-4.07439	0.175807
FOXO4	M5469_1.02	Forkhead	-2.12806	-2.02127	-1.97235	0.106519
FOXO4	M5470_1.02	Forkhead	-2.93854	-2.88108	-2.75455	0.252738
FOXO4	M6247_1.02	Forkhead	-2.23456	-2.12032	-1.99487	0.250885
FOXD2	M5445_1.02	Forkhead	-2.67827	-2.53372	-2.31718	0.392631
FOXD2	M5446_1.02	Forkhead	-2.00259	-1.90768	-1.84848	0.127416
FOXI2	M1874_1.02	Forkhead	-2.45936	-2.34775	-2.14412	0.374302
FOXE3	M1863_1.02	Forkhead	-2.25975	-2.22645	-2.14174	0.177205
FOXD3	M3250_1.02	Forkhead	-2.26612	-2.14587	-1.95236	0.35954
FOXD3	M5447_1.02	Forkhead	-2.7541	-2.6126	-2.40194	0.384343
FOXD3	M5448_1.02	Forkhead	-1.95439	-1.8632	-1.79326	0.148748
FOXD3	M6237_1.02	Forkhead	-2.25732	-2.1678	-2.0573	0.224643
FOXJ3	M5456_1.02	Forkhead	-1.93097	-1.77925	-1.63704	0.279242
FOXJ3	M5457_1.02	Forkhead	-3.61842	-3.5417	-3.46058	0.170379
FOXJ3	M5458_1.02	Forkhead	-3.18898	-3.06148	-2.96951	0.190843
FOXJ3	M6242_1.02	Forkhead	-2.7019	-2.56593	-2.38758	0.336805
FOXJ3	M6243_1.02	Forkhead	-2.75781	-2.63998	-2.47373	0.318063
FOXO6	M5471_1.02	Forkhead	-3.95245	-3.89481	-3.80281	0.190908
FOXO6	M5472_1.02	Forkhead	-2.39382	-2.32615	-2.29365	0.0720895
FOXO6	M5473_1.02	Forkhead	-3.79912	-3.72856	-3.61264	0.234271
FOXB2	M0737_1.02	Forkhead	-2.0102	-1.91896	-1.77322	0.285086
FOXD1	M1863_1.02	Forkhead	-2.25975	-2.22645	-2.14174	0.177205
GATA1	M3311_1.02	GATA	-2.10124	-2.1816	-1.99538	0.348701
GATA1	M3312_1.02	GATA	-2.73041	-2.78439	-2.56804	0.392362
GATA1	M3313_1.02	GATA	-2.72027	-2.78334	-2.56363	0.397049
GATA1	M3314_1.02	GATA	-2.39602	-2.3997	-2.16851	0.412769
GATA1	M3315_1.02	GATA	-2.4419	-2.45079	-2.27829	0.327791
GATA1	M3316_1.02	GATA	-2.46004	-2.46303	-2.30736	0.301232
GATA1	M4600_1.02	GATA	-2.44822	-2.43527	-2.25061	0.34636
GATA1	M4656_1.02	GATA	-3.13952	-3.11087	-2.84332	0.459924
GATA1	M4690_1.02	GATA	-3.48695	-3.45772	-3.19577	0.452914
GATA1	M4691_1.02	GATA	-2.93712	-2.91097	-2.72818	0.343536
GATA1	M6253_1.02	GATA	-2.40441	-2.37467	-2.21297	0.310861
GATA3	M1869_1.02	GATA	-2.70059	-2.63267	-2.57493	0.124492
GATA3	M3326_1.02	GATA	-1.91624	-1.94969	-1.79495	0.299737
GATA3	M3327_1.02	GATA	-2.25053	-2.2423	-2.08391	0.305597
GATA3	M3328_1.02	GATA	-2.21409	-2.21938	-2.05897	0.308807
GATA3	M4665_1.02	GATA	-3.17866	-3.14948	-2.93803	0.385457
GATA3	M5476_1.02	GATA	-1.9745	-2.0501	-1.90496	0.284079
GATA3	M5477_1.02	GATA	-1.9839	-2.04306	-1.89876	0.282701
GATA3	M6255_1.02	GATA	-1.94378	-1.99839	-1.84795	0.292772
GATA5	M5479_1.02	GATA	-1.98126	-2.02772	-1.89181	0.2687
GATA5	M6257_1.02	GATA	-2.8285	-2.82395	-2.60523	0.395653
GATA4	M5478_1.02	GATA	-1.99049	-2.0419	-1.90268	0.274268
GATA4	M6256_1.02	GATA	-2.05345	-2.08367	-1.91176	0.326878
GATA6	M3334_1.02	GATA	-2.01035	-2.07302	-1.85428	0.395694
GATA6	M6258_1.02	GATA	-1.85227	-1.90368	-1.77726	0.252558
GATA2	M1868_1.02	GATA	-2.74461	-2.67892	-2.46065	0.395039
GATA2	M3319_1.02	GATA	-2.12516	-2.24467	-2.07299	0.32653
GATA2	M3320_1.02	GATA	-2.34802	-2.35847	-2.17904	0.338444
GATA2	M3321_1.02	GATA	-2.33143	-2.34575	-2.18321	0.312202
GATA2	M4595_1.02	GATA	-2.27693	-2.25061	-2.0551	0.36249
GATA2	M4601_1.02	GATA	-3.11191	-3.07828	-2.82317	0.444231
GATA2	M4621_1.02	GATA	-3.121	-3.07498	-2.81226	0.453893
GATA2	M4622_1.02	GATA	-2.30083	-2.27624	-2.10698	0.32277
GATA2	M4660_1.02	GATA	-2.12945	-2.12489	-1.95206	0.328313
GATA2	M6254_1.02	GATA	-1.99424	-2.02016	-1.89376	0.252508
GCM2	M5487_1.02	GCM	-2.66758	-2.75474	-2.63897	0.233988
GCM1	M0810_1.02	GCM	-2.04703	-2.08624	-1.94061	0.284889
GCM1	M5484_1.02	GCM	-2.86771	-2.9566	-2.85715	0.204667
GCM1	M5485_1.02	GCM	-3.66643	-3.66975	-3.50105	0.32188
GCM1	M5486_1.02	GCM	-2.97718	-3.0849	-2.98045	0.213779
GCM1	M6259_1.02	GCM	-2.74191	-2.72263	-2.51777	0.376073
GRHL1	M5497_1.02	Grainyhead	-3.9272	-3.82068	-3.624	0.364192
GRHL1	M5498_1.02	Grainyhead	-3.03588	-3.08774	-2.97562	0.227525
GRHL1	M5499_1.02	Grainyhead	-3.28329	-3.24047	-3.09807	0.279563
TFCP2	M3079_1.02	Grainyhead	-2.62283	-2.53596	-2.39624	0.275107
TFCP2	M5928_1.02	Grainyhead	-2.90025	-2.94932	-2.8445	0.214436
TFCP2	M5929_1.02	Grainyhead	-3.67218	-3.7454	-3.59964	0.285109
TFCP2	M6514_1.02	Grainyhead	-2.75506	-2.66897	-2.46616	0.373122
UBP1	M6529_1.02	Grainyhead	-1.89624	-1.81868	-1.72518	0.193687
ARX	M5291_1.02	Homeodomain	-2.90454	-2.83561	-2.667	0.321745
HOXA11	M1007_1.02	Homeodomain	-2.19727	-2.19102	-2.05925	0.261712
MEOX1	M5623_1.02	Homeodomain	-2.50137	-2.51181	-2.33911	0.328106
DLX6	M5344_1.02	Homeodomain	-2.36179	-2.40113	-2.23896	0.311615
ISL1	M6315_1.02	Homeodomain	-2.17138	-2.26004	-2.16493	0.19666
HOXC8	M6300_1.02	Homeodomain	-2.68873	-2.7033	-2.51439	0.352723
BARX2	M6157_1.02	Homeodomain	-2.25013	-2.24576	-2.07599	0.323556
ALX4	M5287_1.02	Homeodomain	-2.76843	-2.72117	-2.5348	0.348939
GSC2	M5501_1.02	Homeodomain	-2.44625	-2.42201	-2.25213	0.323725
DLX3	M5341_1.02	Homeodomain	-2.36179	-2.40113	-2.23896	0.311615
DLX3	M6189_1.02	Homeodomain	-2.52905	-2.54427	-2.38622	0.305059
PITX1	M5717_1.02	Homeodomain	-2.43318	-2.38489	-2.24707	0.271932
PITX1	M5718_1.02	Homeodomain	-2.34907	-2.30597	-2.15187	0.298708
PITX1	M5719_1.02	Homeodomain	-2.24241	-2.22477	-2.11456	0.224129
HOXA9	M5531_1.02	Homeodomain	-2.68378	-2.71196	-2.52251	0.353539
HOXA9	M5532_1.02	Homeodomain	-2.26439	-2.21449	-2.02948	0.346885
HOXA9	M6289_1.02	Homeodomain	-2.55763	-2.51853	-2.34771	0.325189
HOXA9	M6294_1.02	Homeodomain	-3.1978	-3.14231	-3.00344	0.27368
LHX5	M0931_1.02	Homeodomain	-2.03661	-2.03086	-1.83473	0.363403
SIX4	M0994_1.02	Homeodomain	-2.04932	-2.17095	-2.00963	0.310268
VSX1	M5949_1.02	Homeodomain	-2.26372	-2.25031	-2.11798	0.262652
VSX1	M5950_1.02	Homeodomain	-2.41324	-2.4063	-2.2251	0.341139
RHOXF1	M5782_1.02	Homeodomain	-2.4109	-2.48117	-2.35579	0.250762
RHOXF1	M5783_1.02	Homeodomain	-1.80991	-1.76403	-1.61075	0.297375
RHOXF1	M5784_1.02	Homeodomain	-2.45916	-2.53046	-2.41397	0.23527
RHOXF1	M5785_1.02	Homeodomain	-1.86325	-1.83565	-1.70335	0.262605
CRX	M6182_1.02	Homeodomain	-2.03589	-2.04072	-1.91173	0.256956
MEIS3	M5621_1.02	Homeodomain	-2.11709	-2.09684	-1.94702	0.291758
MEIS3	M5622_1.02	Homeodomain	-3.05962	-2.98167	-2.86816	0.22999
DLX5	M5343_1.02	Homeodomain	-2.36179	-2.40113	-2.23896	0.311615
HOXA1	M5533_1.02	Homeodomain	-2.3374	-2.3744	-2.16965	0.375906
HOXA1	M6291_1.02	Homeodomain	-2.82331	-2.79722	-2.68133	0.234212
HOXA2	M0887_1.02	Homeodomain	-4.178	-4.14905	-4.14905	1.20081e-05
HOXA2	M5538_1.02	Homeodomain	-2.25801	-2.27475	-2.07666	0.366262
HOXA3	M3433_1.02	Homeodomain	-1.93228	-2.01514	-1.86207	0.297036
HOXA5	M3428_1.02	Homeodomain	-4.83948	-4.82362	-4.56319	0.450999
HOXA5	M6292_1.02	Homeodomain	-2.44604	-2.48581	-2.34962	0.269179
HOXA6	M1027_1.02	Homeodomain	-1.9215	-1.91803	-1.73801	0.339333
HOXA13	M5534_1.02	Homeodomain	-2.28983	-2.22463	-2.07982	0.283549
HOXA13	M5535_1.02	Homeodomain	-2.88106	-2.91387	-2.78544	0.256007
HOXA13	M5536_1.02	Homeodomain	-2.36548	-2.30455	-2.16597	0.2732
HOXA13	M5537_1.02	Homeodomain	-2.91003	-2.83653	-2.74528	0.189504
HOXA13	M6290_1.02	Homeodomain	-2.38002	-2.35973	-2.21227	0.287903
EVX1	M5427_1.02	Homeodomain	-2.27087	-2.30206	-2.10869	0.359336
NOBOX	M0888_1.02	Homeodomain	-2.20841	-2.24417	-2.05724	0.349774
NOBOX	M6380_1.02	Homeodomain	-2.3544	-2.38254	-2.21705	0.316858
MEOX2	M5624_1.02	Homeodomain	-2.22444	-2.23276	-2.04301	0.353986
MEOX2	M5625_1.02	Homeodomain	-3.76056	-3.71985	-3.52847	0.356399
MEOX2	M5626_1.02	Homeodomain	-3.53957	-3.44982	-3.27791	0.326882
LHX2	M0889_1.02	Homeodomain	-2.34586	-2.34718	-2.15067	0.36396
LHX2	M5597_1.02	Homeodomain	-2.5257	-2.54506	-2.37856	0.318454
LHX2	M5598_1.02	Homeodomain	-3.56926	-3.53868	-3.38033	0.305531
LHX2	M6328_1.02	Homeodomain	-2.60123	-2.6115	-2.42276	0.352469
LHX6	M0890_1.02	Homeodomain	-1.89101	-1.9334	-1.77064	0.312544
LHX6	M5599_1.02	Homeodomain	-2.69081	-2.7181	-2.56425	0.298305
LHX6	M5600_1.02	Homeodomain	-4.21564	-4.19109	-4.05107	0.275596
LHX6	M5601_1.02	Homeodomain	-3.67981	-3.72847	-3.64854	0.168106
LHX3	M6329_1.02	Homeodomain	-3.10097	-3.07446	-2.90168	0.328231
TLX1	M6525_1.02	Homeodomain	-2.19924	-2.21782	-2.03581	0.342352
TLX1	M6526_1.02	Homeodomain	-2.84676	-2.76254	-2.54453	0.39468
PITX3	M5720_1.02	Homeodomain	-2.42037	-2.37819	-2.23924	0.273819
HOXB6	M6296_1.02	Homeodomain	-3.29651	-3.28818	-3.134	0.298824
HNF1B	M5522_1.02	Homeodomain	-3.38282	-3.29969	-3.16249	0.27088
HNF1B	M5523_1.02	Homeodomain	-3.47829	-3.36791	-3.18643	0.341561
HNF1B	M6282_1.02	Homeodomain	-2.86492	-2.82943	-2.66643	0.31293
DLX4	M5342_1.02	Homeodomain	-2.36179	-2.40113	-2.23896	0.311615
PHOX2B	M5715_1.02	Homeodomain	-2.61066	-2.58689	-2.44655	0.27614
PHOX2B	M5716_1.02	Homeodomain	-2.76965	-2.74929	-2.61975	0.257899
NKX3-2	M6379_1.02	Homeodomain	-2.424	-2.38886	-2.22834	0.309001
NANOG	M6357_1.02	Homeodomain	-2.54545	-2.51756	-2.4371	0.16912
IRX4	M0942_1.02	Homeodomain	-2.53112	-2.52382	-2.46871	0.119183
CDX1	M5312_1.02	Homeodomain	-2.17338	-2.123	-1.98879	0.265839
CDX1	M6167_1.02	Homeodomain	-1.87534	-1.83586	-1.71008	0.25145
TLX2	M0891_1.02	Homeodomain	-2.72341	-2.71514	-2.61613	0.203861
TLX2	M3602_1.02	Homeodomain	-2.23741	-2.31233	-2.17761	0.266702
OTX1	M5698_1.02	Homeodomain	-3.85578	-3.99513	-3.83229	0.312685
OTX1	M5699_1.02	Homeodomain	-2.36288	-2.39841	-2.28214	0.234888
OTX1	M6400_1.02	Homeodomain	-2.16051	-2.1681	-2.03495	0.264057
DLX2	M5340_1.02	Homeodomain	-2.14494	-2.17556	-2.03897	0.269852
DLX2	M6188_1.02	Homeodomain	-2.56517	-2.62767	-2.52776	0.20551
VAX2	M5945_1.02	Homeodomain	-2.1081	-2.11648	-1.98505	0.261121
PRRX1	M5754_1.02	Homeodomain	-2.26755	-2.29877	-2.14983	0.290333
PRRX1	M5755_1.02	Homeodomain	-2.27536	-2.31089	-2.16287	0.288823
PRRX1	M5756_1.02	Homeodomain	-2.6462	-2.62301	-2.49074	0.26255
PRRX1	M6439_1.02	Homeodomain	-2.35525	-2.50362	-2.43486	0.146424
TGIF2	M5934_1.02	Homeodomain	-3.55817	-3.48816	-3.39246	0.197775
VSX2	M3059_1.02	Homeodomain	-3.23434	-3.23653	-3.0109	0.405196
VSX2	M5951_1.02	Homeodomain	-2.36438	-2.35212	-2.23599	0.234634
VSX2	M6534_1.02	Homeodomain	-3.03421	-3.04861	-2.90441	0.282541
NKX2-3	M1030_1.02	Homeodomain	-1.84984	-1.82324	-1.65483	0.321442
HOXB8	M6298_1.02	Homeodomain	-3.04773	-3.04794	-2.91706	0.26018
HOXB5	M5543_1.02	Homeodomain	-2.12821	-2.1429	-1.91386	0.409858
HOXB7	M6297_1.02	Homeodomain	-2.881	-2.87948	-2.77695	0.210296
HOXB3	M5542_1.02	Homeodomain	-2.13885	-2.12985	-1.91256	0.393672
HOXB1	M6295_1.02	Homeodomain	-3.35199	-3.31003	-3.22348	0.180702
MSX2	M5640_1.02	Homeodomain	-3.82993	-3.75245	-3.58141	0.325547
MSX2	M5641_1.02	Homeodomain	-2.36794	-2.40897	-2.25317	0.301442
MSX2	M6347_1.02	Homeodomain	-1.93745	-1.93997	-1.78356	0.302429
LHX4	M0958_1.02	Homeodomain	-1.64748	-1.67222	-1.51335	0.306363
HOXA7	M6293_1.02	Homeodomain	-2.94155	-3.0281	-2.85383	0.330521
HOXC13	M5553_1.02	Homeodomain	-2.45085	-2.37631	-2.24524	0.260509
HOXC13	M5554_1.02	Homeodomain	-3.03401	-3.07252	-2.95755	0.232596
HOXC11	M5547_1.02	Homeodomain	-2.57544	-2.60403	-2.45704	0.287117
HOXC11	M5548_1.02	Homeodomain	-2.13963	-2.10889	-1.92892	0.339268
HOXC11	M5549_1.02	Homeodomain	-2.88253	-2.95481	-2.82256	0.262523
HOXC11	M5550_1.02	Homeodomain	-2.24776	-2.21511	-2.04803	0.319367
HOXC12	M5551_1.02	Homeodomain	-2.22275	-2.21087	-2.10574	0.215016
HOXC12	M5552_1.02	Homeodomain	-3.12485	-3.2187	-3.12001	0.203263
ESX1	M5414_1.02	Homeodomain	-2.33791	-2.37508	-2.1417	0.415717
ESX1	M5415_1.02	Homeodomain	-2.34763	-2.38032	-2.15356	0.40675
BARHL1	M0961_1.02	Homeodomain	-1.98179	-2.02634	-1.83966	0.349385
NKX2-4	M0908_1.02	Homeodomain	-1.6129	-1.61561	-1.46448	0.293897
NKX2-2	M3631_1.02	Homeodomain	-2.75375	-2.72128	-2.62206	0.204241
NKX2-2	M6375_1.02	Homeodomain	-2.70076	-2.66467	-2.50311	0.310648
SIX1	M1049_1.02	Homeodomain	-2.26108	-2.40838	-2.22271	0.347875
HOXD1	M1025_1.02	Homeodomain	-2.10485	-2.1422	-1.98634	0.301542
HOXD3	M1071_1.02	Homeodomain	-1.81667	-1.82964	-1.63218	0.36535
HOXD9	M6304_1.02	Homeodomain	-2.28549	-2.22466	-2.05447	0.324222
HOXD10	M6301_1.02	Homeodomain	-2.1218	-2.02672	-1.88618	0.276473
HOXD11	M5555_1.02	Homeodomain	-2.62101	-2.67254	-2.56319	0.222597
HOXD11	M5556_1.02	Homeodomain	-2.05157	-2.0112	-1.85253	0.306039
HOXD13	M5561_1.02	Homeodomain	-2.4312	-2.35758	-2.22432	0.264243
HOXD13	M5562_1.02	Homeodomain	-3.05386	-3.08562	-2.97828	0.218974
HOXD13	M6302_1.02	Homeodomain	-2.30863	-2.26685	-2.14064	0.25219
MNX1	M5635_1.02	Homeodomain	-2.18574	-2.15989	-1.96719	0.358353
CDX4	M0955_1.02	Homeodomain	-1.84754	-1.83627	-1.65831	0.336196
BARX1	M5300_1.02	Homeodomain	-3.39762	-3.3475	-3.15573	0.356964
BARX1	M5301_1.02	Homeodomain	-2.06984	-2.14137	-1.96872	0.328033
LHX1	M0931_1.02	Homeodomain	-2.03661	-2.03086	-1.83473	0.363403
GSC	M5500_1.02	Homeodomain	-2.45866	-2.52169	-2.35947	0.311706
MEIS2	M5619_1.02	Homeodomain	-4.43614	-4.4014	-4.31153	0.186925
MEIS2	M5620_1.02	Homeodomain	-2.29567	-2.25031	-2.14192	0.220874
MEIS2	M6344_1.02	Homeodomain	-3.01465	-2.93886	-2.77675	0.311523
RAX	M5771_1.02	Homeodomain	-2.37822	-2.40451	-2.20007	0.375471
HNF1A	M1878_1.02	Homeodomain	-3.09647	-3.02858	-2.87277	0.301456
HNF1A	M3402_1.02	Homeodomain	-3.07367	-3.0028	-2.82415	0.337248
HNF1A	M3407_1.02	Homeodomain	-3.37222	-3.30514	-3.11896	0.34864
HNF1A	M5521_1.02	Homeodomain	-3.38336	-3.27951	-3.0935	0.348382
HNF1A	M6281_1.02	Homeodomain	-2.98873	-2.90556	-2.71697	0.352247
EMX1	M0892_1.02	Homeodomain	-2.3279	-2.33256	-2.13923	0.359264
EMX1	M5386_1.02	Homeodomain	-2.35749	-2.37693	-2.1874	0.353653
EMX1	M5387_1.02	Homeodomain	-3.22998	-3.20099	-3.05441	0.286457
NKX2-8	M6377_1.02	Homeodomain	-2.36819	-2.33966	-2.2226	0.236273
NKX2-1	M6374_1.02	Homeodomain	-2.0549	-1.98453	-1.83432	0.292393
ZFHX2	M0893_1.02	Homeodomain	-2.56882	-2.59153	-2.391	0.369805
HLX	M1018_1.02	Homeodomain	-2.14586	-2.16792	-2.06488	0.211218
LMX1B	M5605_1.02	Homeodomain	-2.01735	-2.00549	-1.85102	0.299298
LMX1B	M5606_1.02	Homeodomain	-2.0664	-2.08341	-1.95984	0.247642
SIX3	M1016_1.02	Homeodomain	-2.28629	-2.42249	-2.35002	0.153688
LBX1	M0894_1.02	Homeodomain	-2.21117	-2.24147	-2.12673	0.232174
PDX1	M5712_1.02	Homeodomain	-3.55806	-3.52255	-3.30498	0.394063
PDX1	M5713_1.02	Homeodomain	-2.10152	-2.12157	-1.96347	0.305142
PDX1	M6415_1.02	Homeodomain	-2.59074	-2.58418	-2.45689	0.254051
ZFHX3	M0895_1.02	Homeodomain	-2.07963	-2.08768	-1.90563	0.342421
ZFHX3	M6546_1.02	Homeodomain	-2.76075	-2.67231	-2.54278	0.25789
BARHL2	M5294_1.02	Homeodomain	-2.2064	-2.2319	-2.03536	0.363994
BARHL2	M5295_1.02	Homeodomain	-2.14246	-2.14888	-1.94859	0.369461
BARHL2	M5296_1.02	Homeodomain	-3.06709	-3.03778	-2.8331	0.375795
BARHL2	M5297_1.02	Homeodomain	-2.27078	-2.31838	-2.14509	0.329018
BARHL2	M5298_1.02	Homeodomain	-2.18495	-2.19802	-2.01137	0.349352
BARHL2	M5299_1.02	Homeodomain	-3.36102	-3.34696	-3.16362	0.344364
LHX9	M5602_1.02	Homeodomain	-2.12208	-2.14002	-2.00132	0.273384
LHX9	M5603_1.02	Homeodomain	-3.3238	-3.31059	-3.18676	0.248085
MEIS1	M3562_1.02	Homeodomain	-2.49898	-2.4442	-2.22223	0.400164
MEIS1	M5618_1.02	Homeodomain	-1.9427	-1.89336	-1.71426	0.337924
MEIS1	M6343_1.02	Homeodomain	-2.91127	-2.84183	-2.6824	0.307257
DLX1	M5339_1.02	Homeodomain	-2.22538	-2.20363	-1.97667	0.407014
HMBOX1	M5517_1.02	Homeodomain	-2.44049	-2.51554	-2.37724	0.272734
VAX1	M5944_1.02	Homeodomain	-2.10413	-2.10742	-1.96828	0.274124
VENTX	M0896_1.02	Homeodomain	-2.38321	-2.39292	-2.28914	0.21256
VENTX	M5947_1.02	Homeodomain	-2.43924	-2.51007	-2.39241	0.23732
VENTX	M5948_1.02	Homeodomain	-5.66116	-5.81406	-5.67917	0.266992
TGIF2LX	M5935_1.02	Homeodomain	-3.79276	-3.71063	-3.62988	0.169671
ALX3	M5284_1.02	Homeodomain	-2.46298	-2.48482	-2.29153	0.359225
ALX3	M5285_1.02	Homeodomain	-2.34598	-2.36756	-2.17436	0.359093
ALX3	M5286_1.02	Homeodomain	-2.87787	-2.84525	-2.66386	0.341428
HOXB13	M0897_1.02	Homeodomain	-1.94493	-1.91142	-1.70078	0.384313
HOXB13	M5539_1.02	Homeodomain	-2.51389	-2.4454	-2.32805	0.236773
HOXB13	M5540_1.02	Homeodomain	-2.938	-2.96838	-2.84835	0.241479
IRX6	M0942_1.02	Homeodomain	-2.53112	-2.52382	-2.46871	0.119183
ISL2	M5583_1.02	Homeodomain	-2.03649	-2.02453	-1.91829	0.217002
PKNOX1	M5721_1.02	Homeodomain	-3.86033	-3.79527	-3.71951	0.16007
PKNOX1	M6419_1.02	Homeodomain	-2.62271	-2.64261	-2.4477	0.361604
LHX8	M0969_1.02	Homeodomain	-1.93211	-1.97377	-1.75228	0.399516
LMX1A	M5604_1.02	Homeodomain	-2.28824	-2.28885	-2.17653	0.227892
EN1	M3191_1.02	Homeodomain	-1.57296	-1.60481	-1.48641	0.238622
EN1	M5390_1.02	Homeodomain	-2.39809	-2.44261	-2.23925	0.373903
EN1	M5391_1.02	Homeodomain	-3.4023	-3.35518	-3.21816	0.270573
EN1	M5392_1.02	Homeodomain	-2.25038	-2.28663	-2.14737	0.274326
EN1	M5393_1.02	Homeodomain	-2.71398	-2.69227	-2.51016	0.342511
MSX1	M3576_1.02	Homeodomain	-2.07362	-2.12361	-1.9729	0.293214
MSX1	M5637_1.02	Homeodomain	-3.58862	-3.52876	-3.33528	0.359488
MSX1	M5638_1.02	Homeodomain	-2.36179	-2.40113	-2.23896	0.311615
MSX1	M5639_1.02	Homeodomain	-2.31762	-2.3563	-2.20852	0.288422
NKX6-1	M3640_1.02	Homeodomain	-2.93276	-2.84879	-2.69976	0.290476
HESX1	M5507_1.02	Homeodomain	-2.4338	-2.46469	-2.25152	0.387888
HESX1	M5508_1.02	Homeodomain	-3.85313	-3.84197	-3.69873	0.280945
HESX1	M6272_1.02	Homeodomain	-2.8875	-2.90245	-2.69713	0.376724
PITX2	M6418_1.02	Homeodomain	-2.26786	-2.1981	-2.03427	0.314246
TLX3	M6525_1.02	Homeodomain	-2.19924	-2.21782	-2.03581	0.342352
EN2	M5394_1.02	Homeodomain	-2.36004	-2.39868	-2.15202	0.433309
EN2	M5395_1.02	Homeodomain	-2.30289	-2.35926	-2.1838	0.332354
UNCX	M5941_1.02	Homeodomain	-2.5598	-2.52603	-2.31487	0.385046
UNCX	M5942_1.02	Homeodomain	-2.24001	-2.26785	-2.12719	0.276664
GBX1	M5480_1.02	Homeodomain	-2.55933	-2.60941	-2.42071	0.352415
NKX6-3	M1163_1.02	Homeodomain	-1.94144	-1.95085	-1.75846	0.357901
ZHX1	M0898_1.02	Homeodomain	-4.22083	-4.43048	-4.43048	0
HDX	M0996_1.02	Homeodomain	-2.06347	-2.05709	-1.97528	0.17169
PHOX2A	M5714_1.02	Homeodomain	-2.64364	-2.62073	-2.48519	0.268088
PKNOX2	M5722_1.02	Homeodomain	-3.82149	-3.76353	-3.69008	0.155584
CDX2	M2267_1.02	Homeodomain	-2.63974	-2.55651	-2.39573	0.309415
CDX2	M5313_1.02	Homeodomain	-2.24604	-2.19316	-2.06566	0.254405
CDX2	M6168_1.02	Homeodomain	-1.93543	-1.85898	-1.71989	0.274046
OTX2	M5700_1.02	Homeodomain	-3.77134	-3.84637	-3.67468	0.326534
OTX2	M5701_1.02	Homeodomain	-2.32572	-2.30027	-2.18396	0.234949
OTX2	M6401_1.02	Homeodomain	-2.91603	-2.72557	-2.47549	0.437763
DRGX	M5348_1.02	Homeodomain	-2.91118	-2.87633	-2.69694	0.33838
NKX3-1	M1944_1.02	Homeodomain	-2.14575	-2.16978	-2.1168	0.114845
NKX3-1	M3638_1.02	Homeodomain	-2.68391	-2.68621	-2.52002	0.317968
NKX3-1	M6378_1.02	Homeodomain	-2.57943	-2.50864	-2.3276	0.34088
PBX3	M4473_1.02	Homeodomain	-2.9366	-2.9111	-2.69036	0.398465
PBX3	M6414_1.02	Homeodomain	-2.80228	-2.79738	-2.59109	0.37811
PRRX2	M5757_1.02	Homeodomain	-2.22742	-2.2564	-2.10856	0.288529
PRRX2	M6440_1.02	Homeodomain	-2.36181	-2.40108	-2.27363	0.254321
GBX2	M5481_1.02	Homeodomain	-2.40574	-2.45089	-2.22428	0.406536
GBX2	M5482_1.02	Homeodomain	-3.29463	-3.2641	-3.12209	0.278897
GBX2	M5483_1.02	Homeodomain	-2.35052	-2.39044	-2.15857	0.41369
SHOX2	M5807_1.02	Homeodomain	-2.31061	-2.3418	-2.18839	0.297599
GSX1	M5502_1.02	Homeodomain	-2.17226	-2.17969	-1.97677	0.373269
HOXD4	M6303_1.02	Homeodomain	-1.99518	-1.97966	-1.85686	0.246303
HOXD12	M5557_1.02	Homeodomain	-2.24515	-2.22087	-2.11519	0.216005
HOXD12	M5558_1.02	Homeodomain	-3.14175	-3.25261	-3.14203	0.224794
HOXD12	M5559_1.02	Homeodomain	-2.77095	-2.84673	-2.71265	0.265611
HOXD12	M5560_1.02	Homeodomain	-2.13067	-2.1096	-1.99576	0.230579
EMX2	M5388_1.02	Homeodomain	-2.54917	-2.56498	-2.38384	0.341035
EMX2	M5389_1.02	Homeodomain	-2.96475	-2.92329	-2.76417	0.306773
IRX1	M6037_1.02	Homeodomain	-2.76092	-2.72704	-2.5991	0.255161
IRX2	M5581_1.02	Homeodomain	-2.58175	-2.6086	-2.44519	0.313582
SIX2	M0952_1.02	Homeodomain	-1.9308	-2.10153	-1.95748	0.282285
HOXB9	M1157_1.02	Homeodomain	-1.96243	-1.92148	-1.73508	0.34897
OTP	M0943_1.02	Homeodomain	-1.92639	-1.92258	-1.73582	0.349504
HOXC5	M0949_1.02	Homeodomain	-1.86424	-1.87733	-1.73301	0.282731
HOXB2	M5541_1.02	Homeodomain	-2.18752	-2.19167	-1.97956	0.386403
RAX2	M5772_1.02	Homeodomain	-2.21372	-2.24468	-2.09897	0.285023
EVX2	M5428_1.02	Homeodomain	-2.27098	-2.29884	-2.09645	0.37251
PROP1	M5751_1.02	Homeodomain	-2.99635	-2.94447	-2.83628	0.220504
PROP1	M5752_1.02	Homeodomain	-2.53431	-2.50995	-2.35849	0.294431
PROP1	M6438_1.02	Homeodomain	-2.60299	-2.54859	-2.35551	0.358905
ISX	M5584_1.02	Homeodomain	-3.37596	-3.353	-3.21513	0.272016
ISX	M5585_1.02	Homeodomain	-2.33657	-2.37056	-2.22164	0.290283
ISX	M5586_1.02	Homeodomain	-2.36179	-2.40113	-2.23896	0.311615
HOXD8	M5563_1.02	Homeodomain	-2.03438	-1.97445	-1.79466	0.338976
TGIF2LY	M5935_1.02	Homeodomain	-3.79276	-3.71063	-3.62988	0.169671
IRX5	M5582_1.02	Homeodomain	-2.4463	-2.43349	-2.26	0.329333
SIX5	M4692_1.02	Homeodomain	-3.36948	-3.31856	-3.24943	0.147148
SIX5	M4693_1.02	Homeodomain	-2.23125	-2.23658	-2.15979	0.162064
TGIF1	M4064_1.02	Homeodomain	-2.64545	-2.58054	-2.42602	0.299386
TGIF1	M5933_1.02	Homeodomain	-4.13966	-4.03686	-3.97441	0.133931
TGIF1	M6519_1.02	Homeodomain	-2.72982	-2.64516	-2.44967	0.362456
TGIF1	M6520_1.02	Homeodomain	-2.02562	-1.98063	-1.83983	0.276886
IRX3	M6037_1.02	Homeodomain	-2.76092	-2.72704	-2.5991	0.255161
LBX2	M5594_1.02	Homeodomain	-2.61916	-2.66659	-2.50406	0.312197
LBX2	M5595_1.02	Homeodomain	-2.40632	-2.44602	-2.22833	0.394235
NKX2-6	M1029_1.02	Homeodomain	-2.1003	-2.06525	-1.89391	0.325991
ALX1	M3016_1.02	Homeodomain	-3.48059	-3.44688	-3.21355	0.415655
ALX1	M5311_1.02	Homeodomain	-2.66458	-2.63835	-2.4415	0.364446
ALX1	M6141_1.02	Homeodomain	-2.64618	-2.63605	-2.4813	0.299758
GSX2	M5503_1.02	Homeodomain	-2.13399	-2.13245	-1.92882	0.374293
HOXC9	M1003_1.02	Homeodomain	-2.39204	-2.35601	-2.18675	0.322764
HOXC10	M5544_1.02	Homeodomain	-2.0954	-2.01669	-1.83379	0.343701
HOXC10	M5545_1.02	Homeodomain	-2.16305	-2.12781	-1.95889	0.322237
HOXC10	M5546_1.02	Homeodomain	-2.50236	-2.53029	-2.39311	0.270848
HOXB4	M1012_1.02	Homeodomain	-2.21544	-2.2156	-2.04103	0.330992
NKX2-5	M3632_1.02	Homeodomain	-2.18817	-2.17244	-2.1017	0.150305
NKX2-5	M3633_1.02	Homeodomain	-2.41184	-2.46222	-2.36925	0.192713
NKX2-5	M6376_1.02	Homeodomain	-2.04513	-2.0339	-1.94933	0.176942
POU6F1	M0899_1.02	Homeodomain	-2.86037	-2.86388	-2.70611	0.304608
POU6F1	M3780_1.02	Homeodomain	-2.89601	-2.85732	-2.76097	0.198965
POU6F1	M6429_1.02	Homeodomain	-3.7636	-3.74294	-3.63358	0.222601
SIX6	M0937_1.02	Homeodomain	-1.76017	-1.90565	-1.79234	0.229654
MIXL1	M5631_1.02	Homeodomain	-2.36236	-2.39253	-2.1705	0.400245
DBX2	M1034_1.02	Homeodomain	-2.10037	-2.13208	-2.02191	0.224055
PBX1	M1898_1.02	Homeodomain	-2.98885	-3.04796	-2.89358	0.299152
PBX1	M3732_1.02	Homeodomain	-1.99167	-1.96289	-1.84148	0.243888
PBX1	M3733_1.02	Homeodomain	-3.51043	-3.53003	-3.33132	0.367154
PBX1	M6412_1.02	Homeodomain	-2.92793	-2.93478	-2.74661	0.35162
SHOX	M0900_1.02	Homeodomain	-2.27853	-2.304	-2.15615	0.288543
SHOX	M5806_1.02	Homeodomain	-2.28479	-2.3131	-2.16124	0.295077
HMX3	M5520_1.02	Homeodomain	-2.29736	-2.31724	-2.13068	0.349217
HMX2	M5519_1.02	Homeodomain	-2.28898	-2.27599	-2.10617	0.323636
BSX	M5310_1.02	Homeodomain	-1.97587	-2.03314	-1.86123	0.326893
DMBX1	M5345_1.02	Homeodomain	-2.42278	-2.48822	-2.31097	0.33511
HOXC6	M6299_1.02	Homeodomain	-4.1186	-4.0513	-3.94283	0.221007
HOXC5	M1070_1.02	Homeodomain	-2.18558	-2.18844	-2.00975	0.337307
PBX2	M6413_1.02	Homeodomain	-2.74518	-2.72784	-2.55518	0.328054
DUXA	M5349_1.02	Homeodomain	-2.85008	-2.82274	-2.63298	0.353985
DPRX	M5346_1.02	Homeodomain	-2.32732	-2.39748	-2.2182	0.33821
DPRX	M5347_1.02	Homeodomain	-2.7241	-2.81375	-2.64638	0.319819
NOTO	M5672_1.02	Homeodomain	-2.27043	-2.25727	-2.06557	0.356873
HOMEZ	M5530_1.02	Homeodomain	-2.93459	-3.16857	-3.06474	0.212634
HMX1	M5518_1.02	Homeodomain	-2.39711	-2.39614	-2.22234	0.329814
PBX2	M6413_1.02	Homeodomain	-2.74518	-2.72784	-2.55518	0.328054
PBX2	M6413_1.02	Homeodomain	-2.74518	-2.72784	-2.55518	0.328054
NKX1-2	M1039_1.02	Homeodomain	-1.99266	-2.02403	-1.81407	0.383355
PBX2	M6413_1.02	Homeodomain	-2.74518	-2.72784	-2.55518	0.328054
NKX1-1	M1125_1.02	Homeodomain	-2.15463	-2.19869	-1.9869	0.385932
PBX2	M6413_1.02	Homeodomain	-2.74518	-2.72784	-2.55518	0.328054
PBX2	M6413_1.02	Homeodomain	-2.74518	-2.72784	-2.55518	0.328054
DUX4	M2270_1.02	Homeodomain	-2.90335	-2.87149	-2.75237	0.239886
PAX6	M1897_1.02	Homeodomain	-3.23547	-3.31464	-3.17714	0.271382
PAX6	M3727_1.02	Homeodomain	-3.89324	-3.96051	-3.75542	0.376392
PAX6	M5708_1.02	Homeodomain	-4.12352	-4.2194	-4.05512	0.314945
PAX6	M6410_1.02	Homeodomain	-2.57573	-2.60704	-2.49562	0.226294
PAX7	M5709_1.02	Homeodomain	-2.98932	-3.02837	-2.92985	0.202962
PAX7	M5710_1.02	Homeodomain	-3.52579	-3.6187	-3.55183	0.142704
PAX2	M3710_1.02	Homeodomain	-3.63334	-3.73122	-3.53063	0.369902
PAX2	M3711_1.02	Homeodomain	-1.73862	-1.69513	-1.51676	0.336818
PAX2	M5703_1.02	Homeodomain	-4.1879	-4.28826	-4.12576	0.31213
PAX2	M6406_1.02	Homeodomain	-3.22989	-3.25043	-3.04612	0.375273
PAX2	M6407_1.02	Homeodomain	-1.94138	-1.93855	-1.84242	0.198569
PAX4	M3715_1.02	Homeodomain	-3.83385	-3.92268	-3.71228	0.383978
PAX4	M3716_1.02	Homeodomain	-2.2128	-2.17488	-2.00778	0.319389
PAX4	M3717_1.02	Homeodomain	-2.29647	-2.21013	-1.98841	0.399821
PAX4	M3718_1.02	Homeodomain	-4.13113	-4.00833	-3.73781	0.463614
PAX4	M5705_1.02	Homeodomain	-2.31942	-2.31319	-2.19013	0.24675
PAX4	M5706_1.02	Homeodomain	-2.3964	-2.44936	-2.3466	0.210716
PAX3	M3713_1.02	Homeodomain	-3.81678	-4.24772	-4.114	0.26501
PAX3	M5704_1.02	Homeodomain	-3.34283	-3.38958	-3.31214	0.163312
POU2F2	M2306_1.02	Homeodomain	-2.91472	-2.74052	-2.54941	0.355984
POU2F2	M4470_1.02	Homeodomain	-2.71196	-2.58038	-2.45982	0.242397
POU2F2	M4474_1.02	Homeodomain	-2.71196	-2.58038	-2.45982	0.242397
POU2F2	M4486_1.02	Homeodomain	-2.84648	-2.69843	-2.49489	0.37416
POU2F2	M4488_1.02	Homeodomain	-2.84648	-2.69843	-2.49489	0.37416
POU2F2	M5727_1.02	Homeodomain	-2.43746	-2.33637	-2.18357	0.296612
POU2F2	M5728_1.02	Homeodomain	-2.60189	-2.51366	-2.31968	0.360234
POU2F2	M6424_1.02	Homeodomain	-2.75108	-2.62969	-2.55676	0.154582
POU1F1	M5723_1.02	Homeodomain	-3.00774	-2.92675	-2.70944	0.39369
POU1F1	M5724_1.02	Homeodomain	-3.01582	-2.86298	-2.69967	0.313434
POU1F1	M6417_1.02	Homeodomain	-2.42953	-2.35748	-2.18864	0.322103
POU4F3	M5743_1.02	Homeodomain	-3.09102	-3.00585	-2.8043	0.37129
POU6F2	M5746_1.02	Homeodomain	-2.59561	-2.57773	-2.43158	0.285746
POU6F2	M5747_1.02	Homeodomain	-4.24472	-4.13227	-3.99514	0.270753
POU6F2	M5748_1.02	Homeodomain	-2.85511	-2.83174	-2.68645	0.284332
POU2F3	M5729_1.02	Homeodomain	-2.33594	-2.2584	-2.15902	0.204545
POU2F3	M5730_1.02	Homeodomain	-2.44893	-2.35668	-2.21567	0.277241
POU2F1	M1231_1.02	Homeodomain	-2.00913	-1.94816	-1.84466	0.212054
POU2F1	M3675_1.02	Homeodomain	-3.67341	-3.51856	-3.25271	0.457808
POU2F1	M3676_1.02	Homeodomain	-2.94803	-2.90648	-2.66262	0.429657
POU2F1	M3677_1.02	Homeodomain	-2.54633	-2.57332	-2.35555	0.394327
POU2F1	M3678_1.02	Homeodomain	-3.21335	-3.07189	-2.8144	0.447277
POU2F1	M3679_1.02	Homeodomain	-3.32619	-3.22602	-3.05869	0.319735
POU2F1	M3680_1.02	Homeodomain	-2.41573	-2.3574	-2.13624	0.399051
POU2F1	M3681_1.02	Homeodomain	-3.25949	-3.16159	-3.02716	0.266206
POU2F1	M3684_1.02	Homeodomain	-2.7857	-2.68762	-2.48201	0.377141
POU2F1	M5725_1.02	Homeodomain	-2.62058	-2.50624	-2.34325	0.312907
POU2F1	M5726_1.02	Homeodomain	-2.75239	-2.65597	-2.47819	0.33592
POU2F1	M6423_1.02	Homeodomain	-2.14618	-2.0528	-1.92946	0.247236
POU4F2	M5741_1.02	Homeodomain	-3.24573	-3.15671	-2.98407	0.328003
POU4F2	M5742_1.02	Homeodomain	-3.80575	-3.72747	-3.5946	0.263583
POU4F2	M6427_1.02	Homeodomain	-2.90844	-2.8728	-2.70316	0.323363
POU4F1	M5740_1.02	Homeodomain	-2.87576	-2.78617	-2.60991	0.333592
POU3F2	M3009_1.02	Homeodomain	-2.92671	-2.89213	-2.66698	0.404543
POU3F2	M3772_1.02	Homeodomain	-3.75975	-3.65758	-3.55033	0.218826
POU3F2	M3773_1.02	Homeodomain	-3.98739	-3.89209	-3.86208	0.0667733
POU3F2	M5733_1.02	Homeodomain	-2.48706	-2.40071	-2.23724	0.313684
POU3F2	M5734_1.02	Homeodomain	-2.77321	-2.64135	-2.49962	0.278434
POU3F2	M6426_1.02	Homeodomain	-2.01443	-1.92716	-1.75506	0.327166
POU3F1	M4075_1.02	Homeodomain	-2.54961	-2.53794	-2.30338	0.417314
POU3F1	M5731_1.02	Homeodomain	-2.57454	-2.44873	-2.28993	0.306253
POU3F1	M5732_1.02	Homeodomain	-2.31904	-2.22318	-2.05524	0.320696
POU3F1	M6425_1.02	Homeodomain	-2.59272	-2.52614	-2.35112	0.331684
POU3F4	M5738_1.02	Homeodomain	-2.63643	-2.53303	-2.45534	0.163796
POU3F4	M5739_1.02	Homeodomain	-2.45251	-2.37948	-2.25106	0.25599
POU3F3	M5735_1.02	Homeodomain	-2.77471	-2.65991	-2.50914	0.293322
POU3F3	M5736_1.02	Homeodomain	-2.38971	-2.29779	-2.14513	0.296388
POU3F3	M5737_1.02	Homeodomain	-2.18294	-2.07805	-1.89376	0.345805
POU5F1	M4509_1.02	Homeodomain	-3.20325	-3.05619	-2.85741	0.367262
POU5F1	M6428_1.02	Homeodomain	-2.97265	-2.82062	-2.6357	0.346749
POU5F1B	M5744_1.02	Homeodomain	-2.29901	-2.21685	-2.11325	0.21223
POU5F1B	M5745_1.02	Homeodomain	-2.70044	-2.60586	-2.4746	0.260837
HSF2	M3444_1.02	HSF	-2.44834	-2.49371	-2.30583	0.35118
HSF2	M5566_1.02	HSF	-3.40247	-3.26252	-3.11611	0.286181
HSF2	M6287_1.02	HSF	-2.82299	-2.76321	-2.57348	0.353936
HSF4	M5567_1.02	HSF	-3.10132	-3.01764	-2.84251	0.331859
HSFY2	M5568_1.02	HSF	-3.4821	-3.64167	-3.49923	0.279632
HSFY2	M5569_1.02	HSF	-2.6536	-2.88896	-2.79855	0.187939
HSFY2	M5570_1.02	HSF	-3.67385	-3.8695	-3.72723	0.279332
HSFY1	M5568_1.02	HSF	-3.4821	-3.64167	-3.49923	0.279632
HSF1	M2288_1.02	HSF	-3.19989	-3.01761	-2.81577	0.371708
HSF1	M3439_1.02	HSF	-2.41109	-2.46722	-2.29609	0.325686
HSF1	M4569_1.02	HSF	-4.41921	-4.14706	-3.95528	0.356984
HSF1	M5564_1.02	HSF	-3.03143	-2.97172	-2.7943	0.335379
HSF1	M5565_1.02	HSF	-3.70358	-3.55937	-3.4289	0.259485
HSF1	M6286_1.02	HSF	-2.70486	-2.60076	-2.40049	0.369433
IRF6	M1266_1.02	IRF	-2.20643	-2.28597	-2.1097	0.333596
IRF1	M1882_1.02	IRF	-3.21721	-2.98405	-2.73191	0.440419
IRF1	M3467_1.02	IRF	-3.43642	-3.34311	-3.22704	0.234531
IRF1	M6307_1.02	IRF	-2.62066	-2.46005	-2.30434	0.301288
IRF3	M5572_1.02	IRF	-4.38469	-4.28476	-4.10001	0.346483
IRF3	M6309_1.02	IRF	-2.95087	-2.78568	-2.57517	0.384123
IRF5	M5574_1.02	IRF	-3.45358	-3.47243	-3.35106	0.243809
IRF5	M5575_1.02	IRF	-3.05361	-3.32647	-3.21456	0.22717
IRF5	M6311_1.02	IRF	-4.33817	-4.17422	-4.0381	0.269064
IRF4	M4463_1.02	IRF	-2.76409	-2.63325	-2.38682	0.433021
IRF4	M5573_1.02	IRF	-4.62824	-4.69541	-4.60398	0.18984
IRF4	M6310_1.02	IRF	-2.47999	-2.18539	-1.90213	0.479119
IRF8	M5578_1.02	IRF	-3.69567	-3.5951	-3.4765	0.238987
IRF8	M5579_1.02	IRF	-4.40636	-4.38853	-4.29997	0.184464
IRF8	M6313_1.02	IRF	-2.71364	-2.52919	-2.33285	0.363695
IRF2	M1883_1.02	IRF	-4.07624	-3.99203	-3.79536	0.364181
IRF2	M3471_1.02	IRF	-4.06463	-3.94439	-3.86768	0.161911
IRF2	M6308_1.02	IRF	-2.91138	-2.78011	-2.61099	0.322555
IRF7	M3480_1.02	IRF	-3.20042	-3.16905	-2.95993	0.382151
IRF7	M5576_1.02	IRF	-3.34156	-3.30392	-3.1605	0.281245
IRF7	M5577_1.02	IRF	-3.80992	-3.87017	-3.70836	0.31105
IRF7	M6312_1.02	IRF	-2.07873	-1.9771	-1.83385	0.280978
IRF9	M5580_1.02	IRF	-4.55523	-4.48089	-4.40344	0.163334
IRF9	M6314_1.02	IRF	-3.41258	-3.31288	-3.20749	0.215478
NAIF1	M1281_1.02	MADF	-2.2939	-2.81034	-2.60639	0.374764
BORCS8-MEF2B	M5616_1.02	MADS box	-3.52895	-3.3338	-3.23498	0.20351
MEF2A	M1884_1.02	MADS box	-2.98557	-2.74906	-2.55256	0.363946
MEF2A	M3550_1.02	MADS box	-4.55711	-4.34361	-4.2479	0.197787
MEF2A	M3551_1.02	MADS box	-3.70463	-3.49263	-3.21784	0.468858
MEF2A	M3552_1.02	MADS box	-3.80835	-3.58004	-3.30481	0.469398
MEF2A	M3553_1.02	MADS box	-4.56128	-4.41933	-4.23511	0.345704
MEF2A	M3846_1.02	MADS box	-3.54701	-3.31551	-3.12358	0.357205
MEF2A	M4466_1.02	MADS box	-2.73007	-2.53205	-2.319	0.387719
MEF2A	M4694_1.02	MADS box	-3.26833	-3.18581	-3.0848	0.207516
MEF2A	M4695_1.02	MADS box	-1.9666	-1.86058	-1.74589	0.232094
MEF2A	M5615_1.02	MADS box	-3.19621	-2.97239	-2.85334	0.23975
MEF2A	M6340_1.02	MADS box	-3.04349	-2.81842	-2.63837	0.339381
MEF2C	M2297_1.02	MADS box	-2.81132	-2.6031	-2.39855	0.375627
MEF2C	M4467_1.02	MADS box	-2.73874	-2.5488	-2.341	0.380268
MEF2C	M6341_1.02	MADS box	-3.61869	-3.39469	-3.26159	0.263974
SRF	M1910_1.02	MADS box	-3.43447	-3.30877	-3.07353	0.418211
SRF	M3952_1.02	MADS box	-4.71461	-4.47628	-4.31326	0.31295
SRF	M3956_1.02	MADS box	-3.42477	-3.35578	-3.16308	0.358354
SRF	M3960_1.02	MADS box	-3.29179	-3.27106	-3.08414	0.349746
SRF	M4477_1.02	MADS box	-3.50011	-3.38177	-3.12927	0.440884
SRF	M4512_1.02	MADS box	-3.47407	-3.36424	-3.19558	0.32183
SRF	M4577_1.02	MADS box	-3.46221	-3.34957	-3.10147	0.435182
SRF	M4633_1.02	MADS box	-3.65513	-3.57444	-3.35398	0.398077
SRF	M5867_1.02	MADS box	-3.75024	-3.66823	-3.5554	0.22881
SRF	M5868_1.02	MADS box	-4.38097	-4.165	-4.01107	0.298427
SRF	M6489_1.02	MADS box	-3.23142	-3.16622	-2.98782	0.336865
MEF2D	M5617_1.02	MADS box	-3.50513	-3.16763	-3.07284	0.196069
MEF2D	M6342_1.02	MADS box	-2.83688	-2.67354	-2.54086	0.263257
MEF2B	M5616_1.02	MADS box	-3.52895	-3.3338	-3.23498	0.20351
MBD2	M6337_1.02	MBD	-2.86425	-3.14367	-2.9711	0.327904
MECP2	M6339_1.02	MBD	-2.33888	-2.67188	-2.57379	0.202166
CDC5L	M3018_1.02	Myb/SANT	-2.7448	-2.75371	-2.63141	0.245419
CDC5L	M6166_1.02	Myb/SANT	-2.83228	-2.82438	-2.65984	0.315352
MYBL2	M5647_1.02	Myb/SANT	-3.94884	-4.17757	-4.04186	0.268374
MYBL2	M5648_1.02	Myb/SANT	-4.66155	-4.85449	-4.74199	0.228211
MYBL2	M5649_1.02	Myb/SANT	-2.96122	-3.3574	-3.20942	0.288743
MYBL2	M5650_1.02	Myb/SANT	-4.18856	-4.41619	-4.27543	0.276819
MYBL2	M6349_1.02	Myb/SANT	-2.02008	-2.04156	-1.8849	0.30283
MYB	M3068_1.02	Myb/SANT	-3.51646	-3.59634	-3.38252	0.388813
MYB	M3585_1.02	Myb/SANT	-2.13907	-2.19937	-2.02504	0.330635
MYB	M6350_1.02	Myb/SANT	-1.94133	-2.02084	-1.88624	0.266509
TERF2	M1358_1.02	Myb/SANT	-2.88623	-2.96673	-2.83626	0.259482
MYPOP	M1359_1.02	Myb/SANT	-2.86683	-3.39256	-3.19416	0.366709
MYBL1	M5643_1.02	Myb/SANT	-3.15182	-3.31622	-3.18483	0.261058
MYBL1	M5644_1.02	Myb/SANT	-3.79127	-3.99843	-3.87704	0.243839
MYBL1	M5645_1.02	Myb/SANT	-2.93655	-3.34548	-3.19043	0.300239
MYBL1	M5646_1.02	Myb/SANT	-3.97539	-4.18906	-4.02865	0.308816
NR1H4	M6384_1.02	Nuclear receptor	-3.1535	-3.10936	-2.94903	0.308697
NR1H3	M6383_1.02	Nuclear receptor	-5.40305	-5.19987	-5.09249	0.21906
NR2E3	M6391_1.02	Nuclear receptor	-2.79999	-2.71562	-2.57959	0.268921
RORA	M1899_1.02	Nuclear receptor	-2.62009	-2.53651	-2.39444	0.279005
RORA	M1900_1.02	Nuclear receptor	-3.6027	-3.52635	-3.3418	0.346197
RORA	M3837_1.02	Nuclear receptor	-2.83025	-2.74927	-2.55465	0.361184
RORA	M3838_1.02	Nuclear receptor	-3.65689	-3.5762	-3.41015	0.31774
RORA	M5786_1.02	Nuclear receptor	-4.81701	-4.64194	-4.46164	0.339771
RORA	M5787_1.02	Nuclear receptor	-5.35768	-5.27844	-5.16562	0.228792
RORA	M6454_1.02	Nuclear receptor	-3.13568	-3.06584	-2.9223	0.281451
RARB	M5764_1.02	Nuclear receptor	-4.88036	-4.78808	-4.70658	0.17111
RARB	M6445_1.02	Nuclear receptor	-2.50448	-2.37896	-2.17547	0.374084
PGR	M6436_1.02	Nuclear receptor	-2.52454	-2.45262	-2.27246	0.339549
PGR	M6437_1.02	Nuclear receptor	-1.85518	-1.76566	-1.6639	0.208871
ESR1	M1934_1.02	Nuclear receptor	-3.47714	-3.3276	-3.0967	0.41238
ESR1	M3206_1.02	Nuclear receptor	-3.30612	-3.28365	-3.05833	0.404772
ESR1	M4564_1.02	Nuclear receptor	-2.75461	-2.56086	-2.34148	0.396581
ESR1	M4696_1.02	Nuclear receptor	-3.38441	-3.28357	-3.04928	0.416943
ESR1	M4697_1.02	Nuclear receptor	-2.2764	-2.14764	-2.01664	0.260391
ESR1	M5403_1.02	Nuclear receptor	-4.48393	-4.39112	-4.23298	0.305202
ESR1	M6217_1.02	Nuclear receptor	-3.32423	-3.2027	-2.98147	0.399151
HNF4A	M1936_1.02	Nuclear receptor	-2.92513	-2.737	-2.53995	0.364747
HNF4A	M3414_1.02	Nuclear receptor	-3.36725	-3.23803	-3.04866	0.353413
HNF4A	M3415_1.02	Nuclear receptor	-3.18759	-3.0458	-2.80062	0.431377
HNF4A	M4698_1.02	Nuclear receptor	-2.92971	-2.74895	-2.55137	0.365514
HNF4A	M4699_1.02	Nuclear receptor	-2.1754	-2.05094	-2.02565	0.0565604
HNF4A	M5524_1.02	Nuclear receptor	-3.95535	-3.83748	-3.6921	0.284498
HNF4A	M5525_1.02	Nuclear receptor	-3.91437	-3.81532	-3.66982	0.284689
HNF4A	M5526_1.02	Nuclear receptor	-4.10576	-3.92554	-3.76835	0.303671
HNF4A	M5527_1.02	Nuclear receptor	-4.07961	-3.89111	-3.79306	0.202096
HNF4A	M5528_1.02	Nuclear receptor	-4.10159	-3.95555	-3.80087	0.299653
HNF4A	M5529_1.02	Nuclear receptor	-3.93175	-3.78643	-3.65675	0.258138
HNF4A	M6283_1.02	Nuclear receptor	-2.65437	-2.50362	-2.33663	0.31921
VDR	M5946_1.02	Nuclear receptor	-4.24319	-4.19662	-4.06872	0.255107
VDR	M6532_1.02	Nuclear receptor	-1.92145	-1.84957	-1.75824	0.189651
VDR	M6533_1.02	Nuclear receptor	-3.08135	-3.04611	-2.86323	0.34367
PPARD	M6432_1.02	Nuclear receptor	-2.81451	-2.71683	-2.54613	0.325014
NR2E1	M1432_1.02	Nuclear receptor	-2.55663	-2.46201	-2.28594	0.333286
NR2E1	M5674_1.02	Nuclear receptor	-2.32162	-2.25819	-2.15623	0.209248
NR2E1	M5675_1.02	Nuclear receptor	-2.92814	-2.87073	-2.73278	0.272129
NR3C1	M3356_1.02	Nuclear receptor	-3.40534	-3.29662	-3.12217	0.330806
NR3C1	M3359_1.02	Nuclear receptor	-3.14776	-3.07054	-2.83464	0.419111
NR3C1	M4428_1.02	Nuclear receptor	-2.97323	-2.8955	-2.70557	0.35425
NR3C1	M4440_1.02	Nuclear receptor	-3.54857	-3.41054	-3.13918	0.46465
NR3C1	M5683_1.02	Nuclear receptor	-4.2361	-4.11346	-3.89831	0.390674
NR3C1	M6260_1.02	Nuclear receptor	-2.90282	-2.78347	-2.54753	0.419157
NR3C1	M6261_1.02	Nuclear receptor	-1.93236	-1.82388	-1.74828	0.159755
NR5A2	M6396_1.02	Nuclear receptor	-2.4148	-2.28187	-2.11401	0.320576
NR4A3	M6395_1.02	Nuclear receptor	-3.10051	-2.89726	-2.80676	0.188118
ESRRB	M5410_1.02	Nuclear receptor	-3.28944	-3.06086	-2.93587	0.250096
ESRRB	M6215_1.02	Nuclear receptor	-2.5885	-2.4447	-2.33605	0.221337
NR2C1	M6389_1.02	Nuclear receptor	-2.76955	-2.67261	-2.49465	0.336196
NR4A1	M6393_1.02	Nuclear receptor	-2.49271	-2.33818	-2.22403	0.231126
THRA	M5936_1.02	Nuclear receptor	-4.59207	-4.51959	-4.36893	0.293129
THRA	M6521_1.02	Nuclear receptor	-2.34046	-2.24233	-2.09597	0.286104
THRA	M6522_1.02	Nuclear receptor	-2.91194	-2.77605	-2.53591	0.424744
NR1D1	M6382_1.02	Nuclear receptor	-3.20316	-3.1409	-2.98501	0.301584
NR1H2	M6383_1.02	Nuclear receptor	-5.40305	-5.19987	-5.09249	0.21906
RARA	M5758_1.02	Nuclear receptor	-4.16067	-4.00627	-3.8374	0.322154
RARA	M5759_1.02	Nuclear receptor	-4.79207	-4.65998	-4.55891	0.207628
RARA	M5760_1.02	Nuclear receptor	-4.27497	-4.0843	-3.92822	0.301889
RARA	M5761_1.02	Nuclear receptor	-4.19859	-4.07651	-3.97312	0.211854
RARA	M5762_1.02	Nuclear receptor	-4.31696	-4.12434	-3.96285	0.310542
RARA	M5763_1.02	Nuclear receptor	-4.3568	-4.1549	-4.00099	0.2984
RARA	M6443_1.02	Nuclear receptor	-2.46248	-2.32435	-2.25648	0.144662
RARA	M6444_1.02	Nuclear receptor	-3.09023	-3.01112	-2.8018	0.382434
PPARG	M1894_1.02	Nuclear receptor	-4.16997	-4.11282	-3.93567	0.334957
PPARG	M3783_1.02	Nuclear receptor	-4.85298	-4.62495	-4.41564	0.382429
PPARG	M3784_1.02	Nuclear receptor	-5.42366	-5.33151	-5.15549	0.333211
PPARG	M3785_1.02	Nuclear receptor	-3.4127	-3.30827	-3.12159	0.349389
PPARG	M6433_1.02	Nuclear receptor	-3.07855	-2.96347	-2.76292	0.369842
PPARG	M6434_1.02	Nuclear receptor	-2.20648	-2.12562	-2.01172	0.230693
NR5A1	M6498_1.02	Nuclear receptor	-2.22704	-2.12077	-1.99296	0.254942
ESR2	M2065_1.02	Nuclear receptor	-3.00996	-2.90354	-2.70868	0.361537
ESR2	M6218_1.02	Nuclear receptor	-3.02157	-2.9481	-2.76148	0.349288
ESR2	M6219_1.02	Nuclear receptor	-2.22082	-2.13613	-2.04343	0.192206
RXRG	M5800_1.02	Nuclear receptor	-4.07208	-3.87013	-3.76952	0.206784
RXRG	M5801_1.02	Nuclear receptor	-4.44066	-4.41213	-4.31597	0.198631
RXRG	M5802_1.02	Nuclear receptor	-4.50814	-4.25555	-4.17496	0.16935
RXRG	M5803_1.02	Nuclear receptor	-4.69789	-4.70805	-4.61186	0.198682
RXRG	M6462_1.02	Nuclear receptor	-3.45312	-3.33788	-3.2162	0.244359
NR1I3	M6387_1.02	Nuclear receptor	-3.3141	-3.24321	-3.04325	0.368981
NR1I3	M6388_1.02	Nuclear receptor	-2.11311	-2.02912	-1.90735	0.244504
RORC	M6455_1.02	Nuclear receptor	-3.3385	-3.31367	-3.16121	0.29604
NR1I2	M6385_1.02	Nuclear receptor	-3.27078	-3.19927	-2.97503	0.403288
NR1I2	M6386_1.02	Nuclear receptor	-2.05654	-1.98162	-1.85923	0.245586
NR6A1	M3339_1.02	Nuclear receptor	-4.07125	-3.88416	-3.69425	0.354221
NR6A1	M6397_1.02	Nuclear receptor	-3.30066	-3.13611	-3.01383	0.245399
THRB	M5937_1.02	Nuclear receptor	-4.52449	-4.46405	-4.3034	0.309211
THRB	M5938_1.02	Nuclear receptor	-4.63422	-4.51095	-4.33164	0.338252
THRB	M5939_1.02	Nuclear receptor	-4.65904	-4.58229	-4.38358	0.367169
THRB	M6523_1.02	Nuclear receptor	-3.03755	-2.90117	-2.68687	0.389485
THRB	M6524_1.02	Nuclear receptor	-2.41607	-2.30729	-2.17997	0.254111
NR3C2	M1433_1.02	Nuclear receptor	-1.89581	-1.88648	-1.70511	0.341387
NR3C2	M5684_1.02	Nuclear receptor	-4.17321	-4.04781	-3.82998	0.394416
NR3C2	M6338_1.02	Nuclear receptor	-2.82362	-2.77777	-2.58171	0.363297
NR4A2	M5685_1.02	Nuclear receptor	-4.23211	-4.17389	-3.98691	0.349834
NR4A2	M5686_1.02	Nuclear receptor	-4.83843	-4.76817	-4.67463	0.193773
NR4A2	M5687_1.02	Nuclear receptor	-2.94476	-2.8222	-2.70171	0.242272
NR4A2	M6394_1.02	Nuclear receptor	-2.41517	-2.28916	-2.19889	0.187681
NR2F6	M1434_1.02	Nuclear receptor	-1.98973	-2.00934	-1.855	0.299099
NR2F6	M5680_1.02	Nuclear receptor	-4.24499	-4.12234	-4.01552	0.218052
NR2F6	M5681_1.02	Nuclear receptor	-4.15413	-3.92825	-3.82934	0.20367
NR2F6	M5682_1.02	Nuclear receptor	-3.49355	-3.33404	-3.20249	0.261338
NR2F6	M6392_1.02	Nuclear receptor	-2.94417	-2.83309	-2.61046	0.401073
HNF4G	M2286_1.02	Nuclear receptor	-2.86891	-2.68296	-2.48264	0.369509
HNF4G	M6284_1.02	Nuclear receptor	-2.84673	-2.69985	-2.56406	0.268506
AR	M1841_1.02	Nuclear receptor	-2.83241	-2.72901	-2.50433	0.403898
AR	M5288_1.02	Nuclear receptor	-4.04213	-3.9902	-3.77547	0.390082
AR	M5289_1.02	Nuclear receptor	-4.10932	-4.0122	-3.80612	0.377815
AR	M6142_1.02	Nuclear receptor	-3.05782	-3.00884	-2.79683	0.386246
RARG	M1435_1.02	Nuclear receptor	-2.15707	-2.13368	-1.96149	0.327307
RARG	M5765_1.02	Nuclear receptor	-4.34858	-4.19043	-4.05594	0.26631
RARG	M5766_1.02	Nuclear receptor	-4.37803	-4.16147	-3.9845	0.334682
RARG	M5767_1.02	Nuclear receptor	-4.0779	-3.94232	-3.76611	0.333512
RARG	M5768_1.02	Nuclear receptor	-4.68685	-4.54348	-4.45668	0.181151
RARG	M5769_1.02	Nuclear receptor	-4.36439	-4.17571	-4.02064	0.300267
RARG	M5770_1.02	Nuclear receptor	-3.49812	-3.3707	-3.1937	0.334735
RARG	M6446_1.02	Nuclear receptor	-3.27101	-3.14521	-2.91473	0.411799
RARG	M6447_1.02	Nuclear receptor	-2.10913	-2.00271	-1.92883	0.156445
ESRRA	M2384_1.02	Nuclear receptor	-2.85699	-2.67605	-2.52684	0.290762
ESRRA	M4438_1.02	Nuclear receptor	-3.0527	-2.96481	-2.77679	0.351395
ESRRA	M4663_1.02	Nuclear receptor	-3.53156	-3.43524	-3.187	0.435372
ESRRA	M5404_1.02	Nuclear receptor	-2.86244	-2.71451	-2.5593	0.300503
ESRRA	M5405_1.02	Nuclear receptor	-4.33544	-4.21442	-4.08057	0.265231
ESRRA	M5406_1.02	Nuclear receptor	-4.32773	-4.18143	-4.01545	0.317619
ESRRA	M5407_1.02	Nuclear receptor	-2.68767	-2.56555	-2.40462	0.309646
ESRRA	M5408_1.02	Nuclear receptor	-4.05226	-3.94756	-3.80419	0.281167
ESRRA	M5409_1.02	Nuclear receptor	-3.9601	-3.81794	-3.63724	0.34037
ESRRA	M6214_1.02	Nuclear receptor	-2.35258	-2.234	-2.12169	0.227881
NR2F1	M1851_1.02	Nuclear receptor	-3.04316	-2.91988	-2.7599	0.308145
NR2F1	M5676_1.02	Nuclear receptor	-3.95916	-3.75165	-3.61732	0.266038
NR2F1	M5677_1.02	Nuclear receptor	-3.85398	-3.61637	-3.46482	0.294579
NR2F1	M5678_1.02	Nuclear receptor	-2.28531	-2.18959	-2.06645	0.246881
NR2F1	M5679_1.02	Nuclear receptor	-2.7709	-2.61233	-2.40376	0.381377
NR2F1	M6176_1.02	Nuclear receptor	-2.55258	-2.44757	-2.29864	0.290305
NR2F1	M6177_1.02	Nuclear receptor	-2.2878	-2.18166	-2.07482	0.218089
NR2C2	M2303_1.02	Nuclear receptor	-3.1306	-3.00624	-2.84768	0.305864
NR2C2	M4549_1.02	Nuclear receptor	-3.48856	-3.58002	-3.42902	0.293683
NR2C2	M4554_1.02	Nuclear receptor	-3.57337	-3.76655	-3.6054	0.309998
NR2C2	M4602_1.02	Nuclear receptor	-3.6561	-3.76259	-3.62229	0.276079
NR2C2	M4700_1.02	Nuclear receptor	-3.66785	-3.8848	-3.73434	0.292805
NR2C2	M4701_1.02	Nuclear receptor	-2.86222	-2.76888	-2.69077	0.164615
NR2C2	M5673_1.02	Nuclear receptor	-3.37481	-3.24214	-3.11146	0.259848
NR2C2	M6390_1.02	Nuclear receptor	-2.53539	-2.40897	-2.25847	0.292874
NR2F2	M2960_1.02	Nuclear receptor	-3.50938	-3.19174	-3.03824	0.29774
NR2F2	M4702_1.02	Nuclear receptor	-2.07217	-1.95328	-1.86451	0.184864
NR2F2	M4703_1.02	Nuclear receptor	-2.24714	-2.19206	-2.0789	0.229395
NR2F2	M6178_1.02	Nuclear receptor	-2.40065	-2.29054	-2.1539	0.269939
NR2F2	M6179_1.02	Nuclear receptor	-2.6368	-2.5155	-2.33736	0.336463
RXRA	M4511_1.02	Nuclear receptor	-2.10679	-2.0138	-1.89905	0.232201
RXRA	M4576_1.02	Nuclear receptor	-2.57891	-2.41853	-2.20879	0.383037
RXRA	M5795_1.02	Nuclear receptor	-4.07568	-3.87908	-3.78051	0.203041
RXRA	M5796_1.02	Nuclear receptor	-3.94681	-3.9609	-3.8413	0.240724
RXRA	M5797_1.02	Nuclear receptor	-4.13673	-3.91965	-3.82354	0.198523
RXRA	M5798_1.02	Nuclear receptor	-3.96099	-3.9773	-3.85872	0.238952
RXRA	M6460_1.02	Nuclear receptor	-2.56629	-2.42981	-2.27528	0.299412
PPARA	M3781_1.02	Nuclear receptor	-4.82546	-4.69882	-4.5526	0.285862
PPARA	M6430_1.02	Nuclear receptor	-2.29938	-2.18785	-2.11549	0.153473
PPARA	M6431_1.02	Nuclear receptor	-2.76742	-2.63545	-2.48371	0.294889
ESRRG	M5411_1.02	Nuclear receptor	-4.25518	-4.12408	-3.96793	0.302012
ESRRG	M5412_1.02	Nuclear receptor	-4.44425	-4.32616	-4.19133	0.266889
ESRRG	M5413_1.02	Nuclear receptor	-2.74981	-2.62687	-2.50282	0.248465
ESRRG	M6216_1.02	Nuclear receptor	-2.52561	-2.49687	-2.40422	0.192117
RXRB	M5799_1.02	Nuclear receptor	-4.16814	-3.9493	-3.85573	0.19383
RXRB	M6461_1.02	Nuclear receptor	-2.31663	-2.18177	-2.03981	0.27883
RXRB	M1455_1.02	Nuclear receptor	-2.24005	-2.15622	-2.01662	0.274904
RXRB	M1455_1.02	Nuclear receptor	-2.24005	-2.15622	-2.01662	0.274904
RXRB	M1455_1.02	Nuclear receptor	-2.24005	-2.15622	-2.01662	0.274904
RXRB	M1455_1.02	Nuclear receptor	-2.24005	-2.15622	-2.01662	0.274904
RXRB	M1455_1.02	Nuclear receptor	-2.24005	-2.15622	-2.01662	0.274904
TP63	M2321_1.02	p53	-3.35324	-3.16575	-2.89747	0.460836
TP63	M5940_1.02	p53	-4.67291	-4.50537	-4.35902	0.28607
TP63	M6404_1.02	p53	-2.40836	-2.36682	-2.21325	0.297862
TP73	M6115_1.02	p53	-2.89431	-2.76534	-2.59537	0.323864
TP73	M6116_1.02	p53	-3.46614	-3.31806	-3.09798	0.39756
TP73	M6117_1.02	p53	-2.8055	-2.69962	-2.49611	0.374115
TP73	M6405_1.02	p53	-2.33622	-2.28322	-2.09148	0.356926
TP53	M1929_1.02	p53	-3.40014	-3.25814	-3.09332	0.3158
TP53	M3698_1.02	p53	-6.35273	-6.12116	-6.00474	0.235142
TP53	M3699_1.02	p53	-2.23799	-2.20328	-2.03278	0.324707
TP53	M6403_1.02	p53	-3.73708	-3.57596	-3.3634	0.38702
PAX8	M6411_1.02	Paired box	-2.53415	-2.56339	-2.37646	0.349762
PAX1	M5702_1.02	Paired box	-4.33077	-4.39577	-4.25258	0.280859
PAX5	M1848_1.02	Paired box	-3.30063	-3.17322	-2.95708	0.392068
PAX5	M3720_1.02	Paired box	-4.37281	-4.32933	-4.0763	0.441567
PAX5	M3721_1.02	Paired box	-5.89639	-6.04182	-5.83964	0.372203
PAX5	M4471_1.02	Paired box	-2.97125	-2.95706	-2.8058	0.294109
PAX5	M4472_1.02	Paired box	-2.95301	-2.92946	-2.7773	0.295566
PAX5	M4487_1.02	Paired box	-2.93821	-2.94582	-2.78783	0.304972
PAX5	M4492_1.02	Paired box	-3.0559	-3.09869	-2.94724	0.294419
PAX5	M4704_1.02	Paired box	-3.07043	-3.07675	-2.93287	0.281996
PAX5	M4705_1.02	Paired box	-2.52979	-2.65083	-2.54825	0.210373
PAX5	M5707_1.02	Paired box	-3.73883	-3.81918	-3.636	0.344123
PAX5	M6408_1.02	Paired box	-3.11897	-3.05534	-2.85169	0.374317
PAX5	M6409_1.02	Paired box	-2.05092	-1.89624	-1.76574	0.259541
PAX9	M5711_1.02	Paired box	-4.6659	-4.71556	-4.59063	0.249983
LCOR	M1507_1.02	Pipsqueak	-2.06836	-2.01324	-1.78964	0.402423
PROX1	M5753_1.02	Prospero	-3.68493	-3.82331	-3.72725	0.198435
NFATC3	M1517_1.02	Rel	-2.15696	-2.07033	-1.888	0.34283
NFATC3	M6364_1.02	Rel	-2.22946	-2.07995	-1.96341	0.235365
NFKB2	M5669_1.02	Rel	-3.65163	-3.56338	-3.39801	0.31667
NFKB2	M6370_1.02	Rel	-2.36017	-2.30538	-2.15713	0.289207
NFATC4	M6365_1.02	Rel	-2.15555	-1.99074	-1.80176	0.352834
NFATC2	M1518_1.02	Rel	-2.08851	-1.99694	-1.82648	0.324632
NFATC2	M6363_1.02	Rel	-2.22555	-2.04581	-1.8983	0.287984
NFAT5	M5655_1.02	Rel	-3.53602	-3.40139	-3.24196	0.307275
NFAT5	M6366_1.02	Rel	-3.37982	-3.27728	-3.09501	0.342749
RELB	M6448_1.02	Rel	-2.54388	-2.47748	-2.31748	0.308167
NFKB1	M1928_1.02	Rel	-2.80589	-2.66306	-2.50372	0.307119
NFKB1	M3622_1.02	Rel	-3.26653	-3.16424	-3.07542	0.184972
NFKB1	M3624_1.02	Rel	-3.32732	-3.24248	-3.10123	0.277631
NFKB1	M3625_1.02	Rel	-3.06657	-2.98015	-2.7773	0.373162
NFKB1	M5668_1.02	Rel	-4.23176	-4.13096	-4.03841	0.191932
NFKB1	M6369_1.02	Rel	-2.79071	-2.67009	-2.52401	0.285635
NFATC1	M5656_1.02	Rel	-3.97665	-3.87072	-3.65516	0.391254
NFATC1	M5657_1.02	Rel	-4.05256	-4.00309	-3.87048	0.263125
NFATC1	M5658_1.02	Rel	-3.9888	-3.87465	-3.74534	0.257514
NFATC1	M6361_1.02	Rel	-3.08575	-2.99383	-2.82544	0.321413
NFATC1	M6362_1.02	Rel	-2.49894	-2.39064	-2.22178	0.32213
REL	M1924_1.02	Rel	-2.44759	-2.42211	-2.26984	0.295756
REL	M3091_1.02	Rel	-2.45052	-2.42069	-2.26903	0.294757
REL	M6449_1.02	Rel	-2.60246	-2.51964	-2.32506	0.361124
RELA	M1930_1.02	Rel	-2.9322	-2.84141	-2.72764	0.230464
RELA	M3623_1.02	Rel	-3.02093	-2.92907	-2.79745	0.261443
RELA	M4444_1.02	Rel	-3.12298	-2.9849	-2.78977	0.361927
RELA	M4468_1.02	Rel	-3.0115	-2.88473	-2.68325	0.371201
RELA	M4485_1.02	Rel	-3.14673	-3.00735	-2.78985	0.393967
RELA	M4491_1.02	Rel	-3.16311	-3.0235	-2.80415	0.396536
RELA	M4494_1.02	Rel	-3.14074	-3.01074	-2.81161	0.367776
RELA	M4495_1.02	Rel	-3.11587	-2.97664	-2.76069	0.391787
RELA	M4496_1.02	Rel	-3.12439	-2.99548	-2.77521	0.397809
RELA	M4497_1.02	Rel	-2.90247	-2.78309	-2.65303	0.2588
RELA	M4498_1.02	Rel	-3.05246	-2.9302	-2.75677	0.329234
RELA	M4499_1.02	Rel	-3.15778	-3.02187	-2.79926	0.40105
RELA	M6511_1.02	Rel	-2.81884	-2.71115	-2.56443	0.286683
RFX3	M5775_1.02	RFX	-3.86583	-3.56057	-3.33991	0.398358
RFX3	M5776_1.02	RFX	-4.3319	-4.15845	-3.99329	0.316337
RFX3	M6453_1.02	RFX	-3.50713	-3.32628	-3.14638	0.339143
RFX2	M1527_1.02	RFX	-2.27825	-2.33041	-2.17044	0.308124
RFX2	M2392_1.02	RFX	-3.71854	-3.45462	-3.15469	0.498731
RFX2	M5773_1.02	RFX	-4.3066	-3.82287	-3.6332	0.353855
RFX2	M5774_1.02	RFX	-4.71773	-4.46935	-4.34018	0.257272
RFX2	M6452_1.02	RFX	-2.94101	-2.88879	-2.73042	0.305565
RFX4	M5777_1.02	RFX	-3.65817	-3.44624	-3.21986	0.406222
RFX4	M5778_1.02	RFX	-4.16944	-4.0768	-3.90415	0.328038
RFX1	M3829_1.02	RFX	-3.25526	-3.27058	-3.03297	0.421395
RFX1	M3830_1.02	RFX	-3.37055	-3.28952	-3.02224	0.459595
RFX1	M6451_1.02	RFX	-2.7662	-2.74677	-2.59191	0.299924
RFX5	M2309_1.02	RFX	-2.88452	-2.77033	-2.57144	0.367429
RFX5	M4476_1.02	RFX	-2.9307	-2.88067	-2.70504	0.332618
RFX5	M4510_1.02	RFX	-3.45784	-3.35016	-3.14215	0.38057
RFX5	M4546_1.02	RFX	-2.85062	-2.78572	-2.60744	0.336683
RFX5	M4575_1.02	RFX	-2.96291	-2.86711	-2.67549	0.356754
RFX5	M5779_1.02	RFX	-4.26419	-3.79895	-3.60084	0.366287
RFX5	M5780_1.02	RFX	-4.2431	-3.79576	-3.5906	0.376502
RFX5	M5781_1.02	RFX	-4.2431	-3.79576	-3.5906	0.376502
RFX7	M1529_1.02	RFX	-2.17701	-2.22093	-2.05678	0.31475
RFX6	M1526_1.02	RFX	-2.12361	-2.11107	-1.93493	0.333404
RFX8	M1537_1.02	RFX	-2.26908	-2.30047	-2.16875	0.261628
RUNX3	M5791_1.02	Runt	-3.86708	-3.88318	-3.73616	0.287177
RUNX3	M5792_1.02	Runt	-2.64537	-2.63196	-2.49631	0.268267
RUNX3	M5793_1.02	Runt	-4.00685	-3.98011	-3.79517	0.346783
RUNX3	M5794_1.02	Runt	-2.60125	-2.57346	-2.43859	0.266957
RUNX3	M6459_1.02	Runt	-3.14556	-3.06598	-2.90085	0.316306
RUNX2	M2310_1.02	Runt	-2.76611	-2.59872	-2.38166	0.393359
RUNX2	M5788_1.02	Runt	-3.77899	-3.82845	-3.68863	0.275256
RUNX2	M5789_1.02	Runt	-4.02856	-4.03183	-3.86036	0.326205
RUNX2	M5790_1.02	Runt	-2.55175	-2.56939	-2.45967	0.223244
RUNX2	M6458_1.02	Runt	-2.35103	-2.22449	-2.04191	0.343225
RUNX1	M2925_1.02	Runt	-2.28753	-2.25968	-2.23317	0.0592173
RUNX1	M6457_1.02	Runt	-2.34874	-2.27232	-2.10348	0.322108
GMEB2	M5493_1.02	SAND	-2.3744	-2.84632	-2.70132	0.283848
GMEB2	M5494_1.02	SAND	-4.63055	-4.87158	-4.77153	0.205759
GMEB2	M5495_1.02	SAND	-4.42839	-4.7254	-4.58483	0.276506
GMEB2	M5496_1.02	SAND	-2.79887	-3.22093	-3.12062	0.206243
AIRE	M6140_1.02	SAND	-3.03045	-3.01199	-2.80628	0.377291
GMEB1	M1545_1.02	SAND	-2.26661	-2.71035	-2.52686	0.344593
NFIX	M5664_1.02	SMAD	-3.27308	-2.99663	-2.78161	0.390488
NFIX	M5665_1.02	SMAD	-1.96089	-1.85053	-1.64054	0.383381
NFIX	M5666_1.02	SMAD	-2.38179	-2.27277	-2.09786	0.331506
NFIX	M5667_1.02	SMAD	-3.4589	-3.19543	-3.00108	0.36078
SMAD4	M6466_1.02	SMAD	-2.09406	-2.05385	-1.90562	0.289176
NFIC	M1970_1.02	SMAD	-1.70209	-1.55889	-1.47904	0.16795
NFIB	M5662_1.02	SMAD	-3.80123	-3.57813	-3.4075	0.324892
NFIA	M5660_1.02	SMAD	-3.81924	-3.59101	-3.41911	0.326861
NFIA	M5661_1.02	SMAD	-2.4333	-2.31596	-2.08814	0.408192
SMAD3	M5808_1.02	SMAD	-3.57522	-3.67863	-3.58691	0.190371
SMAD3	M6465_1.02	SMAD	-2.13493	-2.075	-1.91157	0.31362
SMAD1	M6463_1.02	SMAD	-2.3936	-2.24708	-2.10497	0.279066
SOX8	M5838_1.02	Sox	-5.11751	-5.07381	-4.99257	0.170603
SOX8	M5839_1.02	Sox	-4.12519	-4.06519	-3.98501	0.168589
SOX8	M5840_1.02	Sox	-4.78658	-4.69466	-4.5669	0.254856
SOX8	M5841_1.02	Sox	-4.92985	-4.94592	-4.83278	0.229333
SOX8	M5842_1.02	Sox	-4.48604	-4.44772	-4.37444	0.155266
SOX8	M5843_1.02	Sox	-4.98037	-4.87287	-4.79595	0.162326
SOX8	M5844_1.02	Sox	-4.14785	-4.10759	-4.03383	0.156209
SOX8	M5845_1.02	Sox	-5.19416	-5.15906	-5.07578	0.174478
SOX30	M1589_1.02	Sox	-2.00139	-1.98339	-1.76981	0.388456
HMG20B	M1582_1.02	Sox	-2.34912	-2.30223	-2.06555	0.420148
CIC	M1581_1.02	Sox	-2.41896	-2.30179	-2.11332	0.352067
TCF7	M6506_1.02	Sox	-2.4618	-2.40744	-2.23184	0.332578
SOX10	M5810_1.02	Sox	-4.78123	-4.68954	-4.60523	0.17645
SOX10	M5811_1.02	Sox	-5.40681	-5.39169	-5.32646	0.139476
SOX10	M5812_1.02	Sox	-5.16114	-5.17145	-5.09844	0.15475
SOX10	M5813_1.02	Sox	-5.03358	-4.97566	-4.89192	0.175369
SOX10	M5814_1.02	Sox	-4.57184	-4.54028	-4.47435	0.140851
SOX10	M6470_1.02	Sox	-1.89309	-1.84089	-1.73783	0.211253
HBP1	M6269_1.02	Sox	-2.34759	-2.34584	-2.21589	0.258607
BBX	M1583_1.02	Sox	-3.42887	-3.45554	-3.44943	0.0139758
SOX4	M1578_1.02	Sox	-2.25718	-2.15981	-2.08649	0.155335
SOX4	M5834_1.02	Sox	-4.97808	-4.88599	-4.79002	0.198266
SOX4	M6476_1.02	Sox	-2.70202	-2.63583	-2.50957	0.252277
SOX21	M5825_1.02	Sox	-4.25641	-4.19351	-4.0832	0.224317
SOX21	M5826_1.02	Sox	-4.20232	-4.15651	-4.02114	0.267804
SOX21	M5827_1.02	Sox	-3.66839	-3.68413	-3.57105	0.229228
SOX21	M5828_1.02	Sox	-3.81614	-3.75867	-3.65934	0.204437
SOX9	M1904_1.02	Sox	-2.28523	-2.29045	-2.17101	0.240432
SOX9	M3916_1.02	Sox	-2.6745	-2.63329	-2.41227	0.398857
SOX9	M5846_1.02	Sox	-2.18136	-2.17043	-2.02252	0.288637
SOX9	M5847_1.02	Sox	-5.26292	-5.2081	-5.14143	0.142301
SOX9	M5848_1.02	Sox	-5.4275	-5.40615	-5.3331	0.154834
SOX9	M5849_1.02	Sox	-5.19835	-5.1009	-5.01669	0.176273
SOX9	M5850_1.02	Sox	-4.83112	-4.75628	-4.63136	0.249954
SOX9	M5851_1.02	Sox	-4.92063	-4.90113	-4.78411	0.236215
SOX9	M5852_1.02	Sox	-4.80527	-4.73297	-4.60572	0.253978
SOX9	M6478_1.02	Sox	-2.58165	-2.51908	-2.38523	0.265238
SOX15	M5818_1.02	Sox	-4.80223	-4.73871	-4.66647	0.153247
SOX15	M5819_1.02	Sox	-5.01927	-5.12796	-5.05577	0.153153
SOX15	M5820_1.02	Sox	-4.88278	-4.79602	-4.71901	0.162473
SOX15	M6472_1.02	Sox	-2.16466	-2.12084	-2.05656	0.137588
SOX5	M3913_1.02	Sox	-2.44146	-2.44107	-2.23395	0.379297
SOX5	M6477_1.02	Sox	-2.34796	-2.35194	-2.23691	0.232693
SOX3	M1592_1.02	Sox	-2.0367	-2.05741	-1.91	0.287822
LEF1	M5596_1.02	Sox	-3.36292	-3.28023	-3.12766	0.296234
LEF1	M6327_1.02	Sox	-2.22545	-2.12908	-2.07563	0.115793
SOX13	M6471_1.02	Sox	-1.83005	-1.76453	-1.6154	0.29064
TCF7L2	M2319_1.02	Sox	-2.74678	-2.6549	-2.45839	0.363953
TCF7L2	M6512_1.02	Sox	-2.43608	-2.34802	-2.1783	0.323487
TCF7L1	M5903_1.02	Sox	-3.09099	-2.99712	-2.89486	0.209782
SOX17	M6473_1.02	Sox	-3.71414	-3.66095	-3.45939	0.371314
SOX14	M5815_1.02	Sox	-3.81048	-3.84308	-3.75827	0.177395
SOX14	M5816_1.02	Sox	-4.03149	-3.95347	-3.81187	0.278232
SOX14	M5817_1.02	Sox	-3.4951	-3.48047	-3.37031	0.224052
SOX7	M5835_1.02	Sox	-4.30757	-4.22212	-4.08882	0.2643
SOX7	M5836_1.02	Sox	-4.48359	-4.42663	-4.28376	0.280343
SOX7	M5837_1.02	Sox	-4.42568	-4.34194	-4.20048	0.278005
SOX11	M1601_1.02	Sox	-1.77245	-1.72422	-1.50411	0.3976
SOX12	M1594_1.02	Sox	-1.89923	-1.83599	-1.61634	0.396947
SOX2	M5824_1.02	Sox	-4.53274	-4.50005	-4.35887	0.277521
SOX2	M5829_1.02	Sox	-4.14793	-4.06803	-3.93161	0.269559
SOX2	M5830_1.02	Sox	-4.4192	-4.44121	-4.2807	0.308992
SOX2	M5831_1.02	Sox	-4.62753	-4.59507	-4.44975	0.284377
SOX2	M5832_1.02	Sox	-4.71293	-4.7744	-4.64433	0.258809
SOX2	M5833_1.02	Sox	-4.06356	-3.98219	-3.84286	0.274434
SOX2	M6475_1.02	Sox	-2.92068	-2.7998	-2.61607	0.344964
SOX1	M1605_1.02	Sox	-2.60012	-2.48943	-2.33881	0.29306
SRY	M1911_1.02	Sox	-1.96656	-1.91036	-1.75963	0.293239
SRY	M3961_1.02	Sox	-1.55966	-1.47984	-1.36646	0.229772
SRY	M3962_1.02	Sox	-2.23793	-2.16496	-1.96159	0.373913
SRY	M5869_1.02	Sox	-4.73475	-4.68947	-4.59769	0.190486
SRY	M5870_1.02	Sox	-4.43348	-4.37286	-4.22854	0.282733
SRY	M5871_1.02	Sox	-4.25822	-4.27481	-4.19926	0.159671
SRY	M5872_1.02	Sox	-4.01671	-3.94596	-3.85714	0.184957
SRY	M6490_1.02	Sox	-1.90836	-1.80379	-1.65594	0.288539
SOX18	M5821_1.02	Sox	-4.49829	-4.41289	-4.30728	0.215872
SOX18	M5822_1.02	Sox	-4.59611	-4.64644	-4.54717	0.204343
SOX18	M5823_1.02	Sox	-4.55768	-4.45855	-4.3618	0.19971
SOX18	M6474_1.02	Sox	-3.16925	-3.13143	-2.90065	0.412202
STAT1	M1955_1.02	STAT	-2.83912	-2.68566	-2.54294	0.280082
STAT1	M3966_1.02	STAT	-4.4595	-4.6934	-4.42576	0.460045
STAT1	M3968_1.02	STAT	-1.71285	-1.61953	-1.45301	0.318475
STAT1	M4547_1.02	STAT	-3.50443	-3.33934	-3.06031	0.474015
STAT1	M4634_1.02	STAT	-2.78754	-2.63272	-2.49101	0.278416
STAT1	M4706_1.02	STAT	-2.77836	-2.66949	-2.48971	0.33897
STAT1	M4707_1.02	STAT	-3.11502	-3.05597	-2.95815	0.20169
STAT1	M6493_1.02	STAT	-2.96624	-2.81929	-2.58578	0.415886
STAT5A	M3985_1.02	STAT	-3.20522	-3.08431	-2.83229	0.440272
STAT5A	M3986_1.02	STAT	-4.11155	-4.04779	-3.77754	0.463269
STAT5A	M3988_1.02	STAT	-1.57521	-1.43599	-1.26028	0.332747
STAT5A	M6491_1.02	STAT	-2.70276	-2.60409	-2.41227	0.357047
STAT4	M3982_1.02	STAT	-1.62852	-1.5284	-1.35957	0.322096
STAT4	M6496_1.02	STAT	-2.63116	-2.5107	-2.32936	0.341335
STAT6	M3992_1.02	STAT	-1.56884	-1.3821	-1.20002	0.342464
STAT6	M6497_1.02	STAT	-2.60978	-2.50379	-2.29139	0.386802
STAT3	M1961_1.02	STAT	-2.52415	-2.35256	-2.19923	0.297458
STAT3	M3974_1.02	STAT	-4.96844	-5.18756	-4.98222	0.376758
STAT3	M3975_1.02	STAT	-1.87604	-1.86016	-1.70716	0.296931
STAT3	M4478_1.02	STAT	-3.38573	-3.27364	-3.05613	0.393976
STAT3	M4548_1.02	STAT	-2.62809	-2.50149	-2.29091	0.384225
STAT3	M4641_1.02	STAT	-2.73098	-2.58315	-2.34065	0.427861
STAT3	M4642_1.02	STAT	-2.73098	-2.58315	-2.34065	0.427861
STAT3	M6495_1.02	STAT	-2.67438	-2.50765	-2.35282	0.299897
STAT2	M4635_1.02	STAT	-3.00999	-2.84294	-2.65982	0.344036
STAT2	M6494_1.02	STAT	-2.54749	-2.36229	-2.1554	0.378982
STAT5B	M3990_1.02	STAT	-3.29775	-3.14252	-2.91162	0.412377
STAT5B	M6492_1.02	STAT	-3.14566	-2.9879	-2.79731	0.355221
TBX21	M5889_1.02	T-box	-4.03163	-4.05758	-3.89967	0.304837
TBX21	M5890_1.02	T-box	-2.69479	-2.65113	-2.53668	0.231664
TBX21	M5891_1.02	T-box	-4.29547	-4.26679	-4.07955	0.350217
TBX21	M5892_1.02	T-box	-5.02873	-5.03523	-4.93856	0.199541
TBX21	M5893_1.02	T-box	-2.74951	-2.68859	-2.58885	0.20519
TBX21	M5894_1.02	T-box	-4.98407	-4.92245	-4.78296	0.27472
TBX5	M5898_1.02	T-box	-2.05465	-1.99834	-1.89043	0.220004
TBX5	M5899_1.02	T-box	-4.31972	-4.11195	-3.93266	0.338222
TBX5	M6505_1.02	T-box	-2.12905	-2.03099	-1.93435	0.199502
TBX15	M5880_1.02	T-box	-5.61078	-5.62898	-5.53062	0.20266
TBX15	M5881_1.02	T-box	-2.56989	-2.45937	-2.41151	0.104352
TBX2	M5888_1.02	T-box	-3.88379	-3.70028	-3.49856	0.371534
TBX2	M5895_1.02	T-box	-2.47128	-2.45173	-2.2913	0.308856
TBX2	M6503_1.02	T-box	-3.85556	-3.54555	-3.29263	0.441434
TBX4	M5896_1.02	T-box	-2.2079	-2.17553	-2.0834	0.191149
TBX4	M5897_1.02	T-box	-4.02528	-3.84384	-3.62287	0.398794
TBX3	M6504_1.02	T-box	-4.30306	-4.25156	-4.03802	0.388404
TBR1	M5873_1.02	T-box	-2.64042	-2.5986	-2.48808	0.224678
TBR1	M5874_1.02	T-box	-3.10907	-3.08936	-2.99149	0.201756
TBX19	M5882_1.02	T-box	-4.17563	-4.15268	-3.94428	0.381129
EOMES	M5396_1.02	T-box	-2.81892	-2.80066	-2.61758	0.343969
EOMES	M5397_1.02	T-box	-4.21579	-4.21482	-3.99282	0.400215
EOMES	M6211_1.02	T-box	-4.63358	-4.88579	-4.81779	0.144937
T	M3004_1.02	T-box	-5.72361	-5.65829	-5.47188	0.34899
T	M6164_1.02	T-box	-6.38383	-6.25666	-6.12558	0.260523
TBX20	M5883_1.02	T-box	-3.98505	-3.98322	-3.84912	0.265646
TBX20	M5884_1.02	T-box	-4.73271	-4.75854	-4.60991	0.289819
TBX20	M5885_1.02	T-box	-3.05933	-3.03624	-2.82989	0.378201
TBX20	M5886_1.02	T-box	-2.8187	-2.7918	-2.67957	0.227728
TBX20	M5887_1.02	T-box	-4.14888	-4.12927	-3.98775	0.278087
TBX10	M1628_1.02	T-box	-2.53521	-2.47979	-2.28094	0.367368
TBX1	M5875_1.02	T-box	-4.68108	-4.65587	-4.50845	0.287841
TBX1	M5876_1.02	T-box	-5.74426	-5.8453	-5.74488	0.206439
TBX1	M5877_1.02	T-box	-2.62356	-2.57071	-2.50265	0.145048
TBX1	M5879_1.02	T-box	-5.2316	-5.21369	-5.06418	0.291259
TBP	M4010_1.02	TBP	-2.87044	-2.87633	-2.65004	0.406109
TBP	M4011_1.02	TBP	-2.50589	-2.42107	-2.27717	0.282051
TBP	M4014_1.02	TBP	-2.0712	-2.01231	-1.90386	0.22098
TBP	M4708_1.02	TBP	-2.32855	-2.25066	-2.1332	0.236966
TBP	M6502_1.02	TBP	-2.14497	-2.11258	-1.93133	0.341207
TBPL2	M1641_1.02	TBP	-1.82891	-1.76763	-1.65261	0.232665
TEAD3	M5906_1.02	TEA	-3.53325	-3.36294	-3.16888	0.360353
TEAD3	M5907_1.02	TEA	-2.30916	-2.18793	-2.09683	0.189234
TEAD3	M6508_1.02	TEA	-2.54802	-2.47319	-2.26809	0.376404
TEAD1	M1916_1.02	TEA	-3.00898	-2.8397	-2.68575	0.298459
TEAD1	M5904_1.02	TEA	-2.19657	-2.08576	-1.92648	0.307033
TEAD1	M5905_1.02	TEA	-3.45591	-3.28722	-3.09472	0.358045
TEAD1	M6507_1.02	TEA	-2.52899	-2.43461	-2.24034	0.360657
TEAD4	M5908_1.02	TEA	-2.18812	-2.07585	-1.88926	0.349263
TEAD4	M6509_1.02	TEA	-2.73103	-2.65333	-2.5195	0.265189
THAP1	M2389_1.02	THAP finger	-1.88307	-1.81747	-1.66753	0.291958
THAP1	M4636_1.02	THAP finger	-4.38743	-4.25656	-4.04399	0.387044
NFYC	M6373_1.02	Unknown	-2.93276	-2.89839	-2.71389	0.346122
NRF1	M2305_1.02	Unknown	-3.31646	-3.5233	-3.40871	0.231906
NRF1	M5688_1.02	Unknown	-4.11239	-4.20277	-4.09892	0.212668
NRF1	M6398_1.02	Unknown	-3.10223	-3.20333	-3.08933	0.230869
CEBPZ	M6174_1.02	Unknown	-3.07334	-3.01655	-2.89235	0.248736
NFYB	M2301_1.02	Unknown	-3.24625	-3.17132	-2.94636	0.404275
NFYB	M6372_1.02	Unknown	-3.01311	-2.98416	-2.79181	0.357832
SPZ1	M3942_1.02	Unknown	-2.60348	-2.56541	-2.34987	0.391214
SPZ1	M6486_1.02	Unknown	-3.1147	-3.18833	-3.0057	0.343286
NR0B1	M6381_1.02	Unknown	-2.17336	-2.16103	-2.02083	0.275905
BPTF	M3234_1.02	Unknown	-2.41108	-2.27114	-2.03178	0.423717
BPTF	M6163_1.02	Unknown	-2.15003	-2.0128	-1.75033	0.453573
PURA	M6442_1.02	Unknown	-2.56689	-2.39083	-2.15467	0.419454
TOPORS	M3524_1.02	Unknown	-5.11857	-4.8757	-4.78675	0.185203
CPEB1	M5322_1.02	Unknown	-2.1468	-2.09642	-1.98222	0.231215
ZBED1	M5958_1.02	Unknown	-4.73036	-5.27272	-5.18659	0.17989
ZNF350	M6556_1.02	Unknown	-3.98218	-3.93236	-3.71437	0.394639

## Sheet: dhs_tf
Tf name	TF family	Gainability	Disruptability	Hitability	Robustness
AHR	bHLH	-2.82989	-3.17788	-3.02346	0.337867
AHRR	bHLH	-4.58078	-4.86553	-4.65972	0.377428
AIRE	SAND	-3.03045	-3.01199	-2.80628	0.377291
ALX1	Homeodomain	-2.66458	-2.63835	-2.4813	0.364446
ALX3	Homeodomain	-2.46298	-2.48482	-2.29153	0.359093
ALX4	Homeodomain	-2.76843	-2.72117	-2.5348	0.348939
AR	Nuclear receptor	-3.316	-3.26675	-3.05449	0.388164
ARID2	ARID/BRIGHT	-2.72487	-2.73532	-2.56101	0.330589
ARID3A	ARID/BRIGHT	-2.52838	-2.49137	-2.3843	0.29121
ARID3B	ARID/BRIGHT	-2.36213	-2.30862	-2.10594	0.372926
ARID3C	ARID/BRIGHT	-1.86842	-1.8413	-1.63672	0.375659
ARID5A	ARID/BRIGHT	-2.71732	-2.61094	-2.36707	0.429664
ARID5B	ARID/BRIGHT	-2.62905	-2.654	-2.47818	0.32764
ARNT	bHLH	-3.20446	-3.26889	-2.99517	0.465212
ARNT2	bHLH	-2.46874	-2.39696	-2.22705	0.323768
ARNTL	bHLH	-3.79671	-3.83229	-3.70324	0.22331
ARNTL2	bHLH	-2.82324	-2.89881	-2.73092	0.320618
ARX	Homeodomain	-2.90454	-2.83561	-2.667	0.321745
ASCL2	bHLH	-2.26468	-2.04923	-1.84536	0.374629
ATF1	bZIP	-2.87051	-2.95747	-2.84562	0.227039
ATF2	bZIP	-3.25114	-3.4188	-3.35099	0.195439
ATF3	bZIP	-3.04401	-2.94303	-2.80241	0.248789
ATF4	bZIP	-3.27669	-3.22499	-3.07364	0.294241
ATF5	bZIP	-2.56879	-2.4394	-2.29242	0.287121
ATF6	bZIP	-3.4709	-3.6936	-3.61037	0.160787
ATF6B	bZIP	-3.43429	-3.70436	-3.67588	0.063478
ATF7	bZIP	-4.14227	-4.38537	-4.20574	0.338752
ATOH7	bHLH	-2.6562	-2.57877	-2.42225	0.302601
ATOH8	bHLH	-2.28603	-2.08781	-1.94617	0.27829
BACH1	bZIP	-3.36164	-3.10422	-2.88425	0.174117
BACH2	bZIP	-2.67835	-2.55161	-2.387	0.315483
BARHL1	Homeodomain	-1.98179	-2.02634	-1.83966	0.349385
BARHL2	Homeodomain	-2.2374	-2.27299	-2.08677	0.356673
BARX1	Homeodomain	-2.35092	-2.41619	-2.2424	0.342498
BARX2	Homeodomain	-2.25013	-2.24576	-2.07599	0.323556
BATF	bZIP	-2.62887	-2.46058	-2.2918	0.331914
BATF3	bZIP	-4.62897	-4.61021	-4.52609	0.176094
BBX	Sox	-3.42887	-3.45554	-3.44943	0.0139758
BCL11A	C2H2 ZF	-2.71641	-2.50216	-2.31816	0.345368
BCL6	C2H2 ZF	-2.68595	-2.57276	-2.36695	0.37743
BCL6B	C2H2 ZF	-5.35507	-5.25459	-5.17531	0.166858
BHLHA15	bHLH	-3.12328	-3.1263	-2.99579	0.259555
BHLHE22	bHLH	-3.32942	-3.31572	-3.15154	0.314792
BHLHE23	bHLH	-3.00743	-3.05102	-2.91157	0.274652
BHLHE40	bHLH	-2.77011	-2.82977	-2.69795	0.282625
BHLHE41	bHLH	-3.43661	-3.36523	-3.16144	0.276081
BORCS8-MEF2B	MADS box	-3.52895	-3.3338	-3.23498	0.20351
BPTF	Unknown	-2.26123	-2.12304	-1.86864	0.438645
BSX	Homeodomain	-1.97587	-2.03314	-1.86123	0.326893
CDC5L	Myb/SANT	-2.78634	-2.78761	-2.6454	0.280386
CDX1	Homeodomain	-1.99928	-1.95612	-1.82745	0.258644
CDX2	Homeodomain	-2.24604	-2.19316	-2.06566	0.274046
CDX4	Homeodomain	-1.84754	-1.83627	-1.65831	0.336196
CEBPA	bZIP	-2.58125	-2.48966	-2.29765	0.378896
CEBPB	bZIP	-2.70003	-2.62026	-2.4598	0.308901
CEBPD	bZIP	-2.50655	-2.44291	-2.27366	0.263649
CEBPE	bZIP	-2.59383	-2.5877	-2.44262	0.268766
CEBPG	bZIP	-3.16664	-3.14169	-3.05979	0.171861
CEBPZ	Unknown	-3.07334	-3.01655	-2.89235	0.248736
CENPB	CENPB	-3.91035	-4.27887	-4.11316	0.317192
CIC	Sox	-2.41896	-2.30179	-2.11332	0.352067
CLOCK	bHLH	-2.90258	-2.89486	-2.78217	0.228546
CPEB1	Unknown	-2.1468	-2.09642	-1.98222	0.231215
CREB1	bZIP	-3.0158	-3.30921	-3.14998	0.306937
CREB3	bZIP	-3.74599	-3.86728	-3.70895	0.301392
CREB3L1	bZIP	-3.83154	-3.86448	-3.74911	0.254062
CREB3L2	bZIP	-2.9649	-3.10543	-2.99758	0.219901
CREB3L3	bZIP	-3.91125	-3.94404	-3.80136	0.280018
CREB3L4	bZIP	-3.91125	-3.94404	-3.80136	0.280018
CREB5	bZIP	-3.59843	-3.56187	-3.43935	0.245811
CREM	bZIP	-2.79916	-2.81072	-2.6836	0.253766
CRX	Homeodomain	-2.03589	-2.04072	-1.91173	0.256956
CTCF	C2H2 ZF	-3.2338	-2.98588	-2.79425	0.372108
CTCFL	C2H2 ZF	-3.42365	-3.25792	-3.0791	0.337505
CUX1	CUT	-3.42564	-3.60204	-3.41429	0.322331
CUX2	CUT	-3.15994	-3.36923	-3.23437	0.28472
CXXC1	CxxC	-1.99686	-2.28306	-2.20987	0.155096
DBP	bZIP	-3.21691	-3.21906	-3.06266	0.302413
DBX2	Homeodomain	-2.10037	-2.13208	-2.02191	0.224055
DDIT3	bZIP	-2.82465	-2.82936	-2.66022	0.322571
DLX1	Homeodomain	-2.22538	-2.20363	-1.97667	0.407014
DLX2	Homeodomain	-2.3061	-2.34526	-2.21795	0.237681
DLX3	Homeodomain	-2.43741	-2.46683	-2.30638	0.308337
DLX4	Homeodomain	-2.36179	-2.40113	-2.23896	0.311615
DLX5	Homeodomain	-2.36179	-2.40113	-2.23896	0.311615
DLX6	Homeodomain	-2.36179	-2.40113	-2.23896	0.311615
DMBX1	Homeodomain	-2.42278	-2.48822	-2.31097	0.33511
DMRT1	DM	-2.13679	-2.14579	-2.00869	0.232662
DMRT2	DM	-2.284	-2.20982	-2.04502	0.315781
DMRT3	DM	-2.52554	-2.58266	-2.40165	0.34085
DMRTA2	DM	-2.25008	-2.24232	-2.12049	0.244603
DNMT1	CxxC	-2.54496	-2.79014	-2.61792	0.327358
DPRX	Homeodomain	-2.48189	-2.55754	-2.38153	0.329014
DRGX	Homeodomain	-2.91118	-2.87633	-2.69694	0.33838
DUX4	Homeodomain	-2.90335	-2.87149	-2.75237	0.239886
DUXA	Homeodomain	-2.85008	-2.82274	-2.63298	0.353985
E2F1	E2F	-3.50541	-3.87642	-3.74214	0.276239
E2F2	E2F	-5.03913	-5.20738	-5.10901	0.202694
E2F3	E2F	-4.93425	-5.21515	-5.08588	0.240559
E2F4	E2F	-3.12576	-3.29541	-3.09256	0.317394
E2F5	E2F	-3.22952	-3.71363	-3.59059	0.246726
E2F6	E2F	-2.58275	-2.41982	-2.26138	0.302021
E2F7	E2F	-4.42869	-4.69604	-4.59369	0.206166
E2F8	E2F	-3.95102	-3.94467	-3.87723	0.143818
E4F1	C2H2 ZF	-2.86339	-3.24571	-3.11276	0.263711
EBF1	bHLH	-2.63869	-2.42359	-2.24417	0.338426
EGR1	C2H2 ZF	-3.50645	-3.37312	-3.15351	0.32225
EGR2	C2H2 ZF	-3.407	-3.59991	-3.50441	0.256505
EGR3	C2H2 ZF	-3.88358	-4.05883	-3.89281	0.317691
EGR4	C2H2 ZF	-3.53749	-3.60033	-3.45637	0.279215
EHF	Ets	-2.81569	-2.66597	-2.50983	0.229354
ELF1	Ets	-3.11587	-3.12757	-2.97196	0.268085
ELF2	Ets	-2.86473	-2.68974	-2.47707	0.387172
ELF3	Ets	-3.45006	-3.45504	-3.35877	0.22103
ELF4	Ets	-3.4422	-3.49222	-3.39393	0.202551
ELF5	Ets	-2.36377	-2.25974	-2.09789	0.311109
ELK1	Ets	-2.8575	-3.01003	-2.90453	0.220427
ELK3	Ets	-2.77268	-2.80784	-2.66172	0.263069
ELK4	Ets	-2.74796	-2.82852	-2.70773	0.230238
EMX1	Homeodomain	-2.35749	-2.37693	-2.1874	0.353653
EMX2	Homeodomain	-2.70904	-2.70819	-2.53364	0.323904
EN1	Homeodomain	-2.39809	-2.44261	-2.23925	0.274326
EN2	Homeodomain	-2.33052	-2.37852	-2.16762	0.382831
EOMES	T-box	-4.21579	-4.21482	-3.99282	0.343969
EPAS1	bHLH	-2.78576	-2.60269	-2.34517	0.447314
ERF	Ets	-2.8466	-2.89036	-2.80136	0.185283
ERG	Ets	-2.86131	-2.84787	-2.73669	0.217446
ESR1	Nuclear receptor	-3.32423	-3.28357	-3.04928	0.399151
ESR2	Nuclear receptor	-3.00996	-2.90354	-2.70868	0.349288
ESRRA	Nuclear receptor	-3.22922	-3.13922	-2.93516	0.305075
ESRRB	Nuclear receptor	-2.81068	-2.6516	-2.53972	0.235717
ESRRG	Nuclear receptor	-3.03748	-2.9143	-2.78922	0.257677
ESX1	Homeodomain	-2.34275	-2.37769	-2.14759	0.411233
ETS1	Ets	-2.66384	-2.69731	-2.58025	0.297868
ETS2	Ets	-2.16008	-2.02051	-1.84087	0.338764
ETV1	Ets	-2.62438	-2.80418	-2.70027	0.212799
ETV2	Ets	-3.03823	-3.0338	-2.93265	0.20778
ETV3	Ets	-2.75506	-2.87761	-2.79215	0.178631
ETV4	Ets	-2.11044	-2.00828	-1.89294	0.226871
ETV5	Ets	-2.46482	-2.52993	-2.37307	0.292961
ETV6	Ets	-2.90276	-2.88625	-2.76596	0.234473
ETV7	Ets	-3.57106	-3.45578	-3.23799	0.394366
EVX1	Homeodomain	-2.27087	-2.30206	-2.10869	0.359336
EVX2	Homeodomain	-2.27098	-2.29884	-2.09645	0.37251
FERD3L	bHLH	-2.29224	-2.17031	-2.02834	0.278846
FEV	Ets	-2.54638	-2.49653	-2.34022	0.268073
FEZF1	C2H2 ZF	-2.583	-2.52713	-2.39515	0.262064
FEZF2	C2H2 ZF	-2.583	-2.52713	-2.39515	0.262064
FIGLA	bHLH	-2.35574	-2.20304	-2.0299	0.328793
FLI1	Ets	-2.87866	-2.87201	-2.73079	0.240953
FOS	bZIP	-2.81049	-2.53165	-2.32522	0.378305
FOSB	bZIP	-2.41346	-2.25924	-2.10773	0.294502
FOSL1	bZIP	-2.93079	-2.6255	-2.44907	0.333853
FOSL2	bZIP	-2.89772	-2.59167	-2.40916	0.346164
FOXA1	Forkhead	-2.40644	-2.27986	-2.13317	0.28827
FOXA2	Forkhead	-2.58015	-2.45686	-2.21416	0.38238
FOXA3	Forkhead	-2.36609	-2.23255	-2.02191	0.384314
FOXB1	Forkhead	-2.74489	-2.63106	-2.50218	0.264757
FOXB2	Forkhead	-2.0102	-1.91896	-1.77322	0.285086
FOXC1	Forkhead	-2.79708	-2.65358	-2.47368	0.339643
FOXC2	Forkhead	-2.66862	-2.53585	-2.39262	0.329477
FOXD1	Forkhead	-2.25975	-2.22645	-2.14174	0.177205
FOXD2	Forkhead	-2.22047	-2.11649	-2.02245	0.260024
FOXD3	Forkhead	-2.2617	-2.1567	-2.00167	0.292091
FOXE1	Forkhead	-2.36941	-2.24153	-2.06301	0.337056
FOXE3	Forkhead	-2.25975	-2.22645	-2.14174	0.177205
FOXF1	Forkhead	-2.56526	-2.41822	-2.24757	0.330649
FOXF2	Forkhead	-2.97977	-2.9244	-2.72408	0.3695
FOXG1	Forkhead	-3.65186	-3.70919	-3.6296	0.167435
FOXH1	Forkhead	-2.70485	-2.65554	-2.50265	0.296754
FOXI1	Forkhead	-2.50698	-2.36392	-2.29365	0.282035
FOXI2	Forkhead	-2.45936	-2.34775	-2.14412	0.374302
FOXJ2	Forkhead	-2.82915	-2.68226	-2.43141	0.246196
FOXJ3	Forkhead	-2.75781	-2.63998	-2.47373	0.279242
FOXK1	Forkhead	-2.20585	-2.12219	-1.94846	0.211843
FOXK2	Forkhead	-1.98122	-1.90941	-1.79226	0.236438
FOXL1	Forkhead	-2.31297	-2.21916	-2.12362	0.331442
FOXM1	Forkhead	-2.19878	-2.09345	-1.89294	0.369786
FOXO1	Forkhead	-2.72205	-2.58675	-2.32244	0.287838
FOXO3	Forkhead	-2.96961	-2.8117	-2.70647	0.215175
FOXO4	Forkhead	-2.45724	-2.35188	-2.22526	0.251811
FOXO6	Forkhead	-3.79912	-3.72856	-3.61264	0.190908
FOXP1	Forkhead	-2.4794	-2.31372	-2.1521	0.295456
FOXP2	Forkhead	-2.26354	-2.1438	-1.9987	0.287879
FOXP3	Forkhead	-1.94097	-1.873	-1.77771	0.202016
FOXP4	Forkhead	-2.36849	-2.26788	-2.19911	0.14646
FOXQ1	Forkhead	-3.32531	-3.2229	-3.09128	0.261459
FOXS1	Forkhead	-1.86381	-1.75714	-1.57034	0.349576
GABPA	Ets	-2.98614	-3.13545	-2.98812	0.287704
GATA1	GATA	-2.46004	-2.46303	-2.30736	0.348701
GATA2	GATA	-2.31586	-2.30961	-2.14152	0.333378
GATA3	GATA	-2.08392	-2.12654	-1.97518	0.296255
GATA4	GATA	-2.02083	-2.06228	-1.9072	0.300573
GATA5	GATA	-2.22456	-2.26434	-2.11604	0.332177
GATA6	GATA	-1.92416	-1.98015	-1.81406	0.324126
GBX1	Homeodomain	-2.55933	-2.60941	-2.42071	0.352415
GBX2	Homeodomain	-2.40574	-2.45089	-2.22428	0.406536
GCM1	GCM	-2.86771	-2.9566	-2.85715	0.284889
GCM2	GCM	-2.66758	-2.75474	-2.63897	0.233988
GFI1	C2H2 ZF	-2.58129	-2.47064	-2.32359	0.372105
GFI1B	C2H2 ZF	-2.55079	-2.51657	-2.37236	0.282562
GLI1	C2H2 ZF	-2.79256	-2.69905	-2.58597	0.229236
GLI2	C2H2 ZF	-3.17573	-3.24285	-3.12124	0.24422
GLI3	C2H2 ZF	-2.8546	-2.77958	-2.64787	0.261596
GLIS1	C2H2 ZF	-5.31814	-5.51291	-5.41233	0.206737
GLIS2	C2H2 ZF	-3.67018	-3.78985	-3.66495	0.249926
GLIS3	C2H2 ZF	-2.76726	-2.74395	-2.63992	0.19449
GMEB1	SAND	-2.26661	-2.71035	-2.52686	0.344593
GMEB2	SAND	-3.08983	-3.50858	-3.40699	0.241374
GRHL1	Grainyhead	-3.28329	-3.24047	-3.09807	0.279563
GSC	Homeodomain	-2.45866	-2.52169	-2.35947	0.311706
GSC2	Homeodomain	-2.44625	-2.42201	-2.25213	0.323725
GSX1	Homeodomain	-2.17226	-2.17969	-1.97677	0.373269
GSX2	Homeodomain	-2.13399	-2.13245	-1.92882	0.374293
HAND1	bHLH	-2.4783	-2.41992	-2.25395	0.317619
HAND2	bHLH	-2.4783	-2.41992	-2.25395	0.317619
HBP1	Sox	-2.34759	-2.34584	-2.21589	0.258607
HDX	Homeodomain	-2.06347	-2.05709	-1.97528	0.17169
HES1	bHLH	-2.67135	-2.70814	-2.54222	0.317543
HES2	bHLH	-2.71694	-2.78017	-2.57224	0.380457
HES4	bHLH	-2.53834	-2.70829	-2.51549	0.358494
HES5	bHLH	-4.24523	-4.23468	-4.12398	0.22184
HES7	bHLH	-4.20071	-4.23009	-4.12523	0.214523
HESX1	Homeodomain	-2.8875	-2.90245	-2.69713	0.376724
HEY1	bHLH	-3.05054	-3.10291	-2.93298	0.323816
HEY2	bHLH	-2.9744	-3.01931	-2.88477	0.272858
HEYL	bHLH	-2.70358	-2.75332	-2.61447	0.27365
HIC1	C2H2 ZF	-2.51979	-2.50702	-2.39381	0.229471
HIC2	C2H2 ZF	-2.04041	-1.98763	-1.83667	0.293617
HIF1A	bHLH	-2.92125	-3.07472	-2.89496	0.338939
HINFP	C2H2 ZF	-4.05816	-4.44734	-4.27276	0.267532
HIVEP1	C2H2 ZF	-2.8809	-2.76797	-2.63189	0.26901
HIVEP2	C2H2 ZF	-2.5963	-2.5966	-2.4142	0.342944
HLF	bZIP	-2.80228	-2.80157	-2.63579	0.32014
HLX	Homeodomain	-2.14586	-2.16792	-2.06488	0.211218
HMBOX1	Homeodomain	-2.44049	-2.51554	-2.37724	0.272734
HMG20B	Sox	-2.34912	-2.30223	-2.06555	0.420148
HMGA1	AT hook	-1.68528	-1.5934	-1.43272	0.309254
HMGA2	AT hook	-3.41904	-3.45657	-3.31566	0.277085
HMX1	Homeodomain	-2.39711	-2.39614	-2.22234	0.329814
HMX2	Homeodomain	-2.28898	-2.27599	-2.10617	0.323636
HMX3	Homeodomain	-2.29736	-2.31724	-2.13068	0.349217
HNF1A	Homeodomain	-3.09647	-3.02858	-2.87277	0.348382
HNF1B	Homeodomain	-3.38282	-3.29969	-3.16249	0.31293
HNF4A	Nuclear receptor	-3.55981	-3.43087	-3.25398	0.301662
HNF4G	Nuclear receptor	-2.85767	-2.69132	-2.52145	0.319008
HOMEZ	Homeodomain	-2.93459	-3.16857	-3.06474	0.212634
HOXA1	Homeodomain	-2.51567	-2.53626	-2.35412	0.305059
HOXA11	Homeodomain	-2.19727	-2.19102	-2.05925	0.261712
HOXA13	Homeodomain	-2.38002	-2.35973	-2.21227	0.2732
HOXA2	Homeodomain	-2.55385	-2.57002	-2.37403	0.183137
HOXA3	Homeodomain	-1.93228	-2.01514	-1.86207	0.297036
HOXA5	Homeodomain	-2.74532	-2.78485	-2.648	0.360089
HOXA6	Homeodomain	-1.9215	-1.91803	-1.73801	0.339333
HOXA7	Homeodomain	-2.94155	-3.0281	-2.85383	0.330521
HOXA9	Homeodomain	-2.61614	-2.60456	-2.42637	0.336037
HOXB1	Homeodomain	-3.35199	-3.31003	-3.22348	0.180702
HOXB13	Homeodomain	-2.51389	-2.4454	-2.32805	0.241479
HOXB2	Homeodomain	-2.18752	-2.19167	-1.97956	0.386403
HOXB3	Homeodomain	-2.13885	-2.12985	-1.91256	0.393672
HOXB4	Homeodomain	-2.21544	-2.2156	-2.04103	0.330992
HOXB5	Homeodomain	-2.12821	-2.1429	-1.91386	0.409858
HOXB6	Homeodomain	-3.29651	-3.28818	-3.134	0.298824
HOXB7	Homeodomain	-2.881	-2.87948	-2.77695	0.210296
HOXB8	Homeodomain	-3.04773	-3.04794	-2.91706	0.26018
HOXB9	Homeodomain	-1.96243	-1.92148	-1.73508	0.34897
HOXC10	Homeodomain	-2.16305	-2.12781	-1.95889	0.322237
HOXC11	Homeodomain	-2.3814	-2.36742	-2.20607	0.303242
HOXC12	Homeodomain	-2.47252	-2.47122	-2.36665	0.20914
HOXC13	Homeodomain	-2.65112	-2.5977	-2.46929	0.246552
HOXC5	Homeodomain	-1.99584	-2.0056	-1.8497	0.310019
HOXC6	Homeodomain	-4.1186	-4.0513	-3.94283	0.221007
HOXC8	Homeodomain	-2.68873	-2.7033	-2.51439	0.352723
HOXC9	Homeodomain	-2.39204	-2.35601	-2.18675	0.322764
HOXD1	Homeodomain	-2.10485	-2.1422	-1.98634	0.301542
HOXD10	Homeodomain	-2.1218	-2.02672	-1.88618	0.276473
HOXD11	Homeodomain	-2.24896	-2.22654	-2.07631	0.264318
HOXD12	Homeodomain	-2.43291	-2.42965	-2.31838	0.227686
HOXD13	Homeodomain	-2.4312	-2.35758	-2.22432	0.25219
HOXD3	Homeodomain	-1.81667	-1.82964	-1.63218	0.36535
HOXD4	Homeodomain	-1.99518	-1.97966	-1.85686	0.246303
HOXD8	Homeodomain	-2.03438	-1.97445	-1.79466	0.338976
HOXD9	Homeodomain	-2.28549	-2.22466	-2.05447	0.324222
HSF1	HSF	-3.10754	-2.99406	-2.8049	0.346181
HSF2	HSF	-2.82299	-2.76321	-2.57348	0.35118
HSF4	HSF	-3.10132	-3.01764	-2.84251	0.331859
HSFY1	HSF	-3.4821	-3.64167	-3.49923	0.279632
HSFY2	HSF	-3.4821	-3.64167	-3.49923	0.279332
IKZF1	C2H2 ZF	-2.27163	-2.19199	-1.99335	0.31078
IKZF4	C2H2 ZF	-2.68354	-2.65168	-2.46281	0.352662
INSM1	C2H2 ZF	-2.98463	-2.89261	-2.77081	0.225456
IRF1	IRF	-3.21721	-2.98405	-2.73191	0.301288
IRF2	IRF	-4.06463	-3.94439	-3.79536	0.322555
IRF3	IRF	-3.2362	-3.07316	-2.86342	0.365303
IRF4	IRF	-2.76409	-2.63325	-2.38682	0.433021
IRF5	IRF	-3.45358	-3.47243	-3.35106	0.243809
IRF6	IRF	-2.20643	-2.28597	-2.1097	0.333596
IRF7	IRF	-3.26528	-3.23127	-3.04874	0.296148
IRF8	IRF	-3.69567	-3.5951	-3.4765	0.238987
IRF9	IRF	-3.68342	-3.58538	-3.48171	0.189406
IRX1	Homeodomain	-2.76092	-2.72704	-2.5991	0.255161
IRX2	Homeodomain	-2.58175	-2.6086	-2.44519	0.313582
IRX3	Homeodomain	-2.76092	-2.72704	-2.5991	0.255161
IRX4	Homeodomain	-2.53112	-2.52382	-2.46871	0.119183
IRX5	Homeodomain	-2.4463	-2.43349	-2.26	0.329333
IRX6	Homeodomain	-2.53112	-2.52382	-2.46871	0.119183
ISL1	Homeodomain	-2.17138	-2.26004	-2.16493	0.19666
ISL2	Homeodomain	-2.03649	-2.02453	-1.91829	0.217002
ISX	Homeodomain	-2.36179	-2.40113	-2.23896	0.290283
JDP2	bZIP	-3.3359	-3.07146	-3.00051	0.169614
JUN	bZIP	-2.98336	-2.67293	-2.47349	0.357637
JUNB	bZIP	-2.8056	-2.52137	-2.31831	0.373473
JUND	bZIP	-3.03484	-2.80056	-2.56897	0.402212
KLF1	C2H2 ZF	-2.67537	-2.45699	-2.29038	0.318623
KLF12	C2H2 ZF	-1.87842	-1.7582	-1.66463	0.19382
KLF13	C2H2 ZF	-4.31357	-4.32349	-4.15036	0.328768
KLF14	C2H2 ZF	-3.41904	-3.41432	-3.26203	0.295772
KLF15	C2H2 ZF	-2.82713	-2.64034	-2.41689	0.402218
KLF16	C2H2 ZF	-2.65376	-2.50821	-2.36575	0.279665
KLF3	C2H2 ZF	-2.92173	-2.84272	-2.6599	0.343583
KLF4	C2H2 ZF	-2.47716	-2.23472	-2.08764	0.287272
KLF5	C2H2 ZF	-2.41687	-2.13358	-1.98646	0.287343
KLF6	C2H2 ZF	-1.99601	-1.8854	-1.76972	0.23385
KLF7	C2H2 ZF	-2.19961	-2.15264	-1.98122	0.326129
KLF8	C2H2 ZF	-2.58866	-2.56039	-2.47134	0.185385
KLF9	C2H2 ZF	-2.90416	-3.44028	-3.32244	0.237638
LBX1	Homeodomain	-2.21117	-2.24147	-2.12673	0.232174
LBX2	Homeodomain	-2.49983	-2.54245	-2.34467	0.353216
LCOR	Pipsqueak	-2.06836	-2.01324	-1.78964	0.402423
LEF1	Sox	-2.49593	-2.40048	-2.33975	0.206013
LHX1	Homeodomain	-2.03661	-2.03086	-1.83473	0.363403
LHX2	Homeodomain	-2.56182	-2.57701	-2.4001	0.335461
LHX3	Homeodomain	-3.10097	-3.07446	-2.90168	0.328231
LHX4	Homeodomain	-1.64748	-1.67222	-1.51335	0.306363
LHX5	Homeodomain	-2.03661	-2.03086	-1.83473	0.363403
LHX6	Homeodomain	-2.94943	-2.97867	-2.8309	0.286951
LHX8	Homeodomain	-1.93211	-1.97377	-1.75228	0.399516
LHX9	Homeodomain	-2.39664	-2.41267	-2.2749	0.260735
LIN54	CxC	-2.31462	-2.17593	-1.96337	0.387023
LMX1A	Homeodomain	-2.28824	-2.28885	-2.17653	0.227892
LMX1B	Homeodomain	-2.04118	-2.04271	-1.90203	0.27347
MAF	bZIP	-2.13014	-2.04444	-1.93472	0.223252
MAFA	bZIP	-3.36876	-3.27635	-3.06513	0.385131
MAFB	bZIP	-2.02016	-1.92775	-1.79157	0.26916
MAFF	bZIP	-3.37821	-3.25787	-3.10384	0.298592
MAFG	bZIP	-2.26409	-2.22893	-2.10644	0.320396
MAFK	bZIP	-3.03564	-2.93827	-2.80752	0.331349
MAX	bHLH	-2.91107	-2.87414	-2.68555	0.335293
MAZ	C2H2 ZF	-2.71951	-2.42139	-2.1675	0.442669
MBD2	MBD	-2.86425	-3.14367	-2.9711	0.327904
MECOM	C2H2 ZF	-3.33693	-3.37499	-3.3286	0.206053
MECP2	MBD	-2.33888	-2.67188	-2.57379	0.202166
MEF2A	MADS box	-3.26833	-3.18581	-3.0848	0.345704
MEF2B	MADS box	-3.52895	-3.3338	-3.23498	0.20351
MEF2C	MADS box	-2.81132	-2.6031	-2.39855	0.375627
MEF2D	MADS box	-3.05346	-2.85381	-2.73003	0.229663
MEIS1	Homeodomain	-2.49898	-2.4442	-2.22223	0.337924
MEIS2	Homeodomain	-3.01465	-2.93886	-2.77675	0.220874
MEIS3	Homeodomain	-2.37118	-2.34465	-2.19887	0.260874
MEOX1	Homeodomain	-2.50137	-2.51181	-2.33911	0.328106
MEOX2	Homeodomain	-3.53957	-3.44982	-3.27791	0.353986
MESP1	bHLH	-2.31458	-2.20522	-2.05297	0.29572
MESP2	bHLH	-2.31458	-2.20522	-2.05297	0.29572
MGA	bHLH	-4.24555	-4.22681	-4.06745	0.286313
MITF	bHLH	-2.34314	-2.24355	-2.06238	0.341087
MIXL1	Homeodomain	-2.36236	-2.39253	-2.1705	0.400245
MLX	bHLH	-3.34226	-3.45301	-3.35109	0.209175
MLXIP	bHLH	-2.9426	-3.00417	-2.87954	0.249481
MLXIPL	bHLH	-3.2805	-3.33961	-3.1923	0.30931
MNT	bHLH	-2.94767	-3.01039	-2.7936	0.392965
MNX1	Homeodomain	-2.18574	-2.15989	-1.96719	0.358353
MSC	bHLH	-2.84573	-2.71918	-2.62686	0.191499
MSX1	Homeodomain	-2.33914	-2.37813	-2.22347	0.302415
MSX2	Homeodomain	-2.36794	-2.40897	-2.25317	0.302429
MTF1	C2H2 ZF	-3.92932	-3.99809	-3.84379	0.269912
MXI1	bHLH	-2.73976	-2.68569	-2.53009	0.365213
MYB	Myb/SANT	-2.13907	-2.19937	-2.02504	0.330635
MYBL1	Myb/SANT	-3.36316	-3.55932	-3.4102	0.280648
MYBL2	Myb/SANT	-3.94884	-4.17757	-4.04186	0.276819
MYC	bHLH	-2.67858	-2.64035	-2.45282	0.331125
MYCN	bHLH	-2.7456	-2.80106	-2.64398	0.325282
MYF6	bHLH	-2.57994	-2.39098	-2.33135	0.153895
MYOD1	bHLH	-2.25222	-2.08618	-1.91469	0.32431
MYOG	bHLH	-2.76893	-2.55805	-2.37096	0.350005
MYPOP	Myb/SANT	-2.86683	-3.39256	-3.19416	0.366709
MZF1	C2H2 ZF	-2.12902	-2.08893	-1.92201	0.313365
NAIF1	MADF	-2.2939	-2.81034	-2.60639	0.374764
NANOG	Homeodomain	-2.54545	-2.51756	-2.4371	0.16912
NEUROD1	bHLH	-2.4621	-2.30677	-2.12142	0.347399
NEUROD2	bHLH	-2.57643	-2.54663	-2.41924	0.254216
NEUROG1	bHLH	-2.25348	-2.23528	-2.08689	0.289426
NEUROG2	bHLH	-3.04616	-3.00669	-2.90592	0.20172
NEUROG3	bHLH	-2.98441	-2.95197	-2.83691	0.232754
NFAT5	Rel	-3.45093	-3.33492	-3.1623	0.325012
NFATC1	Rel	-3.97665	-3.87072	-3.65516	0.321413
NFATC2	Rel	-2.15165	-2.02069	-1.86091	0.306308
NFATC3	Rel	-2.1917	-2.07511	-1.92407	0.289097
NFATC4	Rel	-2.15555	-1.99074	-1.80176	0.352834
NFE2	bZIP	-3.13024	-2.94685	-2.81695	0.282531
NFE2L1	bZIP	-2.01481	-1.99697	-1.8273	0.37226
NFE2L2	bZIP	-2.55534	-2.43297	-2.27675	0.302119
NFIA	SMAD	-2.71683	-2.59452	-2.36936	0.367527
NFIB	SMAD	-3.80123	-3.57813	-3.4075	0.324892
NFIC	SMAD	-1.70209	-1.55889	-1.47904	0.16795
NFIL3	bZIP	-3.06618	-3.06089	-2.89001	0.317799
NFIX	SMAD	-2.63034	-2.49867	-2.31714	0.37208
NFKB1	Rel	-3.15515	-3.06251	-2.90127	0.281633
NFKB2	Rel	-2.63955	-2.58307	-2.4339	0.302939
NFYA	CBF/NF-Y	-3.77289	-3.63967	-3.38684	0.367525
NFYB	Unknown	-3.11422	-3.06774	-2.86225	0.381054
NFYC	Unknown	-2.93276	-2.89839	-2.71389	0.346122
NHLH1	bHLH	-3.21647	-3.03147	-2.85361	0.335728
NHLH2	bHLH	-2.23666	-2.10457	-1.91527	0.353311
NKX1-1	Homeodomain	-2.15463	-2.19869	-1.9869	0.385932
NKX1-2	Homeodomain	-1.99266	-2.02403	-1.81407	0.383355
NKX2-1	Homeodomain	-2.0549	-1.98453	-1.83432	0.292393
NKX2-2	Homeodomain	-2.72645	-2.69205	-2.55853	0.257444
NKX2-3	Homeodomain	-1.84984	-1.82324	-1.65483	0.321442
NKX2-4	Homeodomain	-1.6129	-1.61561	-1.46448	0.293897
NKX2-5	Homeodomain	-2.18817	-2.17244	-2.1017	0.176942
NKX2-6	Homeodomain	-2.1003	-2.06525	-1.89391	0.325991
NKX2-8	Homeodomain	-2.36819	-2.33966	-2.2226	0.236273
NKX3-1	Homeodomain	-2.57943	-2.50864	-2.3276	0.317968
NKX3-2	Homeodomain	-2.424	-2.38886	-2.22834	0.309001
NKX6-1	Homeodomain	-2.93276	-2.84879	-2.69976	0.290476
NKX6-3	Homeodomain	-1.94144	-1.95085	-1.75846	0.357901
NOBOX	Homeodomain	-2.2753	-2.30787	-2.12983	0.333316
NOTO	Homeodomain	-2.27043	-2.25727	-2.06557	0.356873
NPAS1	bHLH	-3.23908	-3.49821	-3.39414	0.213091
NPAS2	bHLH	-2.72375	-2.73163	-2.57138	0.308571
NPAS3	bHLH	-3.23908	-3.49821	-3.39414	0.213091
NPAS4	bHLH	-3.23547	-3.64608	-3.50725	0.273603
NR0B1	Unknown	-2.17336	-2.16103	-2.02083	0.275905
NR1D1	Nuclear receptor	-3.20316	-3.1409	-2.98501	0.301584
NR1H2	Nuclear receptor	-5.40305	-5.19987	-5.09249	0.21906
NR1H3	Nuclear receptor	-5.40305	-5.19987	-5.09249	0.21906
NR1H4	Nuclear receptor	-3.1535	-3.10936	-2.94903	0.308697
NR1I2	Nuclear receptor	-2.33183	-2.25711	-2.12821	0.324437
NR1I3	Nuclear receptor	-2.38763	-2.3044	-2.17773	0.306743
NR2C1	Nuclear receptor	-2.76955	-2.67261	-2.49465	0.336196
NR2C2	Nuclear receptor	-3.42797	-3.37902	-3.24184	0.292839
NR2E1	Nuclear receptor	-2.55663	-2.46201	-2.28594	0.272129
NR2E3	Nuclear receptor	-2.79999	-2.71562	-2.57959	0.268921
NR2F1	Nuclear receptor	-2.7709	-2.61233	-2.40376	0.290305
NR2F2	Nuclear receptor	-2.40065	-2.29054	-2.1539	0.269939
NR2F6	Nuclear receptor	-3.49355	-3.33404	-3.20249	0.261338
NR3C1	Nuclear receptor	-3.14776	-3.07054	-2.83464	0.390674
NR3C2	Nuclear receptor	-2.82362	-2.77777	-2.58171	0.363297
NR4A1	Nuclear receptor	-2.49271	-2.33818	-2.22403	0.231126
NR4A2	Nuclear receptor	-3.22394	-3.10432	-2.98079	0.218023
NR4A3	Nuclear receptor	-3.10051	-2.89726	-2.80676	0.188118
NR5A1	Nuclear receptor	-2.22704	-2.12077	-1.99296	0.254942
NR5A2	Nuclear receptor	-2.4148	-2.28187	-2.11401	0.320576
NR6A1	Nuclear receptor	-3.53365	-3.36577	-3.23253	0.29981
NRF1	Unknown	-3.31646	-3.5233	-3.40871	0.230869
NRL	bZIP	-2.27814	-2.23174	-2.05311	0.337217
OLIG1	bHLH	-3.25223	-3.25365	-3.14882	0.214459
OLIG2	bHLH	-2.87156	-2.84775	-2.73511	0.229102
OLIG3	bHLH	-2.71497	-2.67453	-2.55968	0.232382
ONECUT1	CUT	-3.33872	-3.40389	-3.22641	0.347761
ONECUT2	CUT	-3.49105	-3.55425	-3.36421	0.367062
ONECUT3	CUT	-3.36266	-3.38066	-3.23529	0.284464
OSR1	C2H2 ZF	-1.8958	-1.91594	-1.75447	0.310509
OSR2	C2H2 ZF	-2.2093	-2.25009	-2.09373	0.302349
OTP	Homeodomain	-1.92639	-1.92258	-1.73582	0.349504
OTX1	Homeodomain	-2.36288	-2.39841	-2.28214	0.264057
OTX2	Homeodomain	-2.91603	-2.72557	-2.47549	0.326534
OVOL1	C2H2 ZF	-2.41012	-2.44228	-2.35643	0.179371
PATZ1	C2H2 ZF	-2.80568	-2.6704	-2.48511	0.347297
PAX1	Paired box	-4.33077	-4.39577	-4.25258	0.280859
PAX2	Homeodomain	-3.22989	-3.25043	-3.04612	0.336818
PAX3	Homeodomain	-3.51812	-3.63423	-3.54953	0.214161
PAX4	Homeodomain	-2.35621	-2.37596	-2.26135	0.351683
PAX5	Paired box	-3.0631	-3.06591	-2.89039	0.300269
PAX6	Homeodomain	-3.45018	-3.52717	-3.3764	0.293164
PAX7	Homeodomain	-3.1795	-3.23012	-3.13788	0.172833
PAX8	Paired box	-2.53415	-2.56339	-2.37646	0.349762
PAX9	Paired box	-4.6659	-4.71556	-4.59063	0.249983
PBX1	Homeodomain	-2.95732	-2.98769	-2.81391	0.325386
PBX2	Homeodomain	-2.74518	-2.72784	-2.55518	0.328054
PBX3	Homeodomain	-2.86427	-2.85053	-2.6379	0.388287
PDX1	Homeodomain	-2.59074	-2.58418	-2.45689	0.305142
PGR	Nuclear receptor	-2.07195	-1.98548	-1.86932	0.27421
PHOX2A	Homeodomain	-2.64364	-2.62073	-2.48519	0.268088
PHOX2B	Homeodomain	-2.68292	-2.66054	-2.52457	0.26702
PITX1	Homeodomain	-2.34907	-2.30597	-2.15187	0.271932
PITX2	Homeodomain	-2.26786	-2.1981	-2.03427	0.314246
PITX3	Homeodomain	-2.42037	-2.37819	-2.23924	0.273819
PKNOX1	Homeodomain	-2.89931	-2.91411	-2.7261	0.260837
PKNOX2	Homeodomain	-3.82149	-3.76353	-3.69008	0.155584
PLAG1	C2H2 ZF	-2.89872	-2.75595	-2.53533	0.356493
PLAGL1	C2H2 ZF	-2.60872	-2.54519	-2.43138	0.230528
POU1F1	Homeodomain	-3.00774	-2.86298	-2.69967	0.322103
POU2F1	Homeodomain	-2.76873	-2.6715	-2.48009	0.35653
POU2F2	Homeodomain	-2.73108	-2.60434	-2.477	0.326298
POU2F3	Homeodomain	-2.38877	-2.30476	-2.18642	0.240893
POU3F1	Homeodomain	-2.5619	-2.48571	-2.2966	0.32619
POU3F2	Homeodomain	-2.84321	-2.74888	-2.57529	0.296059
POU3F3	Homeodomain	-2.38971	-2.29779	-2.14513	0.296388
POU3F4	Homeodomain	-2.53481	-2.44951	-2.3413	0.209893
POU4F1	Homeodomain	-2.87576	-2.78617	-2.60991	0.333592
POU4F2	Homeodomain	-3.24573	-3.15671	-2.98407	0.323363
POU4F3	Homeodomain	-3.09102	-3.00585	-2.8043	0.37129
POU5F1	Homeodomain	-3.07282	-2.92262	-2.73256	0.357005
POU5F1B	Homeodomain	-2.4549	-2.36918	-2.25738	0.236533
POU6F1	Homeodomain	-2.89601	-2.86388	-2.76097	0.222601
POU6F2	Homeodomain	-2.85511	-2.83174	-2.68645	0.284332
PPARA	Nuclear receptor	-2.76742	-2.63545	-2.48371	0.285862
PPARD	Nuclear receptor	-2.81451	-2.71683	-2.54613	0.325014
PPARG	Nuclear receptor	-3.64374	-3.54602	-3.36063	0.342173
PRDM1	C2H2 ZF	-3.00207	-2.86681	-2.69722	0.299277
PRDM16	C2H2 ZF	-3.41818	-3.41512	-3.26103	0.298685
PRDM4	C2H2 ZF	-4.4474	-4.38923	-4.3341	0.119208
PROP1	Homeodomain	-2.60299	-2.54859	-2.35849	0.294431
PROX1	Prospero	-3.68493	-3.82331	-3.72725	0.198435
PRRX1	Homeodomain	-2.31347	-2.39665	-2.27791	0.275686
PRRX2	Homeodomain	-2.28944	-2.32274	-2.1833	0.271425
PTF1A	bHLH	-3.39203	-3.277	-3.05048	0.406414
PURA	Unknown	-2.56689	-2.39083	-2.15467	0.419454
RARA	Nuclear receptor	-4.2351	-4.08039	-3.94519	0.300145
RARB	Nuclear receptor	-2.80369	-2.6783	-2.47523	0.272597
RARG	Nuclear receptor	-4.0779	-3.94232	-3.76611	0.327307
RAX	Homeodomain	-2.37822	-2.40451	-2.20007	0.375471
RAX2	Homeodomain	-2.21372	-2.24468	-2.09897	0.285023
RBPJ	CSL	-2.282	-2.17476	-2.07327	0.208389
REL	Rel	-2.45052	-2.42211	-2.26984	0.295756
RELA	Rel	-3.11587	-2.97664	-2.77521	0.367776
RELB	Rel	-2.54388	-2.47748	-2.31748	0.308167
REST	C2H2 ZF	-4.08384	-3.92383	-3.78008	0.306085
RFX1	RFX	-3.25526	-3.27058	-3.02224	0.421395
RFX2	RFX	-3.71854	-3.45462	-3.15469	0.308124
RFX3	RFX	-3.86583	-3.56057	-3.33991	0.339143
RFX4	RFX	-3.84255	-3.65591	-3.43923	0.36713
RFX5	RFX	-3.14339	-3.05484	-2.87078	0.366858
RFX6	RFX	-2.12361	-2.11107	-1.93493	0.333404
RFX7	RFX	-2.17701	-2.22093	-2.05678	0.31475
RFX8	RFX	-2.26908	-2.30047	-2.16875	0.261628
RHOXF1	Homeodomain	-2.05593	-2.04812	-1.91709	0.256684
RORA	Nuclear receptor	-3.6027	-3.52635	-3.3418	0.31774
RORC	Nuclear receptor	-3.3385	-3.31367	-3.16121	0.29604
RREB1	C2H2 ZF	-3.35841	-3.17455	-2.90398	0.398216
RUNX1	Runt	-2.31706	-2.26596	-2.1635	0.190663
RUNX2	Runt	-2.76611	-2.59872	-2.45967	0.326205
RUNX3	Runt	-3.14556	-3.06598	-2.90085	0.287177
RXRA	Nuclear receptor	-3.94681	-3.87908	-3.78051	0.238952
RXRB	Nuclear receptor	-2.24005	-2.15622	-2.01662	0.274904
RXRG	Nuclear receptor	-4.44066	-4.25555	-4.17496	0.198682
SCRT1	C2H2 ZF	-3.62178	-3.63698	-3.46522	0.326654
SCRT2	C2H2 ZF	-3.59483	-3.6205	-3.49399	0.252698
SHOX	Homeodomain	-2.28165	-2.30853	-2.15869	0.29181
SHOX2	Homeodomain	-2.31061	-2.3418	-2.18839	0.297599
SIM1	bHLH	-3.23908	-3.49821	-3.39414	0.213091
SIM2	bHLH	-3.23908	-3.49821	-3.39414	0.213091
SIX1	Homeodomain	-2.26108	-2.40838	-2.22271	0.347875
SIX2	Homeodomain	-1.9308	-2.10153	-1.95748	0.282285
SIX3	Homeodomain	-2.28629	-2.42249	-2.35002	0.153688
SIX4	Homeodomain	-2.04932	-2.17095	-2.00963	0.310268
SIX5	Homeodomain	-2.50178	-2.50307	-2.42686	0.154606
SIX6	Homeodomain	-1.76017	-1.90565	-1.79234	0.229654
SMAD1	SMAD	-2.3936	-2.24708	-2.10497	0.279066
SMAD3	SMAD	-2.42048	-2.36535	-2.20352	0.251995
SMAD4	SMAD	-2.09406	-2.05385	-1.90562	0.289176
SNAI1	C2H2 ZF	-2.44824	-2.28592	-2.18307	0.210857
SNAI2	C2H2 ZF	-2.27789	-2.18145	-2.06502	0.219041
SNAI3	C2H2 ZF	-2.05744	-2.00132	-1.75628	0.43119
SOX1	Sox	-2.60012	-2.48943	-2.33881	0.29306
SOX10	Sox	-4.88933	-4.80945	-4.72534	0.16506
SOX11	Sox	-1.77245	-1.72422	-1.50411	0.3976
SOX12	Sox	-1.89923	-1.83599	-1.61634	0.396947
SOX13	Sox	-1.83005	-1.76453	-1.6154	0.29064
SOX14	Sox	-3.81048	-3.84308	-3.75827	0.224052
SOX15	Sox	-4.84064	-4.76642	-4.69195	0.1532
SOX17	Sox	-3.71414	-3.66095	-3.45939	0.371314
SOX18	Sox	-4.52697	-4.43512	-4.33368	0.210108
SOX2	Sox	-4.4192	-4.44121	-4.2807	0.277521
SOX21	Sox	-3.96765	-3.91354	-3.80361	0.226773
SOX3	Sox	-2.0367	-2.05741	-1.91	0.287822
SOX30	Sox	-2.00139	-1.98339	-1.76981	0.388456
SOX4	Sox	-2.70202	-2.63583	-2.50957	0.198266
SOX5	Sox	-2.3922	-2.39422	-2.23543	0.305995
SOX7	Sox	-4.42568	-4.34194	-4.20048	0.278005
SOX8	Sox	-4.85234	-4.77469	-4.6665	0.169596
SOX9	Sox	-4.818	-4.74447	-4.61835	0.245193
SP1	C2H2 ZF	-2.50335	-2.25104	-2.09025	0.316729
SP2	C2H2 ZF	-2.85322	-2.8273	-2.60825	0.383469
SP3	C2H2 ZF	-2.62519	-2.45103	-2.245	0.408919
SP4	C2H2 ZF	-3.8049	-3.64773	-3.38273	0.418487
SP5	C2H2 ZF	-2.6094	-2.54728	-2.41019	0.270696
SP6	C2H2 ZF	-2.6094	-2.54728	-2.41019	0.270696
SP7	C2H2 ZF	-2.61726	-2.50508	-2.34633	0.306175
SP8	C2H2 ZF	-2.61726	-2.50508	-2.34633	0.306175
SP9	C2H2 ZF	-2.61726	-2.50508	-2.34633	0.306175
SPDEF	Ets	-3.63916	-3.61156	-3.47398	0.238745
SPI1	Ets	-3.35808	-3.11011	-2.92839	0.334111
SPIB	Ets	-2.56762	-2.40872	-2.24464	0.283606
SPIC	Ets	-2.80084	-2.65484	-2.47866	0.333463
SPZ1	Unknown	-2.78785	-2.77362	-2.56423	0.36725
SREBF1	bHLH	-2.82734	-2.74661	-2.62601	0.250005
SREBF2	bHLH	-2.66844	-2.60187	-2.484	0.237707
SRF	MADS box	-3.47407	-3.36424	-3.16308	0.349746
SRY	Sox	-2.5318	-2.45886	-2.25714	0.256253
STAT1	STAT	-2.89805	-2.74735	-2.56383	0.328723
STAT2	STAT	-2.71988	-2.53926	-2.33815	0.361509
STAT3	STAT	-2.70176	-2.54376	-2.34065	0.380492
STAT4	STAT	-1.8884	-1.7864	-1.61637	0.331716
STAT5A	STAT	-2.88505	-2.78096	-2.57337	0.39866
STAT5B	STAT	-3.21508	-3.05837	-2.85072	0.383799
STAT6	STAT	-1.83204	-1.65149	-1.46721	0.364633
T	T-box	-5.93876	-5.86167	-5.68585	0.304757
TAL1	bHLH	-3.48542	-3.32917	-3.17971	0.357773
TBP	TBP	-2.32855	-2.25066	-2.1332	0.282051
TBPL2	TBP	-1.82891	-1.76763	-1.65261	0.232665
TBR1	T-box	-2.81438	-2.77806	-2.6706	0.213217
TBX1	T-box	-4.87439	-4.85077	-4.7029	0.24714
TBX10	T-box	-2.53521	-2.47979	-2.28094	0.367368
TBX15	T-box	-2.87053	-2.76011	-2.71221	0.153506
TBX19	T-box	-4.17563	-4.15268	-3.94428	0.381129
TBX2	T-box	-3.85556	-3.54555	-3.29263	0.371534
TBX20	T-box	-3.98505	-3.98322	-3.84912	0.278087
TBX21	T-box	-4.14381	-4.14971	-3.98036	0.253192
TBX3	T-box	-4.30306	-4.25156	-4.03802	0.388404
TBX4	T-box	-2.50236	-2.46734	-2.37206	0.294971
TBX5	T-box	-2.12905	-2.03099	-1.93435	0.220004
TCF12	bHLH	-2.42434	-2.20588	-1.98768	0.252517
TCF15	bHLH	-3.26062	-3.17216	-2.93127	0.425743
TCF21	bHLH	-2.67065	-2.50838	-2.41659	0.190514
TCF23	bHLH	-2.40131	-2.27832	-2.13272	0.254259
TCF3	bHLH	-2.61829	-2.46082	-2.27618	0.367078
TCF4	bHLH	-2.49967	-2.3105	-2.14549	0.316105
TCF7	Sox	-2.4618	-2.40744	-2.23184	0.332578
TCF7L1	Sox	-3.09099	-2.99712	-2.89486	0.209782
TCF7L2	Sox	-2.56422	-2.4749	-2.29614	0.34372
TCFL5	bHLH	-2.61147	-2.89695	-2.66737	0.410593
TEAD1	TEA	-2.7058	-2.59154	-2.40829	0.332539
TEAD3	TEA	-2.54802	-2.47319	-2.26809	0.360353
TEAD4	TEA	-2.37975	-2.27494	-2.09887	0.307226
TEF	bZIP	-2.83133	-2.84063	-2.69133	0.300131
TERF2	Myb/SANT	-2.88623	-2.96673	-2.83626	0.259482
TET1	CxxC	-2.3921	-2.78087	-2.62248	0.305603
TFAP2A	AP-2	-2.80133	-2.62624	-2.39164	0.342537
TFAP2B	AP-2	-2.7675	-2.66252	-2.49459	0.317997
TFAP2C	AP-2	-2.70541	-2.53179	-2.29681	0.335264
TFAP2D	AP-2	-3.39392	-3.2715	-3.10804	0.313667
TFAP2E	AP-2	-2.23424	-2.16549	-1.96724	0.366497
TFAP4	bHLH	-2.83183	-2.65719	-2.5145	0.330381
TFCP2	Grainyhead	-2.82162	-2.78691	-2.61537	0.280108
TFDP1	DP	-3.48245	-3.79053	-3.62776	0.312558
TFDP2	DP	-3.48245	-3.79053	-3.62776	0.312558
TFDP3	DP	-3.48245	-3.79053	-3.62776	0.312558
TFE3	bHLH	-2.48308	-2.43215	-2.29263	0.275797
TFEB	bHLH	-2.93211	-2.88415	-2.76293	0.203208
TFEC	bHLH	-2.49686	-2.42776	-2.28101	0.286729
TGIF1	Homeodomain	-2.68559	-2.61165	-2.43768	0.288136
TGIF2	Homeodomain	-3.55817	-3.48816	-3.39246	0.197775
TGIF2LX	Homeodomain	-3.79276	-3.71063	-3.62988	0.169671
TGIF2LY	Homeodomain	-3.79276	-3.71063	-3.62988	0.169671
THAP1	THAP finger	-2.18274	-2.11692	-1.96673	0.339501
THRA	Nuclear receptor	-2.91194	-2.77605	-2.53591	0.293129
THRB	Nuclear receptor	-4.52449	-4.46405	-4.3034	0.338252
TLX1	Homeodomain	-2.41208	-2.40985	-2.21959	0.368516
TLX2	Homeodomain	-2.41571	-2.46862	-2.34373	0.235281
TLX3	Homeodomain	-2.19924	-2.21782	-2.03581	0.342352
TOPORS	Unknown	-5.11857	-4.8757	-4.78675	0.185203
TP53	p53	-3.53672	-3.3886	-3.2077	0.320253
TP63	p53	-3.35324	-3.16575	-2.89747	0.297862
TP73	p53	-2.84764	-2.73123	-2.54291	0.365521
TWIST1	bHLH	-2.81831	-2.68649	-2.5756	0.225342
TWIST2	bHLH	-2.57161	-2.51422	-2.33994	0.330537
UBP1	Grainyhead	-1.89624	-1.81868	-1.72518	0.193687
UNCX	Homeodomain	-2.37111	-2.37803	-2.21097	0.330855
USF1	bHLH	-3.21757	-3.12961	-3.01543	0.329407
USF2	bHLH	-3.30656	-3.19333	-3.03565	0.304465
VAX1	Homeodomain	-2.10413	-2.10742	-1.96828	0.274124
VAX2	Homeodomain	-2.1081	-2.11648	-1.98505	0.261121
VDR	Nuclear receptor	-3.08135	-3.04611	-2.86323	0.255107
VENTX	Homeodomain	-2.43924	-2.51007	-2.39241	0.23732
VSX1	Homeodomain	-2.33208	-2.32134	-2.16824	0.301896
VSX2	Homeodomain	-3.03421	-3.04861	-2.90441	0.282541
WT1	C2H2 ZF	-2.70022	-2.5815	-2.3913	0.354638
XBP1	bZIP	-3.58925	-3.80453	-3.63168	0.328342
YBX1	CSD	-2.22087	-2.21147	-2.06648	0.283843
YY1	C2H2 ZF	-3.44005	-3.41677	-3.25593	0.312276
YY2	C2H2 ZF	-2.96777	-3.2323	-3.10306	0.25738
ZBED1	Unknown	-4.73036	-5.27272	-5.18659	0.17989
ZBTB1	C2H2 ZF	-2.28206	-2.68653	-2.4771	0.3826
ZBTB12	C2H2 ZF	-2.29038	-2.30378	-2.14085	0.312813
ZBTB3	C2H2 ZF	-1.88768	-1.82532	-1.61726	0.380652
ZBTB33	C2H2 ZF	-2.92894	-2.96864	-2.77274	0.370751
ZBTB4	C2H2 ZF	-3.45767	-3.48821	-3.32872	0.291277
ZBTB42	C2H2 ZF	-3.14758	-3.0129	-2.88158	0.260936
ZBTB47	C2H2 ZF	-3.68264	-3.62156	-3.47834	0.280912
ZBTB49	C2H2 ZF	-4.50065	-4.57324	-4.44194	0.260901
ZBTB6	C2H2 ZF	-3.05182	-3.00969	-2.87144	0.271881
ZBTB7A	C2H2 ZF	-2.8397	-2.77677	-2.571	0.377381
ZBTB7B	C2H2 ZF	-3.29127	-3.30429	-3.0937	0.367866
ZBTB7C	C2H2 ZF	-2.7504	-2.82217	-2.66905	0.297121
ZEB1	C2H2 ZF	-2.40818	-2.36707	-2.16125	0.336213
ZFHX2	Homeodomain	-2.56882	-2.59153	-2.391	0.369805
ZFHX3	Homeodomain	-2.29845	-2.28826	-2.11654	0.300155
ZFX	C2H2 ZF	-3.16515	-3.01428	-2.76011	0.443041
ZFY	C2H2 ZF	-2.76423	-2.61077	-2.38626	0.403654
ZHX1	Homeodomain	-4.22083	-4.43048	-4.43048	0
ZIC1	C2H2 ZF	-2.14925	-2.17889	-2.05935	0.240609
ZIC2	C2H2 ZF	-2.11666	-2.02037	-1.8951	0.248655
ZIC3	C2H2 ZF	-2.09322	-2.06832	-1.94015	0.27219
ZIC4	C2H2 ZF	-3.19416	-3.15114	-2.98207	0.322464
ZIC5	C2H2 ZF	-2.10936	-2.10725	-1.96184	0.284532
ZKSCAN1	C2H2 ZF	-3.66476	-3.62735	-3.57096	0.121766
ZKSCAN3	C2H2 ZF	-4.2484	-4.33803	-4.23616	0.209093
ZKSCAN4	C2H2 ZF	-4.2484	-4.33803	-4.23616	0.209093
ZNF143	C2H2 ZF	-3.83048	-3.7464	-3.57962	0.40357
ZNF148	C2H2 ZF	-2.78554	-2.50678	-2.26306	0.429457
ZNF202	C2H2 ZF	-2.09915	-2.08977	-1.87135	0.395249
ZNF219	C2H2 ZF	-2.74802	-2.66295	-2.50187	0.309875
ZNF232	C2H2 ZF	-4.69019	-4.61863	-4.46138	0.303779
ZNF263	C2H2 ZF	-2.77248	-2.42916	-2.18554	0.495133
ZNF274	C2H2 ZF	-3.81877	-3.72065	-3.61571	0.225314
ZNF281	C2H2 ZF	-2.30123	-2.25202	-2.02438	0.407957
ZNF282	C2H2 ZF	-4.05212	-4.03088	-3.87933	0.294577
ZNF32	C2H2 ZF	-2.31186	-2.30066	-2.15238	0.289242
ZNF333	C2H2 ZF	-2.28973	-2.34082	-2.18394	0.303181
ZNF35	C2H2 ZF	-1.89707	-1.76038	-1.50938	0.438958
ZNF350	Unknown	-3.98218	-3.93236	-3.71437	0.394639
ZNF354C	C2H2 ZF	-1.80129	-1.7428	-1.67187	0.150692
ZNF384	C2H2 ZF	-2.40476	-2.38826	-2.17528	0.387623
ZNF410	C2H2 ZF	-4.84584	-4.79036	-4.63782	0.296181
ZNF423	C2H2 ZF	-4.88552	-4.85948	-4.78135	0.162128
ZNF524	C2H2 ZF	-3.51352	-3.55156	-3.42462	0.251249
ZNF589	C2H2 ZF	-2.81964	-2.87132	-2.68448	0.34962
ZNF652	C2H2 ZF	-3.68264	-3.62156	-3.47834	0.280912
ZNF683	C2H2 ZF	-2.91552	-2.79072	-2.60815	0.343194
ZNF691	C2H2 ZF	-2.21643	-2.23181	-2.12638	0.215539
ZNF713	C2H2 ZF	-5.10687	-5.1179	-5.04284	0.158721
ZNF740	C2H2 ZF	-2.75414	-2.68851	-2.58276	0.215344
ZNF75A	C2H2 ZF	-3.1926	-3.08088	-2.98078	0.205856
ZNF75D	C2H2 ZF	-3.1926	-3.08088	-2.98078	0.205856
ZNF76	C2H2 ZF	-3.45453	-3.3469	-3.13068	0.392178
ZNF784	C2H2 ZF	-3.26779	-3.35159	-3.27232	0.166832
ZSCAN10	C2H2 ZF	-2.74793	-2.75275	-2.56349	0.353233
ZSCAN16	C2H2 ZF	-4.95516	-4.80639	-4.68231	0.248514
ZSCAN4	C2H2 ZF	-3.8259	-3.79285	-3.6717	0.243436

## Sheet: promoters_pwm
TF name	Motif ID	TF family	Gainability	Disruptability	Hitability	Robustness
TFAP2B	M5917_1.02	AP-2	-2.61855	-2.53704	-2.36759	0.323062
TFAP2B	M5918_1.02	AP-2	-2.72526	-2.68503	-2.53223	0.296608
TFAP2B	M5919_1.02	AP-2	-3.01178	-2.91525	-2.73293	0.342829
TFAP2B	M6144_1.02	AP-2	-2.16005	-2.03884	-1.88158	0.303792
TFAP2D	M6146_1.02	AP-2	-2.92386	-2.64237	-2.46731	0.331745
TFAP2C	M2320_1.02	AP-2	-2.68917	-2.53494	-2.29855	0.419761
TFAP2C	M2939_1.02	AP-2	-2.03552	-1.92482	-1.74305	0.341998
TFAP2C	M4525_1.02	AP-2	-2.71228	-2.5662	-2.32929	0.420443
TFAP2C	M5920_1.02	AP-2	-2.61567	-2.52614	-2.35832	0.320519
TFAP2C	M5921_1.02	AP-2	-2.65649	-2.31739	-2.22058	0.199819
TFAP2C	M5922_1.02	AP-2	-3.08672	-2.9999	-2.8235	0.333814
TFAP2C	M5923_1.02	AP-2	-2.41185	-2.32671	-2.14707	0.338756
TFAP2C	M5924_1.02	AP-2	-3.04746	-2.94913	-2.73836	0.3845
TFAP2C	M5925_1.02	AP-2	-2.36029	-2.13982	-1.95467	0.347086
TFAP2C	M6145_1.02	AP-2	-2.25701	-2.09252	-1.94907	0.281298
TFAP2E	M0085_1.02	AP-2	-2.14412	-2.08966	-1.89542	0.36061
TFAP2A	M1838_1.02	AP-2	-2.81022	-2.66351	-2.4465	0.393273
TFAP2A	M2934_1.02	AP-2	-1.9511	-1.84884	-1.63201	0.393022
TFAP2A	M4524_1.02	AP-2	-2.75867	-2.60548	-2.37162	0.416362
TFAP2A	M5911_1.02	AP-2	-2.49466	-2.40506	-2.22603	0.337823
TFAP2A	M5912_1.02	AP-2	-2.49557	-2.44022	-2.28043	0.307849
TFAP2A	M5913_1.02	AP-2	-2.67008	-2.60089	-2.3676	0.415602
TFAP2A	M5914_1.02	AP-2	-2.74066	-2.36201	-2.28107	0.170028
TFAP2A	M5915_1.02	AP-2	-2.70167	-2.62525	-2.45969	0.316956
TFAP2A	M5916_1.02	AP-2	-3.03513	-2.94324	-2.76095	0.342783
TFAP2A	M6143_1.02	AP-2	-2.14417	-1.90651	-1.77832	0.255601
ARID3A	M6147_1.02	ARID/BRIGHT	-2.85272	-2.72703	-2.47435	0.441119
ARID3A	M6148_1.02	ARID/BRIGHT	-2.22063	-2.15125	-2.06128	0.187111
ARID5B	M3574_1.02	ARID/BRIGHT	-2.85612	-2.90195	-2.73626	0.317161
ARID5B	M6149_1.02	ARID/BRIGHT	-2.45822	-2.31438	-2.15053	0.314272
ARID3B	M0104_1.02	ARID/BRIGHT	-2.2684	-2.13966	-1.9273	0.386746
ARID5A	M0108_1.02	ARID/BRIGHT	-2.6344	-2.50909	-2.25823	0.438768
ARID3C	M0105_1.02	ARID/BRIGHT	-1.81193	-1.76128	-1.54342	0.394463
ARID2	M1536_1.02	ARID/BRIGHT	-2.80815	-2.88069	-2.70751	0.328846
HMGA1	M6279_1.02	AT hook	-1.66268	-1.49023	-1.31259	0.335694
HMGA2	M6280_1.02	AT hook	-3.34464	-3.37003	-3.22929	0.276799
MAX	M1889_1.02	bHLH	-2.65833	-2.59501	-2.43934	0.301233
MAX	M3539_1.02	bHLH	-3.49016	-3.5952	-3.36618	0.409831
MAX	M4465_1.02	bHLH	-2.98201	-3.01569	-2.79052	0.404568
MAX	M4507_1.02	bHLH	-2.67205	-2.63085	-2.46671	0.314743
MAX	M4542_1.02	bHLH	-2.77349	-2.75284	-2.56142	0.356454
MAX	M4596_1.02	bHLH	-3.12939	-3.17535	-2.94682	0.409155
MAX	M4627_1.02	bHLH	-2.68144	-2.73797	-2.57281	0.316346
MAX	M4628_1.02	bHLH	-2.94484	-2.99458	-2.8481	0.286302
MAX	M4646_1.02	bHLH	-2.92335	-2.95304	-2.76756	0.347593
MAX	M5613_1.02	bHLH	-4.62837	-4.58108	-4.40634	0.331261
MAX	M5614_1.02	bHLH	-2.93951	-3.041	-2.8348	0.377988
MAX	M6335_1.02	bHLH	-2.90659	-2.92654	-2.7577	0.322104
MLXIPL	M5633_1.02	bHLH	-3.04577	-3.19244	-3.04989	0.279798
MLXIPL	M6346_1.02	bHLH	-3.74891	-3.78711	-3.60183	0.347298
ARNTL2	M0220_1.02	bHLH	-2.83536	-2.99067	-2.81052	0.339536
AHRR	M2917_1.02	bHLH	-4.38611	-4.70669	-4.50491	0.371622
TFE3	M5930_1.02	bHLH	-2.61126	-2.65872	-2.51356	0.28412
TFE3	M6517_1.02	bHLH	-2.44345	-2.34069	-2.21512	0.251083
HES2	M0199_1.02	bHLH	-2.76306	-2.84442	-2.62364	0.398527
MNT	M5634_1.02	bHLH	-2.94713	-3.06054	-2.84322	0.393707
TCF3	M3154_1.02	bHLH	-2.89023	-2.76902	-2.5395	0.410507
TCF3	M3155_1.02	bHLH	-3.0305	-2.77762	-2.57036	0.379505
TCF3	M5900_1.02	bHLH	-2.45149	-2.21483	-2.03508	0.338921
TCF3	M6516_1.02	bHLH	-2.4826	-2.44271	-2.28053	0.311621
SREBF1	M2387_1.02	bHLH	-2.70413	-2.47727	-2.37	0.218855
SREBF1	M3944_1.02	bHLH	-3.04616	-2.85491	-2.69573	0.306852
SREBF1	M3945_1.02	bHLH	-4.33495	-4.39217	-4.35082	0.0908337
SREBF1	M6487_1.02	bHLH	-2.24494	-2.11701	-1.95356	0.313641
TFAP4	M2943_1.02	bHLH	-3.81232	-3.72407	-3.50382	0.39779
TFAP4	M2944_1.02	bHLH	-2.27229	-2.16024	-1.97695	0.344289
TFAP4	M2947_1.02	bHLH	-2.46383	-2.39532	-2.21924	0.333305
TFAP4	M5926_1.02	bHLH	-2.95475	-2.90829	-2.7957	0.228385
TFAP4	M5927_1.02	bHLH	-2.97677	-2.94306	-2.82644	0.235502
TFAP4	M6513_1.02	bHLH	-2.81595	-2.69465	-2.53406	0.309111
HIF1A	M6275_1.02	bHLH	-2.79287	-2.91781	-2.73713	0.340333
TCFL5	M0212_1.02	bHLH	-2.43488	-2.54749	-2.3087	0.422959
USF2	M2322_1.02	bHLH	-2.77124	-2.60981	-2.47117	0.273293
USF2	M4481_1.02	bHLH	-3.43199	-3.47813	-3.26167	0.392515
USF2	M4515_1.02	bHLH	-3.53295	-3.59696	-3.36738	0.410588
USF2	M4550_1.02	bHLH	-3.12585	-3.19633	-3.05557	0.276838
USF2	M4579_1.02	bHLH	-3.35627	-3.42338	-3.25197	0.326108
USF2	M4638_1.02	bHLH	-3.32539	-3.36698	-3.19973	0.319615
USF2	M6531_1.02	bHLH	-2.56102	-2.45488	-2.29253	0.311903
TFEC	M5932_1.02	bHLH	-2.56113	-2.48048	-2.34779	0.263267
AHR	M2917_1.02	bHLH	-4.38611	-4.70669	-4.50491	0.371622
AHR	M6139_1.02	bHLH	-2.46995	-2.6845	-2.527	0.304164
MLX	M5632_1.02	bHLH	-3.32708	-3.50831	-3.40886	0.204659
MYF6	M5651_1.02	bHLH	-3.09052	-3.05358	-2.96264	0.188921
MYF6	M6353_1.02	bHLH	-2.40215	-2.19269	-2.14269	0.108745
SIM1	M5234_1.02	bHLH	-3.25502	-3.51355	-3.40998	0.212174
TFEB	M5931_1.02	bHLH	-2.72935	-2.76408	-2.63737	0.253058
TFEB	M6518_1.02	bHLH	-3.49304	-3.67188	-3.59767	0.157083
HAND1	M6268_1.02	bHLH	-2.51637	-2.5115	-2.3476	0.314356
HES1	M6271_1.02	bHLH	-2.56812	-2.609	-2.4331	0.333043
EPAS1	M6212_1.02	bHLH	-2.71425	-2.57568	-2.33808	0.421377
TCF21	M0214_1.02	bHLH	-2.7741	-2.72264	-2.6312	0.189867
MXI1	M4543_1.02	bHLH	-2.79795	-2.81309	-2.58769	0.404876
MXI1	M4678_1.02	bHLH	-3.70581	-3.58306	-3.3842	0.367379
MXI1	M4679_1.02	bHLH	-2.54809	-2.58825	-2.50904	0.166733
MYOG	M6355_1.02	bHLH	-2.83867	-2.68414	-2.50074	0.344465
TWIST1	M6527_1.02	bHLH	-2.86057	-2.70799	-2.59584	0.227596
NEUROG3	M5653_1.02	bHLH	-3.10164	-3.15235	-3.03668	0.233821
BHLHE41	M5306_1.02	bHLH	-3.22553	-3.33791	-3.18997	0.288694
BHLHE41	M5309_1.02	bHLH	-3.56771	-3.67815	-3.57867	0.204719
BHLHE41	M6161_1.02	bHLH	-3.40104	-3.37061	-3.13881	0.413597
BHLHE23	M5308_1.02	bHLH	-3.10361	-3.21374	-3.07933	0.266191
TCF15	M4850_1.02	bHLH	-3.36566	-3.33458	-3.09819	0.41976
MYOD1	M3589_1.02	bHLH	-2.78235	-2.73392	-2.56198	0.32692
MYOD1	M3591_1.02	bHLH	-2.29345	-2.18088	-1.97857	0.372402
MYOD1	M6354_1.02	bHLH	-2.25463	-2.13182	-1.98913	0.280027
NPAS1	M5234_1.02	bHLH	-3.25502	-3.51355	-3.40998	0.212174
ARNTL	M5290_1.02	bHLH	-3.98198	-3.99084	-3.92007	0.150375
ARNTL	M6162_1.02	bHLH	-3.70117	-3.76704	-3.58667	0.339858
BHLHE40	M4553_1.02	bHLH	-2.77634	-2.85306	-2.70321	0.291816
BHLHE40	M5305_1.02	bHLH	-3.15584	-3.27982	-3.11975	0.308282
BHLHE40	M6160_1.02	bHLH	-2.78026	-2.8647	-2.75967	0.214822
MYCN	M3642_1.02	bHLH	-2.90568	-3.00885	-2.75233	0.44604
MYCN	M6352_1.02	bHLH	-2.5572	-2.6766	-2.57476	0.209027
CLOCK	M5321_1.02	bHLH	-2.96442	-3.0133	-2.89766	0.233777
HEY2	M5510_1.02	bHLH	-2.84511	-2.9099	-2.76498	0.28372
HEY2	M5511_1.02	bHLH	-2.90225	-2.94605	-2.80748	0.273182
HEY2	M6273_1.02	bHLH	-3.17475	-3.04002	-2.84523	0.361432
MYC	M4532_1.02	bHLH	-2.60347	-2.65222	-2.49267	0.307457
MYC	M4558_1.02	bHLH	-2.73423	-2.77413	-2.59874	0.332249
MYC	M4609_1.02	bHLH	-2.68109	-2.74258	-2.55935	0.344206
MYC	M4610_1.02	bHLH	-2.59357	-2.63898	-2.45118	0.351062
MYC	M4643_1.02	bHLH	-2.45815	-2.45681	-2.35003	0.217964
MYC	M4645_1.02	bHLH	-2.68505	-2.69783	-2.51113	0.349419
MYC	M6351_1.02	bHLH	-2.88822	-2.94214	-2.79082	0.294193
TCF12	M4479_1.02	bHLH	-2.43953	-2.26033	-2.04764	0.387211
TCF12	M4513_1.02	bHLH	-2.31745	-2.09162	-1.97822	0.229807
TCF12	M6288_1.02	bHLH	-2.51353	-2.26751	-2.14896	0.238882
ARNT	M2956_1.02	bHLH	-3.22767	-3.30983	-3.02432	0.481809
ARNT	M2957_1.02	bHLH	-3.96951	-4.09774	-3.81272	0.481218
ARNT	M6151_1.02	bHLH	-2.33115	-2.59782	-2.4451	0.296482
FERD3L	M4971_1.02	bHLH	-2.35713	-2.3026	-2.16337	0.274268
NPAS3	M5234_1.02	bHLH	-3.25502	-3.51355	-3.40998	0.212174
USF1	M1917_1.02	bHLH	-2.85369	-2.69227	-2.56622	0.251909
USF1	M4080_1.02	bHLH	-3.32735	-3.43232	-3.21205	0.397818
USF1	M4081_1.02	bHLH	-2.93161	-2.96954	-2.75925	0.383809
USF1	M4086_1.02	bHLH	-2.26059	-2.27317	-2.17019	0.211089
USF1	M4429_1.02	bHLH	-3.49045	-3.53675	-3.32531	0.385449
USF1	M4480_1.02	bHLH	-3.57537	-3.61805	-3.41098	0.379234
USF1	M4514_1.02	bHLH	-3.45046	-3.49931	-3.28686	0.386875
USF1	M4578_1.02	bHLH	-3.23737	-3.30381	-3.17939	0.249119
USF1	M4637_1.02	bHLH	-3.30562	-3.35217	-3.16785	0.345845
USF1	M5943_1.02	bHLH	-2.88753	-2.94635	-2.8141	0.262519
USF1	M6530_1.02	bHLH	-2.99905	-3.0636	-2.96148	0.209524
SIM2	M5234_1.02	bHLH	-3.25502	-3.51355	-3.40998	0.212174
TAL1	M6500_1.02	bHLH	-3.36809	-3.31771	-3.18362	0.265649
TAL1	M6501_1.02	bHLH	-4.3626	-4.32481	-4.06952	0.444464
NEUROD1	M6358_1.02	bHLH	-2.48351	-2.395	-2.21064	0.345917
TCF23	M0195_1.02	bHLH	-2.30222	-2.28384	-2.12546	0.305593
HEYL	M0183_1.02	bHLH	-2.67413	-2.71797	-2.58132	0.269955
HAND2	M6268_1.02	bHLH	-2.51637	-2.5115	-2.3476	0.314356
EBF1	M1968_1.02	bHLH	-2.53276	-2.32809	-2.16842	0.307648
EBF1	M5364_1.02	bHLH	-3.45015	-3.34018	-3.16377	0.333829
EBF1	M6175_1.02	bHLH	-2.64754	-2.46648	-2.28788	0.337162
HEY1	M5509_1.02	bHLH	-2.98544	-3.05907	-2.89168	0.319846
MESP1	M5627_1.02	bHLH	-2.31613	-2.17175	-2.015	0.302963
PTF1A	M6441_1.02	bHLH	-3.50637	-3.42379	-3.20292	0.398654
ATOH8	M5116_1.02	bHLH	-2.31343	-2.12287	-1.98236	0.276404
NPAS2	M0196_1.02	bHLH	-2.77943	-2.81877	-2.65379	0.316059
NEUROD2	M5652_1.02	bHLH	-2.66616	-2.72148	-2.59819	0.247154
NHLH1	M1880_1.02	bHLH	-2.96143	-2.84703	-2.68181	0.316443
NHLH1	M3375_1.02	bHLH	-3.83852	-3.6864	-3.41678	0.462502
NHLH1	M3376_1.02	bHLH	-3.9764	-3.82005	-3.57461	0.431716
NHLH1	M5670_1.02	bHLH	-2.79686	-2.68644	-2.57392	0.228245
NHLH1	M5671_1.02	bHLH	-2.77741	-2.6651	-2.54588	0.240056
NHLH1	M6270_1.02	bHLH	-3.81184	-3.66573	-3.47227	0.359474
ARNT2	M6150_1.02	bHLH	-2.31882	-2.1924	-2.01321	0.338071
NPAS4	M4930_1.02	bHLH	-3.23171	-3.64694	-3.5108	0.269094
MLXIP	M0211_1.02	bHLH	-2.94246	-3.05587	-2.93086	0.250131
OLIG3	M5693_1.02	bHLH	-2.79046	-2.81364	-2.70332	0.224324
NHLH2	M0216_1.02	bHLH	-2.25575	-2.19506	-2.01423	0.340579
NEUROG2	M5653_1.02	bHLH	-3.10164	-3.15235	-3.03668	0.233821
NEUROG2	M5654_1.02	bHLH	-3.25541	-3.29084	-3.2111	0.16775
MSC	M5636_1.02	bHLH	-2.95311	-2.89182	-2.80608	0.179149
HES7	M5506_1.02	bHLH	-4.0367	-3.99151	-3.8553	0.269216
ATOH7	M0224_1.02	bHLH	-2.75793	-2.75873	-2.60042	0.305472
BHLHA15	M5304_1.02	bHLH	-3.23115	-3.31	-3.18306	0.253441
BHLHE22	M5307_1.02	bHLH	-3.43155	-3.48859	-3.32841	0.30845
NEUROG1	M0217_1.02	bHLH	-2.31767	-2.35849	-2.21333	0.28411
FIGLA	M5430_1.02	bHLH	-2.37306	-2.21339	-2.03751	0.333007
ASCL2	M0178_1.02	bHLH	-2.30089	-2.09319	-1.89793	0.362115
OLIG1	M5690_1.02	bHLH	-3.35527	-3.43269	-3.33175	0.207386
MITF	M6345_1.02	bHLH	-2.39967	-2.31818	-2.14454	0.329563
TCF23	M0214_1.02	bHLH	-2.7741	-2.72264	-2.6312	0.189867
MESP2	M5627_1.02	bHLH	-2.31613	-2.17175	-2.015	0.302963
HES4	M0191_1.02	bHLH	-2.41163	-2.50796	-2.31795	0.354363
TCF4	M5901_1.02	bHLH	-2.51423	-2.26071	-2.09089	0.323626
TCF4	M5902_1.02	bHLH	-2.06444	-1.92967	-1.73707	0.358199
TCF4	M6316_1.02	bHLH	-2.74509	-2.46594	-2.35661	0.222558
HES5	M5504_1.02	bHLH	-4.08055	-3.95559	-3.81924	0.269451
HES5	M5505_1.02	bHLH	-4.23184	-4.0356	-3.92466	0.225432
SREBF2	M2388_1.02	bHLH	-2.68524	-2.57818	-2.45714	0.243241
SREBF2	M5866_1.02	bHLH	-3.29072	-3.50716	-3.43164	0.159609
SREBF2	M6488_1.02	bHLH	-2.28715	-2.12045	-1.92506	0.362302
OLIG2	M5691_1.02	bHLH	-2.88259	-2.87616	-2.77335	0.210791
OLIG2	M5692_1.02	bHLH	-2.99393	-3.03862	-2.93046	0.220456
TWIST2	M0177_1.02	bHLH	-2.66011	-2.68907	-2.51351	0.332517
MGA	M5628_1.02	bHLH	-2.35728	-2.26567	-2.18385	0.171712
MGA	M5629_1.02	bHLH	-4.86559	-4.96541	-4.80851	0.303218
MGA	M5630_1.02	bHLH	-4.19707	-4.22354	-4.0612	0.311892
CREB3L3	M5323_1.02	bZIP	-4.00793	-3.9639	-3.79923	0.315568
FOSL2	M2280_1.02	bZIP	-2.97313	-2.89651	-2.74606	0.292789
FOSL2	M4565_1.02	bZIP	-3.14562	-3.16012	-2.91526	0.430972
FOSL2	M6230_1.02	bZIP	-2.94989	-2.97934	-2.80147	0.336056
NFE2L1	M4030_1.02	bZIP	-2.54589	-2.57605	-2.30628	0.462685
NFE2L1	M6359_1.02	bZIP	-1.84571	-1.90758	-1.76724	0.276133
CEBPE	M5317_1.02	bZIP	-2.75691	-2.81656	-2.71576	0.207135
CEBPE	M6172_1.02	bZIP	-2.49716	-2.52066	-2.35894	0.310897
CREM	M6181_1.02	bZIP	-2.83966	-2.92728	-2.7923	0.267145
XBP1	M3447_1.02	bZIP	-4.31318	-4.50143	-4.24582	0.444878
XBP1	M4101_1.02	bZIP	-3.5524	-3.74069	-3.53249	0.380832
XBP1	M5952_1.02	bZIP	-3.59277	-3.76982	-3.62074	0.290552
XBP1	M5953_1.02	bZIP	-3.67213	-3.88879	-3.7183	0.32468
XBP1	M6536_1.02	bZIP	-3.44372	-3.68621	-3.52956	0.302806
DBP	M5337_1.02	bZIP	-3.45736	-3.49541	-3.35253	0.280353
DBP	M5338_1.02	bZIP	-3.26642	-3.30554	-3.14382	0.310912
DBP	M6186_1.02	bZIP	-2.46399	-2.48715	-2.31833	0.322079
CREB3	M5323_1.02	bZIP	-4.00793	-3.9639	-3.79923	0.315568
CREB3	M5324_1.02	bZIP	-3.67596	-3.85363	-3.68738	0.318055
HLF	M1875_1.02	bZIP	-2.76585	-2.58494	-2.44583	0.274073
HLF	M3393_1.02	bZIP	-2.58486	-2.68051	-2.56911	0.226254
HLF	M5516_1.02	bZIP	-2.92931	-2.97963	-2.79566	0.345315
HLF	M6277_1.02	bZIP	-3.0099	-3.13898	-2.95966	0.338261
BACH2	M2980_1.02	bZIP	-2.727	-2.83885	-2.68981	0.290492
ATF2	M3087_1.02	bZIP	-3.13044	-3.24533	-3.21388	0.0698527
ATF2	M3088_1.02	bZIP	-3.38739	-3.65449	-3.48402	0.324654
NFE2L2	M6360_1.02	bZIP	-2.65259	-2.62076	-2.47552	0.284243
ATF6	M2978_1.02	bZIP	-3.41012	-3.69044	-3.66259	0.0621177
ATF6	M6155_1.02	bZIP	-3.41524	-3.58915	-3.4622	0.253467
CREB1	M3083_1.02	bZIP	-2.84067	-2.73608	-2.6948	0.090655
CREB1	M3084_1.02	bZIP	-2.95776	-3.14937	-2.97215	0.335064
CREB1	M3089_1.02	bZIP	-3.00467	-3.30107	-3.12547	0.33258
CREB1	M3090_1.02	bZIP	-3.03328	-3.31815	-3.13121	0.349785
CREB1	M4012_1.02	bZIP	-3.6813	-3.93659	-3.76073	0.332978
CREB1	M4013_1.02	bZIP	-5.14339	-5.34649	-5.27402	0.153704
CREB1	M6180_1.02	bZIP	-2.56824	-2.64395	-2.54332	0.206815
ATF1	M6152_1.02	bZIP	-2.90013	-2.82415	-2.71602	0.220392
NFE2	M3617_1.02	bZIP	-3.04043	-3.02503	-2.91766	0.219038
NFE2	M4629_1.02	bZIP	-3.78959	-3.78102	-3.58576	0.362118
NFE2	M5659_1.02	bZIP	-3.70854	-3.69822	-3.59118	0.21843
NFE2	M6367_1.02	bZIP	-3.08902	-3.0828	-2.927	0.301446
BATF3	M5302_1.02	bZIP	-4.77904	-4.74598	-4.66182	0.176165
FOSB	M6228_1.02	bZIP	-2.4922	-2.5246	-2.39259	0.262117
ATF4	M5292_1.02	bZIP	-3.37466	-3.44432	-3.29915	0.284136
NRL	M5689_1.02	bZIP	-2.36355	-2.37478	-2.19765	0.334916
JUND	M2292_1.02	bZIP	-3.08867	-3.06744	-2.91012	0.303879
JUND	M2293_1.02	bZIP	-3.20586	-3.14932	-2.92592	0.402134
JUND	M4464_1.02	bZIP	-3.36266	-3.36223	-3.13868	0.402338
JUND	M4506_1.02	bZIP	-3.0841	-3.10827	-2.93863	0.323358
JUND	M4541_1.02	bZIP	-3.4468	-3.42961	-3.20372	0.405563
JUND	M4570_1.02	bZIP	-3.09039	-3.10338	-2.86336	0.424595
JUND	M4571_1.02	bZIP	-2.96136	-2.98174	-2.76829	0.388292
JUND	M4624_1.02	bZIP	-3.6384	-3.58111	-3.39326	0.351148
JUND	M4625_1.02	bZIP	-3.2918	-3.27895	-3.02952	0.436917
JUND	M6318_1.02	bZIP	-2.86699	-2.88917	-2.70162	0.350703
JDP2	M5587_1.02	bZIP	-3.25906	-3.24826	-3.18925	0.127044
JDP2	M5588_1.02	bZIP	-4.05673	-4.00969	-3.90498	0.214239
JDP2	M5589_1.02	bZIP	-3.15926	-3.16692	-3.11203	0.118727
JDP2	M5590_1.02	bZIP	-3.93022	-3.8718	-3.74877	0.246681
CREB3L4	M5323_1.02	bZIP	-4.00793	-3.9639	-3.79923	0.315568
CREB5	M5998_1.02	bZIP	-3.71584	-3.71613	-3.58483	0.260905
CEBPG	M5318_1.02	bZIP	-3.30566	-3.34215	-3.27156	0.150023
CEBPG	M5319_1.02	bZIP	-3.23571	-3.28915	-3.20942	0.16772
CEBPG	M6173_1.02	bZIP	-2.67143	-2.62762	-2.44195	0.347873
BATF	M4452_1.02	bZIP	-2.91942	-2.92402	-2.74687	0.334958
BATF	M6158_1.02	bZIP	-2.57944	-2.59604	-2.45338	0.279985
BACH1	M2979_1.02	bZIP	-3.57476	-3.58915	-3.37507	0.389164
BACH1	M4680_1.02	bZIP	-2.57488	-2.64599	-2.57441	0.151957
BACH1	M4681_1.02	bZIP	-3.65593	-3.62729	-3.56303	0.13753
BACH1	M4682_1.02	bZIP	-2.55966	-2.5195	-2.43923	0.168763
BACH1	M6156_1.02	bZIP	-4.20275	-4.1641	-4.0522	0.22713
CREB3L1	M5325_1.02	bZIP	-3.84117	-3.96176	-3.8269	0.266941
CREB3L1	M5326_1.02	bZIP	-3.66283	-3.70337	-3.57416	0.257351
CREB3L1	M5327_1.02	bZIP	-3.97503	-4.00028	-3.90444	0.198019
CREB3L1	M5328_1.02	bZIP	-4.2942	-4.41125	-4.28849	0.246219
CREB3L1	M5329_1.02	bZIP	-3.77221	-3.81401	-3.69333	0.242611
CREB3L1	M5330_1.02	bZIP	-4.0299	-4.17408	-4.03507	0.273914
ATF3	M4451_1.02	bZIP	-3.09758	-3.18221	-3.05641	0.251494
ATF3	M4500_1.02	bZIP	-3.07332	-3.16856	-3.03047	0.272373
ATF3	M4552_1.02	bZIP	-3.11455	-3.20882	-3.07169	0.270761
ATF3	M4597_1.02	bZIP	-2.76043	-2.89933	-2.76823	0.260581
ATF3	M4683_1.02	bZIP	-2.48386	-2.60292	-2.52249	0.169052
ATF3	M4684_1.02	bZIP	-3.34815	-3.37212	-3.23789	0.265884
ATF3	M6153_1.02	bZIP	-2.03828	-2.1256	-1.9682	0.304007
NFIL3	M1857_1.02	bZIP	-2.91204	-2.92665	-2.78254	0.282387
NFIL3	M3156_1.02	bZIP	-3.34681	-3.35636	-3.20401	0.295876
NFIL3	M5663_1.02	bZIP	-2.81686	-2.8583	-2.68209	0.333515
NFIL3	M6368_1.02	bZIP	-3.22994	-3.24579	-3.03292	0.387458
TEF	M4088_1.02	bZIP	-2.73837	-2.78949	-2.66871	0.242785
TEF	M5909_1.02	bZIP	-3.40192	-3.41507	-3.2748	0.276027
TEF	M5910_1.02	bZIP	-3.02366	-3.02182	-2.82365	0.366372
TEF	M6510_1.02	bZIP	-2.64884	-2.63253	-2.45978	0.328177
ATF6B	M2978_1.02	bZIP	-3.41012	-3.69044	-3.66259	0.0621177
ATF5	M6154_1.02	bZIP	-2.60417	-2.48816	-2.34	0.289059
FOS	M2278_1.02	bZIP	-2.87729	-2.89183	-2.70945	0.342911
FOS	M4530_1.02	bZIP	-3.13861	-3.1155	-2.88075	0.417553
FOS	M4590_1.02	bZIP	-2.90604	-2.92264	-2.7275	0.36195
FOS	M4607_1.02	bZIP	-3.26607	-3.24764	-2.99296	0.443696
FOS	M6231_1.02	bZIP	-2.46099	-2.49091	-2.30038	0.355138
ATF7	M5293_1.02	bZIP	-4.27052	-4.28582	-4.10164	0.345629
JUNB	M2291_1.02	bZIP	-2.89612	-2.91419	-2.72199	0.357605
JUNB	M4623_1.02	bZIP	-3.182	-3.16448	-2.89621	0.460827
JUNB	M6317_1.02	bZIP	-2.50441	-2.53807	-2.36286	0.331984
CEBPB	M2268_1.02	bZIP	-2.74647	-2.48939	-2.34844	0.27716
CEBPB	M3035_1.02	bZIP	-2.43226	-2.37143	-2.15061	0.398576
CEBPB	M3036_1.02	bZIP	-2.73083	-2.73946	-2.49657	0.428382
CEBPB	M4529_1.02	bZIP	-2.85509	-2.81873	-2.60039	0.395139
CEBPB	M4556_1.02	bZIP	-2.74309	-2.76293	-2.60102	0.31121
CEBPB	M4606_1.02	bZIP	-2.99329	-2.98453	-2.74376	0.425573
CEBPB	M5314_1.02	bZIP	-2.98745	-3.08885	-2.99657	0.191424
CEBPB	M5315_1.02	bZIP	-3.00615	-3.06002	-2.97423	0.179257
CEBPB	M6170_1.02	bZIP	-2.40643	-2.29579	-2.15952	0.26932
DDIT3	M6187_1.02	bZIP	-2.80152	-2.7038	-2.52761	0.333484
FOSL1	M2279_1.02	bZIP	-3.0277	-3.0418	-2.86934	0.327737
FOSL1	M4619_1.02	bZIP	-3.12285	-3.13467	-2.96746	0.319568
FOSL1	M6229_1.02	bZIP	-2.72747	-2.69801	-2.50461	0.35938
JUN	M2289_1.02	bZIP	-3.10762	-3.08262	-2.90947	0.32881
JUN	M2290_1.02	bZIP	-2.97773	-2.97668	-2.73873	0.421837
JUN	M4501_1.02	bZIP	-3.4493	-3.43389	-3.21456	0.396505
JUN	M4531_1.02	bZIP	-3.0278	-3.02569	-2.86564	0.308254
JUN	M4557_1.02	bZIP	-3.47432	-3.43332	-3.22256	0.384475
JUN	M4591_1.02	bZIP	-3.09036	-3.07973	-2.83298	0.43343
JUN	M4608_1.02	bZIP	-3.1114	-3.11384	-2.93937	0.330827
JUN	M6319_1.02	bZIP	-2.49394	-2.54006	-2.40156	0.273063
MAF	M6332_1.02	bZIP	-2.18545	-2.1836	-2.07564	0.220093
CREB3L2	M0305_1.02	bZIP	-2.97196	-3.14093	-3.03542	0.215687
MAFA	M6330_1.02	bZIP	-3.37524	-3.3006	-3.08378	0.393017
MAFF	M2295_1.02	bZIP	-3.21746	-3.19244	-2.98069	0.385884
MAFF	M4572_1.02	bZIP	-3.49454	-3.56718	-3.42424	0.280447
MAFF	M5607_1.02	bZIP	-4.03676	-4.09691	-3.96715	0.258285
MAFG	M5608_1.02	bZIP	-4.20245	-4.26453	-4.05231	0.386546
MAFG	M6333_1.02	bZIP	-2.02626	-2.1001	-1.98015	0.241321
MAFK	M2296_1.02	bZIP	-2.94994	-2.89477	-2.68999	0.375958
MAFK	M4573_1.02	bZIP	-2.97986	-3.05073	-2.90502	0.285022
MAFK	M4626_1.02	bZIP	-3.54617	-3.53481	-3.38005	0.299777
MAFK	M5609_1.02	bZIP	-2.60204	-2.59371	-2.40526	0.352041
MAFK	M5610_1.02	bZIP	-3.95144	-3.98371	-3.76045	0.401955
MAFK	M5611_1.02	bZIP	-2.61348	-2.61043	-2.43818	0.32741
MAFK	M5612_1.02	bZIP	-3.29964	-3.44228	-3.27772	0.31538
MAFK	M6334_1.02	bZIP	-3.29156	-3.33584	-3.26056	0.159153
MAFB	M6331_1.02	bZIP	-2.06488	-2.0583	-1.92685	0.261174
ATF6B	M2978_1.02	bZIP	-3.41012	-3.69044	-3.66259	0.0621177
CEBPD	M5316_1.02	bZIP	-3.11501	-3.21142	-3.12016	0.189523
CEBPD	M6171_1.02	bZIP	-2.3186	-2.30807	-2.1292	0.337587
ATF6B	M2978_1.02	bZIP	-3.41012	-3.69044	-3.66259	0.0621177
ATF6B	M2978_1.02	bZIP	-3.41012	-3.69044	-3.66259	0.0621177
CEBPA	M1925_1.02	bZIP	-2.63525	-2.59616	-2.45663	0.27477
CEBPA	M3031_1.02	bZIP	-2.26991	-2.2195	-2.02048	0.367607
CEBPA	M3032_1.02	bZIP	-2.56737	-2.58464	-2.35385	0.412227
CEBPA	M3040_1.02	bZIP	-3.37564	-3.40788	-3.18145	0.406293
CEBPA	M3047_1.02	bZIP	-2.67431	-2.69256	-2.48389	0.381509
CEBPA	M6169_1.02	bZIP	-2.10899	-2.0307	-1.86599	0.315623
ZEB1	M1926_1.02	C2H2 ZF	-2.53363	-2.31646	-2.18788	0.256258
ZEB1	M2952_1.02	C2H2 ZF	-2.67655	-2.6602	-2.46464	0.362553
ZEB1	M2953_1.02	C2H2 ZF	-2.40481	-2.33534	-2.11898	0.392367
ZEB1	M2954_1.02	C2H2 ZF	-2.77955	-2.57177	-2.38534	0.34902
ZEB1	M2955_1.02	C2H2 ZF	-1.96567	-1.94997	-1.76426	0.347931
ZEB1	M3114_1.02	C2H2 ZF	-2.26983	-2.14598	-1.95317	0.358514
ZEB1	M4483_1.02	C2H2 ZF	-2.33813	-2.1211	-2.01456	0.217542
ZEB1	M4685_1.02	C2H2 ZF	-3.00071	-2.86315	-2.77442	0.184789
ZEB1	M6543_1.02	C2H2 ZF	-2.02246	-1.9161	-1.81507	0.207566
ZFX	M6547_1.02	C2H2 ZF	-2.86721	-2.69216	-2.41371	0.47331
ZNF263	M2324_1.02	C2H2 ZF	-2.69055	-2.35462	-2.03523	0.520699
ZNF263	M4604_1.02	C2H2 ZF	-2.90002	-2.58897	-2.27623	0.513294
ZNF263	M4666_1.02	C2H2 ZF	-2.55502	-2.31802	-2.08082	0.420844
HIVEP2	M6545_1.02	C2H2 ZF	-2.56147	-2.60035	-2.4191	0.341211
SNAI2	M5809_1.02	C2H2 ZF	-2.21077	-2.10508	-1.94775	0.303891
SNAI2	M6469_1.02	C2H2 ZF	-2.40454	-2.15627	-2.08891	0.143674
ZIC2	M4148_1.02	C2H2 ZF	-2.08393	-1.92318	-1.81005	0.229332
ZIC2	M6549_1.02	C2H2 ZF	-2.00899	-1.8608	-1.73059	0.259059
PRDM1	M2307_1.02	C2H2 ZF	-2.83844	-2.71801	-2.54989	0.320994
PRDM1	M4545_1.02	C2H2 ZF	-2.94781	-2.86053	-2.68369	0.33448
PRDM1	M4686_1.02	C2H2 ZF	-2.24921	-2.24873	-2.18135	0.143706
PRDM1	M4687_1.02	C2H2 ZF	-3.12702	-3.18253	-3.11242	0.149067
PRDM1	M5749_1.02	C2H2 ZF	-3.44646	-3.37165	-3.21669	0.300101
PRDM1	M6435_1.02	C2H2 ZF	-3.15935	-3.04151	-2.89395	0.288066
ZNF76	M1915_1.02	C2H2 ZF	-3.46102	-3.3777	-3.16398	0.388661
KLF6	M6325_1.02	C2H2 ZF	-1.87128	-1.71091	-1.5765	0.266178
ZFY	M1963_1.02	C2H2 ZF	-2.59513	-2.37335	-2.12098	0.440712
GLI2	M5488_1.02	C2H2 ZF	-2.82348	-2.85627	-2.67906	0.335051
GLI2	M5489_1.02	C2H2 ZF	-3.05245	-3.18978	-3.0624	0.254204
GLI2	M6265_1.02	C2H2 ZF	-3.83592	-3.81143	-3.70784	0.212199
REST	M1956_1.02	C2H2 ZF	-4.38613	-4.21353	-3.93451	0.474005
REST	M3666_1.02	C2H2 ZF	-5.20278	-4.80989	-4.49356	0.517308
REST	M4469_1.02	C2H2 ZF	-3.47808	-3.43256	-3.29102	0.278125
REST	M4508_1.02	C2H2 ZF	-4.11644	-3.96449	-3.82132	0.280833
REST	M4544_1.02	C2H2 ZF	-4.13779	-3.99612	-3.8321	0.31454
REST	M4574_1.02	C2H2 ZF	-3.99905	-3.88919	-3.74201	0.287447
REST	M4589_1.02	C2H2 ZF	-3.7014	-3.61553	-3.46841	0.287345
REST	M4630_1.02	C2H2 ZF	-3.70865	-3.63759	-3.47853	0.306657
REST	M4655_1.02	C2H2 ZF	-4.71944	-4.43386	-4.13681	0.495392
REST	M4657_1.02	C2H2 ZF	-4.05142	-3.95058	-3.80653	0.28229
REST	M4667_1.02	C2H2 ZF	-3.78761	-3.73196	-3.57782	0.298771
REST	M6450_1.02	C2H2 ZF	-4.35316	-4.17701	-3.88821	0.485718
MECOM	M3225_1.02	C2H2 ZF	-4.54607	-4.57565	-4.4765	0.204118
MECOM	M3226_1.02	C2H2 ZF	-3.43121	-3.53522	-3.43772	0.201084
MECOM	M3227_1.02	C2H2 ZF	-3.837	-3.91151	-3.84868	0.134693
MECOM	M3228_1.02	C2H2 ZF	-2.31032	-2.23742	-2.04552	0.357164
MECOM	M3229_1.02	C2H2 ZF	-2.96822	-2.99562	-2.91177	0.175576
MECOM	M3230_1.02	C2H2 ZF	-3.36358	-3.45365	-3.4072	0.10145
MECOM	M6225_1.02	C2H2 ZF	-3.25983	-3.30603	-3.13588	0.324141
HIVEP1	M6544_1.02	C2H2 ZF	-2.88837	-2.81257	-2.6724	0.275843
MZF1	M1887_1.02	C2H2 ZF	-1.93173	-1.82798	-1.72698	0.207493
MZF1	M1888_1.02	C2H2 ZF	-2.08705	-2.03498	-1.86804	0.319143
MZF1	M3594_1.02	C2H2 ZF	-2.03892	-1.9346	-1.77063	0.314465
MZF1	M3595_1.02	C2H2 ZF	-2.36799	-2.27144	-2.0745	0.364581
MZF1	M6356_1.02	C2H2 ZF	-2.23384	-2.10751	-1.94494	0.312257
PATZ1	M3546_1.02	C2H2 ZF	-2.63417	-2.50411	-2.3127	0.356433
YY1	M1919_1.02	C2H2 ZF	-2.89659	-2.7794	-2.62195	0.304102
YY1	M4109_1.02	C2H2 ZF	-2.99184	-2.95211	-2.71818	0.416463
YY1	M4110_1.02	C2H2 ZF	-3.63118	-3.5859	-3.33399	0.440127
YY1	M4482_1.02	C2H2 ZF	-3.43278	-3.27366	-3.0865	0.350114
YY1	M4490_1.02	C2H2 ZF	-3.08601	-3.00659	-2.88848	0.238118
YY1	M4493_1.02	C2H2 ZF	-3.44119	-3.37795	-3.17311	0.376028
YY1	M4516_1.02	C2H2 ZF	-3.45384	-3.2842	-3.09462	0.353727
YY1	M4603_1.02	C2H2 ZF	-3.52301	-3.32982	-3.14781	0.342352
YY1	M4639_1.02	C2H2 ZF	-3.45604	-3.27319	-3.07398	0.367898
YY1	M4652_1.02	C2H2 ZF	-3.33125	-3.28229	-3.11662	0.317145
YY1	M5954_1.02	C2H2 ZF	-2.42723	-2.44854	-2.2823	0.318024
YY1	M6528_1.02	C2H2 ZF	-2.84265	-2.80422	-2.63902	0.316394
KLF8	M6326_1.02	C2H2 ZF	-2.55128	-2.51189	-2.42388	0.183439
KLF5	M2391_1.02	C2H2 ZF	-2.30967	-2.00205	-1.84724	0.299844
ZNF423	M3836_1.02	C2H2 ZF	-4.77456	-4.7911	-4.70403	0.181682
ZNF423	M6558_1.02	C2H2 ZF	-5.11016	-5.0833	-5.01078	0.153788
CTCF	M1957_1.02	C2H2 ZF	-3.61843	-3.43061	-3.18798	0.428038
CTCF	M4427_1.02	C2H2 ZF	-3.66212	-3.45288	-3.16891	0.479967
CTCF	M4430_1.02	C2H2 ZF	-3.25694	-3.14789	-2.95398	0.360141
CTCF	M4431_1.02	C2H2 ZF	-3.11288	-2.9539	-2.78132	0.327917
CTCF	M4432_1.02	C2H2 ZF	-3.14185	-3.06284	-2.86871	0.360455
CTCF	M4433_1.02	C2H2 ZF	-3.16113	-3.05906	-2.88062	0.336919
CTCF	M4434_1.02	C2H2 ZF	-2.98472	-2.91659	-2.76316	0.297617
CTCF	M4435_1.02	C2H2 ZF	-3.1078	-3.01512	-2.83558	0.338609
CTCF	M4436_1.02	C2H2 ZF	-3.11777	-3.02227	-2.84765	0.331072
CTCF	M4437_1.02	C2H2 ZF	-3.1708	-3.06376	-2.88895	0.331367
CTCF	M4441_1.02	C2H2 ZF	-3.14742	-3.02737	-2.84279	0.346235
CTCF	M4442_1.02	C2H2 ZF	-3.13467	-2.97726	-2.80367	0.32949
CTCF	M4443_1.02	C2H2 ZF	-3.64562	-3.43652	-3.16682	0.4626
CTCF	M4445_1.02	C2H2 ZF	-3.17994	-3.09013	-2.92092	0.322681
CTCF	M4446_1.02	C2H2 ZF	-3.15735	-3.06653	-2.8938	0.32815
CTCF	M4447_1.02	C2H2 ZF	-3.1718	-3.07501	-2.90206	0.328489
CTCF	M4448_1.02	C2H2 ZF	-3.16793	-3.01596	-2.85079	0.316367
CTCF	M4449_1.02	C2H2 ZF	-3.23685	-3.13313	-2.96344	0.323433
CTCF	M4450_1.02	C2H2 ZF	-3.21652	-3.11558	-2.94501	0.324802
CTCF	M4455_1.02	C2H2 ZF	-3.15437	-3.0372	-2.85049	0.349432
CTCF	M4456_1.02	C2H2 ZF	-3.17853	-3.08052	-2.89863	0.342181
CTCF	M4457_1.02	C2H2 ZF	-2.84833	-2.75265	-2.61713	0.268047
CTCF	M4458_1.02	C2H2 ZF	-3.4052	-3.2505	-3.04386	0.378622
CTCF	M4502_1.02	C2H2 ZF	-3.10811	-3.00291	-2.825	0.336109
CTCF	M4503_1.02	C2H2 ZF	-3.14991	-3.0395	-2.86268	0.334454
CTCF	M4517_1.02	C2H2 ZF	-3.17649	-3.07443	-2.89963	0.331345
CTCF	M4518_1.02	C2H2 ZF	-3.44502	-3.29163	-3.06487	0.406741
CTCF	M4519_1.02	C2H2 ZF	-3.14543	-3.05441	-2.87015	0.345764
CTCF	M4520_1.02	C2H2 ZF	-3.07491	-2.9801	-2.81468	0.316748
CTCF	M4521_1.02	C2H2 ZF	-2.95986	-2.8362	-2.6867	0.291251
CTCF	M4523_1.02	C2H2 ZF	-3.48566	-3.32122	-3.09561	0.405177
CTCF	M4533_1.02	C2H2 ZF	-3.14362	-2.97209	-2.80025	0.326764
CTCF	M4534_1.02	C2H2 ZF	-3.15561	-3.06478	-2.88265	0.342533
CTCF	M4535_1.02	C2H2 ZF	-3.32505	-3.20178	-2.99499	0.378831
CTCF	M4559_1.02	C2H2 ZF	-3.33202	-3.19677	-2.9663	0.411805
CTCF	M4560_1.02	C2H2 ZF	-3.1582	-2.98208	-2.81151	0.324795
CTCF	M4561_1.02	C2H2 ZF	-3.17527	-2.99791	-2.82635	0.326352
CTCF	M4562_1.02	C2H2 ZF	-3.00283	-2.91937	-2.75672	0.312378
CTCF	M4580_1.02	C2H2 ZF	-3.62358	-3.43862	-3.18061	0.447945
CTCF	M4581_1.02	C2H2 ZF	-3.31198	-3.19863	-2.98912	0.382701
CTCF	M4582_1.02	C2H2 ZF	-2.70811	-2.59158	-2.46631	0.250562
CTCF	M4583_1.02	C2H2 ZF	-3.11984	-2.9596	-2.78529	0.330596
CTCF	M4584_1.02	C2H2 ZF	-2.9732	-2.84829	-2.69784	0.29278
CTCF	M4585_1.02	C2H2 ZF	-3.18549	-3.07988	-2.90452	0.332212
CTCF	M4586_1.02	C2H2 ZF	-2.77183	-2.72403	-2.58176	0.27935
CTCF	M4587_1.02	C2H2 ZF	-3.44284	-3.33129	-3.0937	0.421361
CTCF	M4588_1.02	C2H2 ZF	-3.4033	-3.25857	-3.02562	0.415148
CTCF	M4592_1.02	C2H2 ZF	-3.6583	-3.4468	-3.17283	0.467855
CTCF	M4593_1.02	C2H2 ZF	-3.266	-3.09256	-2.93467	0.304794
CTCF	M4594_1.02	C2H2 ZF	-3.53999	-3.34966	-3.09875	0.438838
CTCF	M4611_1.02	C2H2 ZF	-3.44825	-3.29032	-3.06285	0.407715
CTCF	M4613_1.02	C2H2 ZF	-3.11531	-3.00864	-2.83181	0.334464
CTCF	M4614_1.02	C2H2 ZF	-3.07811	-2.97512	-2.8022	0.328436
CTCF	M4644_1.02	C2H2 ZF	-3.14241	-3.02932	-2.85088	0.336938
CTCF	M4647_1.02	C2H2 ZF	-3.79611	-3.57426	-3.29193	0.478002
CTCF	M4648_1.02	C2H2 ZF	-3.41704	-3.2778	-3.06389	0.388925
CTCF	M4649_1.02	C2H2 ZF	-3.11783	-3.01201	-2.83033	0.341855
CTCF	M4650_1.02	C2H2 ZF	-3.07766	-2.92621	-2.77774	0.289553
CTCF	M4651_1.02	C2H2 ZF	-3.13819	-2.97738	-2.80568	0.326559
CTCF	M4654_1.02	C2H2 ZF	-3.47385	-3.32069	-3.08806	0.414719
CTCF	M4658_1.02	C2H2 ZF	-3.14393	-3.03981	-2.85778	0.342386
CTCF	M4659_1.02	C2H2 ZF	-3.02834	-2.88971	-2.74819	0.278095
CTCF	M4661_1.02	C2H2 ZF	-3.19991	-3.10142	-2.92083	0.340208
CTCF	M4662_1.02	C2H2 ZF	-3.16563	-2.98809	-2.81636	0.3266
CTCF	M4668_1.02	C2H2 ZF	-3.12234	-2.95246	-2.78492	0.320076
CTCF	M5331_1.02	C2H2 ZF	-4.27936	-4.01081	-3.8325	0.336734
CTCF	M6183_1.02	C2H2 ZF	-3.42124	-3.2613	-3.0126	0.435971
MAZ	M6336_1.02	C2H2 ZF	-2.52909	-2.23401	-1.97385	0.450654
KLF1	M6322_1.02	C2H2 ZF	-2.57366	-2.38859	-2.21928	0.322847
SP4	M5855_1.02	C2H2 ZF	-3.70282	-3.33462	-3.14131	0.359247
SP4	M6483_1.02	C2H2 ZF	-2.93405	-2.57583	-2.22787	0.551212
ZKSCAN1	M0408_1.02	C2H2 ZF	-3.76177	-3.70557	-3.65508	0.109749
GLI3	M6266_1.02	C2H2 ZF	-2.87459	-2.78447	-2.65477	0.258171
GLIS3	M5492_1.02	C2H2 ZF	-4.16286	-4.23582	-4.14998	0.179332
GLIS3	M6267_1.02	C2H2 ZF	-2.36445	-2.35367	-2.24318	0.22462
KLF3	M6323_1.02	C2H2 ZF	-2.92215	-2.88679	-2.70579	0.340819
PRDM4	M5750_1.02	C2H2 ZF	-4.522	-4.48668	-4.43073	0.120874
GLI1	M6264_1.02	C2H2 ZF	-2.74754	-2.70167	-2.58829	0.22978
BCL6	M6159_1.02	C2H2 ZF	-2.74087	-2.65344	-2.45369	0.368687
ZBTB47	M6111_1.02	C2H2 ZF	-3.70989	-3.64667	-3.50449	0.279198
KLF7	M0405_1.02	C2H2 ZF	-2.08281	-1.96027	-1.76929	0.3558
PLAGL1	M6422_1.02	C2H2 ZF	-2.47785	-2.43032	-2.31216	0.238201
KLF12	M2942_1.02	C2H2 ZF	-1.90955	-1.75783	-1.66895	0.185071
KLF9	M0415_1.02	C2H2 ZF	-2.91881	-3.37372	-3.25447	0.240097
ZNF410	M5972_1.02	C2H2 ZF	-4.87551	-4.78643	-4.6329	0.297789
BCL11A	M4453_1.02	C2H2 ZF	-2.77014	-2.61826	-2.44526	0.328565
EGR1	M1971_1.02	C2H2 ZF	-2.55594	-2.32177	-2.08144	0.424996
EGR1	M3167_1.02	C2H2 ZF	-3.43364	-3.52468	-3.4276	0.200305
EGR1	M4459_1.02	C2H2 ZF	-3.09603	-2.81989	-2.51912	0.499707
EGR1	M4504_1.02	C2H2 ZF	-3.04069	-2.81758	-2.59901	0.39544
EGR1	M4616_1.02	C2H2 ZF	-3.05919	-2.80359	-2.50181	0.500859
EGR1	M5365_1.02	C2H2 ZF	-3.37402	-3.33099	-3.15841	0.327927
EGR1	M5366_1.02	C2H2 ZF	-4.01218	-4.03624	-3.90835	0.255081
EGR1	M6198_1.02	C2H2 ZF	-2.60391	-2.4647	-2.31633	0.289395
EGR2	M3176_1.02	C2H2 ZF	-3.33246	-3.53142	-3.42279	0.221301
EGR2	M5367_1.02	C2H2 ZF	-3.19069	-3.30342	-3.21487	0.184436
EGR2	M5368_1.02	C2H2 ZF	-3.37595	-3.35621	-3.15699	0.367912
EGR2	M6199_1.02	C2H2 ZF	-2.50925	-2.38116	-2.21536	0.317342
IKZF4	M3450_1.02	C2H2 ZF	-2.74787	-2.74714	-2.55975	0.35046
CTCFL	M4612_1.02	C2H2 ZF	-3.13039	-3.02772	-2.85488	0.328326
SNAI1	M6468_1.02	C2H2 ZF	-2.4403	-2.2218	-2.11917	0.21046
RREB1	M1901_1.02	C2H2 ZF	-3.51799	-3.32295	-3.10902	0.388964
RREB1	M3843_1.02	C2H2 ZF	-3.02595	-2.85871	-2.7085	0.292407
RREB1	M6456_1.02	C2H2 ZF	-3.26366	-3.06721	-2.79829	0.461621
GLIS2	M5491_1.02	C2H2 ZF	-3.46592	-3.56177	-3.43205	0.258204
ZNF384	M6557_1.02	C2H2 ZF	-2.3822	-2.38754	-2.17663	0.384684
ZBTB1	M0413_1.02	C2H2 ZF	-2.19636	-2.4216	-2.21721	0.375389
FEZF1	M4840_1.02	C2H2 ZF	-2.60488	-2.56841	-2.43716	0.260823
KLF16	M5593_1.02	C2H2 ZF	-2.50939	-2.30261	-2.14937	0.297311
ZSCAN10	M0398_1.02	C2H2 ZF	-2.76809	-2.82916	-2.63945	0.353914
EGR4	M3630_1.02	C2H2 ZF	-3.37059	-3.39507	-3.2953	0.205239
EGR4	M5370_1.02	C2H2 ZF	-3.2898	-3.26496	-3.08343	0.341638
EGR4	M5371_1.02	C2H2 ZF	-4.26824	-4.35007	-4.20377	0.285996
EGR4	M6201_1.02	C2H2 ZF	-2.68527	-2.42191	-2.2748	0.287326
KLF4	M6324_1.02	C2H2 ZF	-2.34696	-2.07394	-1.91804	0.301597
ZNF740	M5977_1.02	C2H2 ZF	-2.57687	-2.53313	-2.40828	0.249853
ZNF740	M5978_1.02	C2H2 ZF	-2.64087	-2.57099	-2.45956	0.226299
ZIC5	M0422_1.02	C2H2 ZF	-1.98553	-1.96195	-1.80837	0.297862
PRDM16	M1861_1.02	C2H2 ZF	-3.4036	-3.48052	-3.32998	0.292935
OSR1	M0431_1.02	C2H2 ZF	-1.89525	-1.90763	-1.74759	0.308227
ZIC1	M4147_1.02	C2H2 ZF	-2.0591	-2.11261	-1.99274	0.241194
ZIC1	M5963_1.02	C2H2 ZF	-3.60292	-3.59304	-3.48061	0.2281
ZIC1	M6548_1.02	C2H2 ZF	-1.95663	-1.81828	-1.66943	0.290183
FEZF2	M4840_1.02	C2H2 ZF	-2.60488	-2.56841	-2.43716	0.260823
ZIC3	M4149_1.02	C2H2 ZF	-2.01613	-1.97241	-1.84634	0.251962
ZIC3	M5964_1.02	C2H2 ZF	-3.45405	-3.48215	-3.33355	0.289777
ZIC3	M6550_1.02	C2H2 ZF	-1.99317	-1.86011	-1.7228	0.271054
ZBTB7B	M5961_1.02	C2H2 ZF	-3.00454	-3.12524	-2.99368	0.261342
ZBTB7B	M6539_1.02	C2H2 ZF	-2.98916	-2.68003	-2.37655	0.502805
ZNF333	M6555_1.02	C2H2 ZF	-2.26127	-2.27776	-2.12034	0.304053
BCL6B	M5303_1.02	C2H2 ZF	-5.49587	-5.31755	-5.24769	0.148584
ZNF75A	M5979_1.02	C2H2 ZF	-3.26778	-3.18744	-3.08791	0.204805
GFI1	M3341_1.02	C2H2 ZF	-3.79407	-3.71426	-3.44664	0.460019
GFI1	M6263_1.02	C2H2 ZF	-2.351	-2.09386	-1.96701	0.253301
ZNF281	M0420_1.02	C2H2 ZF	-2.19646	-2.13999	-1.91078	0.41008
ZNF148	M6552_1.02	C2H2 ZF	-2.58986	-2.28172	-2.02046	0.452057
KLF15	M6321_1.02	C2H2 ZF	-2.59746	-2.40023	-2.16189	0.422347
ZNF691	M0428_1.02	C2H2 ZF	-2.19467	-2.2524	-2.14902	0.211835
ZNF589	M6559_1.02	C2H2 ZF	-2.79104	-2.88692	-2.69931	0.350771
SP8	M5856_1.02	C2H2 ZF	-2.4897	-2.30058	-2.13492	0.317128
OSR2	M0396_1.02	C2H2 ZF	-2.22813	-2.30416	-2.14835	0.301452
GFI1B	M6262_1.02	C2H2 ZF	-2.58772	-2.60661	-2.46415	0.27966
ZNF219	M6553_1.02	C2H2 ZF	-2.52146	-2.35628	-2.18526	0.325511
ZNF202	M0404_1.02	C2H2 ZF	-2.01161	-1.99442	-1.7689	0.405043
ZNF143	M3964_1.02	C2H2 ZF	-4.22835	-4.07148	-3.83574	0.418894
ZNF143	M3965_1.02	C2H2 ZF	-3.59382	-3.5279	-3.30198	0.405594
ZNF143	M4484_1.02	C2H2 ZF	-3.72922	-3.60719	-3.39313	0.389142
ZNF143	M5966_1.02	C2H2 ZF	-4.26121	-4.16415	-4.02991	0.26588
ZNF143	M6551_1.02	C2H2 ZF	-3.6474	-3.55122	-3.30874	0.427826
SP2	M2314_1.02	C2H2 ZF	-2.51543	-2.19266	-1.94888	0.429541
SP2	M4632_1.02	C2H2 ZF	-3.37112	-3.30733	-3.14619	0.309979
SP2	M6481_1.02	C2H2 ZF	-2.63232	-2.52375	-2.28733	0.419791
ZNF232	M5967_1.02	C2H2 ZF	-4.6936	-4.70712	-4.56704	0.275702
E4F1	M6197_1.02	C2H2 ZF	-2.90365	-3.24511	-3.1072	0.27207
ZBTB49	M5959_1.02	C2H2 ZF	-4.55516	-4.63373	-4.50347	0.259128
HIC2	M5512_1.02	C2H2 ZF	-2.04364	-2.00511	-1.84695	0.305225
ZNF32	M0437_1.02	C2H2 ZF	-2.25057	-2.18302	-1.98616	0.364472
KLF13	M5591_1.02	C2H2 ZF	-4.21867	-4.17835	-3.99037	0.351331
ZNF35	M0436_1.02	C2H2 ZF	-1.86857	-1.69662	-1.39588	0.499661
ZNF282	M5970_1.02	C2H2 ZF	-4.11476	-4.12315	-3.96941	0.298115
SP7	M5856_1.02	C2H2 ZF	-2.4897	-2.30058	-2.13492	0.317128
SCRT1	M5804_1.02	C2H2 ZF	-3.68256	-3.67761	-3.50479	0.328292
ZNF524	M5974_1.02	C2H2 ZF	-3.35764	-3.1928	-3.10368	0.185531
ZNF524	M5975_1.02	C2H2 ZF	-3.23707	-3.07987	-2.90139	0.336994
ZNF274	M4551_1.02	C2H2 ZF	-4.39327	-4.19083	-3.93584	0.44409
ZNF274	M4555_1.02	C2H2 ZF	-3.94629	-3.83889	-3.67786	0.309798
ZNF274	M4605_1.02	C2H2 ZF	-3.78754	-3.74313	-3.58804	0.300304
ZNF274	M4653_1.02	C2H2 ZF	-3.89588	-3.78993	-3.62532	0.315474
HINFP	M1951_1.02	C2H2 ZF	-3.25523	-3.59935	-3.50544	0.194448
HINFP	M5513_1.02	C2H2 ZF	-3.03505	-3.16791	-3.01563	0.295762
HINFP	M5514_1.02	C2H2 ZF	-5.84579	-5.80297	-5.68419	0.239286
HINFP	M5515_1.02	C2H2 ZF	-5.51191	-5.50364	-5.3793	0.248968
HINFP	M6276_1.02	C2H2 ZF	-3.85229	-4.14691	-3.9625	0.345987
OVOL1	M6402_1.02	C2H2 ZF	-2.4389	-2.47666	-2.39239	0.176371
SP3	M5854_1.02	C2H2 ZF	-2.30522	-2.09478	-1.91235	0.342997
SP3	M6482_1.02	C2H2 ZF	-2.66978	-2.31533	-1.9563	0.562512
INSM1	M1969_1.02	C2H2 ZF	-2.74961	-2.64597	-2.51685	0.257183
INSM1	M6306_1.02	C2H2 ZF	-3.29745	-3.1991	-3.10331	0.197947
ZBTB4	M6540_1.02	C2H2 ZF	-3.12617	-3.14818	-2.98483	0.313492
ZBTB4	M6541_1.02	C2H2 ZF	-4.15833	-4.10636	-3.9707	0.268283
GLIS1	M5490_1.02	C2H2 ZF	-5.18572	-5.33849	-5.24149	0.200172
KLF14	M5592_1.02	C2H2 ZF	-3.17167	-3.03939	-2.87831	0.309897
ZIC4	M5965_1.02	C2H2 ZF	-3.04776	-3.06579	-2.89577	0.323941
ZNF683	M4545_1.02	C2H2 ZF	-2.94781	-2.86053	-2.68369	0.33448
HIC1	M6274_1.02	C2H2 ZF	-2.49362	-2.41354	-2.29892	0.23198
ZBTB33	M2323_1.02	C2H2 ZF	-3.64533	-3.74157	-3.52408	0.393951
ZBTB33	M6320_1.02	C2H2 ZF	-2.67255	-2.76572	-2.57311	0.358202
ZNF354C	M1950_1.02	C2H2 ZF	-1.8012	-1.74343	-1.6728	0.150093
ZNF713	M5976_1.02	C2H2 ZF	-5.13835	-5.1081	-5.03758	0.149879
ZBTB7A	M4640_1.02	C2H2 ZF	-2.47637	-2.2842	-2.02227	0.4529
ZBTB7A	M5960_1.02	C2H2 ZF	-2.89458	-2.91342	-2.77876	0.266605
ZBTB7A	M6538_1.02	C2H2 ZF	-2.73612	-2.68055	-2.47494	0.377142
EGR3	M3178_1.02	C2H2 ZF	-3.66935	-3.87726	-3.74562	0.261488
EGR3	M5369_1.02	C2H2 ZF	-3.61866	-3.52353	-3.34588	0.335731
EGR3	M6200_1.02	C2H2 ZF	-2.65793	-2.52069	-2.35145	0.322737
ZBTB42	M3841_1.02	C2H2 ZF	-3.24058	-3.16353	-3.0326	0.260284
ZNF784	M5980_1.02	C2H2 ZF	-3.22268	-3.25002	-3.16873	0.170712
ZSCAN4	M5981_1.02	C2H2 ZF	-3.93975	-3.96834	-3.846	0.245503
PLAG1	M1972_1.02	C2H2 ZF	-3.31909	-3.28564	-3.16254	0.246833
PLAG1	M6420_1.02	C2H2 ZF	-2.72574	-2.57665	-2.34952	0.407255
PLAG1	M6421_1.02	C2H2 ZF	-2.35631	-2.30292	-2.10622	0.364236
ZBTB7C	M5962_1.02	C2H2 ZF	-2.62359	-2.66612	-2.50601	0.308337
WT1	M6535_1.02	C2H2 ZF	-2.42592	-2.19819	-1.98745	0.384461
SP1	M1906_1.02	C2H2 ZF	-2.32052	-1.96325	-1.7895	0.329733
SP1	M3919_1.02	C2H2 ZF	-2.00576	-1.85159	-1.68173	0.323698
SP1	M3926_1.02	C2H2 ZF	-2.39324	-2.11942	-1.89948	0.39736
SP1	M5853_1.02	C2H2 ZF	-2.29458	-2.04399	-1.86725	0.334336
SP1	M6479_1.02	C2H2 ZF	-2.33666	-2.02465	-1.85151	0.328791
SP1	M6480_1.02	C2H2 ZF	-2.70481	-2.32994	-2.00083	0.531295
SNAI3	M0424_1.02	C2H2 ZF	-2.14121	-2.12022	-1.87662	0.429301
ZBTB3	M0442_1.02	C2H2 ZF	-1.92627	-1.83042	-1.60867	0.399857
IKZF1	M3450_1.02	C2H2 ZF	-2.74787	-2.74714	-2.55975	0.35046
IKZF1	M3451_1.02	C2H2 ZF	-2.28878	-2.09804	-1.90416	0.360083
IKZF1	M3452_1.02	C2H2 ZF	-2.95164	-3.00224	-2.84241	0.307905
IKZF1	M3525_1.02	C2H2 ZF	-2.09231	-1.8808	-1.75498	0.251516
IKZF1	M6305_1.02	C2H2 ZF	-1.98857	-1.77272	-1.628	0.283396
ZBTB6	M4151_1.02	C2H2 ZF	-2.97658	-2.90206	-2.76433	0.271768
ZBTB6	M6542_1.02	C2H2 ZF	-3.02196	-2.95211	-2.82592	0.252152
ZNF75D	M5979_1.02	C2H2 ZF	-3.26778	-3.18744	-3.08791	0.204805
ZKSCAN4	M5971_1.02	C2H2 ZF	-4.27714	-4.39562	-4.29433	0.208024
MTF1	M5642_1.02	C2H2 ZF	-4.16597	-4.24669	-4.1453	0.208213
MTF1	M6348_1.02	C2H2 ZF	-3.75185	-3.80396	-3.62564	0.336735
SP6	M5209_1.02	C2H2 ZF	-2.45595	-2.26673	-2.10463	0.311508
ZKSCAN3	M5971_1.02	C2H2 ZF	-4.27714	-4.39562	-4.29433	0.208024
ZSCAN16	M5973_1.02	C2H2 ZF	-5.09061	-4.92986	-4.81224	0.23725
ZNF652	M6111_1.02	C2H2 ZF	-3.70989	-3.64667	-3.50449	0.279198
SP5	M5209_1.02	C2H2 ZF	-2.45595	-2.26673	-2.10463	0.311508
ZBTB12	M0433_1.02	C2H2 ZF	-2.30747	-2.35839	-2.19336	0.316138
ZBTB12	M0433_1.02	C2H2 ZF	-2.30747	-2.35839	-2.19336	0.316138
SCRT2	M5805_1.02	C2H2 ZF	-3.66984	-3.66433	-3.53599	0.255856
SP9	M5856_1.02	C2H2 ZF	-2.4897	-2.30058	-2.13492	0.317128
YY2	M5955_1.02	C2H2 ZF	-2.93654	-3.05722	-2.91474	0.279688
YY2	M5956_1.02	C2H2 ZF	-2.48227	-2.48063	-2.30853	0.327175
YY2	M5957_1.02	C2H2 ZF	-3.39536	-3.43736	-3.32533	0.227384
ZBTB12	M0433_1.02	C2H2 ZF	-2.30747	-2.35839	-2.19336	0.316138
ZBTB12	M0433_1.02	C2H2 ZF	-2.30747	-2.35839	-2.19336	0.316138
ZBTB12	M0433_1.02	C2H2 ZF	-2.30747	-2.35839	-2.19336	0.316138
NFYA	M1890_1.02	CBF/NF-Y	-3.84597	-3.60926	-3.32574	0.479426
NFYA	M3628_1.02	CBF/NF-Y	-4.101	-3.94172	-3.78406	0.304432
NFYA	M6371_1.02	CBF/NF-Y	-3.05232	-2.98402	-2.77592	0.380706
CENPB	M5320_1.02	CENPB	-3.75248	-4.03551	-3.86434	0.325727
YBX1	M6537_1.02	CSD	-2.23871	-2.23026	-2.08708	0.280848
RBPJ	M6499_1.02	CSL	-2.34509	-2.28048	-2.17978	0.206939
CUX2	M5335_1.02	CUT	-4.63784	-4.80379	-4.64506	0.306136
CUX2	M5336_1.02	CUT	-2.83614	-2.98086	-2.84181	0.273968
ONECUT2	M5696_1.02	CUT	-3.18748	-3.25834	-3.08651	0.326758
ONECUT2	M6399_1.02	CUT	-3.55798	-3.53513	-3.29764	0.421218
CUX1	M3019_1.02	CUT	-3.55998	-3.61333	-3.52945	0.175633
CUX1	M3020_1.02	CUT	-3.31262	-3.39991	-3.20655	0.359322
CUX1	M3021_1.02	CUT	-2.86686	-3.12024	-2.99273	0.254442
CUX1	M3022_1.02	CUT	-3.70966	-3.72962	-3.56095	0.321842
CUX1	M3023_1.02	CUT	-2.63092	-2.79607	-2.65312	0.28047
CUX1	M5332_1.02	CUT	-4.13711	-4.22365	-4.03323	0.354979
CUX1	M5333_1.02	CUT	-4.04774	-4.19977	-3.96498	0.417621
CUX1	M5334_1.02	CUT	-2.73161	-2.88299	-2.72064	0.311906
CUX1	M6184_1.02	CUT	-2.98149	-3.19392	-3.01332	0.340225
ONECUT1	M5694_1.02	CUT	-3.21787	-3.18697	-3.01898	0.320778
ONECUT1	M5695_1.02	CUT	-3.32221	-3.38952	-3.1981	0.356465
ONECUT1	M6285_1.02	CUT	-2.83374	-2.84432	-2.63813	0.377972
ONECUT3	M5697_1.02	CUT	-3.18343	-3.11865	-2.97735	0.277727
LIN54	M0594_1.02	CxC	-2.29979	-2.1262	-1.90463	0.399615
DNMT1	M0609_1.02	CxxC	-2.27314	-2.17383	-1.96585	0.38054
TET1	M0610_1.02	CxxC	-2.32789	-2.63093	-2.47088	0.308242
CXXC1	M6185_1.02	CxxC	-1.98244	-2.16426	-2.08708	0.162819
DMRT3	M0629_1.02	DM	-2.57296	-2.62593	-2.44141	0.346139
DMRT1	M0630_1.02	DM	-2.02723	-2.04357	-1.87893	0.315529
DMRT1	M0631_1.02	DM	-2.33863	-2.35892	-2.28993	0.146878
DMRTA2	M0632_1.02	DM	-2.2529	-2.24548	-2.12413	0.243779
DMRT2	M0633_1.02	DM	-2.2082	-2.03104	-1.86591	0.316302
TFDP2	M6515_1.02	DP	-3.34545	-3.48298	-3.32697	0.301781
TFDP3	M6515_1.02	DP	-3.34545	-3.48298	-3.32697	0.301781
TFDP1	M6515_1.02	DP	-3.34545	-3.48298	-3.32697	0.301781
E2F2	M0668_1.02	E2F	-2.64307	-2.71228	-2.54332	0.322296
E2F2	M5354_1.02	E2F	-5.1021	-5.28152	-5.18588	0.197657
E2F2	M5355_1.02	E2F	-5.35562	-5.41009	-5.27402	0.268981
E2F2	M5356_1.02	E2F	-5.0288	-5.22989	-5.12789	0.209325
E2F2	M6191_1.02	E2F	-2.83931	-2.99151	-2.90398	0.182543
E2F1	M1856_1.02	E2F	-2.58481	-2.67959	-2.48915	0.355
E2F1	M3133_1.02	E2F	-5.02211	-5.19837	-5.07827	0.241593
E2F1	M3134_1.02	E2F	-3.18857	-3.45041	-3.31055	0.275329
E2F1	M4536_1.02	E2F	-2.59985	-2.34532	-2.08752	0.447666
E2F1	M5350_1.02	E2F	-3.42942	-3.63098	-3.49263	0.272798
E2F1	M5351_1.02	E2F	-3.41859	-3.61901	-3.49004	0.256926
E2F1	M5352_1.02	E2F	-3.70456	-3.95323	-3.80849	0.283423
E2F1	M5353_1.02	E2F	-4.07106	-4.25606	-4.14476	0.226073
E2F1	M6190_1.02	E2F	-2.73491	-2.72797	-2.54468	0.344292
E2F3	M5357_1.02	E2F	-4.99053	-5.17502	-5.04357	0.261166
E2F3	M5358_1.02	E2F	-4.8659	-5.11865	-4.97299	0.284954
E2F3	M5359_1.02	E2F	-5.47143	-5.23685	-5.13571	0.207744
E2F3	M6192_1.02	E2F	-2.60961	-2.72789	-2.60914	0.23924
E2F8	M5363_1.02	E2F	-3.98837	-3.94902	-3.87767	0.1515
E2F5	M6194_1.02	E2F	-3.19291	-3.47765	-3.35379	0.248146
E2F7	M5362_1.02	E2F	-4.70947	-4.70246	-4.6281	0.157355
E2F7	M6196_1.02	E2F	-4.25959	-4.44311	-4.30846	0.266576
E2F6	M2273_1.02	E2F	-2.49591	-2.29382	-2.11958	0.330487
E2F6	M4538_1.02	E2F	-2.51661	-2.36242	-2.19617	0.318053
E2F6	M4599_1.02	E2F	-2.41663	-2.13162	-1.97624	0.300773
E2F6	M4615_1.02	E2F	-2.5687	-2.38177	-2.23037	0.294337
E2F6	M6195_1.02	E2F	-2.40044	-2.2224	-2.04676	0.332647
E2F4	M2272_1.02	E2F	-2.68114	-2.66266	-2.49736	0.316556
E2F4	M4537_1.02	E2F	-2.86783	-2.8913	-2.69043	0.370296
E2F4	M4598_1.02	E2F	-2.82119	-2.7993	-2.58786	0.385447
E2F4	M5360_1.02	E2F	-4.34799	-4.51903	-4.46083	0.125418
E2F4	M5361_1.02	E2F	-4.7131	-4.72424	-4.66835	0.120753
E2F4	M6193_1.02	E2F	-3.01001	-3.07777	-2.89658	0.34111
ETV1	M5420_1.02	Ets	-2.65178	-2.82039	-2.69723	0.246929
ETV7	M6224_1.02	Ets	-3.69177	-3.62339	-3.40997	0.388239
SPI1	M4475_1.02	Ets	-3.45561	-3.32803	-3.12598	0.372015
SPI1	M4489_1.02	Ets	-3.50473	-3.39027	-3.18561	0.375786
SPI1	M4631_1.02	Ets	-3.44393	-3.27303	-3.13596	0.270669
SPI1	M5863_1.02	Ets	-3.86391	-3.77601	-3.67786	0.202269
SPI1	M6119_1.02	Ets	-3.21095	-3.06232	-2.91934	0.280529
SPI1	M6484_1.02	Ets	-2.93634	-2.75382	-2.5654	0.351989
ELF4	M5377_1.02	Ets	-3.45253	-3.47005	-3.36061	0.222757
ETV2	M5421_1.02	Ets	-3.11988	-3.19183	-3.0866	0.215183
ERF	M5398_1.02	Ets	-2.90365	-2.99506	-2.90085	0.195008
ELF2	M6204_1.02	Ets	-2.93514	-2.81722	-2.60889	0.381031
ELK3	M5384_1.02	Ets	-2.8096	-2.97786	-2.85774	0.241638
ELK3	M6208_1.02	Ets	-2.79221	-2.74265	-2.57988	0.312571
ETV3	M5422_1.02	Ets	-2.78987	-2.90459	-2.80634	0.202469
ELF1	M2275_1.02	Ets	-2.73331	-2.61502	-2.4349	0.339496
ELF1	M4460_1.02	Ets	-3.07752	-3.05629	-2.85598	0.369483
ELF1	M4563_1.02	Ets	-3.01534	-3.005	-2.81646	0.35218
ELF1	M4617_1.02	Ets	-2.92915	-2.96995	-2.84354	0.252539
ELF1	M4688_1.02	Ets	-3.36473	-3.48264	-3.38623	0.199079
ELF1	M5373_1.02	Ets	-3.4687	-3.50979	-3.3944	0.233319
ELF1	M5374_1.02	Ets	-3.57556	-3.67478	-3.57921	0.19754
ELF1	M6203_1.02	Ets	-2.28502	-2.21818	-2.05173	0.318365
SPDEF	M5857_1.02	Ets	-3.30145	-3.47619	-3.37807	0.202238
SPDEF	M5858_1.02	Ets	-4.36824	-4.56233	-4.4432	0.239902
SPDEF	M5859_1.02	Ets	-3.62683	-3.60377	-3.47136	0.262791
SPDEF	M5860_1.02	Ets	-3.26904	-3.40841	-3.30374	0.214158
SPDEF	M5861_1.02	Ets	-4.47213	-4.63975	-4.52005	0.240904
SPDEF	M5862_1.02	Ets	-3.61004	-3.60784	-3.46557	0.279333
ELK1	M1860_1.02	Ets	-2.37402	-2.54723	-2.3887	0.30583
ELK1	M3186_1.02	Ets	-2.88575	-2.96219	-2.75766	0.375595
ELK1	M5380_1.02	Ets	-2.81342	-2.97542	-2.85078	0.249486
ELK1	M5381_1.02	Ets	-3.20376	-3.31771	-3.22085	0.199895
ELK1	M5382_1.02	Ets	-5.08524	-5.06839	-4.86653	0.371739
ELK1	M5383_1.02	Ets	-3.26348	-3.39774	-3.293	0.214282
ELK1	M6207_1.02	Ets	-2.25937	-2.2969	-2.18598	0.225392
ETS1	M3049_1.02	Ets	-2.3495	-2.35573	-2.19308	0.31239
ETS1	M3050_1.02	Ets	-2.38444	-2.36669	-2.16491	0.371617
ETS1	M4461_1.02	Ets	-4.66499	-4.0267	-3.5699	0.6507
ETS1	M4618_1.02	Ets	-4.50847	-3.94867	-3.54238	0.607613
ETS1	M5416_1.02	Ets	-2.71815	-2.79218	-2.68101	0.225847
ETS1	M5417_1.02	Ets	-4.56557	-4.54993	-4.39631	0.297932
ETS1	M5418_1.02	Ets	-2.65723	-2.77919	-2.65009	0.257139
ETS1	M5419_1.02	Ets	-5.07204	-5.01752	-4.88931	0.255632
ETS1	M6220_1.02	Ets	-2.06977	-2.01934	-1.88359	0.268439
EHF	M2390_1.02	Ets	-2.75232	-2.58449	-2.54515	0.086613
EHF	M5372_1.02	Ets	-3.22599	-3.25999	-3.14176	0.238337
EHF	M6202_1.02	Ets	-2.87483	-2.7708	-2.61589	0.300015
ELF5	M5378_1.02	Ets	-2.53902	-2.51713	-2.36743	0.291562
ELF5	M5379_1.02	Ets	-2.41177	-2.37068	-2.21087	0.307865
ELF5	M6206_1.02	Ets	-2.27252	-2.20827	-2.04476	0.313737
ETV6	M5425_1.02	Ets	-3.93675	-3.91794	-3.76896	0.290384
ETV6	M5426_1.02	Ets	-2.65659	-2.6867	-2.56437	0.24549
SPIB	M1908_1.02	Ets	-1.98613	-1.89246	-1.80919	0.17448
SPIB	M5864_1.02	Ets	-3.37565	-3.29065	-3.15596	0.266653
SPIB	M6485_1.02	Ets	-2.57928	-2.46661	-2.30908	0.304226
FLI1	M2277_1.02	Ets	-2.51822	-2.38763	-2.25194	0.268336
FLI1	M5431_1.02	Ets	-2.68037	-2.79511	-2.67481	0.241956
FLI1	M5432_1.02	Ets	-4.09585	-4.20888	-4.07005	0.273619
FLI1	M5433_1.02	Ets	-2.92409	-3.03322	-2.92702	0.216938
FLI1	M5434_1.02	Ets	-4.55477	-4.72589	-4.63125	0.195806
FLI1	M6227_1.02	Ets	-2.90271	-2.8398	-2.61553	0.403338
GABPA	M4462_1.02	Ets	-2.8588	-2.91922	-2.77504	0.282512
GABPA	M4505_1.02	Ets	-2.90313	-2.96686	-2.82412	0.28011
GABPA	M4540_1.02	Ets	-3.05462	-3.06728	-2.86453	0.373014
GABPA	M4568_1.02	Ets	-3.18916	-3.18862	-2.97261	0.39188
GABPA	M4620_1.02	Ets	-3.05865	-3.06521	-2.89194	0.328998
GABPA	M5475_1.02	Ets	-2.98816	-3.10706	-3.00687	0.206017
GABPA	M6252_1.02	Ets	-2.96538	-2.94932	-2.7772	0.327214
ERG	M5399_1.02	Ets	-2.69519	-2.77593	-2.66176	0.231181
ERG	M5400_1.02	Ets	-4.14923	-4.26306	-4.12979	0.264249
ERG	M5401_1.02	Ets	-2.80043	-2.88889	-2.77944	0.22278
ERG	M5402_1.02	Ets	-4.39204	-4.51254	-4.403	0.222928
ERG	M6213_1.02	Ets	-2.91347	-2.94082	-2.82604	0.232246
ETS2	M6221_1.02	Ets	-2.16272	-2.03237	-1.85677	0.332588
ELK4	M1903_1.02	Ets	-2.72814	-2.7213	-2.58075	0.276483
ELK4	M4522_1.02	Ets	-2.60436	-2.59969	-2.47824	0.243941
ELK4	M4539_1.02	Ets	-2.80081	-2.84305	-2.70277	0.276033
ELK4	M5385_1.02	Ets	-2.78593	-2.9026	-2.78767	0.232516
ELK4	M6209_1.02	Ets	-2.96007	-3.03124	-2.90512	0.252029
ELF3	M5375_1.02	Ets	-3.52079	-3.56316	-3.46052	0.210479
ELF3	M5376_1.02	Ets	-3.60825	-3.65795	-3.54034	0.237236
ELF3	M6205_1.02	Ets	-2.8971	-2.81912	-2.63873	0.339901
FEV	M5429_1.02	Ets	-2.73352	-2.86896	-2.75363	0.233223
FEV	M6226_1.02	Ets	-2.49639	-2.45447	-2.28506	0.322999
SPIC	M5865_1.02	Ets	-2.82498	-2.70527	-2.54501	0.308575
ETV4	M5423_1.02	Ets	-2.5767	-2.74707	-2.62251	0.249343
ETV4	M6222_1.02	Ets	-1.92712	-1.84233	-1.73064	0.226781
ETV5	M5424_1.02	Ets	-2.48348	-2.71088	-2.55504	0.301509
ETV5	M6223_1.02	Ets	-2.5184	-2.50421	-2.34168	0.312194
FOXP3	M5474_1.02	Forkhead	-1.87966	-1.83363	-1.75915	0.157602
FOXP3	M6249_1.02	Forkhead	-1.95212	-1.89129	-1.76264	0.256376
FOXC1	M1864_1.02	Forkhead	-1.65645	-1.7596	-1.56694	0.358278
FOXC1	M3295_1.02	Forkhead	-3.49731	-3.4682	-3.24854	0.396966
FOXC1	M5439_1.02	Forkhead	-2.35712	-2.31105	-2.08903	0.400245
FOXC1	M5440_1.02	Forkhead	-3.05345	-2.90051	-2.72195	0.337111
FOXC1	M5441_1.02	Forkhead	-2.21032	-2.14485	-1.98622	0.305992
FOXC1	M6235_1.02	Forkhead	-3.13895	-3.10437	-2.93235	0.327056
FOXJ2	M3256_1.02	Forkhead	-2.64706	-2.49992	-2.12228	0.580866
FOXJ2	M3257_1.02	Forkhead	-2.93738	-2.88088	-2.69647	0.34599
FOXJ2	M5453_1.02	Forkhead	-3.00264	-3.07536	-2.97884	0.199285
FOXJ2	M5454_1.02	Forkhead	-2.04545	-2.00061	-1.90932	0.189591
FOXJ2	M5455_1.02	Forkhead	-2.67927	-2.65949	-2.54684	0.228477
FOXJ2	M6241_1.02	Forkhead	-2.1592	-2.10234	-1.95546	0.286941
FOXF1	M3385_1.02	Forkhead	-2.59141	-2.48003	-2.24917	0.412325
FOXF1	M6238_1.02	Forkhead	-2.477	-2.30544	-2.14699	0.305697
FOXM1	M6244_1.02	Forkhead	-2.10982	-1.97071	-1.76185	0.381793
FOXP1	M0717_1.02	Forkhead	-2.36408	-2.26985	-2.20444	0.139805
FOXP1	M2283_1.02	Forkhead	-2.52715	-2.20179	-1.89586	0.505601
FOXO3	M3280_1.02	Forkhead	-2.82889	-2.87588	-2.71556	0.308684
FOXO3	M5465_1.02	Forkhead	-4.90132	-4.88477	-4.82514	0.128294
FOXO3	M5466_1.02	Forkhead	-2.46259	-2.47567	-2.42614	0.107785
FOXO3	M5467_1.02	Forkhead	-3.00434	-2.85537	-2.75108	0.213464
FOXO3	M6246_1.02	Forkhead	-2.27014	-2.16722	-1.96014	0.37925
FOXA2	M3411_1.02	Forkhead	-2.41941	-2.37844	-2.14902	0.410374
FOXA2	M4567_1.02	Forkhead	-2.61381	-2.5487	-2.31111	0.421358
FOXA2	M6233_1.02	Forkhead	-2.39899	-2.27311	-2.08784	0.347279
FOXP2	M2385_1.02	Forkhead	-2.47679	-2.46875	-2.32168	0.287267
FOXP2	M6248_1.02	Forkhead	-2.11385	-2.06423	-1.92335	0.27703
FOXA1	M1965_1.02	Forkhead	-2.74433	-2.67612	-2.45644	0.397
FOXA1	M4439_1.02	Forkhead	-2.74175	-2.66087	-2.44486	0.391882
FOXA1	M4566_1.02	Forkhead	-2.39261	-2.26917	-2.12303	0.285719
FOXA1	M4664_1.02	Forkhead	-2.43599	-2.36848	-2.22623	0.279312
FOXA1	M4689_1.02	Forkhead	-2.65259	-2.57831	-2.39906	0.338156
FOXA1	M6114_1.02	Forkhead	-2.07317	-2.02365	-1.87302	0.293087
FOXA1	M6232_1.02	Forkhead	-2.36027	-2.23033	-2.08405	0.285956
FOXP4	M0717_1.02	Forkhead	-2.36408	-2.26985	-2.20444	0.139805
FOXF2	M1862_1.02	Forkhead	-2.98324	-2.9495	-2.76132	0.351631
FOXF2	M3294_1.02	Forkhead	-3.0808	-3.07821	-2.84801	0.411428
FOXF2	M6239_1.02	Forkhead	-2.42313	-2.28942	-2.14653	0.28038
FOXK2	M0736_1.02	Forkhead	-1.95459	-1.93861	-1.81987	0.239212
FOXO1	M3275_1.02	Forkhead	-2.05452	-2.02293	-1.82041	0.372683
FOXO1	M3276_1.02	Forkhead	-3.03534	-2.99894	-2.82902	0.323794
FOXO1	M5462_1.02	Forkhead	-2.09534	-2.04157	-1.96677	0.158212
FOXO1	M5463_1.02	Forkhead	-4.16119	-4.11669	-4.03761	0.166465
FOXO1	M5464_1.02	Forkhead	-3.14826	-3.05072	-2.93037	0.242039
FOXO1	M6245_1.02	Forkhead	-2.36414	-2.30668	-1.98842	0.519445
FOXH1	M2281_1.02	Forkhead	-2.75815	-2.7501	-2.59796	0.295535
FOXQ1	M6250_1.02	Forkhead	-3.33089	-3.28379	-3.15124	0.263037
FOXK1	M0718_1.02	Forkhead	-1.88423	-1.83424	-1.65989	0.330655
FOXK1	M5459_1.02	Forkhead	-3.79968	-3.92598	-3.88316	0.0939071
FOXI1	M1874_1.02	Forkhead	-2.3929	-2.30757	-2.0804	0.407304
FOXI1	M3383_1.02	Forkhead	-2.45008	-2.32661	-2.08257	0.429894
FOXI1	M5451_1.02	Forkhead	-2.40078	-2.39398	-2.36265	0.0696078
FOXI1	M5452_1.02	Forkhead	-4.77233	-4.77342	-4.67635	0.200281
FOXI1	M6240_1.02	Forkhead	-3.40184	-3.29117	-3.14772	0.281299
FOXA3	M6234_1.02	Forkhead	-2.33669	-2.23546	-2.00814	0.407524
FOXB1	M5435_1.02	Forkhead	-3.51735	-3.52583	-3.38892	0.270385
FOXB1	M5436_1.02	Forkhead	-3.56901	-3.49229	-3.32954	0.312531
FOXB1	M5437_1.02	Forkhead	-2.44439	-2.27729	-2.1305	0.286789
FOXB1	M5438_1.02	Forkhead	-2.39484	-2.3756	-2.26875	0.218098
FOXG1	M0719_1.02	Forkhead	-2.72922	-2.69742	-2.63868	0.12651
FOXG1	M5449_1.02	Forkhead	-4.81259	-4.8265	-4.7376	0.18511
FOXG1	M5450_1.02	Forkhead	-3.72976	-3.79983	-3.72105	0.165915
FOXL1	M1865_1.02	Forkhead	-1.68924	-1.62145	-1.43581	0.347826
FOXL1	M3298_1.02	Forkhead	-2.62057	-2.49285	-2.19567	0.495546
FOXL1	M5460_1.02	Forkhead	-2.15039	-2.09386	-2.04158	0.113421
FOXL1	M5461_1.02	Forkhead	-2.42026	-2.33072	-2.11896	0.3859
FOXC2	M5442_1.02	Forkhead	-2.87665	-2.75084	-2.57716	0.329629
FOXC2	M5443_1.02	Forkhead	-2.31346	-2.24336	-2.09344	0.291922
FOXC2	M5444_1.02	Forkhead	-2.18298	-2.12493	-1.93425	0.355352
FOXC2	M6236_1.02	Forkhead	-3.22225	-3.31365	-3.13923	0.330757
FOXE1	M1873_1.02	Forkhead	-2.20476	-2.10141	-1.89876	0.372873
FOXS1	M0732_1.02	Forkhead	-1.79822	-1.73512	-1.53851	0.364093
FOXO4	M3282_1.02	Forkhead	-2.12767	-2.09368	-1.87862	0.390556
FOXO4	M3283_1.02	Forkhead	-3.02453	-2.93107	-2.76407	0.319239
FOXO4	M5468_1.02	Forkhead	-4.23061	-4.23107	-4.14458	0.180584
FOXO4	M5469_1.02	Forkhead	-2.12159	-2.04058	-1.99145	0.106951
FOXO4	M5470_1.02	Forkhead	-2.9793	-2.93938	-2.81648	0.246486
FOXO4	M6247_1.02	Forkhead	-2.19552	-2.13329	-1.9996	0.26497
FOXD2	M5445_1.02	Forkhead	-2.5559	-2.40644	-2.18937	0.393373
FOXD2	M5446_1.02	Forkhead	-2.00462	-1.939	-1.88131	0.124385
FOXI2	M1874_1.02	Forkhead	-2.3929	-2.30757	-2.0804	0.407304
FOXE3	M1863_1.02	Forkhead	-2.24169	-2.2554	-2.17292	0.172959
FOXD3	M3250_1.02	Forkhead	-2.11247	-2.01084	-1.79134	0.396754
FOXD3	M5447_1.02	Forkhead	-2.65561	-2.52924	-2.31998	0.382358
FOXD3	M5448_1.02	Forkhead	-1.95386	-1.88659	-1.81756	0.146948
FOXD3	M6237_1.02	Forkhead	-2.14069	-2.114	-1.99047	0.24756
FOXJ3	M5456_1.02	Forkhead	-1.90061	-1.70043	-1.52866	0.326673
FOXJ3	M5457_1.02	Forkhead	-3.53345	-3.40692	-3.33513	0.152355
FOXJ3	M5458_1.02	Forkhead	-3.10654	-2.95712	-2.86445	0.192153
FOXJ3	M6242_1.02	Forkhead	-2.42191	-2.37836	-2.18735	0.355845
FOXJ3	M6243_1.02	Forkhead	-2.47115	-2.42428	-2.24387	0.33992
FOXO6	M5471_1.02	Forkhead	-3.9467	-3.91674	-3.82608	0.188387
FOXO6	M5472_1.02	Forkhead	-2.40078	-2.39398	-2.36265	0.0696078
FOXO6	M5473_1.02	Forkhead	-3.83974	-3.79624	-3.68317	0.229222
FOXB2	M0737_1.02	Forkhead	-1.99446	-1.9183	-1.76571	0.296265
FOXD1	M1863_1.02	Forkhead	-2.24169	-2.2554	-2.17292	0.172959
GATA1	M3311_1.02	GATA	-2.06732	-2.18933	-2.00001	0.353332
GATA1	M3312_1.02	GATA	-2.74203	-2.84478	-2.62385	0.398726
GATA1	M3313_1.02	GATA	-2.69979	-2.83492	-2.61688	0.394723
GATA1	M3314_1.02	GATA	-2.44848	-2.50753	-2.2801	0.407664
GATA1	M3315_1.02	GATA	-2.47299	-2.54237	-2.37256	0.323616
GATA1	M3316_1.02	GATA	-2.4797	-2.5573	-2.40306	0.298935
GATA1	M4600_1.02	GATA	-2.50339	-2.57165	-2.39289	0.337417
GATA1	M4656_1.02	GATA	-3.23407	-3.28044	-3.01958	0.451551
GATA1	M4690_1.02	GATA	-3.59355	-3.66648	-3.40134	0.456918
GATA1	M4691_1.02	GATA	-2.98094	-3.01864	-2.83617	0.343052
GATA1	M6253_1.02	GATA	-2.43512	-2.48008	-2.32468	0.300799
GATA3	M1869_1.02	GATA	-2.70687	-2.73809	-2.68007	0.12506
GATA3	M3326_1.02	GATA	-1.93606	-1.96386	-1.80524	0.30596
GATA3	M3327_1.02	GATA	-2.25952	-2.29389	-2.13892	0.300113
GATA3	M3328_1.02	GATA	-2.20494	-2.22049	-2.05895	0.310625
GATA3	M4665_1.02	GATA	-3.2554	-3.28648	-3.07499	0.385513
GATA3	M5476_1.02	GATA	-1.98687	-2.11328	-1.97459	0.273378
GATA3	M5477_1.02	GATA	-1.99451	-2.10532	-1.96637	0.273809
GATA3	M6255_1.02	GATA	-1.96875	-2.06532	-1.916	0.290947
GATA5	M5479_1.02	GATA	-1.99474	-2.09516	-1.96349	0.261524
GATA5	M6257_1.02	GATA	-2.81668	-2.8206	-2.59979	0.398552
GATA4	M5478_1.02	GATA	-1.99859	-2.10642	-1.97175	0.266625
GATA4	M6256_1.02	GATA	-2.07633	-2.15096	-1.98188	0.322491
GATA6	M3334_1.02	GATA	-2.02269	-2.12834	-1.9104	0.394573
GATA6	M6258_1.02	GATA	-1.85948	-1.95155	-1.82486	0.253034
GATA2	M1868_1.02	GATA	-2.79105	-2.81327	-2.59924	0.389101
GATA2	M3319_1.02	GATA	-2.09699	-2.24894	-2.07554	0.329194
GATA2	M3320_1.02	GATA	-2.36558	-2.44489	-2.27084	0.330197
GATA2	M3321_1.02	GATA	-2.36259	-2.4082	-2.24961	0.30592
GATA2	M4595_1.02	GATA	-2.30265	-2.33991	-2.1497	0.354658
GATA2	M4601_1.02	GATA	-3.19279	-3.25805	-3.00427	0.442525
GATA2	M4621_1.02	GATA	-3.20782	-3.24355	-2.98448	0.449281
GATA2	M4622_1.02	GATA	-2.33083	-2.3749	-2.21058	0.315023
GATA2	M4660_1.02	GATA	-2.16236	-2.22036	-2.05181	0.321664
GATA2	M6254_1.02	GATA	-2.02681	-2.10156	-1.97894	0.245985
GCM2	M5487_1.02	GCM	-2.63617	-2.74666	-2.62933	0.23674
GCM1	M0810_1.02	GCM	-1.97852	-2.0212	-1.86919	0.29532
GCM1	M5484_1.02	GCM	-2.84332	-2.99478	-2.89389	0.207297
GCM1	M5485_1.02	GCM	-3.49751	-3.55073	-3.39631	0.299221
GCM1	M5486_1.02	GCM	-2.93806	-3.07333	-2.96716	0.216869
GCM1	M6259_1.02	GCM	-2.7649	-2.80548	-2.60194	0.374167
GRHL1	M5497_1.02	Grainyhead	-4.00478	-4.05871	-3.88537	0.329095
GRHL1	M5498_1.02	Grainyhead	-3.07197	-3.162	-3.05216	0.223466
GRHL1	M5499_1.02	Grainyhead	-3.31086	-3.31746	-3.17821	0.274321
TFCP2	M3079_1.02	Grainyhead	-2.63228	-2.5724	-2.4346	0.271896
TFCP2	M5928_1.02	Grainyhead	-2.95107	-3.01645	-2.91452	0.2092
TFCP2	M5929_1.02	Grainyhead	-3.73553	-3.8235	-3.68004	0.281321
TFCP2	M6514_1.02	Grainyhead	-2.75048	-2.70423	-2.50259	0.371415
UBP1	M6529_1.02	Grainyhead	-1.94389	-1.85321	-1.76336	0.186899
ARX	M5291_1.02	Homeodomain	-2.78975	-2.64439	-2.47169	0.328094
HOXA11	M1007_1.02	Homeodomain	-2.18627	-2.20046	-2.06942	0.260447
MEOX1	M5623_1.02	Homeodomain	-2.5285	-2.59797	-2.42283	0.331863
DLX6	M5344_1.02	Homeodomain	-2.33929	-2.40675	-2.24203	0.315646
ISL1	M6315_1.02	Homeodomain	-2.19876	-2.29575	-2.20067	0.196628
HOXC8	M6300_1.02	Homeodomain	-2.72691	-2.75324	-2.5664	0.349627
BARX2	M6157_1.02	Homeodomain	-2.22705	-2.20923	-2.03453	0.331186
ALX4	M5287_1.02	Homeodomain	-2.69604	-2.58049	-2.40028	0.33962
GSC2	M5501_1.02	Homeodomain	-2.46936	-2.25233	-2.08893	0.313562
DLX3	M5341_1.02	Homeodomain	-2.33929	-2.40675	-2.24203	0.315646
DLX3	M6189_1.02	Homeodomain	-2.48047	-2.56401	-2.4071	0.303226
PITX1	M5717_1.02	Homeodomain	-2.45767	-2.23186	-2.10263	0.257378
PITX1	M5718_1.02	Homeodomain	-2.36149	-2.17993	-2.02526	0.299625
PITX1	M5719_1.02	Homeodomain	-2.2561	-2.13088	-2.01537	0.233553
HOXA9	M5531_1.02	Homeodomain	-2.66035	-2.70921	-2.52732	0.342181
HOXA9	M5532_1.02	Homeodomain	-2.20533	-2.17579	-1.98866	0.350068
HOXA9	M6289_1.02	Homeodomain	-2.51071	-2.48528	-2.31675	0.32163
HOXA9	M6294_1.02	Homeodomain	-3.25788	-3.23044	-3.09314	0.271039
LHX5	M0931_1.02	Homeodomain	-2.00027	-1.99538	-1.79629	0.36772
SIX4	M0994_1.02	Homeodomain	-2.04385	-2.19006	-2.03072	0.30712
VSX1	M5949_1.02	Homeodomain	-2.24494	-2.12579	-2.00467	0.243364
VSX1	M5950_1.02	Homeodomain	-2.46219	-2.30261	-2.1542	0.28946
RHOXF1	M5782_1.02	Homeodomain	-2.40029	-2.53506	-2.4107	0.248994
RHOXF1	M5783_1.02	Homeodomain	-1.82436	-1.70866	-1.55411	0.299444
RHOXF1	M5784_1.02	Homeodomain	-2.44658	-2.55086	-2.43709	0.230457
RHOXF1	M5785_1.02	Homeodomain	-1.87612	-1.80877	-1.66853	0.275968
CRX	M6182_1.02	Homeodomain	-2.06716	-1.9983	-1.88348	0.232333
MEIS3	M5621_1.02	Homeodomain	-2.18975	-2.19892	-2.0522	0.286689
MEIS3	M5622_1.02	Homeodomain	-3.12176	-3.12414	-3.01308	0.225639
DLX5	M5343_1.02	Homeodomain	-2.33929	-2.40675	-2.24203	0.315646
HOXA1	M5533_1.02	Homeodomain	-2.33583	-2.4133	-2.20346	0.383172
HOXA1	M6291_1.02	Homeodomain	-2.88873	-2.85474	-2.7324	0.245492
HOXA2	M0887_1.02	Homeodomain	-4.31821	-4.30907	-4.30905	5.01857e-05
HOXA2	M5538_1.02	Homeodomain	-2.2707	-2.34269	-2.14327	0.368208
HOXA3	M3433_1.02	Homeodomain	-1.94505	-1.96907	-1.82766	0.277916
HOXA5	M3428_1.02	Homeodomain	-4.89447	-4.97148	-4.70257	0.461624
HOXA5	M6292_1.02	Homeodomain	-2.44023	-2.47988	-2.34057	0.274404
HOXA6	M1027_1.02	Homeodomain	-1.92151	-1.9237	-1.7436	0.33945
HOXA13	M5534_1.02	Homeodomain	-2.22872	-2.19932	-2.05472	0.283205
HOXA13	M5535_1.02	Homeodomain	-2.86409	-2.98691	-2.85995	0.253488
HOXA13	M5536_1.02	Homeodomain	-2.29836	-2.25145	-2.1126	0.273636
HOXA13	M5537_1.02	Homeodomain	-2.85856	-2.56036	-2.49814	0.133471
HOXA13	M6290_1.02	Homeodomain	-2.33442	-2.33326	-2.18973	0.281423
EVX1	M5427_1.02	Homeodomain	-2.27506	-2.37501	-2.18145	0.359627
NOBOX	M0888_1.02	Homeodomain	-2.21315	-2.27198	-2.0829	0.352972
NOBOX	M6380_1.02	Homeodomain	-2.34162	-2.4014	-2.23324	0.321047
MEOX2	M5624_1.02	Homeodomain	-2.24874	-2.28716	-2.08929	0.365951
MEOX2	M5625_1.02	Homeodomain	-3.69597	-3.66459	-3.46983	0.361377
MEOX2	M5626_1.02	Homeodomain	-3.47295	-3.4033	-3.23002	0.329008
LHX2	M0889_1.02	Homeodomain	-2.33886	-2.37858	-2.17663	0.371874
LHX2	M5597_1.02	Homeodomain	-2.53101	-2.59938	-2.43071	0.321838
LHX2	M5598_1.02	Homeodomain	-3.49298	-3.44434	-3.28534	0.306575
LHX2	M6328_1.02	Homeodomain	-2.57232	-2.58774	-2.39996	0.351042
LHX6	M0890_1.02	Homeodomain	-1.91787	-1.99066	-1.82516	0.316885
LHX6	M5599_1.02	Homeodomain	-2.67922	-2.7393	-2.58163	0.304448
LHX6	M5600_1.02	Homeodomain	-4.19158	-4.17153	-4.03835	0.2641
LHX6	M5601_1.02	Homeodomain	-3.74496	-3.82934	-3.75421	0.158855
LHX3	M6329_1.02	Homeodomain	-2.97557	-2.94421	-2.76293	0.341247
TLX1	M6525_1.02	Homeodomain	-2.20779	-2.23266	-2.05904	0.329542
TLX1	M6526_1.02	Homeodomain	-2.8582	-2.71151	-2.49744	0.389166
PITX3	M5720_1.02	Homeodomain	-2.44418	-2.22961	-2.09894	0.259832
HOXB6	M6296_1.02	Homeodomain	-3.30832	-3.29204	-3.13904	0.296935
HNF1B	M5522_1.02	Homeodomain	-3.28744	-3.27654	-3.14827	0.255732
HNF1B	M5523_1.02	Homeodomain	-3.33861	-3.32379	-3.15409	0.323442
HNF1B	M6282_1.02	Homeodomain	-2.80106	-2.76756	-2.61188	0.301257
DLX4	M5342_1.02	Homeodomain	-2.33929	-2.40675	-2.24203	0.315646
PHOX2B	M5715_1.02	Homeodomain	-2.54642	-2.51878	-2.37192	0.286923
PHOX2B	M5716_1.02	Homeodomain	-2.70166	-2.66699	-2.53358	0.264482
NKX3-2	M6379_1.02	Homeodomain	-2.4525	-2.45655	-2.29804	0.305802
NANOG	M6357_1.02	Homeodomain	-2.60177	-2.58534	-2.50501	0.168857
IRX4	M0942_1.02	Homeodomain	-2.49498	-2.54761	-2.49122	0.121768
CDX1	M5312_1.02	Homeodomain	-2.12864	-2.09819	-1.96386	0.266037
CDX1	M6167_1.02	Homeodomain	-1.857	-1.82828	-1.70033	0.255194
TLX2	M0891_1.02	Homeodomain	-2.71931	-2.72391	-2.62675	0.200476
TLX2	M3602_1.02	Homeodomain	-2.27455	-2.35472	-2.21984	0.266972
OTX1	M5698_1.02	Homeodomain	-3.86404	-4.0245	-3.86491	0.307524
OTX1	M5699_1.02	Homeodomain	-2.38319	-2.24384	-2.12424	0.240716
OTX1	M6400_1.02	Homeodomain	-2.1808	-2.1075	-1.96993	0.271506
DLX2	M5340_1.02	Homeodomain	-2.14271	-2.19321	-2.05376	0.274638
DLX2	M6188_1.02	Homeodomain	-2.52387	-2.58721	-2.48325	0.212898
VAX2	M5945_1.02	Homeodomain	-2.11707	-2.15854	-2.02359	0.267076
PRRX1	M5754_1.02	Homeodomain	-2.23588	-2.28973	-2.14048	0.290827
PRRX1	M5755_1.02	Homeodomain	-2.25487	-2.3184	-2.16815	0.292474
PRRX1	M5756_1.02	Homeodomain	-2.58569	-2.5531	-2.41469	0.272918
PRRX1	M6439_1.02	Homeodomain	-2.36401	-2.5003	-2.4316	0.146301
TGIF2	M5934_1.02	Homeodomain	-3.64429	-3.65822	-3.56619	0.190971
VSX2	M3059_1.02	Homeodomain	-3.22263	-3.29806	-3.07597	0.400332
VSX2	M5951_1.02	Homeodomain	-2.35758	-2.22119	-2.11483	0.217219
VSX2	M6534_1.02	Homeodomain	-3.05811	-3.15738	-3.01182	0.28479
NKX2-3	M1030_1.02	Homeodomain	-1.88437	-1.81636	-1.6572	0.306828
HOXB8	M6298_1.02	Homeodomain	-3.01895	-3.02216	-2.88987	0.262585
HOXB5	M5543_1.02	Homeodomain	-2.13084	-2.16021	-1.92553	0.417467
HOXB7	M6297_1.02	Homeodomain	-2.86146	-2.87064	-2.76703	0.212234
HOXB3	M5542_1.02	Homeodomain	-2.15483	-2.06971	-1.87522	0.360976
HOXB1	M6295_1.02	Homeodomain	-3.41383	-3.31391	-3.22059	0.193348
MSX2	M5640_1.02	Homeodomain	-3.71215	-3.64495	-3.46762	0.335235
MSX2	M5641_1.02	Homeodomain	-2.34784	-2.42145	-2.26487	0.302705
MSX2	M6347_1.02	Homeodomain	-1.91749	-1.83393	-1.67544	0.305755
LHX4	M0958_1.02	Homeodomain	-1.65764	-1.65081	-1.48496	0.317422
HOXA7	M6293_1.02	Homeodomain	-2.90432	-3.04391	-2.87049	0.329224
HOXC13	M5553_1.02	Homeodomain	-2.35394	-2.3119	-2.18051	0.261067
HOXC13	M5554_1.02	Homeodomain	-2.99434	-3.13052	-3.01659	0.230749
HOXC11	M5547_1.02	Homeodomain	-2.54102	-2.58321	-2.44144	0.278501
HOXC11	M5548_1.02	Homeodomain	-2.01807	-2.03594	-1.85689	0.337863
HOXC11	M5549_1.02	Homeodomain	-2.87342	-3.00127	-2.86894	0.262641
HOXC11	M5550_1.02	Homeodomain	-2.16756	-2.18356	-2.01796	0.317031
HOXC12	M5551_1.02	Homeodomain	-2.07409	-2.11518	-2.0024	0.228711
HOXC12	M5552_1.02	Homeodomain	-3.10764	-3.23779	-3.13942	0.202692
ESX1	M5414_1.02	Homeodomain	-2.31969	-2.39448	-2.16051	0.41652
ESX1	M5415_1.02	Homeodomain	-2.32332	-2.38887	-2.1597	0.410024
BARHL1	M0961_1.02	Homeodomain	-1.99257	-2.06515	-1.87833	0.349606
NKX2-4	M0908_1.02	Homeodomain	-1.6376	-1.63044	-1.48096	0.291201
NKX2-2	M3631_1.02	Homeodomain	-2.75217	-2.73689	-2.63782	0.203953
NKX2-2	M6375_1.02	Homeodomain	-2.70271	-2.69495	-2.53297	0.311321
SIX1	M1049_1.02	Homeodomain	-2.26463	-2.37474	-2.20095	0.329803
HOXD1	M1025_1.02	Homeodomain	-2.12575	-2.19996	-2.04172	0.305358
HOXD3	M1071_1.02	Homeodomain	-1.82352	-1.79158	-1.60051	0.355934
HOXD9	M6304_1.02	Homeodomain	-2.25847	-2.1698	-1.9943	0.332428
HOXD10	M6301_1.02	Homeodomain	-2.05823	-1.96854	-1.8223	0.285902
HOXD11	M5555_1.02	Homeodomain	-2.57379	-2.66436	-2.557	0.219022
HOXD11	M5556_1.02	Homeodomain	-1.97417	-1.95424	-1.79202	0.311686
HOXD13	M5561_1.02	Homeodomain	-2.35308	-2.32017	-2.18699	0.264113
HOXD13	M5562_1.02	Homeodomain	-3.01327	-3.15076	-3.04331	0.219179
HOXD13	M6302_1.02	Homeodomain	-2.27677	-2.05338	-1.92737	0.251844
MNX1	M5635_1.02	Homeodomain	-2.14705	-2.12471	-1.92388	0.370247
CDX4	M0955_1.02	Homeodomain	-1.83852	-1.82495	-1.64497	0.339271
BARX1	M5300_1.02	Homeodomain	-3.27501	-3.20136	-3.00602	0.362244
BARX1	M5301_1.02	Homeodomain	-2.07189	-2.1795	-2.0045	0.331667
LHX1	M0931_1.02	Homeodomain	-2.00027	-1.99538	-1.79629	0.36772
GSC	M5500_1.02	Homeodomain	-2.39078	-2.54026	-2.3829	0.303948
MEIS2	M5619_1.02	Homeodomain	-4.56771	-4.57537	-4.49097	0.176623
MEIS2	M5620_1.02	Homeodomain	-2.38004	-2.35171	-2.24414	0.219387
MEIS2	M6344_1.02	Homeodomain	-3.12899	-3.10134	-2.94125	0.308316
RAX	M5771_1.02	Homeodomain	-2.33334	-2.39894	-2.19426	0.375809
HNF1A	M1878_1.02	Homeodomain	-3.00213	-2.96885	-2.81974	0.290599
HNF1A	M3402_1.02	Homeodomain	-2.98792	-2.94047	-2.77127	0.322679
HNF1A	M3407_1.02	Homeodomain	-3.38045	-3.33313	-3.15198	0.341051
HNF1A	M5521_1.02	Homeodomain	-3.23904	-3.20723	-3.03051	0.334293
HNF1A	M6281_1.02	Homeodomain	-2.88009	-2.81117	-2.63541	0.332831
EMX1	M0892_1.02	Homeodomain	-2.34107	-2.392	-2.19604	0.363138
EMX1	M5386_1.02	Homeodomain	-2.35916	-2.43332	-2.23996	0.359314
EMX1	M5387_1.02	Homeodomain	-3.12678	-3.08313	-2.92701	0.301955
NKX2-8	M6377_1.02	Homeodomain	-2.40264	-2.4183	-2.30278	0.233559
NKX2-1	M6374_1.02	Homeodomain	-2.07567	-1.9745	-1.83129	0.280892
ZFHX2	M0893_1.02	Homeodomain	-2.53395	-2.56716	-2.36158	0.377101
HLX	M1018_1.02	Homeodomain	-2.10022	-2.09476	-1.98924	0.215715
LMX1B	M5605_1.02	Homeodomain	-1.97134	-1.95449	-1.79766	0.303098
LMX1B	M5606_1.02	Homeodomain	-2.06313	-2.10099	-1.97605	0.249997
SIX3	M1016_1.02	Homeodomain	-2.28199	-2.34131	-2.27503	0.141528
LBX1	M0894_1.02	Homeodomain	-2.21895	-2.28215	-2.16701	0.2329
PDX1	M5712_1.02	Homeodomain	-3.48796	-3.44213	-3.22195	0.397695
PDX1	M5713_1.02	Homeodomain	-2.11572	-2.16471	-2.0042	0.308987
PDX1	M6415_1.02	Homeodomain	-2.62538	-2.6765	-2.54788	0.256339
ZFHX3	M0895_1.02	Homeodomain	-2.07218	-2.11035	-1.92391	0.349031
ZFHX3	M6546_1.02	Homeodomain	-2.68411	-2.52094	-2.38111	0.275282
BARHL2	M5294_1.02	Homeodomain	-2.21237	-2.24477	-2.04602	0.36722
BARHL2	M5295_1.02	Homeodomain	-2.15498	-2.18888	-1.98993	0.367528
BARHL2	M5296_1.02	Homeodomain	-2.96705	-2.92372	-2.72007	0.374333
BARHL2	M5297_1.02	Homeodomain	-2.28473	-2.34393	-2.16886	0.331756
BARHL2	M5298_1.02	Homeodomain	-2.19697	-2.24559	-2.06066	0.346771
BARHL2	M5299_1.02	Homeodomain	-3.28391	-3.25532	-3.07475	0.340174
LHX9	M5602_1.02	Homeodomain	-2.12703	-2.16993	-2.02736	0.279829
LHX9	M5603_1.02	Homeodomain	-3.2792	-3.26048	-3.13553	0.250008
MEIS1	M3562_1.02	Homeodomain	-2.58523	-2.58657	-2.3655	0.398929
MEIS1	M5618_1.02	Homeodomain	-2.00958	-2.01958	-1.84081	0.337424
MEIS1	M6343_1.02	Homeodomain	-2.9968	-2.96457	-2.80875	0.301482
DLX1	M5339_1.02	Homeodomain	-2.20245	-2.07602	-1.84291	0.415359
HMBOX1	M5517_1.02	Homeodomain	-2.47372	-2.55388	-2.41392	0.275497
VAX1	M5944_1.02	Homeodomain	-2.10296	-2.12112	-1.97961	0.278083
VENTX	M0896_1.02	Homeodomain	-2.38573	-2.41449	-2.30516	0.222565
VENTX	M5947_1.02	Homeodomain	-2.43063	-2.54251	-2.42432	0.238254
VENTX	M5948_1.02	Homeodomain	-5.69945	-5.52389	-5.37777	0.285714
TGIF2LX	M5935_1.02	Homeodomain	-3.90218	-3.90262	-3.82338	0.166765
ALX3	M5284_1.02	Homeodomain	-2.43449	-2.50202	-2.30665	0.362286
ALX3	M5285_1.02	Homeodomain	-2.32253	-2.3665	-2.17152	0.361705
ALX3	M5286_1.02	Homeodomain	-2.77587	-2.73284	-2.54729	0.347691
HOXB13	M0897_1.02	Homeodomain	-1.90226	-1.89747	-1.68463	0.387424
HOXB13	M5539_1.02	Homeodomain	-2.43975	-2.41277	-2.29568	0.236323
HOXB13	M5540_1.02	Homeodomain	-2.90978	-3.03778	-2.91823	0.240633
IRX6	M0942_1.02	Homeodomain	-2.49498	-2.54761	-2.49122	0.121768
ISL2	M5583_1.02	Homeodomain	-2.06784	-2.0289	-1.92411	0.214381
PKNOX1	M5721_1.02	Homeodomain	-3.89653	-3.93936	-3.86715	0.153187
PKNOX1	M6419_1.02	Homeodomain	-2.71406	-2.75708	-2.56177	0.362194
LHX8	M0969_1.02	Homeodomain	-1.95409	-2.03181	-1.80561	0.405983
LMX1A	M5604_1.02	Homeodomain	-2.24487	-2.24552	-2.12876	0.235739
EN1	M3191_1.02	Homeodomain	-1.5843	-1.56229	-1.44638	0.234245
EN1	M5390_1.02	Homeodomain	-2.4008	-2.48295	-2.27969	0.373756
EN1	M5391_1.02	Homeodomain	-3.35099	-3.28636	-3.14915	0.2709
EN1	M5392_1.02	Homeodomain	-2.25506	-2.32097	-2.17743	0.281435
EN1	M5393_1.02	Homeodomain	-2.70962	-2.70162	-2.5177	0.345233
MSX1	M3576_1.02	Homeodomain	-2.11514	-2.19682	-2.0471	0.291607
MSX1	M5637_1.02	Homeodomain	-3.47545	-3.42488	-3.22739	0.365382
MSX1	M5638_1.02	Homeodomain	-2.33929	-2.40675	-2.24203	0.315646
MSX1	M5639_1.02	Homeodomain	-2.30586	-2.37386	-2.22479	0.290541
NKX6-1	M3640_1.02	Homeodomain	-2.80464	-2.68161	-2.52682	0.299812
HESX1	M5507_1.02	Homeodomain	-2.4122	-2.47891	-2.26424	0.389998
HESX1	M5508_1.02	Homeodomain	-3.76234	-3.72804	-3.58462	0.281244
HESX1	M6272_1.02	Homeodomain	-2.90613	-2.98213	-2.77945	0.372922
PITX2	M6418_1.02	Homeodomain	-2.30151	-2.15025	-1.93463	0.391333
TLX3	M6525_1.02	Homeodomain	-2.20779	-2.23266	-2.05904	0.329542
EN2	M5394_1.02	Homeodomain	-2.33849	-2.40482	-2.1535	0.439359
EN2	M5395_1.02	Homeodomain	-2.33239	-2.44234	-2.26731	0.331696
UNCX	M5941_1.02	Homeodomain	-2.50869	-2.46306	-2.24334	0.397063
UNCX	M5942_1.02	Homeodomain	-2.20736	-2.26197	-2.12039	0.278193
GBX1	M5480_1.02	Homeodomain	-2.5583	-2.66987	-2.48269	0.350141
NKX6-3	M1163_1.02	Homeodomain	-1.93788	-1.95624	-1.75629	0.368975
ZHX1	M0898_1.02	Homeodomain	-4.23193	-4.53052	-4.53049	8.35631e-05
HDX	M0996_1.02	Homeodomain	-2.09976	-2.07876	-1.99804	0.169612
PHOX2A	M5714_1.02	Homeodomain	-2.57002	-2.536	-2.39397	0.278942
PKNOX2	M5722_1.02	Homeodomain	-3.86715	-3.91218	-3.84154	0.150111
CDX2	M2267_1.02	Homeodomain	-2.58227	-2.5456	-2.38646	0.306794
CDX2	M5313_1.02	Homeodomain	-2.19715	-2.17047	-2.04255	0.255118
CDX2	M6168_1.02	Homeodomain	-1.8585	-1.78695	-1.64177	0.284146
OTX2	M5700_1.02	Homeodomain	-3.74677	-3.84043	-3.67444	0.317654
OTX2	M5701_1.02	Homeodomain	-2.3374	-2.16968	-2.05713	0.2283
OTX2	M6401_1.02	Homeodomain	-2.88897	-2.39575	-2.10551	0.487421
DRGX	M5348_1.02	Homeodomain	-2.81648	-2.77642	-2.59292	0.344603
NKX3-1	M1944_1.02	Homeodomain	-2.09993	-2.11536	-2.06069	0.11828
NKX3-1	M3638_1.02	Homeodomain	-2.57039	-2.55602	-2.38573	0.32437
NKX3-1	M6378_1.02	Homeodomain	-2.41456	-2.30088	-2.09688	0.37483
PBX3	M4473_1.02	Homeodomain	-2.99389	-2.94991	-2.71388	0.419276
PBX3	M6414_1.02	Homeodomain	-2.88129	-2.85293	-2.6424	0.384156
PRRX2	M5757_1.02	Homeodomain	-2.19925	-2.25225	-2.10372	0.289655
PRRX2	M6440_1.02	Homeodomain	-2.3393	-2.40669	-2.27365	0.263852
GBX2	M5481_1.02	Homeodomain	-2.3881	-2.4694	-2.24418	0.404633
GBX2	M5482_1.02	Homeodomain	-3.2799	-3.23914	-3.09428	0.283632
GBX2	M5483_1.02	Homeodomain	-2.33081	-2.40664	-2.17715	0.410454
SHOX2	M5807_1.02	Homeodomain	-2.28292	-2.34517	-2.1903	0.299941
GSX1	M5502_1.02	Homeodomain	-2.1731	-2.20752	-2.00203	0.376976
HOXD4	M6303_1.02	Homeodomain	-1.97461	-1.95535	-1.82569	0.258105
HOXD12	M5557_1.02	Homeodomain	-2.13571	-2.06878	-1.97211	0.199561
HOXD12	M5558_1.02	Homeodomain	-3.14096	-3.30719	-3.19631	0.225337
HOXD12	M5559_1.02	Homeodomain	-2.75879	-2.87323	-2.74078	0.262872
HOXD12	M5560_1.02	Homeodomain	-2.08881	-2.0881	-1.97274	0.233274
EMX2	M5388_1.02	Homeodomain	-2.53643	-2.60291	-2.41516	0.350989
EMX2	M5389_1.02	Homeodomain	-2.85397	-2.80244	-2.63306	0.32295
IRX1	M6037_1.02	Homeodomain	-2.7271	-2.68997	-2.56163	0.255854
IRX2	M5581_1.02	Homeodomain	-2.63976	-2.70333	-2.54165	0.310838
SIX2	M0952_1.02	Homeodomain	-1.92703	-2.06418	-1.92223	0.27882
HOXB9	M1157_1.02	Homeodomain	-1.90597	-1.87712	-1.68869	0.352009
OTP	M0943_1.02	Homeodomain	-1.91612	-1.86348	-1.67606	0.3505
HOXC5	M0949_1.02	Homeodomain	-1.85807	-1.86903	-1.72369	0.28443
HOXB2	M5541_1.02	Homeodomain	-2.18362	-2.22431	-2.01184	0.386906
RAX2	M5772_1.02	Homeodomain	-2.18404	-2.23959	-2.09231	0.287602
EVX2	M5428_1.02	Homeodomain	-2.28923	-2.37524	-2.17142	0.374575
PROP1	M5751_1.02	Homeodomain	-2.83826	-2.76456	-2.65325	0.226083
PROP1	M5752_1.02	Homeodomain	-2.44022	-2.41249	-2.25546	0.303428
PROP1	M6438_1.02	Homeodomain	-2.54186	-2.49243	-2.29199	0.369669
ISX	M5584_1.02	Homeodomain	-3.27769	-3.24	-3.09568	0.282722
ISX	M5585_1.02	Homeodomain	-2.3149	-2.37785	-2.22935	0.289595
ISX	M5586_1.02	Homeodomain	-2.33929	-2.40675	-2.24203	0.315646
HOXD8	M5563_1.02	Homeodomain	-2.0195	-1.89099	-1.68297	0.380594
TGIF2LY	M5935_1.02	Homeodomain	-3.90218	-3.90262	-3.82338	0.166765
IRX5	M5582_1.02	Homeodomain	-2.48698	-2.48543	-2.31295	0.327764
SIX5	M4692_1.02	Homeodomain	-3.32023	-3.03533	-2.98283	0.113863
SIX5	M4693_1.02	Homeodomain	-2.26075	-2.30423	-2.228	0.160994
TGIF1	M4064_1.02	Homeodomain	-2.76008	-2.73403	-2.58066	0.297523
TGIF1	M5933_1.02	Homeodomain	-4.29308	-4.24048	-4.18089	0.128222
TGIF1	M6519_1.02	Homeodomain	-2.81123	-2.78507	-2.59491	0.354573
TGIF1	M6520_1.02	Homeodomain	-2.09891	-2.10016	-1.95916	0.277222
IRX3	M6037_1.02	Homeodomain	-2.7271	-2.68997	-2.56163	0.255854
LBX2	M5594_1.02	Homeodomain	-2.65299	-2.73564	-2.57455	0.309901
LBX2	M5595_1.02	Homeodomain	-2.38313	-2.46567	-2.24534	0.397898
NKX2-6	M1029_1.02	Homeodomain	-2.12253	-2.06267	-1.90281	0.30794
ALX1	M3016_1.02	Homeodomain	-3.37969	-3.30969	-3.06827	0.426441
ALX1	M5311_1.02	Homeodomain	-2.57923	-2.54313	-2.338	0.376447
ALX1	M6141_1.02	Homeodomain	-2.56163	-2.54472	-2.38982	0.299993
GSX2	M5503_1.02	Homeodomain	-2.12439	-2.13186	-1.92923	0.372847
HOXC9	M1003_1.02	Homeodomain	-2.36433	-2.3281	-2.15149	0.334135
HOXC10	M5544_1.02	Homeodomain	-2.00928	-1.94091	-1.7498	0.35599
HOXC10	M5545_1.02	Homeodomain	-2.11651	-2.10451	-1.93253	0.326996
HOXC10	M5546_1.02	Homeodomain	-2.46306	-2.51345	-2.38083	0.263152
HOXB4	M1012_1.02	Homeodomain	-2.2241	-2.24576	-2.06687	0.337626
NKX2-5	M3632_1.02	Homeodomain	-2.23199	-2.19463	-2.12334	0.151388
NKX2-5	M3633_1.02	Homeodomain	-2.41538	-2.47734	-2.38469	0.192108
NKX2-5	M6376_1.02	Homeodomain	-2.08642	-2.08714	-1.99831	0.184971
POU6F1	M0899_1.02	Homeodomain	-2.80192	-2.82623	-2.66526	0.30971
POU6F1	M3780_1.02	Homeodomain	-2.76078	-2.71875	-2.62365	0.196659
POU6F1	M6429_1.02	Homeodomain	-3.53031	-3.61311	-3.50659	0.217498
SIX6	M0937_1.02	Homeodomain	-1.75698	-1.87289	-1.76298	0.223587
MIXL1	M5631_1.02	Homeodomain	-2.33609	-2.39467	-2.17269	0.400171
DBX2	M1034_1.02	Homeodomain	-2.07871	-2.12017	-2.00734	0.228794
PBX1	M1898_1.02	Homeodomain	-3.02923	-3.0996	-2.94098	0.30597
PBX1	M3732_1.02	Homeodomain	-1.9637	-1.90899	-1.78383	0.250389
PBX1	M3733_1.02	Homeodomain	-3.55016	-3.56689	-3.3574	0.38268
PBX1	M6412_1.02	Homeodomain	-2.94917	-2.9707	-2.7798	0.35569
SHOX	M0900_1.02	Homeodomain	-2.23642	-2.28856	-2.14057	0.288772
SHOX	M5806_1.02	Homeodomain	-2.24947	-2.30167	-2.15013	0.294559
HMX3	M5520_1.02	Homeodomain	-2.30599	-2.3648	-2.17819	0.349292
HMX2	M5519_1.02	Homeodomain	-2.26592	-2.25328	-2.08728	0.317665
BSX	M5310_1.02	Homeodomain	-1.98378	-2.08295	-1.91059	0.32759
DMBX1	M5345_1.02	Homeodomain	-2.35173	-2.49897	-2.32375	0.332001
HOXC6	M6299_1.02	Homeodomain	-4.02446	-3.9777	-3.8743	0.21187
HOXC5	M1070_1.02	Homeodomain	-2.19322	-2.21778	-2.03495	0.343605
PBX2	M6413_1.02	Homeodomain	-2.75358	-2.75124	-2.57746	0.329768
DUXA	M5349_1.02	Homeodomain	-2.88905	-2.88665	-2.69904	0.350788
DPRX	M5346_1.02	Homeodomain	-2.28232	-2.40793	-2.23254	0.332251
DPRX	M5347_1.02	Homeodomain	-2.71493	-2.85468	-2.68851	0.31793
NOTO	M5672_1.02	Homeodomain	-2.25645	-2.27699	-2.08509	0.357166
HOMEZ	M5530_1.02	Homeodomain	-2.81222	-3.0079	-2.9054	0.210238
HMX1	M5518_1.02	Homeodomain	-2.36693	-2.37674	-2.20647	0.324334
PBX2	M6413_1.02	Homeodomain	-2.75358	-2.75124	-2.57746	0.329768
PBX2	M6413_1.02	Homeodomain	-2.75358	-2.75124	-2.57746	0.329768
NKX1-2	M1039_1.02	Homeodomain	-2.00857	-1.98529	-1.79099	0.360703
PBX2	M6413_1.02	Homeodomain	-2.75358	-2.75124	-2.57746	0.329768
NKX1-1	M1125_1.02	Homeodomain	-2.16193	-2.24959	-2.03863	0.384767
PBX2	M6413_1.02	Homeodomain	-2.75358	-2.75124	-2.57746	0.329768
PBX2	M6413_1.02	Homeodomain	-2.75358	-2.75124	-2.57746	0.329768
DUX4	M2270_1.02	Homeodomain	-2.88941	-2.93368	-2.81361	0.241549
PAX6	M1897_1.02	Homeodomain	-3.31866	-3.44459	-3.30778	0.270213
PAX6	M3727_1.02	Homeodomain	-3.99172	-4.08519	-3.8832	0.371924
PAX6	M5708_1.02	Homeodomain	-4.26354	-4.41047	-4.25809	0.295934
PAX6	M6410_1.02	Homeodomain	-2.63694	-2.71253	-2.60317	0.222606
PAX7	M5709_1.02	Homeodomain	-2.95124	-2.95672	-2.84942	0.218911
PAX7	M5710_1.02	Homeodomain	-3.45803	-3.47618	-3.40733	0.146601
PAX2	M3710_1.02	Homeodomain	-3.69395	-3.86943	-3.67912	0.354807
PAX2	M3711_1.02	Homeodomain	-1.76301	-1.71596	-1.53725	0.337344
PAX2	M5703_1.02	Homeodomain	-4.18973	-4.35881	-4.20173	0.303504
PAX2	M6406_1.02	Homeodomain	-3.36854	-3.43607	-3.24015	0.363083
PAX2	M6407_1.02	Homeodomain	-1.98457	-2.03758	-1.94396	0.193927
PAX4	M3715_1.02	Homeodomain	-3.60991	-3.76185	-3.55058	0.385198
PAX4	M3716_1.02	Homeodomain	-2.18378	-2.06708	-1.87035	0.364272
PAX4	M3717_1.02	Homeodomain	-2.2446	-2.14813	-1.92083	0.407481
PAX4	M3718_1.02	Homeodomain	-3.95658	-3.79052	-3.5262	0.455899
PAX4	M5705_1.02	Homeodomain	-2.29781	-2.16884	-2.05571	0.22933
PAX4	M5706_1.02	Homeodomain	-2.36931	-2.44042	-2.33817	0.209774
PAX3	M3713_1.02	Homeodomain	-3.80818	-4.20975	-4.07893	0.260096
PAX3	M5704_1.02	Homeodomain	-3.28801	-3.2753	-3.19048	0.177403
POU2F2	M2306_1.02	Homeodomain	-2.89853	-2.76436	-2.57951	0.346632
POU2F2	M4470_1.02	Homeodomain	-2.74727	-2.65945	-2.54301	0.235187
POU2F2	M4474_1.02	Homeodomain	-2.74727	-2.65945	-2.54301	0.235187
POU2F2	M4486_1.02	Homeodomain	-2.89047	-2.79971	-2.59856	0.370706
POU2F2	M4488_1.02	Homeodomain	-2.89047	-2.79971	-2.59856	0.370706
POU2F2	M5727_1.02	Homeodomain	-2.42556	-2.34367	-2.19519	0.289572
POU2F2	M5728_1.02	Homeodomain	-2.51614	-2.45054	-2.26028	0.354741
POU2F2	M6424_1.02	Homeodomain	-2.75902	-2.68246	-2.61318	0.147438
POU1F1	M5723_1.02	Homeodomain	-2.98571	-2.94068	-2.72499	0.391437
POU1F1	M5724_1.02	Homeodomain	-2.97126	-2.87023	-2.71568	0.299446
POU1F1	M6417_1.02	Homeodomain	-2.39282	-2.32074	-2.14869	0.327106
POU4F3	M5743_1.02	Homeodomain	-2.99244	-2.91321	-2.70753	0.377242
POU6F2	M5746_1.02	Homeodomain	-2.60757	-2.6306	-2.4865	0.282379
POU6F2	M5747_1.02	Homeodomain	-4.18818	-4.05445	-3.90915	0.284353
POU6F2	M5748_1.02	Homeodomain	-2.86823	-2.91477	-2.77041	0.282799
POU2F3	M5729_1.02	Homeodomain	-2.33148	-2.26601	-2.16913	0.199948
POU2F3	M5730_1.02	Homeodomain	-2.36777	-2.29023	-2.15054	0.275043
POU2F1	M1231_1.02	Homeodomain	-1.95533	-1.84224	-1.73182	0.224503
POU2F1	M3675_1.02	Homeodomain	-3.70325	-3.60669	-3.3498	0.446512
POU2F1	M3676_1.02	Homeodomain	-2.96658	-2.92629	-2.68414	0.427407
POU2F1	M3677_1.02	Homeodomain	-2.56206	-2.60431	-2.38597	0.395132
POU2F1	M3678_1.02	Homeodomain	-2.99751	-2.87032	-2.60048	0.462763
POU2F1	M3679_1.02	Homeodomain	-3.40431	-3.33595	-3.16917	0.318892
POU2F1	M3680_1.02	Homeodomain	-2.42182	-2.36558	-2.14241	0.401823
POU2F1	M3681_1.02	Homeodomain	-3.20825	-3.12612	-2.99474	0.261045
POU2F1	M3684_1.02	Homeodomain	-2.82131	-2.76208	-2.5608	0.370901
POU2F1	M5725_1.02	Homeodomain	-2.59236	-2.50292	-2.34565	0.303803
POU2F1	M5726_1.02	Homeodomain	-2.65235	-2.58138	-2.41027	0.32565
POU2F1	M6423_1.02	Homeodomain	-2.16875	-2.10409	-1.98414	0.241345
POU4F2	M5741_1.02	Homeodomain	-3.14051	-3.07032	-2.896	0.330611
POU4F2	M5742_1.02	Homeodomain	-3.75036	-3.68116	-3.55073	0.259423
POU4F2	M6427_1.02	Homeodomain	-2.90219	-2.87513	-2.70653	0.32173
POU4F1	M5740_1.02	Homeodomain	-2.77285	-2.67743	-2.49786	0.338657
POU3F2	M3009_1.02	Homeodomain	-2.94635	-2.92657	-2.70414	0.400801
POU3F2	M3772_1.02	Homeodomain	-3.57731	-3.4672	-3.36034	0.218128
POU3F2	M3773_1.02	Homeodomain	-3.96128	-3.92423	-3.89423	0.0667323
POU3F2	M5733_1.02	Homeodomain	-2.40746	-2.30009	-2.13287	0.319575
POU3F2	M5734_1.02	Homeodomain	-2.74699	-2.64829	-2.51418	0.265684
POU3F2	M6426_1.02	Homeodomain	-1.95506	-1.80776	-1.63073	0.334775
POU3F1	M4075_1.02	Homeodomain	-2.57046	-2.56698	-2.33188	0.418027
POU3F1	M5731_1.02	Homeodomain	-2.52472	-2.41953	-2.26702	0.296138
POU3F1	M5732_1.02	Homeodomain	-2.23877	-2.11894	-1.9347	0.345727
POU3F1	M6425_1.02	Homeodomain	-2.64257	-2.59613	-2.4281	0.32084
POU3F4	M5738_1.02	Homeodomain	-2.64039	-2.5611	-2.48901	0.152951
POU3F4	M5739_1.02	Homeodomain	-2.40965	-2.3152	-2.18701	0.255596
POU3F3	M5735_1.02	Homeodomain	-2.69481	-2.60294	-2.45716	0.285139
POU3F3	M5736_1.02	Homeodomain	-2.30735	-2.19079	-2.02434	0.318383
POU3F3	M5737_1.02	Homeodomain	-2.06431	-1.92709	-1.72792	0.367833
POU5F1	M4509_1.02	Homeodomain	-3.27211	-3.22598	-3.04919	0.334418
POU5F1	M6428_1.02	Homeodomain	-3.02286	-2.94215	-2.77862	0.313768
POU5F1B	M5744_1.02	Homeodomain	-2.28996	-2.22445	-2.1233	0.207778
POU5F1B	M5745_1.02	Homeodomain	-2.65471	-2.56482	-2.43634	0.25609
HSF2	M3444_1.02	HSF	-2.48934	-2.56071	-2.37222	0.352099
HSF2	M5566_1.02	HSF	-3.45091	-3.32577	-3.17844	0.287693
HSF2	M6287_1.02	HSF	-2.85426	-2.82232	-2.63465	0.350881
HSF4	M5567_1.02	HSF	-3.16471	-3.10494	-2.92861	0.33371
HSFY2	M5568_1.02	HSF	-3.39967	-3.59591	-3.45929	0.269909
HSFY2	M5569_1.02	HSF	-2.67595	-2.93199	-2.83591	0.198471
HSFY2	M5570_1.02	HSF	-3.68731	-3.89094	-3.74669	0.282619
HSFY1	M5568_1.02	HSF	-3.39967	-3.59591	-3.45929	0.269909
HSF1	M2288_1.02	HSF	-3.28633	-3.12477	-2.92406	0.370076
HSF1	M3439_1.02	HSF	-2.44875	-2.52947	-2.35864	0.325204
HSF1	M4569_1.02	HSF	-4.06886	-3.85533	-3.69368	0.310799
HSF1	M5564_1.02	HSF	-3.08212	-3.04137	-2.86427	0.334876
HSF1	M5565_1.02	HSF	-3.76122	-3.62095	-3.49216	0.256622
HSF1	M6286_1.02	HSF	-2.7606	-2.67693	-2.47871	0.366442
IRF6	M1266_1.02	IRF	-2.1996	-2.16378	-1.98623	0.33557
IRF1	M1882_1.02	IRF	-3.034	-2.82071	-2.565	0.444998
IRF1	M3467_1.02	IRF	-3.39485	-3.35067	-3.23686	0.230544
IRF1	M6307_1.02	IRF	-2.57868	-2.45239	-2.29874	0.297987
IRF3	M5572_1.02	IRF	-4.43937	-4.36286	-4.16685	0.363212
IRF3	M6309_1.02	IRF	-2.91717	-2.764	-2.55787	0.377887
IRF5	M5574_1.02	IRF	-3.48423	-3.53695	-3.41404	0.246493
IRF5	M5575_1.02	IRF	-3.04196	-3.32233	-3.19948	0.246387
IRF5	M6311_1.02	IRF	-4.23732	-4.15162	-4.0235	0.25548
IRF4	M4463_1.02	IRF	-2.87252	-2.80628	-2.56832	0.421848
IRF4	M5573_1.02	IRF	-4.72226	-4.76818	-4.67498	0.193124
IRF4	M6310_1.02	IRF	-2.43051	-2.1173	-1.7401	0.580433
IRF8	M5578_1.02	IRF	-3.73037	-3.70649	-3.58889	0.237227
IRF8	M5579_1.02	IRF	-4.50565	-4.51334	-4.42361	0.186659
IRF8	M6313_1.02	IRF	-2.74615	-2.60339	-2.41164	0.356947
IRF2	M1883_1.02	IRF	-4.11092	-4.09269	-3.89678	0.36307
IRF2	M3471_1.02	IRF	-4.0952	-4.02429	-3.94859	0.159948
IRF2	M6308_1.02	IRF	-2.91636	-2.82653	-2.66217	0.315072
IRF7	M3480_1.02	IRF	-3.21984	-3.2215	-3.01422	0.379536
IRF7	M5576_1.02	IRF	-3.30756	-3.31066	-3.16813	0.279759
IRF7	M5577_1.02	IRF	-3.71144	-3.76941	-3.61238	0.303426
IRF7	M6312_1.02	IRF	-2.01563	-1.94856	-1.80176	0.286812
IRF9	M5580_1.02	IRF	-4.56131	-4.51146	-4.4303	0.170449
IRF9	M6314_1.02	IRF	-3.36064	-3.26203	-3.1574	0.214096
NAIF1	M1281_1.02	MADF	-2.27922	-2.77554	-2.57706	0.366836
BORCS8-MEF2B	M5616_1.02	MADS box	-3.19627	-3.32158	-3.22825	0.193373
MEF2A	M1884_1.02	MADS box	-2.85703	-2.44294	-2.25857	0.345917
MEF2A	M3550_1.02	MADS box	-4.50384	-4.37226	-4.27167	0.20675
MEF2A	M3551_1.02	MADS box	-3.58563	-3.56394	-3.30327	0.4513
MEF2A	M3552_1.02	MADS box	-3.64973	-3.62234	-3.36277	0.449919
MEF2A	M3553_1.02	MADS box	-4.39932	-4.38516	-4.21133	0.329847
MEF2A	M3846_1.02	MADS box	-3.35887	-3.30741	-3.12849	0.337652
MEF2A	M4466_1.02	MADS box	-2.59631	-2.2864	-2.08249	0.374697
MEF2A	M4694_1.02	MADS box	-3.18006	-3.26471	-3.16417	0.206657
MEF2A	M4695_1.02	MADS box	-1.89309	-1.71784	-1.59254	0.250614
MEF2A	M5615_1.02	MADS box	-2.93506	-2.84559	-2.73698	0.221269
MEF2A	M6340_1.02	MADS box	-2.88521	-2.49131	-2.32881	0.312128
MEF2C	M2297_1.02	MADS box	-2.67288	-2.33998	-2.13017	0.383135
MEF2C	M4467_1.02	MADS box	-2.62548	-2.30338	-2.11421	0.353115
MEF2C	M6341_1.02	MADS box	-3.34189	-3.39199	-3.26818	0.248053
SRF	M1910_1.02	MADS box	-3.49552	-3.41825	-3.19436	0.40281
SRF	M3952_1.02	MADS box	-4.84571	-4.67803	-4.51614	0.311181
SRF	M3956_1.02	MADS box	-3.51161	-3.51079	-3.31976	0.355869
SRF	M3960_1.02	MADS box	-3.375	-3.39015	-3.20772	0.342991
SRF	M4477_1.02	MADS box	-3.57972	-3.50638	-3.26324	0.42871
SRF	M4512_1.02	MADS box	-3.53927	-3.48444	-3.32217	0.311775
SRF	M4577_1.02	MADS box	-3.53142	-3.46377	-3.22527	0.422575
SRF	M4633_1.02	MADS box	-3.73115	-3.70393	-3.496	0.380462
SRF	M5867_1.02	MADS box	-3.80647	-3.78547	-3.67777	0.219622
SRF	M5868_1.02	MADS box	-4.47422	-4.35944	-4.20372	0.301319
SRF	M6489_1.02	MADS box	-3.31168	-3.28054	-3.10959	0.325401
MEF2D	M5617_1.02	MADS box	-3.35131	-2.63974	-2.57183	0.144757
MEF2D	M6342_1.02	MADS box	-2.72538	-2.42193	-2.30015	0.244518
MEF2B	M5616_1.02	MADS box	-3.19627	-3.32158	-3.22825	0.193373
MBD2	M6337_1.02	MBD	-2.53107	-2.53446	-2.34205	0.357918
MECP2	M6339_1.02	MBD	-2.18484	-2.23498	-2.13598	0.203838
CDC5L	M3018_1.02	Myb/SANT	-2.71178	-2.71027	-2.58778	0.245765
CDC5L	M6166_1.02	Myb/SANT	-2.80828	-2.79426	-2.62821	0.317732
MYBL2	M5647_1.02	Myb/SANT	-3.97366	-4.17126	-4.03702	0.265894
MYBL2	M5648_1.02	Myb/SANT	-4.6702	-4.84161	-4.70975	0.261869
MYBL2	M5649_1.02	Myb/SANT	-2.98868	-3.32351	-3.17559	0.288649
MYBL2	M5650_1.02	Myb/SANT	-4.23296	-4.41968	-4.2736	0.285648
MYBL2	M6349_1.02	Myb/SANT	-2.05254	-2.10035	-1.94287	0.304137
MYB	M3068_1.02	Myb/SANT	-3.46876	-3.53403	-3.3141	0.397352
MYB	M3585_1.02	Myb/SANT	-2.18675	-2.29524	-2.12489	0.324472
MYB	M6350_1.02	Myb/SANT	-1.98423	-2.1103	-1.97676	0.264705
TERF2	M1358_1.02	Myb/SANT	-2.88301	-2.96116	-2.83057	0.259696
MYPOP	M1359_1.02	Myb/SANT	-2.82983	-3.1855	-2.98934	0.363444
MYBL1	M5643_1.02	Myb/SANT	-3.1749	-3.34353	-3.20985	0.264953
MYBL1	M5644_1.02	Myb/SANT	-3.81519	-4.01321	-3.89208	0.243395
MYBL1	M5645_1.02	Myb/SANT	-2.96733	-3.32719	-3.17017	0.303411
MYBL1	M5646_1.02	Myb/SANT	-3.99845	-4.16113	-3.99387	0.319635
NR1H4	M6384_1.02	Nuclear receptor	-3.21001	-3.17485	-3.01692	0.304865
NR1H3	M6383_1.02	Nuclear receptor	-5.57384	-5.3732	-5.27341	0.20527
NR2E3	M6391_1.02	Nuclear receptor	-2.7473	-2.72148	-2.58874	0.263354
RORA	M1899_1.02	Nuclear receptor	-2.68185	-2.59018	-2.45642	0.26508
RORA	M1900_1.02	Nuclear receptor	-3.64698	-3.68022	-3.49691	0.344317
RORA	M3837_1.02	Nuclear receptor	-2.88132	-2.88745	-2.69553	0.35719
RORA	M3838_1.02	Nuclear receptor	-3.74638	-3.74335	-3.57762	0.317229
RORA	M5786_1.02	Nuclear receptor	-5.02335	-4.88873	-4.70991	0.337502
RORA	M5787_1.02	Nuclear receptor	-5.43412	-5.50467	-5.36123	0.281268
RORA	M6454_1.02	Nuclear receptor	-3.18699	-3.2134	-3.07221	0.277548
RARB	M5764_1.02	Nuclear receptor	-4.75247	-4.89289	-4.8196	0.155285
RARB	M6445_1.02	Nuclear receptor	-2.51713	-2.34871	-2.12816	0.398204
PGR	M6436_1.02	Nuclear receptor	-2.58436	-2.55871	-2.38168	0.334774
PGR	M6437_1.02	Nuclear receptor	-1.90145	-1.87183	-1.77035	0.208388
ESR1	M1934_1.02	Nuclear receptor	-3.46138	-3.35988	-3.13999	0.39728
ESR1	M3206_1.02	Nuclear receptor	-3.17068	-3.29088	-3.08001	0.384639
ESR1	M4564_1.02	Nuclear receptor	-2.80874	-2.67602	-2.46392	0.386384
ESR1	M4696_1.02	Nuclear receptor	-3.3868	-3.3676	-3.14392	0.402523
ESR1	M4697_1.02	Nuclear receptor	-2.29043	-2.20635	-2.08394	0.245606
ESR1	M5403_1.02	Nuclear receptor	-4.51743	-4.52422	-4.38573	0.273038
ESR1	M6217_1.02	Nuclear receptor	-3.27254	-3.21266	-3.00374	0.381871
HNF4A	M1936_1.02	Nuclear receptor	-3.02465	-2.90233	-2.71379	0.352162
HNF4A	M3414_1.02	Nuclear receptor	-3.44939	-3.40662	-3.22127	0.347393
HNF4A	M3415_1.02	Nuclear receptor	-3.28408	-3.21207	-2.97359	0.422556
HNF4A	M4698_1.02	Nuclear receptor	-3.0254	-2.91869	-2.72897	0.353925
HNF4A	M4699_1.02	Nuclear receptor	-2.19241	-2.11148	-2.08616	0.0566322
HNF4A	M5524_1.02	Nuclear receptor	-4.1016	-4.08954	-3.95381	0.268394
HNF4A	M5525_1.02	Nuclear receptor	-4.02562	-4.01595	-3.87456	0.277879
HNF4A	M5526_1.02	Nuclear receptor	-4.27742	-4.27153	-4.11834	0.297231
HNF4A	M5527_1.02	Nuclear receptor	-4.21392	-4.07391	-3.97365	0.206148
HNF4A	M5528_1.02	Nuclear receptor	-4.2672	-4.21738	-4.07054	0.286882
HNF4A	M5529_1.02	Nuclear receptor	-4.07094	-4.043	-3.91616	0.253275
HNF4A	M6283_1.02	Nuclear receptor	-2.7298	-2.64387	-2.48379	0.308304
VDR	M5946_1.02	Nuclear receptor	-4.29664	-4.28571	-4.15892	0.253205
VDR	M6532_1.02	Nuclear receptor	-1.94365	-1.84783	-1.75454	0.193309
VDR	M6533_1.02	Nuclear receptor	-3.03848	-3.05432	-2.87482	0.338546
PPARD	M6432_1.02	Nuclear receptor	-2.87262	-2.80617	-2.63997	0.317983
NR2E1	M1432_1.02	Nuclear receptor	-2.61141	-2.43682	-2.25199	0.346606
NR2E1	M5674_1.02	Nuclear receptor	-2.38032	-2.3334	-2.23306	0.206289
NR2E1	M5675_1.02	Nuclear receptor	-2.94174	-2.87488	-2.74514	0.258254
NR3C1	M3356_1.02	Nuclear receptor	-3.47209	-3.34109	-3.16976	0.325974
NR3C1	M3359_1.02	Nuclear receptor	-3.24656	-3.21502	-2.98569	0.410242
NR3C1	M4428_1.02	Nuclear receptor	-3.04784	-3.02469	-2.84433	0.339857
NR3C1	M4440_1.02	Nuclear receptor	-3.66994	-3.60061	-3.33923	0.452198
NR3C1	M5683_1.02	Nuclear receptor	-4.35902	-4.35966	-4.14813	0.38558
NR3C1	M6260_1.02	Nuclear receptor	-2.95437	-2.8967	-2.6661	0.411972
NR3C1	M6261_1.02	Nuclear receptor	-1.96827	-1.90981	-1.83614	0.156009
NR5A2	M6396_1.02	Nuclear receptor	-2.44917	-2.38579	-2.22304	0.312533
NR4A3	M6395_1.02	Nuclear receptor	-3.16805	-3.00011	-2.91071	0.186042
ESRRB	M5410_1.02	Nuclear receptor	-3.38413	-3.25996	-3.13904	0.243029
ESRRB	M6215_1.02	Nuclear receptor	-2.62942	-2.56242	-2.46113	0.20804
NR2C1	M6389_1.02	Nuclear receptor	-2.78974	-2.68593	-2.52041	0.316913
NR4A1	M6393_1.02	Nuclear receptor	-2.55512	-2.45808	-2.34561	0.228157
THRA	M5936_1.02	Nuclear receptor	-4.70674	-4.69849	-4.54657	0.295179
THRA	M6521_1.02	Nuclear receptor	-2.38023	-2.23598	-2.07118	0.315781
THRA	M6522_1.02	Nuclear receptor	-2.94548	-2.71316	-2.33167	0.584563
NR1D1	M6382_1.02	Nuclear receptor	-3.19452	-3.21275	-3.06111	0.29473
NR1H2	M6383_1.02	Nuclear receptor	-5.57384	-5.3732	-5.27341	0.20527
RARA	M5758_1.02	Nuclear receptor	-4.03298	-4.08736	-3.92269	0.315562
RARA	M5759_1.02	Nuclear receptor	-4.37779	-4.69097	-4.60192	0.185382
RARA	M5760_1.02	Nuclear receptor	-4.41193	-4.32132	-4.17769	0.281598
RARA	M5761_1.02	Nuclear receptor	-4.02088	-4.07821	-3.97955	0.20321
RARA	M5762_1.02	Nuclear receptor	-4.04934	-4.09165	-3.93542	0.302125
RARA	M5763_1.02	Nuclear receptor	-4.49707	-4.403	-4.26271	0.276049
RARA	M6443_1.02	Nuclear receptor	-2.50809	-2.34686	-2.27955	0.143583
RARA	M6444_1.02	Nuclear receptor	-3.11242	-3.09205	-2.89185	0.369334
PPARG	M1894_1.02	Nuclear receptor	-4.22484	-4.19606	-4.02738	0.321868
PPARG	M3783_1.02	Nuclear receptor	-4.98388	-4.78402	-4.56174	0.400593
PPARG	M3784_1.02	Nuclear receptor	-5.55964	-5.51295	-5.3561	0.303132
PPARG	M3785_1.02	Nuclear receptor	-3.51044	-3.45303	-3.2772	0.332937
PPARG	M6433_1.02	Nuclear receptor	-3.15372	-3.06604	-2.87468	0.356363
PPARG	M6434_1.02	Nuclear receptor	-2.25654	-2.20264	-2.09393	0.221448
NR5A1	M6498_1.02	Nuclear receptor	-2.25977	-2.22396	-2.10097	0.246621
ESR2	M2065_1.02	Nuclear receptor	-3.01411	-2.97183	-2.77947	0.357845
ESR2	M6218_1.02	Nuclear receptor	-2.95664	-2.9826	-2.79997	0.343299
ESR2	M6219_1.02	Nuclear receptor	-2.23618	-2.16367	-2.07097	0.192209
RXRG	M5800_1.02	Nuclear receptor	-4.20406	-3.96606	-3.86439	0.208714
RXRG	M5801_1.02	Nuclear receptor	-4.42016	-4.45885	-4.36777	0.189188
RXRG	M5802_1.02	Nuclear receptor	-4.64785	-4.35007	-4.26821	0.171806
RXRG	M5803_1.02	Nuclear receptor	-4.65732	-4.67085	-4.58075	0.187353
RXRG	M6462_1.02	Nuclear receptor	-3.56449	-3.49496	-3.37597	0.239648
NR1I3	M6387_1.02	Nuclear receptor	-3.34803	-3.354	-3.15676	0.365007
NR1I3	M6388_1.02	Nuclear receptor	-2.13304	-2.03702	-1.91755	0.240505
RORC	M6455_1.02	Nuclear receptor	-3.38961	-3.40753	-3.25618	0.294245
NR1I2	M6385_1.02	Nuclear receptor	-3.2273	-3.26097	-3.04367	0.39368
NR1I2	M6386_1.02	Nuclear receptor	-2.08389	-1.97084	-1.85411	0.235685
NR6A1	M3339_1.02	Nuclear receptor	-4.12753	-4.06007	-3.8793	0.340479
NR6A1	M6397_1.02	Nuclear receptor	-3.31966	-3.24035	-3.1249	0.233434
THRB	M5937_1.02	Nuclear receptor	-4.63677	-4.6347	-4.47334	0.31033
THRB	M5938_1.02	Nuclear receptor	-4.70424	-4.63952	-4.46878	0.325069
THRB	M5939_1.02	Nuclear receptor	-4.76661	-4.74354	-4.55501	0.352166
THRB	M6523_1.02	Nuclear receptor	-2.96607	-2.737	-2.47005	0.459182
THRB	M6524_1.02	Nuclear receptor	-2.44642	-2.2906	-2.15556	0.267239
NR3C2	M1433_1.02	Nuclear receptor	-1.93845	-1.97479	-1.79425	0.340124
NR3C2	M5684_1.02	Nuclear receptor	-4.29224	-4.28716	-4.0759	0.385202
NR3C2	M6338_1.02	Nuclear receptor	-2.86961	-2.84602	-2.65363	0.357887
NR4A2	M5685_1.02	Nuclear receptor	-4.36726	-4.35964	-4.17807	0.341685
NR4A2	M5686_1.02	Nuclear receptor	-4.92255	-4.86732	-4.7784	0.185152
NR4A2	M5687_1.02	Nuclear receptor	-3.01622	-2.955	-2.83857	0.235171
NR4A2	M6394_1.02	Nuclear receptor	-2.46476	-2.4009	-2.31361	0.182073
NR2F6	M1434_1.02	Nuclear receptor	-1.95336	-1.99359	-1.8394	0.298857
NR2F6	M5680_1.02	Nuclear receptor	-3.82726	-3.94989	-3.8553	0.195707
NR2F6	M5681_1.02	Nuclear receptor	-4.28522	-4.0081	-3.91158	0.199273
NR2F6	M5682_1.02	Nuclear receptor	-3.6087	-3.48883	-3.35336	0.26797
NR2F6	M6392_1.02	Nuclear receptor	-3.01288	-2.93309	-2.71442	0.395604
HNF4G	M2286_1.02	Nuclear receptor	-2.9678	-2.8465	-2.65426	0.357677
HNF4G	M6284_1.02	Nuclear receptor	-2.9011	-2.78675	-2.65492	0.261813
AR	M1841_1.02	Nuclear receptor	-2.89618	-2.8655	-2.64564	0.397243
AR	M5288_1.02	Nuclear receptor	-4.11897	-4.14546	-3.93982	0.37719
AR	M5289_1.02	Nuclear receptor	-4.21121	-4.18856	-3.99593	0.35825
AR	M6142_1.02	Nuclear receptor	-3.1294	-3.12953	-2.92774	0.371647
RARG	M1435_1.02	Nuclear receptor	-2.16496	-2.15197	-1.97956	0.327656
RARG	M5765_1.02	Nuclear receptor	-3.92408	-4.02183	-3.88525	0.26984
RARG	M5766_1.02	Nuclear receptor	-4.53055	-4.41144	-4.24974	0.310875
RARG	M5767_1.02	Nuclear receptor	-3.87165	-4.01981	-3.83132	0.352093
RARG	M5768_1.02	Nuclear receptor	-4.52115	-4.5031	-4.42429	0.165947
RARG	M5769_1.02	Nuclear receptor	-4.50309	-4.45499	-4.31664	0.272815
RARG	M5770_1.02	Nuclear receptor	-3.4231	-3.20963	-3.05539	0.298923
RARG	M6446_1.02	Nuclear receptor	-3.1571	-2.86342	-2.66783	0.362601
RARG	M6447_1.02	Nuclear receptor	-2.13903	-1.99121	-1.91852	0.154113
ESRRA	M2384_1.02	Nuclear receptor	-2.92883	-2.80843	-2.66437	0.282304
ESRRA	M4438_1.02	Nuclear receptor	-3.01071	-2.99235	-2.81104	0.341297
ESRRA	M4663_1.02	Nuclear receptor	-3.51198	-3.51793	-3.28051	0.42114
ESRRA	M5404_1.02	Nuclear receptor	-2.93369	-2.85531	-2.7065	0.29011
ESRRA	M5405_1.02	Nuclear receptor	-4.46175	-4.43325	-4.30833	0.249962
ESRRA	M5406_1.02	Nuclear receptor	-4.49122	-4.38461	-4.22967	0.300059
ESRRA	M5407_1.02	Nuclear receptor	-2.7443	-2.69186	-2.53859	0.297355
ESRRA	M5408_1.02	Nuclear receptor	-4.14556	-4.08985	-3.9598	0.25878
ESRRA	M5409_1.02	Nuclear receptor	-4.093	-4.01966	-3.84411	0.332508
ESRRA	M6214_1.02	Nuclear receptor	-2.3939	-2.30919	-2.20511	0.213092
NR2F1	M1851_1.02	Nuclear receptor	-3.12158	-3.05325	-2.89754	0.301296
NR2F1	M5676_1.02	Nuclear receptor	-4.0791	-3.85944	-3.72138	0.272313
NR2F1	M5677_1.02	Nuclear receptor	-3.54985	-3.16165	-3.01426	0.28779
NR2F1	M5678_1.02	Nuclear receptor	-2.30725	-2.20768	-2.08311	0.249351
NR2F1	M5679_1.02	Nuclear receptor	-2.81354	-2.50832	-2.28924	0.396158
NR2F1	M6176_1.02	Nuclear receptor	-2.60165	-2.56823	-2.42489	0.281116
NR2F1	M6177_1.02	Nuclear receptor	-2.33146	-2.25649	-2.15577	0.206981
NR2C2	M2303_1.02	Nuclear receptor	-3.09494	-2.99736	-2.84014	0.303723
NR2C2	M4549_1.02	Nuclear receptor	-3.43414	-3.45365	-3.28345	0.324221
NR2C2	M4554_1.02	Nuclear receptor	-3.51028	-3.57514	-3.39335	0.342035
NR2C2	M4602_1.02	Nuclear receptor	-3.59596	-3.62942	-3.46825	0.310033
NR2C2	M4700_1.02	Nuclear receptor	-3.62423	-3.72397	-3.55386	0.324092
NR2C2	M4701_1.02	Nuclear receptor	-2.92604	-2.8856	-2.81061	0.158584
NR2C2	M5673_1.02	Nuclear receptor	-3.45314	-3.36567	-3.2315	0.265773
NR2C2	M6390_1.02	Nuclear receptor	-2.58735	-2.49624	-2.35013	0.285683
NR2F2	M2960_1.02	Nuclear receptor	-3.48213	-2.81908	-2.65986	0.306924
NR2F2	M4702_1.02	Nuclear receptor	-2.12368	-1.99475	-1.91124	0.174924
NR2F2	M4703_1.02	Nuclear receptor	-2.27211	-2.24852	-2.13874	0.223375
NR2F2	M6178_1.02	Nuclear receptor	-2.4394	-2.27839	-2.14536	0.263858
NR2F2	M6179_1.02	Nuclear receptor	-2.67308	-2.5472	-2.38368	0.31375
RXRA	M4511_1.02	Nuclear receptor	-2.13115	-2.01258	-1.89806	0.231787
RXRA	M4576_1.02	Nuclear receptor	-2.59803	-2.49284	-2.28881	0.37486
RXRA	M5795_1.02	Nuclear receptor	-4.20362	-3.96071	-3.86226	0.202831
RXRA	M5796_1.02	Nuclear receptor	-3.91402	-3.903	-3.79519	0.219829
RXRA	M5797_1.02	Nuclear receptor	-4.27507	-4.02235	-3.92612	0.198741
RXRA	M5798_1.02	Nuclear receptor	-3.9246	-4.00877	-3.89504	0.230399
RXRA	M6460_1.02	Nuclear receptor	-2.5847	-2.47339	-2.32477	0.289812
PPARA	M3781_1.02	Nuclear receptor	-4.9604	-4.87858	-4.73883	0.275145
PPARA	M6430_1.02	Nuclear receptor	-2.32617	-2.21319	-2.13999	0.155099
PPARA	M6431_1.02	Nuclear receptor	-2.81512	-2.7276	-2.58	0.288121
ESRRG	M5411_1.02	Nuclear receptor	-4.41265	-4.33362	-4.19068	0.280446
ESRRG	M5412_1.02	Nuclear receptor	-4.57096	-4.5689	-4.43894	0.258613
ESRRG	M5413_1.02	Nuclear receptor	-2.82247	-2.76434	-2.64583	0.23881
ESRRG	M6216_1.02	Nuclear receptor	-2.57999	-2.49865	-2.41608	0.173149
RXRB	M5799_1.02	Nuclear receptor	-4.29706	-4.03821	-3.94428	0.194488
RXRB	M6461_1.02	Nuclear receptor	-2.36667	-2.20283	-2.03289	0.323821
RXRB	M1455_1.02	Nuclear receptor	-2.25475	-2.17697	-2.03989	0.270665
RXRB	M1455_1.02	Nuclear receptor	-2.25475	-2.17697	-2.03989	0.270665
RXRB	M1455_1.02	Nuclear receptor	-2.25475	-2.17697	-2.03989	0.270665
RXRB	M1455_1.02	Nuclear receptor	-2.25475	-2.17697	-2.03989	0.270665
RXRB	M1455_1.02	Nuclear receptor	-2.25475	-2.17697	-2.03989	0.270665
TP63	M2321_1.02	p53	-3.42528	-3.27421	-3.02882	0.431658
TP63	M5940_1.02	p53	-4.90924	-4.95276	-4.81329	0.274679
TP63	M6404_1.02	p53	-2.4562	-2.48871	-2.33642	0.295779
TP73	M6115_1.02	p53	-2.81976	-2.73595	-2.59971	0.26927
TP73	M6116_1.02	p53	-3.5344	-3.54583	-3.35041	0.362347
TP73	M6117_1.02	p53	-2.84224	-2.81948	-2.62491	0.361103
TP73	M6405_1.02	p53	-2.33817	-2.33442	-2.13926	0.361971
TP53	M1929_1.02	p53	-3.54603	-3.54763	-3.40128	0.286075
TP53	M3698_1.02	p53	-6.6217	-6.93637	-6.83032	0.216667
TP53	M3699_1.02	p53	-2.27672	-2.31645	-2.14968	0.318878
TP53	M6403_1.02	p53	-3.80096	-3.84118	-3.66106	0.339496
PAX8	M6411_1.02	Paired box	-2.57258	-2.66142	-2.47645	0.34683
PAX1	M5702_1.02	Paired box	-4.38562	-4.52254	-4.38573	0.270223
PAX5	M1848_1.02	Paired box	-3.1041	-2.84152	-2.60341	0.422048
PAX5	M3720_1.02	Paired box	-4.29543	-4.3101	-4.03965	0.463525
PAX5	M3721_1.02	Paired box	-5.78696	-5.60544	-5.36197	0.429138
PAX5	M4471_1.02	Paired box	-2.88971	-2.85438	-2.70218	0.295622
PAX5	M4472_1.02	Paired box	-2.8752	-2.83873	-2.68699	0.294883
PAX5	M4487_1.02	Paired box	-2.87753	-2.91998	-2.7664	0.297866
PAX5	M4492_1.02	Paired box	-2.83808	-2.8433	-2.68191	0.310385
PAX5	M4704_1.02	Paired box	-2.9872	-2.99687	-2.85799	0.273696
PAX5	M4705_1.02	Paired box	-2.42003	-2.51284	-2.40858	0.213422
PAX5	M5707_1.02	Paired box	-3.74259	-3.90816	-3.72476	0.344456
PAX5	M6408_1.02	Paired box	-3.01525	-2.93044	-2.71329	0.393466
PAX5	M6409_1.02	Paired box	-2.0671	-1.88116	-1.73781	0.28113
PAX9	M5711_1.02	Paired box	-4.70511	-4.83395	-4.71338	0.242424
LCOR	M1507_1.02	Pipsqueak	-2.05652	-2.01848	-1.79441	0.403063
PROX1	M5753_1.02	Prospero	-3.70235	-3.84659	-3.75105	0.197473
NFATC3	M1517_1.02	Rel	-2.20747	-2.14423	-1.96271	0.341616
NFATC3	M6364_1.02	Rel	-2.27336	-2.15018	-2.03344	0.235705
NFKB2	M5669_1.02	Rel	-3.46087	-3.52656	-3.36497	0.310701
NFKB2	M6370_1.02	Rel	-2.39982	-2.35978	-2.21864	0.277477
NFATC4	M6365_1.02	Rel	-2.20082	-2.05457	-1.86352	0.355899
NFATC2	M1518_1.02	Rel	-2.11602	-2.05006	-1.88565	0.315157
NFATC2	M6363_1.02	Rel	-2.26763	-2.10746	-1.95797	0.291216
NFAT5	M5655_1.02	Rel	-3.60083	-3.50973	-3.35956	0.292332
NFAT5	M6366_1.02	Rel	-3.36018	-3.24418	-3.06593	0.336625
RELB	M6448_1.02	Rel	-2.55837	-2.52561	-2.37091	0.299674
NFKB1	M1928_1.02	Rel	-2.83989	-2.7579	-2.60165	0.302167
NFKB1	M3622_1.02	Rel	-3.14781	-3.0623	-2.97351	0.184904
NFKB1	M3624_1.02	Rel	-3.31788	-3.31314	-3.17616	0.2705
NFKB1	M3625_1.02	Rel	-3.10081	-3.06192	-2.86597	0.363133
NFKB1	M5668_1.02	Rel	-3.98511	-4.09092	-4.00195	0.185237
NFKB1	M6369_1.02	Rel	-2.75815	-2.52089	-2.39899	0.244729
NFATC1	M5656_1.02	Rel	-4.03032	-3.93406	-3.71997	0.389191
NFATC1	M5657_1.02	Rel	-4.13047	-4.12166	-3.9905	0.26067
NFATC1	M5658_1.02	Rel	-4.09786	-4.04613	-3.91991	0.252212
NFATC1	M6361_1.02	Rel	-3.15619	-3.09971	-2.9376	0.311529
NFATC1	M6362_1.02	Rel	-2.54536	-2.45729	-2.28835	0.322275
REL	M1924_1.02	Rel	-2.44858	-2.48209	-2.33242	0.291502
REL	M3091_1.02	Rel	-2.45275	-2.48457	-2.33471	0.291828
REL	M6449_1.02	Rel	-2.64157	-2.59827	-2.40951	0.352501
RELA	M1930_1.02	Rel	-2.95871	-2.92039	-2.8083	0.227477
RELA	M3623_1.02	Rel	-3.02857	-2.9875	-2.85874	0.256569
RELA	M4444_1.02	Rel	-3.14861	-3.09256	-2.90424	0.35184
RELA	M4468_1.02	Rel	-3.05502	-2.9986	-2.80602	0.358182
RELA	M4485_1.02	Rel	-3.19119	-3.11696	-2.90793	0.382027
RELA	M4491_1.02	Rel	-3.20473	-3.13905	-2.9264	0.387151
RELA	M4494_1.02	Rel	-3.16864	-3.10449	-2.91388	0.355249
RELA	M4495_1.02	Rel	-3.17089	-3.09895	-2.89117	0.380239
RELA	M4496_1.02	Rel	-3.17661	-3.10755	-2.89752	0.383436
RELA	M4497_1.02	Rel	-2.93019	-2.87832	-2.75287	0.250875
RELA	M4498_1.02	Rel	-3.08085	-3.02866	-2.86343	0.316458
RELA	M4499_1.02	Rel	-3.19318	-3.12103	-2.9076	0.38826
RELA	M6511_1.02	Rel	-2.84039	-2.78897	-2.6474	0.278172
RFX3	M5775_1.02	RFX	-4.00035	-3.74948	-3.53233	0.393478
RFX3	M5776_1.02	RFX	-4.48094	-4.3706	-4.1967	0.329962
RFX3	M6453_1.02	RFX	-3.61933	-3.52766	-3.35836	0.322826
RFX2	M1527_1.02	RFX	-2.30347	-2.41523	-2.2585	0.302935
RFX2	M2392_1.02	RFX	-3.82535	-3.63588	-3.33043	0.505071
RFX2	M5773_1.02	RFX	-4.46958	-4.02452	-3.84071	0.345078
RFX2	M5774_1.02	RFX	-4.87987	-4.6694	-4.52583	0.281498
RFX2	M6452_1.02	RFX	-2.98823	-2.99385	-2.84131	0.296182
RFX4	M5777_1.02	RFX	-3.67848	-3.60204	-3.3844	0.394155
RFX4	M5778_1.02	RFX	-4.2673	-4.21851	-4.03859	0.339176
RFX1	M3829_1.02	RFX	-3.35623	-3.39133	-3.16269	0.409317
RFX1	M3830_1.02	RFX	-3.44448	-3.41445	-3.16318	0.439301
RFX1	M6451_1.02	RFX	-2.82182	-2.83906	-2.69077	0.289264
RFX5	M2309_1.02	RFX	-2.92695	-2.84634	-2.65079	0.362549
RFX5	M4476_1.02	RFX	-2.85698	-2.89989	-2.73171	0.321077
RFX5	M4510_1.02	RFX	-3.54431	-3.4564	-3.25021	0.377983
RFX5	M4546_1.02	RFX	-2.79663	-2.82551	-2.64956	0.333113
RFX5	M4575_1.02	RFX	-3.04247	-2.97777	-2.78713	0.355293
RFX5	M5779_1.02	RFX	-4.42031	-4.01502	-3.82232	0.358351
RFX5	M5780_1.02	RFX	-4.40044	-4.01297	-3.81446	0.366885
RFX5	M5781_1.02	RFX	-4.40044	-4.01297	-3.81446	0.366885
RFX7	M1529_1.02	RFX	-2.1835	-2.29418	-2.13438	0.307854
RFX6	M1526_1.02	RFX	-2.1005	-2.073	-1.89024	0.343482
RFX8	M1537_1.02	RFX	-2.30643	-2.40144	-2.27129	0.258959
RUNX3	M5791_1.02	Runt	-3.87672	-3.95814	-3.819	0.27413
RUNX3	M5792_1.02	Runt	-2.67512	-2.77271	-2.63991	0.263452
RUNX3	M5793_1.02	Runt	-3.99893	-4.05723	-3.87511	0.342517
RUNX3	M5794_1.02	Runt	-2.64017	-2.70986	-2.58103	0.256678
RUNX3	M6459_1.02	Runt	-3.15543	-3.15736	-2.99663	0.30933
RUNX2	M2310_1.02	Runt	-2.82692	-2.7333	-2.52514	0.38078
RUNX2	M5788_1.02	Runt	-3.7907	-3.89168	-3.75594	0.268411
RUNX2	M5789_1.02	Runt	-4.06126	-4.11483	-3.94945	0.316691
RUNX2	M5790_1.02	Runt	-2.57377	-2.68267	-2.57628	0.217282
RUNX2	M6458_1.02	Runt	-2.40113	-2.31892	-2.14514	0.329785
RUNX1	M2925_1.02	Runt	-2.29454	-2.30901	-2.2821	0.0600783
RUNX1	M6457_1.02	Runt	-2.40245	-2.4073	-2.24518	0.31153
GMEB2	M5493_1.02	SAND	-2.38507	-2.83877	-2.6965	0.279348
GMEB2	M5494_1.02	SAND	-4.59885	-4.84474	-4.74201	0.210662
GMEB2	M5495_1.02	SAND	-4.38786	-4.59521	-4.4531	0.279071
GMEB2	M5496_1.02	SAND	-2.8072	-3.20742	-3.10983	0.201253
AIRE	M6140_1.02	SAND	-3.00991	-3.00476	-2.79496	0.383128
GMEB1	M1545_1.02	SAND	-2.24068	-2.63226	-2.45303	0.338126
NFIX	M5664_1.02	SMAD	-3.42819	-3.40915	-3.20049	0.381502
NFIX	M5665_1.02	SMAD	-1.98025	-1.98529	-1.77837	0.37901
NFIX	M5666_1.02	SMAD	-2.44048	-2.47567	-2.30145	0.330447
NFIX	M5667_1.02	SMAD	-3.64445	-3.63887	-3.44974	0.35306
SMAD4	M6466_1.02	SMAD	-2.13702	-2.14778	-2.00205	0.285057
NFIC	M1970_1.02	SMAD	-1.72064	-1.64567	-1.56604	0.167544
NFIB	M5662_1.02	SMAD	-4.07645	-4.0564	-3.88626	0.324139
NFIA	M5660_1.02	SMAD	-4.09295	-4.07199	-3.89886	0.328767
NFIA	M5661_1.02	SMAD	-2.48685	-2.52546	-2.29712	0.408906
SMAD3	M5808_1.02	SMAD	-3.6389	-3.82012	-3.73239	0.182915
SMAD3	M6465_1.02	SMAD	-2.17108	-2.16317	-2.00088	0.311818
SMAD1	M6463_1.02	SMAD	-2.4417	-2.32901	-2.18808	0.277104
SOX8	M5838_1.02	Sox	-5.18588	-5.10686	-5.01874	0.183642
SOX8	M5839_1.02	Sox	-4.24553	-4.22046	-4.13986	0.169386
SOX8	M5840_1.02	Sox	-4.85381	-4.80121	-4.68435	0.235918
SOX8	M5841_1.02	Sox	-4.9875	-4.97835	-4.86535	0.229088
SOX8	M5842_1.02	Sox	-4.63258	-4.61336	-4.5394	0.156602
SOX8	M5843_1.02	Sox	-5.05362	-4.98959	-4.91836	0.151255
SOX8	M5844_1.02	Sox	-4.26072	-4.24203	-4.16889	0.155001
SOX8	M5845_1.02	Sox	-5.2387	-5.27382	-5.17231	0.208425
SOX30	M1589_1.02	Sox	-1.99412	-1.97917	-1.76685	0.386689
HMG20B	M1582_1.02	Sox	-2.26927	-2.15922	-1.89642	0.453983
CIC	M1581_1.02	Sox	-2.48961	-2.46776	-2.28022	0.350684
TCF7	M6506_1.02	Sox	-2.53881	-2.52315	-2.3517	0.326172
SOX10	M5810_1.02	Sox	-4.83703	-4.78774	-4.71538	0.153492
SOX10	M5811_1.02	Sox	-5.46859	-5.38265	-5.31445	0.145325
SOX10	M5812_1.02	Sox	-5.21542	-5.20655	-5.13222	0.157315
SOX10	M5813_1.02	Sox	-5.15653	-5.12962	-5.05653	0.154882
SOX10	M5814_1.02	Sox	-4.72503	-4.72424	-4.66006	0.137387
SOX10	M6470_1.02	Sox	-1.941	-1.94889	-1.84594	0.211056
HBP1	M6269_1.02	Sox	-2.39119	-2.40224	-2.27058	0.261511
BBX	M1583_1.02	Sox	-3.48521	-3.4941	-3.4881	0.0137035
SOX4	M1578_1.02	Sox	-2.21717	-2.21191	-2.14028	0.152036
SOX4	M5834_1.02	Sox	-5.04416	-5.01045	-4.9189	0.190067
SOX4	M6476_1.02	Sox	-2.7151	-2.72704	-2.60353	0.247515
SOX21	M5825_1.02	Sox	-4.30234	-4.26353	-4.15776	0.216153
SOX21	M5826_1.02	Sox	-4.24912	-4.23952	-4.10359	0.26873
SOX21	M5827_1.02	Sox	-3.72674	-3.7421	-3.62779	0.231409
SOX21	M5828_1.02	Sox	-3.88993	-3.86262	-3.76622	0.199071
SOX9	M1904_1.02	Sox	-2.31477	-2.37256	-2.25491	0.237305
SOX9	M3916_1.02	Sox	-2.69703	-2.70469	-2.48792	0.392945
SOX9	M5846_1.02	Sox	-2.19288	-2.25073	-2.10409	0.286569
SOX9	M5847_1.02	Sox	-5.342	-5.27101	-5.20295	0.145047
SOX9	M5848_1.02	Sox	-5.4856	-5.42095	-5.32858	0.191601
SOX9	M5849_1.02	Sox	-5.29145	-5.24864	-5.17136	0.163012
SOX9	M5850_1.02	Sox	-4.87833	-4.82924	-4.72007	0.222265
SOX9	M5851_1.02	Sox	-4.95343	-4.95972	-4.83799	0.244444
SOX9	M5852_1.02	Sox	-4.89498	-4.85642	-4.72669	0.258238
SOX9	M6478_1.02	Sox	-2.58284	-2.60654	-2.47582	0.259918
SOX15	M5818_1.02	Sox	-4.86629	-4.78227	-4.71471	0.144061
SOX15	M5819_1.02	Sox	-5.00177	-5.02664	-4.94922	0.16327
SOX15	M5820_1.02	Sox	-4.94979	-4.79911	-4.71956	0.167377
SOX15	M6472_1.02	Sox	-2.19746	-2.21279	-2.14921	0.136198
SOX5	M3913_1.02	Sox	-2.42875	-2.48665	-2.27862	0.380606
SOX5	M6477_1.02	Sox	-2.33185	-2.3912	-2.27735	0.230596
SOX3	M1592_1.02	Sox	-2.03927	-2.1016	-1.95219	0.291089
LEF1	M5596_1.02	Sox	-3.41945	-3.39283	-3.24278	0.292124
LEF1	M6327_1.02	Sox	-2.26895	-2.23467	-2.18127	0.115702
SOX13	M6471_1.02	Sox	-1.80445	-1.77203	-1.62063	0.29433
TCF7L2	M2319_1.02	Sox	-2.81391	-2.76902	-2.57795	0.355932
TCF7L2	M6512_1.02	Sox	-2.4981	-2.45957	-2.2946	0.316043
TCF7L1	M5903_1.02	Sox	-3.16232	-3.11929	-3.02117	0.202213
SOX17	M6473_1.02	Sox	-3.76233	-3.73887	-3.53864	0.369376
SOX14	M5815_1.02	Sox	-3.88541	-3.94187	-3.85634	0.178762
SOX14	M5816_1.02	Sox	-4.11948	-4.06057	-3.92396	0.269896
SOX14	M5817_1.02	Sox	-3.57018	-3.5487	-3.43903	0.223159
SOX7	M5835_1.02	Sox	-4.29558	-4.2327	-4.10075	0.262007
SOX7	M5836_1.02	Sox	-4.49186	-4.4272	-4.29005	0.270788
SOX7	M5837_1.02	Sox	-4.46144	-4.41166	-4.26702	0.283267
SOX11	M1601_1.02	Sox	-1.75944	-1.7644	-1.54175	0.401112
SOX12	M1594_1.02	Sox	-1.87103	-1.86789	-1.64535	0.400961
SOX2	M5824_1.02	Sox	-4.57851	-4.52745	-4.39107	0.269504
SOX2	M5829_1.02	Sox	-4.22704	-4.17464	-4.04	0.266564
SOX2	M5830_1.02	Sox	-4.45201	-4.47772	-4.30794	0.323572
SOX2	M5831_1.02	Sox	-4.68662	-4.59073	-4.45585	0.266976
SOX2	M5832_1.02	Sox	-4.71002	-4.75398	-4.62188	0.262273
SOX2	M5833_1.02	Sox	-4.15209	-4.06215	-3.93118	0.260338
SOX2	M6475_1.02	Sox	-2.97522	-2.92229	-2.75465	0.320222
SOX1	M1605_1.02	Sox	-2.62615	-2.53073	-2.37932	0.294343
SRY	M1911_1.02	Sox	-1.92224	-1.91974	-1.76706	0.29641
SRY	M3961_1.02	Sox	-1.54018	-1.49609	-1.37567	0.242148
SRY	M3962_1.02	Sox	-2.13856	-2.09975	-1.89185	0.380414
SRY	M5869_1.02	Sox	-4.77647	-4.72903	-4.63775	0.189559
SRY	M5870_1.02	Sox	-4.40587	-4.35683	-4.21395	0.280358
SRY	M5871_1.02	Sox	-4.29489	-4.29859	-4.22051	0.164538
SRY	M5872_1.02	Sox	-4.07588	-4.0467	-3.95878	0.183278
SRY	M6490_1.02	Sox	-1.83707	-1.74312	-1.58506	0.305065
SOX18	M5821_1.02	Sox	-4.55027	-4.48632	-4.38053	0.216187
SOX18	M5822_1.02	Sox	-4.60436	-4.63664	-4.5281	0.221142
SOX18	M5823_1.02	Sox	-4.60488	-4.48279	-4.39036	0.191721
SOX18	M6474_1.02	Sox	-3.23096	-3.21896	-2.98664	0.414306
STAT1	M1955_1.02	STAT	-2.90248	-2.80823	-2.66913	0.27406
STAT1	M3966_1.02	STAT	-4.49196	-4.5929	-4.32906	0.455305
STAT1	M3968_1.02	STAT	-1.74965	-1.68645	-1.52294	0.313733
STAT1	M4547_1.02	STAT	-3.61542	-3.49079	-3.21295	0.472574
STAT1	M4634_1.02	STAT	-2.85525	-2.73964	-2.60281	0.270251
STAT1	M4706_1.02	STAT	-2.82025	-2.7654	-2.59095	0.330804
STAT1	M4707_1.02	STAT	-3.15156	-3.15863	-3.06183	0.199808
STAT1	M6493_1.02	STAT	-3.05227	-2.95648	-2.72768	0.409527
STAT5A	M3985_1.02	STAT	-3.28101	-3.21611	-2.96548	0.438476
STAT5A	M3986_1.02	STAT	-4.19967	-4.15265	-3.88461	0.460548
STAT5A	M3988_1.02	STAT	-1.59128	-1.48398	-1.30718	0.334411
STAT5A	M6491_1.02	STAT	-2.75615	-2.68699	-2.50371	0.344281
STAT4	M3982_1.02	STAT	-1.6526	-1.59722	-1.43165	0.316979
STAT4	M6496_1.02	STAT	-2.67102	-2.57586	-2.39692	0.33769
STAT6	M3992_1.02	STAT	-1.594	-1.45596	-1.2736	0.342892
STAT6	M6497_1.02	STAT	-2.65842	-2.57439	-2.36776	0.378592
STAT3	M1961_1.02	STAT	-2.59043	-2.4715	-2.32105	0.292776
STAT3	M3974_1.02	STAT	-5.05702	-5.17775	-4.96522	0.386994
STAT3	M3975_1.02	STAT	-1.88351	-1.89262	-1.73668	0.301665
STAT3	M4478_1.02	STAT	-3.49549	-3.43227	-3.21926	0.387674
STAT3	M4548_1.02	STAT	-2.70151	-2.62076	-2.41713	0.374298
STAT3	M4641_1.02	STAT	-2.82069	-2.71929	-2.48101	0.422277
STAT3	M4642_1.02	STAT	-2.82069	-2.71929	-2.48101	0.422277
STAT3	M6495_1.02	STAT	-2.74908	-2.64236	-2.49175	0.29305
STAT2	M4635_1.02	STAT	-2.97553	-2.87846	-2.70126	0.335036
STAT2	M6494_1.02	STAT	-2.51424	-2.34955	-2.14038	0.382233
STAT5B	M3990_1.02	STAT	-3.38157	-3.26965	-3.0396	0.411221
STAT5B	M6492_1.02	STAT	-3.21976	-3.10671	-2.91757	0.353068
TBX21	M5889_1.02	T-box	-4.133	-4.20551	-4.04343	0.311472
TBX21	M5890_1.02	T-box	-2.72979	-2.63383	-2.5248	0.222027
TBX21	M5891_1.02	T-box	-4.41802	-4.40557	-4.22099	0.346241
TBX21	M5892_1.02	T-box	-5.13703	-5.16069	-5.06391	0.199772
TBX21	M5893_1.02	T-box	-2.78793	-2.68442	-2.58652	0.201831
TBX21	M5894_1.02	T-box	-5.1132	-5.19685	-5.03167	0.316375
TBX5	M5898_1.02	T-box	-2.0778	-1.99066	-1.88113	0.222913
TBX5	M5899_1.02	T-box	-4.12363	-3.82963	-3.66249	0.319461
TBX5	M6505_1.02	T-box	-2.15297	-2.03784	-1.93548	0.209974
TBX15	M5880_1.02	T-box	-5.74694	-5.65086	-5.55964	0.189455
TBX15	M5881_1.02	T-box	-2.57549	-2.43118	-2.37641	0.118482
TBX2	M5888_1.02	T-box	-3.79425	-3.45857	-3.2603	0.366532
TBX2	M5895_1.02	T-box	-2.51741	-2.49273	-2.33473	0.304978
TBX2	M6503_1.02	T-box	-3.65138	-3.17353	-2.91196	0.452434
TBX4	M5896_1.02	T-box	-2.24343	-2.16483	-2.07112	0.19408
TBX4	M5897_1.02	T-box	-3.82418	-3.58009	-3.3568	0.401994
TBX3	M6504_1.02	T-box	-4.37263	-4.41205	-4.19574	0.392291
TBR1	M5873_1.02	T-box	-2.68633	-2.61696	-2.50849	0.220999
TBR1	M5874_1.02	T-box	-3.14773	-3.15301	-3.06008	0.192626
TBX19	M5882_1.02	T-box	-4.2659	-4.33733	-4.126	0.385289
EOMES	M5396_1.02	T-box	-2.84046	-2.86009	-2.68292	0.334986
EOMES	M5397_1.02	T-box	-4.34713	-4.3974	-4.17169	0.405318
EOMES	M6211_1.02	T-box	-4.61402	-4.92059	-4.836	0.176967
T	M3004_1.02	T-box	-5.80026	-6.11571	-5.90604	0.382937
T	M6164_1.02	T-box	-6.6217	-6.35805	-6.25629	0.208889
TBX20	M5883_1.02	T-box	-3.99113	-4.07422	-3.94694	0.254022
TBX20	M5884_1.02	T-box	-4.8485	-4.84236	-4.70549	0.270318
TBX20	M5885_1.02	T-box	-3.08549	-3.0808	-2.88462	0.363467
TBX20	M5886_1.02	T-box	-2.85086	-2.84915	-2.73975	0.222686
TBX20	M5887_1.02	T-box	-4.19001	-4.21609	-4.07839	0.271724
TBX10	M1628_1.02	T-box	-2.59988	-2.53424	-2.34061	0.359717
TBX1	M5875_1.02	T-box	-4.69998	-4.85017	-4.6936	0.302676
TBX1	M5876_1.02	T-box	-5.86653	-5.82172	-5.73865	0.174089
TBX1	M5877_1.02	T-box	-2.67681	-2.61028	-2.53139	0.166113
TBX1	M5879_1.02	T-box	-5.1693	-5.28605	-5.14637	0.275017
TBP	M4010_1.02	TBP	-2.82982	-2.85416	-2.63111	0.40166
TBP	M4011_1.02	TBP	-2.44553	-2.36109	-2.21642	0.283319
TBP	M4014_1.02	TBP	-2.00347	-1.91042	-1.79539	0.232707
TBP	M4708_1.02	TBP	-2.29034	-2.13391	-2.02745	0.217406
TBP	M6502_1.02	TBP	-2.06961	-1.96096	-1.77362	0.350377
TBPL2	M1641_1.02	TBP	-1.7599	-1.63871	-1.51034	0.255907
TEAD3	M5906_1.02	TEA	-3.61525	-3.60415	-3.42593	0.336598
TEAD3	M5907_1.02	TEA	-2.36341	-2.3553	-2.2681	0.181901
TEAD3	M6508_1.02	TEA	-2.56076	-2.51113	-2.30883	0.372368
TEAD1	M1916_1.02	TEA	-3.10538	-3.06277	-2.91274	0.292118
TEAD1	M5904_1.02	TEA	-2.251	-2.22906	-2.0776	0.294426
TEAD1	M5905_1.02	TEA	-3.56649	-3.52482	-3.35028	0.330955
TEAD1	M6507_1.02	TEA	-2.6144	-2.58649	-2.3983	0.351643
TEAD4	M5908_1.02	TEA	-2.23306	-2.20636	-2.02571	0.340286
TEAD4	M6509_1.02	TEA	-2.70162	-2.62442	-2.49135	0.26392
THAP1	M2389_1.02	THAP finger	-1.87243	-1.82205	-1.67511	0.287041
THAP1	M4636_1.02	THAP finger	-4.41759	-4.22401	-3.94321	0.47616
NFYC	M6373_1.02	Unknown	-3.00169	-2.97551	-2.77737	0.366337
NRF1	M2305_1.02	Unknown	-2.92823	-2.86498	-2.71405	0.293568
NRF1	M5688_1.02	Unknown	-3.93655	-3.57798	-3.43546	0.279768
NRF1	M6398_1.02	Unknown	-2.91409	-2.88915	-2.72437	0.315737
CEBPZ	M6174_1.02	Unknown	-3.1698	-3.08005	-2.95584	0.248757
NFYB	M2301_1.02	Unknown	-3.3233	-3.19688	-2.96538	0.413192
NFYB	M6372_1.02	Unknown	-3.10475	-3.02183	-2.8215	0.369513
SPZ1	M3942_1.02	Unknown	-2.49585	-2.47467	-2.25916	0.39118
SPZ1	M6486_1.02	Unknown	-3.0196	-3.1468	-2.96345	0.344382
NR0B1	M6381_1.02	Unknown	-2.08001	-2.05922	-1.91252	0.286642
BPTF	M3234_1.02	Unknown	-2.36201	-2.14979	-1.89035	0.449739
BPTF	M6163_1.02	Unknown	-2.14152	-1.95925	-1.62844	0.53314
PURA	M6442_1.02	Unknown	-2.35794	-2.20387	-1.95668	0.434011
TOPORS	M3524_1.02	Unknown	-4.83191	-4.6761	-4.56385	0.227757
CPEB1	M5322_1.02	Unknown	-2.04097	-1.98895	-1.8676	0.243786
ZBED1	M5958_1.02	Unknown	-4.68746	-5.10075	-5.0023	0.202823
ZNF350	M6556_1.02	Unknown	-3.91166	-3.85026	-3.63791	0.386733

## Sheet: promoters_tf
Tf name	TF family	Gainability	Disruptability	Hitability	Robustness
AHR	bHLH	-2.76574	-2.98142	-2.82349	0.337893
AHRR	bHLH	-4.38611	-4.70669	-4.50491	0.371622
AIRE	SAND	-3.00991	-3.00476	-2.79496	0.383128
ALX1	Homeodomain	-2.57923	-2.54472	-2.38982	0.376447
ALX3	Homeodomain	-2.43449	-2.50202	-2.30665	0.361705
ALX4	Homeodomain	-2.69604	-2.58049	-2.40028	0.33962
AR	Nuclear receptor	-3.38808	-3.3906	-3.18846	0.374419
ARID2	ARID/BRIGHT	-2.80815	-2.88069	-2.70751	0.328846
ARID3A	ARID/BRIGHT	-2.43059	-2.34998	-2.22045	0.314115
ARID3B	ARID/BRIGHT	-2.2684	-2.13966	-1.9273	0.386746
ARID3C	ARID/BRIGHT	-1.81193	-1.76128	-1.54342	0.394463
ARID5A	ARID/BRIGHT	-2.6344	-2.50909	-2.25823	0.438768
ARID5B	ARID/BRIGHT	-2.61311	-2.51556	-2.35133	0.315716
ARNT	bHLH	-3.22767	-3.30983	-3.02432	0.481218
ARNT2	bHLH	-2.31882	-2.1924	-2.01321	0.338071
ARNTL	bHLH	-3.81926	-3.86468	-3.72214	0.245116
ARNTL2	bHLH	-2.83536	-2.99067	-2.81052	0.339536
ARX	Homeodomain	-2.78975	-2.64439	-2.47169	0.328094
ASCL2	bHLH	-2.30089	-2.09319	-1.89793	0.362115
ATF1	bZIP	-2.90013	-2.82415	-2.71602	0.220392
ATF2	bZIP	-3.24018	-3.40341	-3.32828	0.197253
ATF3	bZIP	-3.07332	-3.16856	-3.03047	0.265884
ATF4	bZIP	-3.37466	-3.44432	-3.29915	0.284136
ATF5	bZIP	-2.60417	-2.48816	-2.34	0.289059
ATF6	bZIP	-3.41267	-3.63685	-3.55094	0.157792
ATF6B	bZIP	-3.41012	-3.69044	-3.66259	0.0621177
ATF7	bZIP	-4.27052	-4.28582	-4.10164	0.345629
ATOH7	bHLH	-2.75793	-2.75873	-2.60042	0.305472
ATOH8	bHLH	-2.31343	-2.12287	-1.98236	0.276404
BACH1	bZIP	-3.57476	-3.58915	-3.37507	0.168763
BACH2	bZIP	-2.727	-2.83885	-2.68981	0.290492
BARHL1	Homeodomain	-1.99257	-2.06515	-1.87833	0.349606
BARHL2	Homeodomain	-2.24705	-2.29198	-2.1114	0.356995
BARX1	Homeodomain	-2.34653	-2.44108	-2.26427	0.346956
BARX2	Homeodomain	-2.22705	-2.20923	-2.03453	0.331186
BATF	bZIP	-2.71698	-2.72978	-2.57579	0.307471
BATF3	bZIP	-4.77904	-4.74598	-4.66182	0.176165
BBX	Sox	-3.48521	-3.4941	-3.4881	0.0137035
BCL11A	C2H2 ZF	-2.77014	-2.61826	-2.44526	0.328565
BCL6	C2H2 ZF	-2.74087	-2.65344	-2.45369	0.368687
BCL6B	C2H2 ZF	-5.49587	-5.31755	-5.24769	0.148584
BHLHA15	bHLH	-3.23115	-3.31	-3.18306	0.253441
BHLHE22	bHLH	-3.43155	-3.48859	-3.32841	0.30845
BHLHE23	bHLH	-3.10361	-3.21374	-3.07933	0.266191
BHLHE40	bHLH	-2.78026	-2.8647	-2.75967	0.291816
BHLHE41	bHLH	-3.40104	-3.37061	-3.18997	0.288694
BORCS8-MEF2B	MADS box	-3.19627	-3.32158	-3.22825	0.193373
BPTF	Unknown	-2.23792	-2.04415	-1.73994	0.49144
BSX	Homeodomain	-1.98378	-2.08295	-1.91059	0.32759
CDC5L	Myb/SANT	-2.75736	-2.75024	-2.60753	0.281749
CDX1	Homeodomain	-1.97192	-1.9426	-1.81241	0.260615
CDX2	Homeodomain	-2.19715	-2.17047	-2.04255	0.284146
CDX4	Homeodomain	-1.83852	-1.82495	-1.64497	0.339271
CEBPA	bZIP	-2.59999	-2.59036	-2.40221	0.374558
CEBPB	bZIP	-2.74647	-2.76293	-2.60039	0.31121
CEBPD	bZIP	-2.55524	-2.55797	-2.388	0.263555
CEBPE	bZIP	-2.6079	-2.64388	-2.50169	0.259016
CEBPG	bZIP	-3.23571	-3.28915	-3.20942	0.16772
CEBPZ	Unknown	-3.1698	-3.08005	-2.95584	0.248757
CENPB	CENPB	-3.75248	-4.03551	-3.86434	0.325727
CIC	Sox	-2.48961	-2.46776	-2.28022	0.350684
CLOCK	bHLH	-2.96442	-3.0133	-2.89766	0.233777
CPEB1	Unknown	-2.04097	-1.98895	-1.8676	0.243786
CREB1	bZIP	-3.00467	-3.30107	-3.12547	0.33258
CREB3	bZIP	-3.81097	-3.90528	-3.73972	0.316811
CREB3L1	bZIP	-3.90296	-3.98059	-3.86394	0.251785
CREB3L2	bZIP	-2.97196	-3.14093	-3.03542	0.215687
CREB3L3	bZIP	-4.00793	-3.9639	-3.79923	0.315568
CREB3L4	bZIP	-4.00793	-3.9639	-3.79923	0.315568
CREB5	bZIP	-3.71584	-3.71613	-3.58483	0.260905
CREM	bZIP	-2.83966	-2.92728	-2.7923	0.267145
CRX	Homeodomain	-2.06716	-1.9983	-1.88348	0.232333
CTCF	C2H2 ZF	-3.16563	-3.06284	-2.88062	0.336109
CTCFL	C2H2 ZF	-3.13039	-3.02772	-2.85488	0.328326
CUX1	CUT	-3.31262	-3.39991	-3.20655	0.321842
CUX2	CUT	-3.13037	-3.27541	-3.13607	0.290052
CXXC1	CxxC	-1.98244	-2.16426	-2.08708	0.162819
DBP	bZIP	-3.26642	-3.30554	-3.14382	0.310912
DBX2	Homeodomain	-2.07871	-2.12017	-2.00734	0.228794
DDIT3	bZIP	-2.80152	-2.7038	-2.52761	0.333484
DLX1	Homeodomain	-2.20245	-2.07602	-1.84291	0.415359
DLX2	Homeodomain	-2.29275	-2.34698	-2.21745	0.243768
DLX3	Homeodomain	-2.40417	-2.4783	-2.31677	0.309436
DLX4	Homeodomain	-2.33929	-2.40675	-2.24203	0.315646
DLX5	Homeodomain	-2.33929	-2.40675	-2.24203	0.315646
DLX6	Homeodomain	-2.33929	-2.40675	-2.24203	0.315646
DMBX1	Homeodomain	-2.35173	-2.49897	-2.32375	0.332001
DMRT1	DM	-2.1556	-2.17323	-2.03752	0.231204
DMRT2	DM	-2.2082	-2.03104	-1.86591	0.316302
DMRT3	DM	-2.57296	-2.62593	-2.44141	0.346139
DMRTA2	DM	-2.2529	-2.24548	-2.12413	0.243779
DNMT1	CxxC	-2.27314	-2.17383	-1.96585	0.38054
DPRX	Homeodomain	-2.44685	-2.57622	-2.40325	0.32509
DRGX	Homeodomain	-2.81648	-2.77642	-2.59292	0.344603
DUX4	Homeodomain	-2.88941	-2.93368	-2.81361	0.241549
DUXA	Homeodomain	-2.88905	-2.88665	-2.69904	0.350788
E2F1	E2F	-3.41859	-3.61901	-3.49004	0.275329
E2F2	E2F	-5.0288	-5.22989	-5.12789	0.209325
E2F3	E2F	-4.92376	-5.14592	-5.00685	0.250203
E2F4	E2F	-2.93313	-2.9746	-2.78139	0.328833
E2F5	E2F	-3.19291	-3.47765	-3.35379	0.248146
E2F6	E2F	-2.49591	-2.29382	-2.11958	0.318053
E2F7	E2F	-4.42871	-4.5537	-4.43952	0.211966
E2F8	E2F	-3.98837	-3.94902	-3.87767	0.1515
E4F1	C2H2 ZF	-2.90365	-3.24511	-3.1072	0.27207
EBF1	bHLH	-2.64754	-2.46648	-2.28788	0.333829
EGR1	C2H2 ZF	-3.07722	-2.81873	-2.55723	0.361683
EGR2	C2H2 ZF	-3.25582	-3.32901	-3.18497	0.269322
EGR3	C2H2 ZF	-3.61866	-3.52353	-3.34588	0.322737
EGR4	C2H2 ZF	-3.32832	-3.32516	-3.17657	0.286661
EHF	Ets	-2.87483	-2.7708	-2.61589	0.238337
ELF1	Ets	-3.04532	-3.02989	-2.84972	0.285452
ELF2	Ets	-2.93514	-2.81722	-2.60889	0.381031
ELF3	Ets	-3.52079	-3.56316	-3.46052	0.237236
ELF4	Ets	-3.45253	-3.47005	-3.36061	0.222757
ELF5	Ets	-2.41177	-2.37068	-2.21087	0.307865
ELK1	Ets	-2.88575	-2.97542	-2.85078	0.249486
ELK3	Ets	-2.80082	-2.84452	-2.69696	0.277105
ELK4	Ets	-2.78593	-2.84305	-2.70277	0.252029
EMX1	Homeodomain	-2.35916	-2.43332	-2.23996	0.359314
EMX2	Homeodomain	-2.6668	-2.69132	-2.51059	0.336969
EN1	Homeodomain	-2.4008	-2.48295	-2.27969	0.281435
EN2	Homeodomain	-2.33543	-2.42317	-2.20669	0.385528
EOMES	T-box	-4.34713	-4.3974	-4.17169	0.334986
EPAS1	bHLH	-2.71425	-2.57568	-2.33808	0.421377
ERF	Ets	-2.90365	-2.99506	-2.90085	0.195008
ERG	Ets	-2.91347	-2.94082	-2.82604	0.231181
ESR1	Nuclear receptor	-3.27254	-3.29088	-3.08001	0.384639
ESR2	Nuclear receptor	-2.95664	-2.97183	-2.77947	0.343299
ESRRA	Nuclear receptor	-3.19271	-3.18006	-2.98521	0.293732
ESRRB	Nuclear receptor	-2.86008	-2.78403	-2.67939	0.225535
ESRRG	Nuclear receptor	-3.11248	-3.05382	-2.93465	0.248711
ESX1	Homeodomain	-2.3215	-2.39166	-2.1601	0.413272
ETS1	Ets	-2.71815	-2.79218	-2.68101	0.297932
ETS2	Ets	-2.16272	-2.03237	-1.85677	0.332588
ETV1	Ets	-2.65178	-2.82039	-2.69723	0.246929
ETV2	Ets	-3.11988	-3.19183	-3.0866	0.215183
ETV3	Ets	-2.78987	-2.90459	-2.80634	0.202469
ETV4	Ets	-2.14034	-2.09239	-1.97925	0.238062
ETV5	Ets	-2.50059	-2.59537	-2.43539	0.306852
ETV6	Ets	-2.93541	-2.96295	-2.8391	0.267937
ETV7	Ets	-3.69177	-3.62339	-3.40997	0.388239
EVX1	Homeodomain	-2.27506	-2.37501	-2.18145	0.359627
EVX2	Homeodomain	-2.28923	-2.37524	-2.17142	0.374575
FERD3L	bHLH	-2.35713	-2.3026	-2.16337	0.274268
FEV	Ets	-2.59897	-2.61404	-2.459	0.278111
FEZF1	C2H2 ZF	-2.60488	-2.56841	-2.43716	0.260823
FEZF2	C2H2 ZF	-2.60488	-2.56841	-2.43716	0.260823
FIGLA	bHLH	-2.37306	-2.21339	-2.03751	0.333007
FLI1	Ets	-2.91327	-2.92583	-2.78286	0.255146
FOS	bZIP	-2.90604	-2.92264	-2.7275	0.36195
FOSB	bZIP	-2.4922	-2.5246	-2.39259	0.262117
FOSL1	bZIP	-3.0277	-3.0418	-2.86934	0.327737
FOSL2	bZIP	-2.97313	-2.97934	-2.80147	0.336056
FOXA1	Forkhead	-2.43599	-2.36848	-2.22623	0.293087
FOXA2	Forkhead	-2.41941	-2.37844	-2.14902	0.410374
FOXA3	Forkhead	-2.33669	-2.23546	-2.00814	0.407524
FOXB1	Forkhead	-2.71018	-2.64464	-2.53357	0.278587
FOXB2	Forkhead	-1.99446	-1.9183	-1.76571	0.296265
FOXC1	Forkhead	-2.57853	-2.51262	-2.29915	0.347695
FOXC2	Forkhead	-2.50952	-2.42684	-2.27117	0.330193
FOXD1	Forkhead	-2.24169	-2.2554	-2.17292	0.172959
FOXD2	Forkhead	-2.1981	-2.11265	-2.00858	0.258879
FOXD3	Forkhead	-2.12635	-2.05936	-1.89547	0.314959
FOXE1	Forkhead	-2.20476	-2.10141	-1.89876	0.372873
FOXE3	Forkhead	-2.24169	-2.2554	-2.17292	0.172959
FOXF1	Forkhead	-2.53045	-2.38402	-2.19508	0.359011
FOXF2	Forkhead	-2.98324	-2.9495	-2.76132	0.351631
FOXG1	Forkhead	-3.72976	-3.79983	-3.72105	0.165915
FOXH1	Forkhead	-2.75815	-2.7501	-2.59796	0.295535
FOXI1	Forkhead	-2.45008	-2.39398	-2.36265	0.281299
FOXI2	Forkhead	-2.3929	-2.30757	-2.0804	0.407304
FOXJ2	Forkhead	-2.66287	-2.57242	-2.28462	0.257709
FOXJ3	Forkhead	-2.47115	-2.42428	-2.24387	0.326673
FOXK1	Forkhead	-2.18001	-2.13176	-1.95833	0.212281
FOXK2	Forkhead	-1.95459	-1.93861	-1.81987	0.239212
FOXL1	Forkhead	-2.26469	-2.19634	-2.07855	0.366863
FOXM1	Forkhead	-2.10982	-1.97071	-1.76185	0.381793
FOXO1	Forkhead	-2.58123	-2.5274	-2.23089	0.282916
FOXO3	Forkhead	-2.82889	-2.85537	-2.71556	0.213464
FOXO4	Forkhead	-2.4304	-2.37013	-2.2317	0.255728
FOXO6	Forkhead	-3.83974	-3.79624	-3.68317	0.188387
FOXP1	Forkhead	-2.438	-2.23449	-2.02331	0.322703
FOXP2	Forkhead	-2.25846	-2.221	-2.07836	0.282148
FOXP3	Forkhead	-1.91438	-1.8615	-1.76089	0.206989
FOXP4	Forkhead	-2.36408	-2.26985	-2.20444	0.139805
FOXQ1	Forkhead	-3.33089	-3.28379	-3.15124	0.263037
FOXS1	Forkhead	-1.79822	-1.73512	-1.53851	0.364093
GABPA	Ets	-2.98816	-3.06521	-2.86453	0.327214
GATA1	GATA	-2.50339	-2.57165	-2.40306	0.353332
GATA2	GATA	-2.34642	-2.39123	-2.22965	0.329695
GATA3	GATA	-2.0871	-2.16359	-2.01472	0.29553
GATA4	GATA	-2.03572	-2.12812	-1.97679	0.294558
GATA5	GATA	-2.23481	-2.32131	-2.17425	0.330038
GATA6	GATA	-1.93347	-2.03101	-1.86553	0.323804
GBX1	Homeodomain	-2.5583	-2.66987	-2.48269	0.350141
GBX2	Homeodomain	-2.3881	-2.4694	-2.24418	0.404633
GCM1	GCM	-2.84332	-2.99478	-2.89389	0.29532
GCM2	GCM	-2.63617	-2.74666	-2.62933	0.23674
GFI1	C2H2 ZF	-2.63665	-2.3846	-2.25388	0.35666
GFI1B	C2H2 ZF	-2.58772	-2.60661	-2.46415	0.27966
GLI1	C2H2 ZF	-2.74754	-2.70167	-2.58829	0.22978
GLI2	C2H2 ZF	-3.05245	-3.18978	-3.0624	0.254204
GLI3	C2H2 ZF	-2.87459	-2.78447	-2.65477	0.258171
GLIS1	C2H2 ZF	-5.18572	-5.33849	-5.24149	0.200172
GLIS2	C2H2 ZF	-3.46592	-3.56177	-3.43205	0.258204
GLIS3	C2H2 ZF	-2.65863	-2.64904	-2.53886	0.201976
GMEB1	SAND	-2.24068	-2.63226	-2.45303	0.338126
GMEB2	SAND	-3.09697	-3.49102	-3.39159	0.244867
GRHL1	Grainyhead	-3.31086	-3.31746	-3.17821	0.274321
GSC	Homeodomain	-2.39078	-2.54026	-2.3829	0.303948
GSC2	Homeodomain	-2.46936	-2.25233	-2.08893	0.313562
GSX1	Homeodomain	-2.1731	-2.20752	-2.00203	0.376976
GSX2	Homeodomain	-2.12439	-2.13186	-1.92923	0.372847
HAND1	bHLH	-2.51637	-2.5115	-2.3476	0.314356
HAND2	bHLH	-2.51637	-2.5115	-2.3476	0.314356
HBP1	Sox	-2.39119	-2.40224	-2.27058	0.261511
HDX	Homeodomain	-2.09976	-2.07876	-1.99804	0.169612
HES1	bHLH	-2.56812	-2.609	-2.4331	0.333043
HES2	bHLH	-2.76306	-2.84442	-2.62364	0.398527
HES4	bHLH	-2.41163	-2.50796	-2.31795	0.354363
HES5	bHLH	-4.14964	-3.99375	-3.86876	0.247442
HES7	bHLH	-4.0367	-3.99151	-3.8553	0.269216
HESX1	Homeodomain	-2.90613	-2.98213	-2.77945	0.372922
HEY1	bHLH	-2.98544	-3.05907	-2.89168	0.319846
HEY2	bHLH	-2.90225	-2.94605	-2.80748	0.28372
HEYL	bHLH	-2.67413	-2.71797	-2.58132	0.269955
HIC1	C2H2 ZF	-2.49362	-2.41354	-2.29892	0.23198
HIC2	C2H2 ZF	-2.04364	-2.00511	-1.84695	0.305225
HIF1A	bHLH	-2.79287	-2.91781	-2.73713	0.340333
HINFP	C2H2 ZF	-3.85229	-4.14691	-3.9625	0.248968
HIVEP1	C2H2 ZF	-2.88837	-2.81257	-2.6724	0.275843
HIVEP2	C2H2 ZF	-2.56147	-2.60035	-2.4191	0.341211
HLF	bZIP	-2.83994	-2.80481	-2.66778	0.306167
HLX	Homeodomain	-2.10022	-2.09476	-1.98924	0.215715
HMBOX1	Homeodomain	-2.47372	-2.55388	-2.41392	0.275497
HMG20B	Sox	-2.26927	-2.15922	-1.89642	0.453983
HMGA1	AT hook	-1.66268	-1.49023	-1.31259	0.335694
HMGA2	AT hook	-3.34464	-3.37003	-3.22929	0.276799
HMX1	Homeodomain	-2.36693	-2.37674	-2.20647	0.324334
HMX2	Homeodomain	-2.26592	-2.25328	-2.08728	0.317665
HMX3	Homeodomain	-2.30599	-2.3648	-2.17819	0.349292
HNF1A	Homeodomain	-3.00213	-2.96885	-2.81974	0.332831
HNF1B	Homeodomain	-3.28744	-3.27654	-3.14827	0.301257
HNF4A	Nuclear receptor	-3.64822	-3.61218	-3.43516	0.292056
HNF4G	Nuclear receptor	-2.93317	-2.8156	-2.65459	0.309745
HOMEZ	Homeodomain	-2.81222	-3.0079	-2.9054	0.210238
HOXA1	Homeodomain	-2.52967	-2.58019	-2.39194	0.314332
HOXA11	Homeodomain	-2.18627	-2.20046	-2.06942	0.260447
HOXA13	Homeodomain	-2.33442	-2.33326	-2.18973	0.273636
HOXA2	Homeodomain	-2.56785	-2.63905	-2.44134	0.184129
HOXA3	Homeodomain	-1.94505	-1.96907	-1.82766	0.277916
HOXA5	Homeodomain	-2.73974	-2.77951	-2.63972	0.368014
HOXA6	Homeodomain	-1.92151	-1.9237	-1.7436	0.33945
HOXA7	Homeodomain	-2.90432	-3.04391	-2.87049	0.329224
HOXA9	Homeodomain	-2.57912	-2.58297	-2.4094	0.331906
HOXB1	Homeodomain	-3.41383	-3.31391	-3.22059	0.193348
HOXB13	Homeodomain	-2.43975	-2.41277	-2.29568	0.240633
HOXB2	Homeodomain	-2.18362	-2.22431	-2.01184	0.386906
HOXB3	Homeodomain	-2.15483	-2.06971	-1.87522	0.360976
HOXB4	Homeodomain	-2.2241	-2.24576	-2.06687	0.337626
HOXB5	Homeodomain	-2.13084	-2.16021	-1.92553	0.417467
HOXB6	Homeodomain	-3.30832	-3.29204	-3.13904	0.296935
HOXB7	Homeodomain	-2.86146	-2.87064	-2.76703	0.212234
HOXB8	Homeodomain	-3.01895	-3.02216	-2.88987	0.262585
HOXB9	Homeodomain	-1.90597	-1.87712	-1.68869	0.352009
HOXC10	Homeodomain	-2.11651	-2.10451	-1.93253	0.326996
HOXC11	Homeodomain	-2.31532	-2.33895	-2.18001	0.297766
HOXC12	Homeodomain	-2.33667	-2.38464	-2.27285	0.215701
HOXC13	Homeodomain	-2.56546	-2.55154	-2.42241	0.245908
HOXC5	Homeodomain	-1.99408	-2.0093	-1.85201	0.314018
HOXC6	Homeodomain	-4.02446	-3.9777	-3.8743	0.21187
HOXC8	Homeodomain	-2.72691	-2.75324	-2.5664	0.349627
HOXC9	Homeodomain	-2.36433	-2.3281	-2.15149	0.334135
HOXD1	Homeodomain	-2.12575	-2.19996	-2.04172	0.305358
HOXD10	Homeodomain	-2.05823	-1.96854	-1.8223	0.285902
HOXD11	Homeodomain	-2.1778	-2.17793	-2.0242	0.265354
HOXD12	Homeodomain	-2.34395	-2.32318	-2.20537	0.229306
HOXD13	Homeodomain	-2.35308	-2.32017	-2.18699	0.251844
HOXD3	Homeodomain	-1.82352	-1.79158	-1.60051	0.355934
HOXD4	Homeodomain	-1.97461	-1.95535	-1.82569	0.258105
HOXD8	Homeodomain	-2.0195	-1.89099	-1.68297	0.380594
HOXD9	Homeodomain	-2.25847	-2.1698	-1.9943	0.332428
HSF1	HSF	-3.17233	-3.08107	-2.89314	0.33004
HSF2	HSF	-2.85426	-2.82232	-2.63465	0.350881
HSF4	HSF	-3.16471	-3.10494	-2.92861	0.33371
HSFY1	HSF	-3.39967	-3.59591	-3.45929	0.269909
HSFY2	HSF	-3.39967	-3.59591	-3.45929	0.269909
IKZF1	C2H2 ZF	-2.28878	-2.09804	-1.90416	0.307905
IKZF4	C2H2 ZF	-2.74787	-2.74714	-2.55975	0.35046
INSM1	C2H2 ZF	-2.94233	-2.83985	-2.7178	0.227565
IRF1	IRF	-3.034	-2.82071	-2.565	0.297987
IRF2	IRF	-4.0952	-4.02429	-3.89678	0.315072
IRF3	IRF	-3.20534	-3.05423	-2.84834	0.37055
IRF4	IRF	-2.87252	-2.80628	-2.56832	0.421848
IRF5	IRF	-3.48423	-3.53695	-3.41404	0.246493
IRF6	IRF	-2.1996	-2.16378	-1.98623	0.33557
IRF7	IRF	-3.26149	-3.2638	-3.08439	0.295119
IRF8	IRF	-3.73037	-3.70649	-3.58889	0.237227
IRF9	IRF	-3.63514	-3.53927	-3.43586	0.192272
IRX1	Homeodomain	-2.7271	-2.68997	-2.56163	0.255854
IRX2	Homeodomain	-2.63976	-2.70333	-2.54165	0.310838
IRX3	Homeodomain	-2.7271	-2.68997	-2.56163	0.255854
IRX4	Homeodomain	-2.49498	-2.54761	-2.49122	0.121768
IRX5	Homeodomain	-2.48698	-2.48543	-2.31295	0.327764
IRX6	Homeodomain	-2.49498	-2.54761	-2.49122	0.121768
ISL1	Homeodomain	-2.19876	-2.29575	-2.20067	0.196628
ISL2	Homeodomain	-2.06784	-2.0289	-1.92411	0.214381
ISX	Homeodomain	-2.33929	-2.40675	-2.24203	0.289595
JDP2	bZIP	-3.47615	-3.45659	-3.38453	0.170642
JUN	bZIP	-3.0989	-3.08117	-2.887	0.357651
JUNB	bZIP	-2.89612	-2.91419	-2.72199	0.357605
JUND	bZIP	-3.1443	-3.12831	-2.93223	0.395213
KLF1	C2H2 ZF	-2.57366	-2.38859	-2.21928	0.322847
KLF12	C2H2 ZF	-1.90955	-1.75783	-1.66895	0.185071
KLF13	C2H2 ZF	-4.21867	-4.17835	-3.99037	0.351331
KLF14	C2H2 ZF	-3.17167	-3.03939	-2.87831	0.309897
KLF15	C2H2 ZF	-2.59746	-2.40023	-2.16189	0.422347
KLF16	C2H2 ZF	-2.50939	-2.30261	-2.14937	0.297311
KLF3	C2H2 ZF	-2.92215	-2.88679	-2.70579	0.340819
KLF4	C2H2 ZF	-2.34696	-2.07394	-1.91804	0.301597
KLF5	C2H2 ZF	-2.30967	-2.00205	-1.84724	0.299844
KLF6	C2H2 ZF	-1.87128	-1.71091	-1.5765	0.266178
KLF7	C2H2 ZF	-2.08281	-1.96027	-1.76929	0.3558
KLF8	C2H2 ZF	-2.55128	-2.51189	-2.42388	0.183439
KLF9	C2H2 ZF	-2.91881	-3.37372	-3.25447	0.240097
LBX1	Homeodomain	-2.21895	-2.28215	-2.16701	0.2329
LBX2	Homeodomain	-2.49743	-2.58	-2.37947	0.3539
LCOR	Pipsqueak	-2.05652	-2.01848	-1.79441	0.403063
LEF1	Sox	-2.54031	-2.50653	-2.44615	0.203913
LHX1	Homeodomain	-2.00027	-1.99538	-1.79629	0.36772
LHX2	Homeodomain	-2.55117	-2.59352	-2.41506	0.33644
LHX3	Homeodomain	-2.97557	-2.94421	-2.76293	0.341247
LHX4	Homeodomain	-1.65764	-1.65081	-1.48496	0.317422
LHX5	Homeodomain	-2.00027	-1.99538	-1.79629	0.36772
LHX6	Homeodomain	-2.94444	-3.00639	-2.85441	0.284274
LHX8	Homeodomain	-1.95409	-2.03181	-1.80561	0.405983
LHX9	Homeodomain	-2.3985	-2.43706	-2.29579	0.264918
LIN54	CxC	-2.29979	-2.1262	-1.90463	0.399615
LMX1A	Homeodomain	-2.24487	-2.24552	-2.12876	0.235739
LMX1B	Homeodomain	-2.01482	-2.02159	-1.87776	0.276548
MAF	bZIP	-2.18545	-2.1836	-2.07564	0.220093
MAFA	bZIP	-3.37524	-3.3006	-3.08378	0.393017
MAFB	bZIP	-2.06488	-2.0583	-1.92685	0.261174
MAFF	bZIP	-3.49454	-3.56718	-3.42424	0.280447
MAFG	bZIP	-2.3244	-2.39816	-2.27752	0.313933
MAFK	bZIP	-3.10833	-3.1703	-3.04738	0.321395
MAX	bHLH	-2.93135	-2.97332	-2.77889	0.339427
MAZ	C2H2 ZF	-2.52909	-2.23401	-1.97385	0.450654
MBD2	MBD	-2.53107	-2.53446	-2.34205	0.357918
MECOM	C2H2 ZF	-3.36358	-3.45365	-3.4072	0.201084
MECP2	MBD	-2.18484	-2.23498	-2.13598	0.203838
MEF2A	MADS box	-3.18006	-3.26471	-3.12849	0.329847
MEF2B	MADS box	-3.19627	-3.32158	-3.22825	0.193373
MEF2C	MADS box	-2.67288	-2.33998	-2.13017	0.353115
MEF2D	MADS box	-2.93417	-2.51732	-2.41509	0.194637
MEIS1	Homeodomain	-2.58523	-2.58657	-2.3655	0.337424
MEIS2	Homeodomain	-3.12899	-3.10134	-2.94125	0.219387
MEIS3	Homeodomain	-2.44275	-2.4512	-2.30813	0.256164
MEOX1	Homeodomain	-2.5285	-2.59797	-2.42283	0.331863
MEOX2	Homeodomain	-3.47295	-3.4033	-3.23002	0.361377
MESP1	bHLH	-2.31613	-2.17175	-2.015	0.302963
MESP2	bHLH	-2.31613	-2.17175	-2.015	0.302963
MGA	bHLH	-4.19707	-4.22354	-4.0612	0.303218
MITF	bHLH	-2.39967	-2.31818	-2.14454	0.329563
MIXL1	Homeodomain	-2.33609	-2.39467	-2.17269	0.400171
MLX	bHLH	-3.32708	-3.50831	-3.40886	0.204659
MLXIP	bHLH	-2.94246	-3.05587	-2.93086	0.250131
MLXIPL	bHLH	-3.26831	-3.39507	-3.24352	0.313548
MNT	bHLH	-2.94713	-3.06054	-2.84322	0.393707
MNX1	Homeodomain	-2.14705	-2.12471	-1.92388	0.370247
MSC	bHLH	-2.95311	-2.89182	-2.80608	0.179149
MSX1	Homeodomain	-2.32225	-2.38999	-2.23332	0.303627
MSX2	Homeodomain	-2.34784	-2.42145	-2.26487	0.305755
MTF1	C2H2 ZF	-3.91131	-3.97119	-3.81198	0.272474
MXI1	bHLH	-2.79795	-2.81309	-2.58769	0.367379
MYB	Myb/SANT	-2.18675	-2.29524	-2.12489	0.324472
MYBL1	Myb/SANT	-3.3864	-3.56036	-3.42886	0.284182
MYBL2	Myb/SANT	-3.97366	-4.17126	-4.03702	0.285648
MYC	bHLH	-2.68109	-2.69783	-2.51113	0.332249
MYCN	bHLH	-2.69738	-2.8117	-2.65453	0.327533
MYF6	bHLH	-2.62221	-2.43767	-2.38251	0.148833
MYOD1	bHLH	-2.29345	-2.18088	-1.98913	0.32692
MYOG	bHLH	-2.83867	-2.68414	-2.50074	0.344465
MYPOP	Myb/SANT	-2.82983	-3.1855	-2.98934	0.363444
MZF1	C2H2 ZF	-2.08705	-2.03498	-1.86804	0.314465
NAIF1	MADF	-2.27922	-2.77554	-2.57706	0.366836
NANOG	Homeodomain	-2.60177	-2.58534	-2.50501	0.168857
NEUROD1	bHLH	-2.48351	-2.395	-2.21064	0.345917
NEUROD2	bHLH	-2.66616	-2.72148	-2.59819	0.247154
NEUROG1	bHLH	-2.31767	-2.35849	-2.21333	0.28411
NEUROG2	bHLH	-3.17175	-3.2161	-3.11519	0.200786
NEUROG3	bHLH	-3.10164	-3.15235	-3.03668	0.233821
NFAT5	Rel	-3.46405	-3.35696	-3.18839	0.314478
NFATC1	Rel	-4.03032	-3.93406	-3.71997	0.311529
NFATC2	Rel	-2.18524	-2.07781	-1.92031	0.303186
NFATC3	Rel	-2.23917	-2.14719	-1.99664	0.28866
NFATC4	Rel	-2.20082	-2.05457	-1.86352	0.355899
NFE2	bZIP	-3.29657	-3.28956	-3.14188	0.260242
NFE2L1	bZIP	-2.06776	-2.1242	-1.95801	0.369409
NFE2L2	bZIP	-2.65259	-2.62076	-2.47552	0.284243
NFIA	SMAD	-2.77725	-2.81433	-2.58742	0.368836
NFIB	SMAD	-4.07645	-4.0564	-3.88626	0.324139
NFIC	SMAD	-1.72064	-1.64567	-1.56604	0.167544
NFIL3	bZIP	-3.04253	-3.05754	-2.88993	0.314695
NFIX	SMAD	-2.69899	-2.72882	-2.55088	0.366035
NFKB1	Rel	-3.12368	-3.06211	-2.91642	0.257614
NFKB2	Rel	-2.66467	-2.6322	-2.48972	0.294089
NFYA	CBF/NF-Y	-3.84597	-3.60926	-3.32574	0.380706
NFYB	Unknown	-3.20042	-3.10059	-2.88751	0.391353
NFYC	Unknown	-3.00169	-2.97551	-2.77737	0.366337
NHLH1	bHLH	-3.20513	-3.08668	-2.90945	0.337959
NHLH2	bHLH	-2.25575	-2.19506	-2.01423	0.340579
NKX1-1	Homeodomain	-2.16193	-2.24959	-2.03863	0.384767
NKX1-2	Homeodomain	-2.00857	-1.98529	-1.79099	0.360703
NKX2-1	Homeodomain	-2.07567	-1.9745	-1.83129	0.280892
NKX2-2	Homeodomain	-2.72674	-2.71541	-2.58224	0.257637
NKX2-3	Homeodomain	-1.88437	-1.81636	-1.6572	0.306828
NKX2-4	Homeodomain	-1.6376	-1.63044	-1.48096	0.291201
NKX2-5	Homeodomain	-2.23199	-2.19463	-2.12334	0.184971
NKX2-6	Homeodomain	-2.12253	-2.06267	-1.90281	0.30794
NKX2-8	Homeodomain	-2.40264	-2.4183	-2.30278	0.233559
NKX3-1	Homeodomain	-2.41456	-2.30088	-2.09688	0.32437
NKX3-2	Homeodomain	-2.4525	-2.45655	-2.29804	0.305802
NKX6-1	Homeodomain	-2.80464	-2.68161	-2.52682	0.299812
NKX6-3	Homeodomain	-1.93788	-1.95624	-1.75629	0.368975
NOBOX	Homeodomain	-2.27265	-2.33188	-2.1516	0.33701
NOTO	Homeodomain	-2.25645	-2.27699	-2.08509	0.357166
NPAS1	bHLH	-3.25502	-3.51355	-3.40998	0.212174
NPAS2	bHLH	-2.77943	-2.81877	-2.65379	0.316059
NPAS3	bHLH	-3.25502	-3.51355	-3.40998	0.212174
NPAS4	bHLH	-3.23171	-3.64694	-3.5108	0.269094
NR0B1	Unknown	-2.08001	-2.05922	-1.91252	0.286642
NR1D1	Nuclear receptor	-3.19452	-3.21275	-3.06111	0.29473
NR1H2	Nuclear receptor	-5.57384	-5.3732	-5.27341	0.20527
NR1H3	Nuclear receptor	-5.57384	-5.3732	-5.27341	0.20527
NR1H4	Nuclear receptor	-3.21001	-3.17485	-3.01692	0.304865
NR1I2	Nuclear receptor	-2.35478	-2.25015	-2.12794	0.314683
NR1I3	Nuclear receptor	-2.40838	-2.31761	-2.19424	0.302756
NR2C1	Nuclear receptor	-2.78974	-2.68593	-2.52041	0.316913
NR2C2	Nuclear receptor	-3.44354	-3.40743	-3.2567	0.306878
NR2E1	Nuclear receptor	-2.61141	-2.43682	-2.25199	0.258254
NR2E3	Nuclear receptor	-2.7473	-2.72148	-2.58874	0.263354
NR2F1	Nuclear receptor	-2.81354	-2.56823	-2.42489	0.281116
NR2F2	Nuclear receptor	-2.4394	-2.27839	-2.14536	0.263858
NR2F6	Nuclear receptor	-3.6087	-3.48883	-3.35336	0.26797
NR3C1	Nuclear receptor	-3.24656	-3.21502	-2.98569	0.38558
NR3C2	Nuclear receptor	-2.86961	-2.84602	-2.65363	0.357887
NR4A1	Nuclear receptor	-2.55512	-2.45808	-2.34561	0.228157
NR4A2	Nuclear receptor	-3.29831	-3.23926	-3.12017	0.210162
NR4A3	Nuclear receptor	-3.16805	-3.00011	-2.91071	0.186042
NR5A1	Nuclear receptor	-2.25977	-2.22396	-2.10097	0.246621
NR5A2	Nuclear receptor	-2.44917	-2.38579	-2.22304	0.312533
NR6A1	Nuclear receptor	-3.55786	-3.48013	-3.35551	0.286957
NRF1	Unknown	-2.92823	-2.88915	-2.72437	0.293568
NRL	bZIP	-2.36355	-2.37478	-2.19765	0.334916
OLIG1	bHLH	-3.35527	-3.43269	-3.33175	0.207386
OLIG2	bHLH	-2.9347	-2.94984	-2.84484	0.215624
OLIG3	bHLH	-2.79046	-2.81364	-2.70332	0.224324
ONECUT1	CUT	-3.21787	-3.18697	-3.01898	0.356465
ONECUT2	CUT	-3.33437	-3.37505	-3.17937	0.373988
ONECUT3	CUT	-3.18343	-3.11865	-2.97735	0.277727
OSR1	C2H2 ZF	-1.89525	-1.90763	-1.74759	0.308227
OSR2	C2H2 ZF	-2.22813	-2.30416	-2.14835	0.301452
OTP	Homeodomain	-1.91612	-1.86348	-1.67606	0.3505
OTX1	Homeodomain	-2.38319	-2.24384	-2.12424	0.271506
OTX2	Homeodomain	-2.88897	-2.39575	-2.10551	0.317654
OVOL1	C2H2 ZF	-2.4389	-2.47666	-2.39239	0.176371
PATZ1	C2H2 ZF	-2.63417	-2.50411	-2.3127	0.356433
PAX1	Paired box	-4.38562	-4.52254	-4.38573	0.270223
PAX2	Homeodomain	-3.36854	-3.43607	-3.24015	0.337344
PAX3	Homeodomain	-3.47447	-3.52855	-3.43871	0.21875
PAX4	Homeodomain	-2.33209	-2.28374	-2.17437	0.374735
PAX5	Paired box	-2.93573	-2.88594	-2.7077	0.304126
PAX6	Homeodomain	-3.53609	-3.65615	-3.50644	0.283074
PAX7	Homeodomain	-3.13456	-3.14302	-3.04435	0.182756
PAX8	Paired box	-2.57258	-2.66142	-2.47645	0.34683
PAX9	Paired box	-4.70511	-4.83395	-4.71338	0.242424
PBX1	Homeodomain	-2.98736	-3.03038	-2.85295	0.33083
PBX2	Homeodomain	-2.75358	-2.75124	-2.57746	0.329768
PBX3	Homeodomain	-2.93395	-2.89872	-2.67667	0.401716
PDX1	Homeodomain	-2.62538	-2.6765	-2.54788	0.308987
PGR	Nuclear receptor	-2.12058	-2.09164	-1.97631	0.271581
PHOX2A	Homeodomain	-2.57002	-2.536	-2.39397	0.278942
PHOX2B	Homeodomain	-2.61714	-2.58659	-2.44527	0.275703
PITX1	Homeodomain	-2.36149	-2.17993	-2.02526	0.257378
PITX2	Homeodomain	-2.30151	-2.15025	-1.93463	0.391333
PITX3	Homeodomain	-2.44418	-2.22961	-2.09894	0.259832
PKNOX1	Homeodomain	-2.98746	-3.03046	-2.84181	0.257691
PKNOX2	Homeodomain	-3.86715	-3.91218	-3.84154	0.150111
PLAG1	C2H2 ZF	-2.72574	-2.57665	-2.34952	0.364236
PLAGL1	C2H2 ZF	-2.47785	-2.43032	-2.31216	0.238201
POU1F1	Homeodomain	-2.97126	-2.87023	-2.71568	0.327106
POU2F1	Homeodomain	-2.72867	-2.67607	-2.47904	0.348276
POU2F2	Homeodomain	-2.7531	-2.6708	-2.56088	0.318102
POU2F3	Homeodomain	-2.34924	-2.27795	-2.15974	0.237496
POU3F1	Homeodomain	-2.54699	-2.48703	-2.29824	0.333284
POU3F2	Homeodomain	-2.83533	-2.76551	-2.59885	0.29263
POU3F3	Homeodomain	-2.30735	-2.19079	-2.02434	0.318383
POU3F4	Homeodomain	-2.50988	-2.42097	-2.31227	0.204273
POU4F1	Homeodomain	-2.77285	-2.67743	-2.49786	0.338657
POU4F2	Homeodomain	-3.14051	-3.07032	-2.896	0.32173
POU4F3	Homeodomain	-2.99244	-2.91321	-2.70753	0.377242
POU5F1	Homeodomain	-3.12985	-3.06128	-2.89316	0.324093
POU5F1B	Homeodomain	-2.43512	-2.36211	-2.2522	0.231934
POU6F1	Homeodomain	-2.80192	-2.82623	-2.66526	0.217498
POU6F2	Homeodomain	-2.86823	-2.91477	-2.77041	0.282799
PPARA	Nuclear receptor	-2.81512	-2.7276	-2.58	0.275145
PPARD	Nuclear receptor	-2.87262	-2.80617	-2.63997	0.317983
PPARG	Nuclear receptor	-3.73482	-3.68192	-3.50717	0.327402
PRDM1	C2H2 ZF	-3.02823	-2.94166	-2.77622	0.294084
PRDM16	C2H2 ZF	-3.4036	-3.48052	-3.32998	0.292935
PRDM4	C2H2 ZF	-4.522	-4.48668	-4.43073	0.120874
PROP1	Homeodomain	-2.54186	-2.49243	-2.29199	0.303428
PROX1	Prospero	-3.70235	-3.84659	-3.75105	0.197473
PRRX1	Homeodomain	-2.30602	-2.3999	-2.27415	0.281873
PRRX2	Homeodomain	-2.26365	-2.32264	-2.18043	0.276753
PTF1A	bHLH	-3.50637	-3.42379	-3.20292	0.398654
PURA	Unknown	-2.35794	-2.20387	-1.95668	0.434011
RARA	Nuclear receptor	-4.04108	-4.0895	-3.95693	0.278823
RARB	Nuclear receptor	-2.81564	-2.64851	-2.42831	0.276744
RARG	Nuclear receptor	-3.87165	-4.01981	-3.83132	0.298923
RAX	Homeodomain	-2.33334	-2.39894	-2.19426	0.375809
RAX2	Homeodomain	-2.18404	-2.23959	-2.09231	0.287602
RBPJ	CSL	-2.34509	-2.28048	-2.17978	0.206939
REL	Rel	-2.45275	-2.48457	-2.33471	0.291828
RELA	Rel	-3.14861	-3.09256	-2.89117	0.355249
RELB	Rel	-2.55837	-2.52561	-2.37091	0.299674
REST	C2H2 ZF	-4.08272	-3.95748	-3.81386	0.302714
RFX1	RFX	-3.35623	-3.39133	-3.16269	0.409317
RFX2	RFX	-3.82535	-3.63588	-3.33043	0.302935
RFX3	RFX	-4.00035	-3.74948	-3.53233	0.329962
RFX4	RFX	-3.87992	-3.809	-3.59846	0.366665
RFX5	RFX	-3.22461	-3.15424	-2.95967	0.36045
RFX6	RFX	-2.1005	-2.073	-1.89024	0.343482
RFX7	RFX	-2.1835	-2.29418	-2.13438	0.307854
RFX8	RFX	-2.30643	-2.40144	-2.27129	0.258959
RHOXF1	Homeodomain	-2.06351	-2.03506	-1.89729	0.262481
RORA	Nuclear receptor	-3.64698	-3.68022	-3.49691	0.317229
RORC	Nuclear receptor	-3.38961	-3.40753	-3.25618	0.294245
RREB1	C2H2 ZF	-3.26366	-3.06721	-2.79829	0.388964
RUNX1	Runt	-2.34515	-2.35538	-2.26325	0.185804
RUNX2	Runt	-2.82692	-2.7333	-2.57628	0.316691
RUNX3	Runt	-3.15543	-3.15736	-2.99663	0.27413
RXRA	Nuclear receptor	-3.91402	-3.903	-3.79519	0.230399
RXRB	Nuclear receptor	-2.25475	-2.17697	-2.03989	0.270665
RXRG	Nuclear receptor	-4.42016	-4.35007	-4.26821	0.189188
SCRT1	C2H2 ZF	-3.68256	-3.67761	-3.50479	0.328292
SCRT2	C2H2 ZF	-3.66984	-3.66433	-3.53599	0.255856
SHOX	Homeodomain	-2.2429	-2.29507	-2.14532	0.291666
SHOX2	Homeodomain	-2.28292	-2.34517	-2.1903	0.299941
SIM1	bHLH	-3.25502	-3.51355	-3.40998	0.212174
SIM2	bHLH	-3.25502	-3.51355	-3.40998	0.212174
SIX1	Homeodomain	-2.26463	-2.37474	-2.20095	0.329803
SIX2	Homeodomain	-1.92703	-2.06418	-1.92223	0.27882
SIX3	Homeodomain	-2.28199	-2.34131	-2.27503	0.141528
SIX4	Homeodomain	-2.04385	-2.19006	-2.03072	0.30712
SIX5	Homeodomain	-2.52547	-2.53128	-2.45867	0.137428
SIX6	Homeodomain	-1.75698	-1.87289	-1.76298	0.223587
SMAD1	SMAD	-2.4417	-2.32901	-2.18808	0.277104
SMAD3	SMAD	-2.45757	-2.45474	-2.29392	0.247366
SMAD4	SMAD	-2.13702	-2.14778	-2.00205	0.285057
SNAI1	C2H2 ZF	-2.4403	-2.2218	-2.11917	0.21046
SNAI2	C2H2 ZF	-2.29694	-2.12992	-2.01262	0.223783
SNAI3	C2H2 ZF	-2.14121	-2.12022	-1.87662	0.429301
SOX1	Sox	-2.62615	-2.53073	-2.37932	0.294343
SOX10	Sox	-4.96804	-4.92587	-4.85328	0.154187
SOX11	Sox	-1.75944	-1.7644	-1.54175	0.401112
SOX12	Sox	-1.87103	-1.86789	-1.64535	0.400961
SOX13	Sox	-1.80445	-1.77203	-1.62063	0.29433
SOX14	Sox	-3.88541	-3.94187	-3.85634	0.223159
SOX15	Sox	-4.90604	-4.79061	-4.71713	0.153666
SOX17	Sox	-3.76233	-3.73887	-3.53864	0.369376
SOX18	Sox	-4.57647	-4.48455	-4.38542	0.218665
SOX2	Sox	-4.45201	-4.47772	-4.30794	0.266976
SOX21	Sox	-4.0334	-4.01141	-3.90294	0.223781
SOX3	Sox	-2.03927	-2.1016	-1.95219	0.291089
SOX30	Sox	-1.99412	-1.97917	-1.76685	0.386689
SOX4	Sox	-2.7151	-2.72704	-2.60353	0.190067
SOX5	Sox	-2.3776	-2.43631	-2.27799	0.305601
SOX7	Sox	-4.46144	-4.41166	-4.26702	0.270788
SOX8	Sox	-4.91553	-4.88081	-4.76549	0.176514
SOX9	Sox	-4.88658	-4.84262	-4.72336	0.240875
SP1	C2H2 ZF	-2.32852	-2.03421	-1.85931	0.332034
SP2	C2H2 ZF	-2.63232	-2.52375	-2.28733	0.419791
SP3	C2H2 ZF	-2.45032	-2.1912	-1.93377	0.452755
SP4	C2H2 ZF	-3.16678	-2.80709	-2.47888	0.45523
SP5	C2H2 ZF	-2.45595	-2.26673	-2.10463	0.311508
SP6	C2H2 ZF	-2.45595	-2.26673	-2.10463	0.311508
SP7	C2H2 ZF	-2.4897	-2.30058	-2.13492	0.317128
SP8	C2H2 ZF	-2.4897	-2.30058	-2.13492	0.317128
SP9	C2H2 ZF	-2.4897	-2.30058	-2.13492	0.317128
SPDEF	Ets	-3.61836	-3.6058	-3.46846	0.240403
SPI1	Ets	-3.44973	-3.29966	-3.13094	0.316259
SPIB	Ets	-2.57928	-2.46661	-2.30908	0.266653
SPIC	Ets	-2.82498	-2.70527	-2.54501	0.308575
SPZ1	Unknown	-2.68314	-2.69193	-2.48189	0.367781
SREBF1	bHLH	-2.84231	-2.62627	-2.50302	0.262854
SREBF2	bHLH	-2.68524	-2.57818	-2.45714	0.243241
SRF	MADS box	-3.53927	-3.50638	-3.31976	0.342991
SRY	Sox	-2.4346	-2.3959	-2.18917	0.261253
STAT1	STAT	-2.97095	-2.87606	-2.69742	0.322269
STAT2	STAT	-2.68632	-2.53802	-2.33594	0.358634
STAT3	STAT	-2.78341	-2.67912	-2.48101	0.380646
STAT4	STAT	-1.91388	-1.85487	-1.68802	0.327334
STAT5A	STAT	-2.94369	-2.87551	-2.67591	0.391378
STAT5B	STAT	-3.29317	-3.18058	-2.97431	0.382145
STAT6	STAT	-1.85911	-1.72512	-1.541	0.360742
T	T-box	-6.04027	-6.22019	-6.04677	0.295913
TAL1	bHLH	-3.62723	-3.57799	-3.43155	0.355056
TBP	TBP	-2.29034	-2.13391	-2.02745	0.283319
TBPL2	TBP	-1.7599	-1.63871	-1.51034	0.255907
TBR1	T-box	-2.85843	-2.80705	-2.70204	0.206812
TBX1	T-box	-4.87411	-5.01557	-4.86347	0.224553
TBX10	T-box	-2.59988	-2.53424	-2.34061	0.359717
TBX15	T-box	-2.87623	-2.73195	-2.67716	0.153969
TBX19	T-box	-4.2659	-4.33733	-4.126	0.385289
TBX2	T-box	-3.65138	-3.17353	-2.91196	0.366532
TBX20	T-box	-3.99113	-4.07422	-3.94694	0.270318
TBX21	T-box	-4.25254	-4.29412	-4.1232	0.26675
TBX3	T-box	-4.37263	-4.41205	-4.19574	0.392291
TBX4	T-box	-2.53321	-2.44948	-2.35022	0.298037
TBX5	T-box	-2.15297	-2.03784	-1.93548	0.222913
TCF12	bHLH	-2.43953	-2.26033	-2.04764	0.238882
TCF15	bHLH	-3.36566	-3.33458	-3.09819	0.41976
TCF21	bHLH	-2.7741	-2.72264	-2.6312	0.189867
TCF23	bHLH	-2.477	-2.45003	-2.30853	0.24773
TCF3	bHLH	-2.64025	-2.57591	-2.391	0.359213
TCF4	bHLH	-2.51423	-2.26071	-2.09089	0.323626
TCF7	Sox	-2.53881	-2.52315	-2.3517	0.326172
TCF7L1	Sox	-3.16232	-3.11929	-3.02117	0.202213
TCF7L2	Sox	-2.62791	-2.5873	-2.41357	0.335987
TCFL5	bHLH	-2.43488	-2.54749	-2.3087	0.422959
TEAD1	TEA	-2.79392	-2.76237	-2.58343	0.312691
TEAD3	TEA	-2.56076	-2.51113	-2.30883	0.336598
TEAD4	TEA	-2.407	-2.36691	-2.1989	0.302103
TEF	bZIP	-2.858	-2.8903	-2.73931	0.302102
TERF2	Myb/SANT	-2.88301	-2.96116	-2.83057	0.259696
TET1	CxxC	-2.32789	-2.63093	-2.47088	0.308242
TFAP2A	AP-2	-2.68559	-2.51317	-2.32218	0.340303
TFAP2B	AP-2	-2.66864	-2.60477	-2.44216	0.313427
TFAP2C	AP-2	-2.6356	-2.41508	-2.25782	0.340377
TFAP2D	AP-2	-2.92386	-2.64237	-2.46731	0.331745
TFAP2E	AP-2	-2.14412	-2.08966	-1.89542	0.36061
TFAP4	bHLH	-2.87983	-2.78846	-2.64546	0.321208
TFCP2	Grainyhead	-2.83929	-2.83286	-2.66144	0.276609
TFDP1	DP	-3.34545	-3.48298	-3.32697	0.301781
TFDP2	DP	-3.34545	-3.48298	-3.32697	0.301781
TFDP3	DP	-3.34545	-3.48298	-3.32697	0.301781
TFE3	bHLH	-2.5193	-2.47122	-2.33919	0.267601
TFEB	bHLH	-2.96133	-3.01448	-2.89324	0.205071
TFEC	bHLH	-2.56113	-2.48048	-2.34779	0.263267
TGIF1	Homeodomain	-2.7849	-2.7588	-2.58773	0.287372
TGIF2	Homeodomain	-3.64429	-3.65822	-3.56619	0.190971
TGIF2LX	Homeodomain	-3.90218	-3.90262	-3.82338	0.166765
TGIF2LY	Homeodomain	-3.90218	-3.90262	-3.82338	0.166765
THAP1	THAP finger	-2.17223	-2.12136	-1.9738	0.3816
THRA	Nuclear receptor	-2.94548	-2.71316	-2.33167	0.315781
THRB	Nuclear receptor	-4.63677	-4.6347	-4.46878	0.325069
TLX1	Homeodomain	-2.42116	-2.40919	-2.22512	0.359354
TLX2	Homeodomain	-2.44233	-2.50121	-2.37729	0.233724
TLX3	Homeodomain	-2.20779	-2.23266	-2.05904	0.329542
TOPORS	Unknown	-4.83191	-4.6761	-4.56385	0.227757
TP53	p53	-3.65505	-3.67006	-3.51203	0.302477
TP63	p53	-3.42528	-3.27421	-3.02882	0.295779
TP73	p53	-2.83086	-2.77571	-2.61213	0.361537
TWIST1	bHLH	-2.86057	-2.70799	-2.59584	0.227596
TWIST2	bHLH	-2.66011	-2.68907	-2.51351	0.332517
UBP1	Grainyhead	-1.94389	-1.85321	-1.76336	0.186899
UNCX	Homeodomain	-2.3324	-2.35098	-2.17753	0.337628
USF1	bHLH	-3.23737	-3.30381	-3.16785	0.345845
USF2	bHLH	-3.32539	-3.36698	-3.19973	0.319615
VAX1	Homeodomain	-2.10296	-2.12112	-1.97961	0.278083
VAX2	Homeodomain	-2.11707	-2.15854	-2.02359	0.267076
VDR	Nuclear receptor	-3.03848	-3.05432	-2.87482	0.253205
VENTX	Homeodomain	-2.43063	-2.54251	-2.42432	0.238254
VSX1	Homeodomain	-2.34012	-2.20526	-2.07303	0.266412
VSX2	Homeodomain	-3.05811	-3.15738	-3.01182	0.28479
WT1	C2H2 ZF	-2.42592	-2.19819	-1.98745	0.384461
XBP1	bZIP	-3.59277	-3.76982	-3.62074	0.32468
YBX1	CSD	-2.23871	-2.23026	-2.08708	0.280848
YY1	C2H2 ZF	-3.37905	-3.27343	-3.08019	0.346233
YY2	C2H2 ZF	-2.93654	-3.05722	-2.91474	0.279688
ZBED1	Unknown	-4.68746	-5.10075	-5.0023	0.202823
ZBTB1	C2H2 ZF	-2.19636	-2.4216	-2.21721	0.375389
ZBTB12	C2H2 ZF	-2.30747	-2.35839	-2.19336	0.316138
ZBTB3	C2H2 ZF	-1.92627	-1.83042	-1.60867	0.399857
ZBTB33	C2H2 ZF	-2.92964	-3.0231	-2.82806	0.376077
ZBTB4	C2H2 ZF	-3.38863	-3.40384	-3.24316	0.290888
ZBTB42	C2H2 ZF	-3.24058	-3.16353	-3.0326	0.260284
ZBTB47	C2H2 ZF	-3.70989	-3.64667	-3.50449	0.279198
ZBTB49	C2H2 ZF	-4.55516	-4.63373	-4.50347	0.259128
ZBTB6	C2H2 ZF	-2.99868	-2.92636	-2.79403	0.26196
ZBTB7A	C2H2 ZF	-2.73612	-2.68055	-2.47494	0.377142
ZBTB7B	C2H2 ZF	-2.99679	-2.84792	-2.58364	0.382074
ZBTB7C	C2H2 ZF	-2.62359	-2.66612	-2.50601	0.308337
ZEB1	C2H2 ZF	-2.40481	-2.31646	-2.11898	0.347931
ZFHX2	Homeodomain	-2.53395	-2.56716	-2.36158	0.377101
ZFHX3	Homeodomain	-2.27826	-2.26883	-2.09493	0.312157
ZFX	C2H2 ZF	-2.86721	-2.69216	-2.41371	0.47331
ZFY	C2H2 ZF	-2.59513	-2.37335	-2.12098	0.440712
ZHX1	Homeodomain	-4.23193	-4.53052	-4.53049	8.35631e-05
ZIC1	C2H2 ZF	-2.0591	-2.11261	-1.99274	0.241194
ZIC2	C2H2 ZF	-2.04485	-1.89087	-1.7685	0.244195
ZIC3	C2H2 ZF	-2.01613	-1.97241	-1.84634	0.271054
ZIC4	C2H2 ZF	-3.04776	-3.06579	-2.89577	0.323941
ZIC5	C2H2 ZF	-1.98553	-1.96195	-1.80837	0.297862
ZKSCAN1	C2H2 ZF	-3.76177	-3.70557	-3.65508	0.109749
ZKSCAN3	C2H2 ZF	-4.27714	-4.39562	-4.29433	0.208024
ZKSCAN4	C2H2 ZF	-4.27714	-4.39562	-4.29433	0.208024
ZNF143	C2H2 ZF	-3.72922	-3.60719	-3.39313	0.405594
ZNF148	C2H2 ZF	-2.58986	-2.28172	-2.02046	0.452057
ZNF202	C2H2 ZF	-2.01161	-1.99442	-1.7689	0.405043
ZNF219	C2H2 ZF	-2.52146	-2.35628	-2.18526	0.325511
ZNF232	C2H2 ZF	-4.6936	-4.70712	-4.56704	0.275702
ZNF263	C2H2 ZF	-2.69055	-2.35462	-2.08082	0.513294
ZNF274	C2H2 ZF	-3.92035	-3.81372	-3.6508	0.312636
ZNF281	C2H2 ZF	-2.19646	-2.13999	-1.91078	0.41008
ZNF282	C2H2 ZF	-4.11476	-4.12315	-3.96941	0.298115
ZNF32	C2H2 ZF	-2.25057	-2.18302	-1.98616	0.364472
ZNF333	C2H2 ZF	-2.26127	-2.27776	-2.12034	0.304053
ZNF35	C2H2 ZF	-1.86857	-1.69662	-1.39588	0.499661
ZNF350	Unknown	-3.91166	-3.85026	-3.63791	0.386733
ZNF354C	C2H2 ZF	-1.8012	-1.74343	-1.6728	0.150093
ZNF384	C2H2 ZF	-2.3822	-2.38754	-2.17663	0.384684
ZNF410	C2H2 ZF	-4.87551	-4.78643	-4.6329	0.297789
ZNF423	C2H2 ZF	-4.91072	-4.91308	-4.83086	0.167735
ZNF524	C2H2 ZF	-3.29318	-3.13268	-2.99086	0.261262
ZNF589	C2H2 ZF	-2.79104	-2.88692	-2.69931	0.350771
ZNF652	C2H2 ZF	-3.70989	-3.64667	-3.50449	0.279198
ZNF683	C2H2 ZF	-2.94781	-2.86053	-2.68369	0.33448
ZNF691	C2H2 ZF	-2.19467	-2.2524	-2.14902	0.211835
ZNF713	C2H2 ZF	-5.13835	-5.1081	-5.03758	0.149879
ZNF740	C2H2 ZF	-2.60769	-2.55165	-2.43316	0.238076
ZNF75A	C2H2 ZF	-3.26778	-3.18744	-3.08791	0.204805
ZNF75D	C2H2 ZF	-3.26778	-3.18744	-3.08791	0.204805
ZNF76	C2H2 ZF	-3.46102	-3.3777	-3.16398	0.388661
ZNF784	C2H2 ZF	-3.22268	-3.25002	-3.16873	0.170712
ZSCAN10	C2H2 ZF	-2.76809	-2.82916	-2.63945	0.353914
ZSCAN16	C2H2 ZF	-5.09061	-4.92986	-4.81224	0.23725
ZSCAN4	C2H2 ZF	-3.93975	-3.96834	-3.846	0.245503

## Sheet: genome_pwm
TF name	Motif ID	TF family	Gainability	Disruptability	Hitability	Robustness
TFAP2B	M5917_1.02	AP-2	-2.95521	-2.92979	-2.76244	0.319785
TFAP2B	M5918_1.02	AP-2	-3.05463	-3.0989	-2.94235	0.302644
TFAP2B	M5919_1.02	AP-2	-3.38939	-3.34153	-3.16279	0.337391
TFAP2B	M6144_1.02	AP-2	-2.5045	-2.4876	-2.34601	0.278217
TFAP2D	M6146_1.02	AP-2	-3.35064	-3.03331	-2.85709	0.333532
TFAP2C	M2320_1.02	AP-2	-2.97029	-2.86533	-2.63123	0.416687
TFAP2C	M2939_1.02	AP-2	-2.37011	-2.37837	-2.2123	0.317768
TFAP2C	M4525_1.02	AP-2	-3.05597	-2.95197	-2.71847	0.415887
TFAP2C	M5920_1.02	AP-2	-2.94891	-2.92145	-2.75443	0.319274
TFAP2C	M5921_1.02	AP-2	-2.95027	-2.5286	-2.45023	0.165103
TFAP2C	M5922_1.02	AP-2	-3.50117	-3.4812	-3.30598	0.331998
TFAP2C	M5923_1.02	AP-2	-2.74905	-2.73054	-2.55327	0.335148
TFAP2C	M5924_1.02	AP-2	-3.4361	-3.40569	-3.19996	0.377309
TFAP2C	M5925_1.02	AP-2	-2.63643	-2.39635	-2.19851	0.365888
TFAP2C	M6145_1.02	AP-2	-2.56413	-2.49299	-2.35485	0.272465
TFAP2E	M0085_1.02	AP-2	-2.42542	-2.44534	-2.25376	0.356687
TFAP2A	M1838_1.02	AP-2	-3.09272	-2.98516	-2.76866	0.392554
TFAP2A	M2934_1.02	AP-2	-2.2707	-2.29554	-2.09354	0.371945
TFAP2A	M4524_1.02	AP-2	-3.1063	-2.98951	-2.76001	0.410465
TFAP2A	M5911_1.02	AP-2	-2.87156	-2.86007	-2.6855	0.331007
TFAP2A	M5912_1.02	AP-2	-2.8188	-2.83909	-2.68338	0.301296
TFAP2A	M5913_1.02	AP-2	-3.04528	-3.05646	-2.83119	0.404709
TFAP2A	M5914_1.02	AP-2	-3.06214	-2.57301	-2.51421	0.126617
TFAP2A	M5915_1.02	AP-2	-3.04906	-3.03545	-2.87138	0.314629
TFAP2A	M5916_1.02	AP-2	-3.44397	-3.40355	-3.22498	0.337126
TFAP2A	M6143_1.02	AP-2	-2.46133	-2.24079	-2.12615	0.232002
ARID3A	M6147_1.02	ARID/BRIGHT	-2.72921	-2.57049	-2.32461	0.432306
ARID3A	M6148_1.02	ARID/BRIGHT	-2.10074	-2.00991	-1.91978	0.18741
ARID5B	M3574_1.02	ARID/BRIGHT	-2.75861	-2.77133	-2.59994	0.326083
ARID5B	M6149_1.02	ARID/BRIGHT	-2.37167	-2.27805	-2.10746	0.32483
ARID3B	M0104_1.02	ARID/BRIGHT	-2.13174	-1.98552	-1.77157	0.388977
ARID5A	M0108_1.02	ARID/BRIGHT	-2.495	-2.32689	-2.07746	0.436922
ARID3C	M0105_1.02	ARID/BRIGHT	-1.70864	-1.61169	-1.39415	0.394016
ARID2	M1536_1.02	ARID/BRIGHT	-2.81876	-2.88003	-2.70791	0.327212
HMGA1	M6279_1.02	AT hook	-1.55216	-1.36374	-1.18708	0.334201
HMGA2	M6280_1.02	AT hook	-3.18387	-3.17929	-3.03823	0.277322
MAX	M1889_1.02	bHLH	-2.68076	-2.56717	-2.40754	0.307577
MAX	M3539_1.02	bHLH	-3.59374	-3.80217	-3.57245	0.410779
MAX	M4465_1.02	bHLH	-3.11046	-3.20294	-2.99943	0.374123
MAX	M4507_1.02	bHLH	-2.78648	-2.75115	-2.59352	0.304383
MAX	M4542_1.02	bHLH	-2.86498	-2.85487	-2.67846	0.333828
MAX	M4596_1.02	bHLH	-3.29458	-3.43474	-3.22826	0.378394
MAX	M4627_1.02	bHLH	-2.81801	-2.88295	-2.73344	0.291251
MAX	M4628_1.02	bHLH	-3.07055	-3.18885	-3.05804	0.260077
MAX	M4646_1.02	bHLH	-3.0419	-3.0838	-2.91867	0.316293
MAX	M5613_1.02	bHLH	-4.81406	-4.81427	-4.63936	0.331512
MAX	M5614_1.02	bHLH	-3.05442	-3.2462	-3.04639	0.368772
MAX	M6335_1.02	bHLH	-3.02394	-3.04856	-2.89969	0.290211
MLXIPL	M5633_1.02	bHLH	-3.12359	-3.34761	-3.21336	0.265914
MLXIPL	M6346_1.02	bHLH	-3.94852	-4.03924	-3.86107	0.336507
ARNTL2	M0220_1.02	bHLH	-2.94866	-3.17315	-3.00257	0.32483
AHRR	M2917_1.02	bHLH	-4.62976	-5.13453	-4.92798	0.378488
TFE3	M5930_1.02	bHLH	-2.69682	-2.74828	-2.61308	0.267506
TFE3	M6517_1.02	bHLH	-2.48584	-2.40042	-2.27357	0.253291
HES2	M0199_1.02	bHLH	-2.83776	-2.9206	-2.69982	0.398521
MNT	M5634_1.02	bHLH	-3.06316	-3.27766	-3.06086	0.392979
TCF3	M3154_1.02	bHLH	-3.1062	-3.03918	-2.8161	0.401708
TCF3	M3155_1.02	bHLH	-3.12698	-2.86184	-2.64824	0.388498
TCF3	M5900_1.02	bHLH	-2.60742	-2.38151	-2.20025	0.341219
TCF3	M6516_1.02	bHLH	-2.57251	-2.53515	-2.36882	0.318169
SREBF1	M2387_1.02	bHLH	-2.80384	-2.57961	-2.47268	0.218255
SREBF1	M3944_1.02	bHLH	-3.10224	-2.94954	-2.7944	0.300376
SREBF1	M3945_1.02	bHLH	-4.47501	-4.5932	-4.55179	0.0909436
SREBF1	M6487_1.02	bHLH	-2.40149	-2.27848	-2.11467	0.314206
TFAP4	M2943_1.02	bHLH	-4.04508	-3.84154	-3.62594	0.391305
TFAP4	M2944_1.02	bHLH	-2.43798	-2.35223	-2.16997	0.342731
TFAP4	M2947_1.02	bHLH	-2.65997	-2.62957	-2.45102	0.337093
TFAP4	M5926_1.02	bHLH	-3.01785	-2.98769	-2.87473	0.229026
TFAP4	M5927_1.02	bHLH	-3.05473	-3.03766	-2.91965	0.23793
TFAP4	M6513_1.02	bHLH	-3.0509	-2.97407	-2.8129	0.310027
HIF1A	M6275_1.02	bHLH	-3.09248	-3.33539	-3.16189	0.329335
TCFL5	M0212_1.02	bHLH	-2.72959	-2.97883	-2.76567	0.387877
USF2	M2322_1.02	bHLH	-2.84109	-2.69384	-2.55532	0.273093
USF2	M4481_1.02	bHLH	-3.62043	-3.76854	-3.5811	0.350527
USF2	M4515_1.02	bHLH	-3.70754	-3.87287	-3.67554	0.365163
USF2	M4550_1.02	bHLH	-3.19178	-3.28461	-3.15214	0.262883
USF2	M4579_1.02	bHLH	-3.4978	-3.64695	-3.49431	0.29634
USF2	M4638_1.02	bHLH	-3.4474	-3.52425	-3.37184	0.295965
USF2	M6531_1.02	bHLH	-2.69402	-2.63157	-2.4778	0.298173
TFEC	M5932_1.02	bHLH	-2.6078	-2.53613	-2.40175	0.266117
AHR	M2917_1.02	bHLH	-4.62976	-5.13453	-4.92798	0.378488
AHR	M6139_1.02	bHLH	-2.66173	-2.99503	-2.83101	0.314539
MLX	M5632_1.02	bHLH	-3.40381	-3.70539	-3.60894	0.199149
MYF6	M5651_1.02	bHLH	-3.09476	-3.05501	-2.96387	0.189303
MYF6	M6353_1.02	bHLH	-2.54402	-2.36263	-2.31336	0.107234
SIM1	M5234_1.02	bHLH	-3.37986	-3.72313	-3.61865	0.213826
TFEB	M5931_1.02	bHLH	-2.78115	-2.80799	-2.68741	0.242424
TFEB	M6518_1.02	bHLH	-3.58862	-3.93196	-3.85893	0.154796
HAND1	M6268_1.02	bHLH	-2.57475	-2.58196	-2.41726	0.315617
HES1	M6271_1.02	bHLH	-2.83257	-2.90807	-2.73604	0.327077
EPAS1	M6212_1.02	bHLH	-2.93839	-2.79674	-2.52057	0.47054
TCF21	M0214_1.02	bHLH	-2.79835	-2.75444	-2.66302	0.189834
MXI1	M4543_1.02	bHLH	-2.8871	-2.93245	-2.72702	0.376869
MXI1	M4678_1.02	bHLH	-3.88526	-3.86508	-3.697	0.320921
MXI1	M4679_1.02	bHLH	-2.7697	-2.86119	-2.78304	0.164687
MYOG	M6355_1.02	bHLH	-3.03124	-2.91742	-2.73965	0.335909
TWIST1	M6527_1.02	bHLH	-2.98289	-2.83712	-2.72549	0.226674
NEUROG3	M5653_1.02	bHLH	-3.01438	-3.00478	-2.88713	0.237301
BHLHE41	M5306_1.02	bHLH	-3.36298	-3.55505	-3.40678	0.289218
BHLHE41	M5309_1.02	bHLH	-3.71609	-3.92534	-3.82806	0.200689
BHLHE41	M6161_1.02	bHLH	-3.66842	-3.59869	-3.3654	0.415597
BHLHE23	M5308_1.02	bHLH	-3.01189	-3.03503	-2.90318	0.261845
TCF15	M4850_1.02	bHLH	-3.3463	-3.31822	-3.08007	0.422113
MYOD1	M3589_1.02	bHLH	-2.89432	-2.83953	-2.67025	0.322803
MYOD1	M3591_1.02	bHLH	-2.39572	-2.30888	-2.11104	0.365896
MYOD1	M6354_1.02	bHLH	-2.3697	-2.28015	-2.14214	0.27225
NPAS1	M5234_1.02	bHLH	-3.37986	-3.72313	-3.61865	0.213826
ARNTL	M5290_1.02	bHLH	-4.11976	-4.28364	-4.23087	0.114424
ARNTL	M6162_1.02	bHLH	-3.89379	-4.11169	-3.93983	0.326811
BHLHE40	M4553_1.02	bHLH	-2.91125	-3.02792	-2.88434	0.281512
BHLHE40	M5305_1.02	bHLH	-3.2804	-3.49071	-3.33093	0.307824
BHLHE40	M6160_1.02	bHLH	-2.90219	-3.07285	-2.97171	0.207752
MYCN	M3642_1.02	bHLH	-3.06279	-3.25495	-2.99116	0.455245
MYCN	M6352_1.02	bHLH	-2.76523	-2.92219	-2.83121	0.188998
CLOCK	M5321_1.02	bHLH	-2.9797	-3.03481	-2.92769	0.218583
HEY2	M5510_1.02	bHLH	-3.11561	-3.24156	-3.09231	0.290835
HEY2	M5511_1.02	bHLH	-3.13668	-3.24058	-3.09389	0.286636
HEY2	M6273_1.02	bHLH	-3.53121	-3.38178	-3.17954	0.372293
MYC	M4532_1.02	bHLH	-2.74813	-2.79517	-2.65014	0.283903
MYC	M4558_1.02	bHLH	-2.89846	-2.92776	-2.76568	0.311467
MYC	M4609_1.02	bHLH	-2.86964	-2.93978	-2.76967	0.324086
MYC	M4610_1.02	bHLH	-2.79641	-2.8467	-2.66929	0.335357
MYC	M4643_1.02	bHLH	-2.59172	-2.54782	-2.44557	0.209779
MYC	M4645_1.02	bHLH	-2.81652	-2.83141	-2.65377	0.335699
MYC	M6351_1.02	bHLH	-3.07078	-3.1808	-3.03598	0.283558
TCF12	M4479_1.02	bHLH	-2.61111	-2.46011	-2.25601	0.374965
TCF12	M4513_1.02	bHLH	-2.45858	-2.25883	-2.14798	0.225269
TCF12	M6288_1.02	bHLH	-2.65413	-2.4243	-2.30815	0.234671
ARNT	M2956_1.02	bHLH	-3.35748	-3.52706	-3.2419	0.481389
ARNT	M2957_1.02	bHLH	-4.13369	-4.43548	-4.16416	0.464597
ARNT	M6151_1.02	bHLH	-2.46715	-2.87594	-2.72322	0.296482
FERD3L	M4971_1.02	bHLH	-2.42633	-2.3944	-2.26003	0.266115
NPAS3	M5234_1.02	bHLH	-3.37986	-3.72313	-3.61865	0.213826
USF1	M1917_1.02	bHLH	-2.91723	-2.78009	-2.65687	0.247012
USF1	M4080_1.02	bHLH	-3.43352	-3.65282	-3.44767	0.376479
USF1	M4081_1.02	bHLH	-2.94088	-2.95395	-2.74053	0.388238
USF1	M4086_1.02	bHLH	-2.35481	-2.37039	-2.27101	0.204527
USF1	M4429_1.02	bHLH	-3.6654	-3.82391	-3.6405	0.344473
USF1	M4480_1.02	bHLH	-3.81641	-4.03837	-3.85795	0.339953
USF1	M4514_1.02	bHLH	-3.6046	-3.71723	-3.52845	0.352533
USF1	M4578_1.02	bHLH	-3.33724	-3.45443	-3.34377	0.224944
USF1	M4637_1.02	bHLH	-3.45417	-3.55769	-3.38794	0.323528
USF1	M5943_1.02	bHLH	-2.93353	-2.98755	-2.86426	0.247153
USF1	M6530_1.02	bHLH	-3.08657	-3.18222	-3.09079	0.189846
SIM2	M5234_1.02	bHLH	-3.37986	-3.72313	-3.61865	0.213826
TAL1	M6500_1.02	bHLH	-3.39545	-3.35198	-3.21614	0.268601
TAL1	M6501_1.02	bHLH	-4.31219	-4.26317	-4.0088	0.443278
NEUROD1	M6358_1.02	bHLH	-2.6568	-2.62749	-2.4473	0.339596
TCF23	M0195_1.02	bHLH	-2.31022	-2.26872	-2.10581	0.312789
HEYL	M0183_1.02	bHLH	-2.86651	-2.91958	-2.78856	0.260433
HAND2	M6268_1.02	bHLH	-2.57475	-2.58196	-2.41726	0.315617
EBF1	M1968_1.02	bHLH	-2.72709	-2.54706	-2.39187	0.300466
EBF1	M5364_1.02	bHLH	-3.59893	-3.53866	-3.36359	0.331772
EBF1	M6175_1.02	bHLH	-2.88023	-2.7394	-2.56915	0.3243
HEY1	M5509_1.02	bHLH	-3.2039	-3.36612	-3.18814	0.336217
MESP1	M5627_1.02	bHLH	-2.474	-2.33399	-2.17329	0.309279
PTF1A	M6441_1.02	bHLH	-3.61757	-3.55149	-3.32961	0.400043
ATOH8	M5116_1.02	bHLH	-2.43581	-2.26472	-2.12668	0.272288
NPAS2	M0196_1.02	bHLH	-2.84684	-2.86239	-2.7172	0.284162
NEUROD2	M5652_1.02	bHLH	-2.62112	-2.6432	-2.51423	0.256928
NHLH1	M1880_1.02	bHLH	-3.20158	-3.11623	-2.95344	0.312605
NHLH1	M3375_1.02	bHLH	-4.15946	-4.0481	-3.7874	0.451342
NHLH1	M3376_1.02	bHLH	-4.3569	-4.22417	-3.98219	0.427185
NHLH1	M5670_1.02	bHLH	-3.04901	-2.99366	-2.88404	0.223074
NHLH1	M5671_1.02	bHLH	-2.98279	-2.91484	-2.80077	0.230992
NHLH1	M6270_1.02	bHLH	-4.2326	-4.14237	-3.95087	0.356582
ARNT2	M6150_1.02	bHLH	-2.58481	-2.47366	-2.2957	0.336203
NPAS4	M4930_1.02	bHLH	-3.27514	-3.79474	-3.65674	0.272221
MLXIP	M0211_1.02	bHLH	-3.05653	-3.27196	-3.14699	0.25004
OLIG3	M5693_1.02	bHLH	-2.7008	-2.67188	-2.55956	0.227882
NHLH2	M0216_1.02	bHLH	-2.35243	-2.30984	-2.1348	0.331708
NEUROG2	M5653_1.02	bHLH	-3.01438	-3.00478	-2.88713	0.237301
NEUROG2	M5654_1.02	bHLH	-3.19337	-3.22381	-3.14194	0.17181
MSC	M5636_1.02	bHLH	-3.01446	-2.9619	-2.87748	0.176665
HES7	M5506_1.02	bHLH	-4.24711	-4.17779	-4.0331	0.283331
ATOH7	M0224_1.02	bHLH	-2.69628	-2.65934	-2.48963	0.323463
BHLHA15	M5304_1.02	bHLH	-3.1248	-3.1224	-2.99596	0.252591
BHLHE22	M5307_1.02	bHLH	-3.30026	-3.30543	-3.14631	0.306767
NEUROG1	M0217_1.02	bHLH	-2.26077	-2.25989	-2.11076	0.29063
FIGLA	M5430_1.02	bHLH	-2.48438	-2.35172	-2.17267	0.337855
ASCL2	M0178_1.02	bHLH	-2.42487	-2.23722	-2.04612	0.355984
OLIG1	M5690_1.02	bHLH	-3.23808	-3.25635	-3.15434	0.209351
MITF	M6345_1.02	bHLH	-2.4478	-2.36794	-2.19045	0.335471
TCF23	M0214_1.02	bHLH	-2.79835	-2.75444	-2.66302	0.189834
MESP2	M5627_1.02	bHLH	-2.474	-2.33399	-2.17329	0.309279
HES4	M0191_1.02	bHLH	-2.68208	-2.87826	-2.69204	0.348694
TCF4	M5901_1.02	bHLH	-2.68694	-2.43185	-2.2606	0.325864
TCF4	M5902_1.02	bHLH	-2.18812	-2.07444	-1.88183	0.35821
TCF4	M6316_1.02	bHLH	-2.90161	-2.60074	-2.49146	0.222459
HES5	M5504_1.02	bHLH	-4.31423	-4.15441	-4.00974	0.28331
HES5	M5505_1.02	bHLH	-4.48867	-4.22381	-4.10673	0.236302
SREBF2	M2388_1.02	bHLH	-2.74889	-2.64637	-2.52655	0.241097
SREBF2	M5866_1.02	bHLH	-3.3795	-3.66467	-3.59316	0.151822
SREBF2	M6488_1.02	bHLH	-2.52439	-2.38201	-2.19016	0.357084
OLIG2	M5691_1.02	bHLH	-2.76971	-2.71277	-2.60884	0.212832
OLIG2	M5692_1.02	bHLH	-2.88276	-2.86632	-2.75829	0.220227
TWIST2	M0177_1.02	bHLH	-2.6051	-2.56664	-2.38501	0.34178
MGA	M5628_1.02	bHLH	-2.42207	-2.3472	-2.26388	0.174576
MGA	M5629_1.02	bHLH	-4.91165	-5.00489	-4.85907	0.285206
MGA	M5630_1.02	bHLH	-4.26016	-4.29466	-4.13545	0.306915
CREB3L3	M5323_1.02	bZIP	-4.11586	-4.30535	-4.1663	0.273978
FOSL2	M2280_1.02	bZIP	-3.01224	-2.93998	-2.78969	0.292522
FOSL2	M4565_1.02	bZIP	-3.19288	-3.21188	-2.97068	0.426147
FOSL2	M6230_1.02	bZIP	-2.97551	-3.00719	-2.83423	0.328512
NFE2L1	M4030_1.02	bZIP	-2.49603	-2.50756	-2.23896	0.461232
NFE2L1	M6359_1.02	bZIP	-1.80185	-1.82758	-1.68472	0.280321
CEBPE	M5317_1.02	bZIP	-2.69921	-2.77082	-2.67096	0.205416
CEBPE	M6172_1.02	bZIP	-2.41947	-2.44105	-2.27999	0.30986
CREM	M6181_1.02	bZIP	-2.89854	-3.02466	-2.90286	0.244551
XBP1	M3447_1.02	bZIP	-4.26667	-4.51632	-4.26515	0.439165
XBP1	M4101_1.02	bZIP	-3.56562	-3.83714	-3.62796	0.382237
XBP1	M5952_1.02	bZIP	-3.69807	-4.09531	-3.96014	0.267448
XBP1	M5953_1.02	bZIP	-3.77606	-4.09974	-3.93401	0.31724
XBP1	M6536_1.02	bZIP	-3.54043	-3.898	-3.74368	0.29906
DBP	M5337_1.02	bZIP	-3.35144	-3.3663	-3.22189	0.282886
DBP	M5338_1.02	bZIP	-3.1523	-3.17699	-3.01114	0.317432
DBP	M6186_1.02	bZIP	-2.36081	-2.37301	-2.20411	0.3222
CREB3	M5323_1.02	bZIP	-4.11586	-4.30535	-4.1663	0.273978
CREB3	M5324_1.02	bZIP	-3.81957	-4.12465	-3.96049	0.314767
HLF	M1875_1.02	bZIP	-2.69531	-2.58806	-2.44502	0.280618
HLF	M3393_1.02	bZIP	-2.49649	-2.57036	-2.4575	0.228843
HLF	M5516_1.02	bZIP	-2.82083	-2.85827	-2.67171	0.34921
HLF	M6277_1.02	bZIP	-2.95701	-3.05072	-2.86923	0.34157
BACH2	M2980_1.02	bZIP	-2.79389	-2.91351	-2.7658	0.288306
ATF2	M3087_1.02	bZIP	-3.05608	-3.17759	-3.15	0.0615644
ATF2	M3088_1.02	bZIP	-3.55023	-4.04676	-3.88107	0.317171
NFE2L2	M6360_1.02	bZIP	-2.6963	-2.66289	-2.51722	0.284966
ATF6	M2978_1.02	bZIP	-3.54558	-3.96724	-3.93994	0.0609195
ATF6	M6155_1.02	bZIP	-3.66838	-3.97991	-3.85257	0.254121
CREB1	M3083_1.02	bZIP	-2.90728	-2.86694	-2.83379	0.0734883
CREB1	M3084_1.02	bZIP	-3.12121	-3.4493	-3.28815	0.310002
CREB1	M3089_1.02	bZIP	-3.13035	-3.57067	-3.41413	0.302633
CREB1	M3090_1.02	bZIP	-3.17102	-3.62333	-3.45922	0.314677
CREB1	M4012_1.02	bZIP	-3.95279	-4.36614	-4.19236	0.32978
CREB1	M4013_1.02	bZIP	-5.32808	-5.53143	-5.46463	0.142561
CREB1	M6180_1.02	bZIP	-2.6512	-2.79652	-2.71	0.180638
ATF1	M6152_1.02	bZIP	-3.00058	-2.9844	-2.88932	0.196625
NFE2	M3617_1.02	bZIP	-3.08562	-3.08515	-2.97659	0.22117
NFE2	M4629_1.02	bZIP	-3.78445	-3.76335	-3.56847	0.36156
NFE2	M5659_1.02	bZIP	-3.7138	-3.70916	-3.59908	0.223884
NFE2	M6367_1.02	bZIP	-3.13959	-3.1305	-2.97578	0.299705
BATF3	M5302_1.02	bZIP	-4.87005	-4.99934	-4.92089	0.165258
FOSB	M6228_1.02	bZIP	-2.48878	-2.50526	-2.37601	0.257393
ATF4	M5292_1.02	bZIP	-3.3224	-3.3779	-3.23293	0.283814
NRL	M5689_1.02	bZIP	-2.35363	-2.34255	-2.16647	0.333318
JUND	M2292_1.02	bZIP	-3.08878	-3.07446	-2.91895	0.300989
JUND	M2293_1.02	bZIP	-3.14075	-3.11063	-2.88621	0.403548
JUND	M4464_1.02	bZIP	-3.25035	-3.22753	-3.00267	0.404146
JUND	M4506_1.02	bZIP	-3.12531	-3.15681	-2.99131	0.316871
JUND	M4541_1.02	bZIP	-3.45918	-3.4399	-3.21268	0.40737
JUND	M4570_1.02	bZIP	-3.13128	-3.15274	-2.91774	0.41789
JUND	M4571_1.02	bZIP	-2.98364	-2.99803	-2.79156	0.378384
JUND	M4624_1.02	bZIP	-3.69339	-3.74689	-3.57716	0.323497
JUND	M4625_1.02	bZIP	-3.33191	-3.32548	-3.08145	0.429876
JUND	M6318_1.02	bZIP	-2.86245	-2.88767	-2.70431	0.344396
JDP2	M5587_1.02	bZIP	-3.24876	-3.24674	-3.18661	0.129292
JDP2	M5588_1.02	bZIP	-4.084	-4.26969	-4.17543	0.195105
JDP2	M5589_1.02	bZIP	-3.10845	-3.11072	-3.05621	0.117938
JDP2	M5590_1.02	bZIP	-3.93208	-4.06534	-3.95404	0.226083
CREB3L4	M5323_1.02	bZIP	-4.11586	-4.30535	-4.1663	0.273978
CREB5	M5998_1.02	bZIP	-3.68241	-3.79984	-3.68549	0.231498
CEBPG	M5318_1.02	bZIP	-3.24844	-3.34374	-3.27295	0.1504
CEBPG	M5319_1.02	bZIP	-3.17931	-3.27291	-3.19379	0.166546
CEBPG	M6173_1.02	bZIP	-2.591	-2.53659	-2.3514	0.347162
BATF	M4452_1.02	bZIP	-2.82302	-2.81628	-2.63797	0.336729
BATF	M6158_1.02	bZIP	-2.54139	-2.5466	-2.40592	0.276692
BACH1	M2979_1.02	bZIP	-3.59863	-3.61644	-3.39944	0.393263
BACH1	M4680_1.02	bZIP	-2.6063	-2.64986	-2.57944	0.149666
BACH1	M4681_1.02	bZIP	-3.674	-3.6341	-3.57159	0.134055
BACH1	M4682_1.02	bZIP	-2.53445	-2.46761	-2.38604	0.17124
BACH1	M6156_1.02	bZIP	-4.22118	-4.19751	-4.08611	0.226254
CREB3L1	M5325_1.02	bZIP	-3.99702	-4.18144	-4.05296	0.256096
CREB3L1	M5326_1.02	bZIP	-3.8396	-3.92587	-3.80034	0.251026
CREB3L1	M5327_1.02	bZIP	-4.14705	-4.16676	-4.07799	0.184859
CREB3L1	M5328_1.02	bZIP	-4.49582	-4.70689	-4.59416	0.228626
CREB3L1	M5329_1.02	bZIP	-3.95579	-4.03162	-3.91362	0.237924
CREB3L1	M5330_1.02	bZIP	-4.2224	-4.43947	-4.30907	0.259365
ATF3	M4451_1.02	bZIP	-3.21581	-3.35983	-3.24606	0.230466
ATF3	M4500_1.02	bZIP	-3.17185	-3.32559	-3.20369	0.244737
ATF3	M4552_1.02	bZIP	-3.2395	-3.42182	-3.30319	0.239021
ATF3	M4597_1.02	bZIP	-2.86589	-3.05373	-2.94333	0.224457
ATF3	M4683_1.02	bZIP	-2.59959	-2.7554	-2.68197	0.155574
ATF3	M4684_1.02	bZIP	-3.3482	-3.36028	-3.22939	0.260195
ATF3	M6153_1.02	bZIP	-2.05769	-2.12743	-1.97483	0.296272
NFIL3	M1857_1.02	bZIP	-2.79432	-2.77771	-2.63267	0.283924
NFIL3	M3156_1.02	bZIP	-3.2257	-3.21573	-3.06144	0.29902
NFIL3	M5663_1.02	bZIP	-2.72907	-2.76606	-2.58736	0.33732
NFIL3	M6368_1.02	bZIP	-3.1048	-3.10353	-2.88798	0.391239
TEF	M4088_1.02	bZIP	-2.62878	-2.65885	-2.5363	0.245864
TEF	M5909_1.02	bZIP	-3.2728	-3.26843	-3.12684	0.278222
TEF	M5910_1.02	bZIP	-2.89353	-2.88232	-2.68211	0.369355
TEF	M6510_1.02	bZIP	-2.50925	-2.49295	-2.32055	0.327631
ATF6B	M2978_1.02	bZIP	-3.54558	-3.96724	-3.93994	0.0609195
ATF5	M6154_1.02	bZIP	-2.60782	-2.49035	-2.344	0.28608
FOS	M2278_1.02	bZIP	-2.85558	-2.86786	-2.68791	0.339242
FOS	M4530_1.02	bZIP	-3.16948	-3.15721	-2.92398	0.415516
FOS	M4590_1.02	bZIP	-2.91147	-2.93188	-2.74131	0.35519
FOS	M4607_1.02	bZIP	-3.31496	-3.30797	-3.05599	0.440217
FOS	M6231_1.02	bZIP	-2.45941	-2.48688	-2.29902	0.351155
ATF7	M5293_1.02	bZIP	-4.32699	-4.74703	-4.56697	0.339392
JUNB	M2291_1.02	bZIP	-2.89712	-2.91656	-2.73072	0.348137
JUNB	M4623_1.02	bZIP	-3.21197	-3.20901	-2.94567	0.454666
JUNB	M6317_1.02	bZIP	-2.48632	-2.50502	-2.33283	0.327308
CEBPB	M2268_1.02	bZIP	-2.661	-2.45733	-2.318	0.27445
CEBPB	M3035_1.02	bZIP	-2.35782	-2.27856	-2.05414	0.403542
CEBPB	M3036_1.02	bZIP	-2.66406	-2.66996	-2.43632	0.416077
CEBPB	M4529_1.02	bZIP	-2.80016	-2.77194	-2.55608	0.391674
CEBPB	M4556_1.02	bZIP	-2.70641	-2.73475	-2.57462	0.308367
CEBPB	M4606_1.02	bZIP	-2.95979	-2.97509	-2.73984	0.418228
CEBPB	M5314_1.02	bZIP	-2.92821	-3.04445	-2.95447	0.187134
CEBPB	M5315_1.02	bZIP	-2.92984	-2.99121	-2.90662	0.176974
CEBPB	M6170_1.02	bZIP	-2.3551	-2.26757	-2.12995	0.271581
DDIT3	M6187_1.02	bZIP	-2.8373	-2.75321	-2.57868	0.330935
FOSL1	M2279_1.02	bZIP	-3.04881	-3.07261	-2.9049	0.320343
FOSL1	M4619_1.02	bZIP	-3.16335	-3.18081	-3.01395	0.319006
FOSL1	M6229_1.02	bZIP	-2.75822	-2.74091	-2.54908	0.357066
JUN	M2289_1.02	bZIP	-3.06492	-3.0671	-2.89511	0.327014
JUN	M2290_1.02	bZIP	-2.97112	-2.96869	-2.73379	0.417756
JUN	M4501_1.02	bZIP	-3.49176	-3.49525	-3.27805	0.39355
JUN	M4531_1.02	bZIP	-3.01008	-3.00715	-2.84922	0.304864
JUN	M4557_1.02	bZIP	-3.47663	-3.49053	-3.29057	0.368989
JUN	M4591_1.02	bZIP	-3.08884	-3.07866	-2.83405	0.430635
JUN	M4608_1.02	bZIP	-3.15342	-3.16607	-2.99357	0.327794
JUN	M6319_1.02	bZIP	-2.48875	-2.51755	-2.38158	0.268804
MAF	M6332_1.02	bZIP	-2.24704	-2.22892	-2.12011	0.221633
CREB3L2	M0305_1.02	bZIP	-3.09976	-3.37971	-3.27326	0.217389
MAFA	M6330_1.02	bZIP	-3.6076	-3.57165	-3.34918	0.40085
MAFF	M2295_1.02	bZIP	-3.14184	-3.1101	-2.8987	0.385394
MAFF	M4572_1.02	bZIP	-3.52156	-3.57414	-3.43205	0.279041
MAFF	M5607_1.02	bZIP	-4.08784	-4.12356	-3.99582	0.254812
MAFG	M5608_1.02	bZIP	-4.17685	-4.20623	-3.99911	0.379312
MAFG	M6333_1.02	bZIP	-2.01514	-2.07271	-1.94937	0.247227
MAFK	M2296_1.02	bZIP	-2.88286	-2.8021	-2.59761	0.375533
MAFK	M4573_1.02	bZIP	-3.05694	-3.12607	-2.98059	0.284644
MAFK	M4626_1.02	bZIP	-3.54028	-3.52019	-3.3681	0.295445
MAFK	M5609_1.02	bZIP	-2.57406	-2.53356	-2.34472	0.352619
MAFK	M5610_1.02	bZIP	-3.92563	-3.95105	-3.72782	0.401901
MAFK	M5611_1.02	bZIP	-2.57396	-2.54037	-2.36757	0.328253
MAFK	M5612_1.02	bZIP	-3.37541	-3.50986	-3.34447	0.316706
MAFK	M6334_1.02	bZIP	-3.34519	-3.3823	-3.30765	0.157919
MAFB	M6331_1.02	bZIP	-2.13712	-2.13547	-2.00372	0.261667
ATF6B	M2978_1.02	bZIP	-3.54558	-3.96724	-3.93994	0.0609195
CEBPD	M5316_1.02	bZIP	-3.06117	-3.19503	-3.10753	0.182468
CEBPD	M6171_1.02	bZIP	-2.24268	-2.21701	-2.04133	0.3327
ATF6B	M2978_1.02	bZIP	-3.54558	-3.96724	-3.93994	0.0609195
ATF6B	M2978_1.02	bZIP	-3.54558	-3.96724	-3.93994	0.0609195
CEBPA	M1925_1.02	bZIP	-2.56294	-2.52059	-2.37946	0.277448
CEBPA	M3031_1.02	bZIP	-2.19164	-2.11831	-1.91923	0.367702
CEBPA	M3032_1.02	bZIP	-2.46513	-2.4593	-2.22674	0.414616
CEBPA	M3040_1.02	bZIP	-3.32421	-3.34005	-3.11192	0.40861
CEBPA	M3047_1.02	bZIP	-2.55217	-2.55192	-2.33918	0.387278
CEBPA	M6169_1.02	bZIP	-2.04095	-1.96092	-1.79458	0.318194
ZEB1	M1926_1.02	C2H2 ZF	-2.65517	-2.47746	-2.35052	0.253444
ZEB1	M2952_1.02	C2H2 ZF	-2.74111	-2.76419	-2.56828	0.363065
ZEB1	M2953_1.02	C2H2 ZF	-2.44959	-2.39974	-2.18201	0.394275
ZEB1	M2954_1.02	C2H2 ZF	-2.93568	-2.71217	-2.52526	0.349735
ZEB1	M2955_1.02	C2H2 ZF	-1.95665	-1.9558	-1.76922	0.349238
ZEB1	M3114_1.02	C2H2 ZF	-2.32426	-2.23445	-2.04245	0.357298
ZEB1	M4483_1.02	C2H2 ZF	-2.45127	-2.27587	-2.17195	0.212809
ZEB1	M4685_1.02	C2H2 ZF	-3.13411	-3.04547	-2.96093	0.176888
ZEB1	M6543_1.02	C2H2 ZF	-2.08653	-2.0119	-1.91282	0.20398
ZFX	M6547_1.02	C2H2 ZF	-3.40784	-3.32263	-3.07037	0.440582
ZNF263	M2324_1.02	C2H2 ZF	-2.91618	-2.58617	-2.25713	0.531226
ZNF263	M4604_1.02	C2H2 ZF	-3.2604	-2.99375	-2.68346	0.510547
ZNF263	M4666_1.02	C2H2 ZF	-2.84118	-2.66805	-2.43896	0.409916
HIVEP2	M6545_1.02	C2H2 ZF	-2.73511	-2.78734	-2.61012	0.335056
SNAI2	M5809_1.02	C2H2 ZF	-2.29686	-2.21588	-2.06128	0.299516
SNAI2	M6469_1.02	C2H2 ZF	-2.53371	-2.31468	-2.24738	0.143555
ZIC2	M4148_1.02	C2H2 ZF	-2.27877	-2.12447	-2.01331	0.22583
ZIC2	M6549_1.02	C2H2 ZF	-2.22416	-2.09504	-1.97053	0.249251
PRDM1	M2307_1.02	C2H2 ZF	-2.80226	-2.68738	-2.51898	0.321427
PRDM1	M4545_1.02	C2H2 ZF	-2.90747	-2.82224	-2.64678	0.332368
PRDM1	M4686_1.02	C2H2 ZF	-2.22373	-2.21165	-2.14308	0.146053
PRDM1	M4687_1.02	C2H2 ZF	-3.09314	-3.11489	-3.04485	0.148958
PRDM1	M5749_1.02	C2H2 ZF	-3.40739	-3.35127	-3.19833	0.29683
PRDM1	M6435_1.02	C2H2 ZF	-3.13946	-3.02441	-2.88148	0.280426
ZNF76	M1915_1.02	C2H2 ZF	-3.5531	-3.50454	-3.29404	0.384122
KLF6	M6325_1.02	C2H2 ZF	-2.16342	-2.13403	-2.01618	0.237665
ZFY	M1963_1.02	C2H2 ZF	-2.92394	-2.72721	-2.48031	0.433629
GLI2	M5488_1.02	C2H2 ZF	-3.00534	-3.07236	-2.89489	0.335434
GLI2	M5489_1.02	C2H2 ZF	-3.23314	-3.42937	-3.30266	0.253056
GLI2	M6265_1.02	C2H2 ZF	-3.94932	-3.93839	-3.83482	0.212182
REST	M1956_1.02	C2H2 ZF	-4.66622	-4.44889	-4.21172	0.420794
REST	M3666_1.02	C2H2 ZF	-5.47806	-5.16541	-4.92634	0.42333
REST	M4469_1.02	C2H2 ZF	-3.6357	-3.64358	-3.50849	0.267322
REST	M4508_1.02	C2H2 ZF	-4.33723	-4.23346	-4.09906	0.266148
REST	M4544_1.02	C2H2 ZF	-4.34173	-4.23446	-4.08302	0.294408
REST	M4574_1.02	C2H2 ZF	-4.217	-4.14458	-4.01023	0.266065
REST	M4589_1.02	C2H2 ZF	-3.89124	-3.86289	-3.72519	0.271711
REST	M4630_1.02	C2H2 ZF	-3.9407	-3.91272	-3.76206	0.293139
REST	M4655_1.02	C2H2 ZF	-5.02701	-4.69946	-4.45944	0.424595
REST	M4657_1.02	C2H2 ZF	-4.2785	-4.22159	-4.09139	0.25903
REST	M4667_1.02	C2H2 ZF	-4.03515	-4.0303	-3.8893	0.277229
REST	M6450_1.02	C2H2 ZF	-4.64826	-4.45161	-4.19582	0.445109
MECOM	M3225_1.02	C2H2 ZF	-4.41613	-4.34806	-4.23609	0.227268
MECOM	M3226_1.02	C2H2 ZF	-3.3342	-3.43381	-3.33723	0.199393
MECOM	M3227_1.02	C2H2 ZF	-3.69442	-3.74124	-3.68001	0.131496
MECOM	M3228_1.02	C2H2 ZF	-2.23055	-2.13286	-1.94676	0.34851
MECOM	M3229_1.02	C2H2 ZF	-2.84042	-2.83759	-2.75418	0.174749
MECOM	M3230_1.02	C2H2 ZF	-3.25391	-3.3386	-3.29249	0.100736
MECOM	M6225_1.02	C2H2 ZF	-3.12441	-3.14778	-2.97527	0.327818
HIVEP1	M6544_1.02	C2H2 ZF	-2.97361	-2.92003	-2.78301	0.270577
MZF1	M1887_1.02	C2H2 ZF	-2.10792	-2.06621	-1.96465	0.208529
MZF1	M1888_1.02	C2H2 ZF	-2.23483	-2.21876	-2.05589	0.31273
MZF1	M3594_1.02	C2H2 ZF	-2.21832	-2.15908	-1.99476	0.315011
MZF1	M3595_1.02	C2H2 ZF	-2.55261	-2.49248	-2.29941	0.358895
MZF1	M6356_1.02	C2H2 ZF	-2.40148	-2.29537	-2.13233	0.312991
PATZ1	M3546_1.02	C2H2 ZF	-3.0249	-2.9407	-2.75469	0.348398
YY1	M1919_1.02	C2H2 ZF	-2.91777	-2.78871	-2.63851	0.292384
YY1	M4109_1.02	C2H2 ZF	-2.91331	-2.85779	-2.6218	0.41922
YY1	M4110_1.02	C2H2 ZF	-3.76824	-3.72823	-3.47374	0.443436
YY1	M4482_1.02	C2H2 ZF	-3.58397	-3.50439	-3.34916	0.300522
YY1	M4490_1.02	C2H2 ZF	-3.17622	-3.14551	-3.03867	0.218086
YY1	M4493_1.02	C2H2 ZF	-3.63938	-3.68028	-3.51298	0.319704
YY1	M4516_1.02	C2H2 ZF	-3.58567	-3.5038	-3.34328	0.309009
YY1	M4603_1.02	C2H2 ZF	-3.69744	-3.58652	-3.44181	0.28338
YY1	M4639_1.02	C2H2 ZF	-3.55078	-3.42418	-3.24327	0.340686
YY1	M4652_1.02	C2H2 ZF	-3.44625	-3.44319	-3.3022	0.277212
YY1	M5954_1.02	C2H2 ZF	-2.45314	-2.46694	-2.30524	0.31087
YY1	M6528_1.02	C2H2 ZF	-2.87755	-2.85938	-2.70331	0.301877
KLF8	M6326_1.02	C2H2 ZF	-2.75496	-2.74068	-2.65244	0.183869
KLF5	M2391_1.02	C2H2 ZF	-2.59406	-2.36635	-2.21936	0.287126
ZNF423	M3836_1.02	C2H2 ZF	-5.00373	-4.99535	-4.91341	0.171929
ZNF423	M6558_1.02	C2H2 ZF	-5.37797	-5.35324	-5.2739	0.16697
CTCF	M1957_1.02	C2H2 ZF	-3.93748	-3.77433	-3.54079	0.415932
CTCF	M4427_1.02	C2H2 ZF	-4.09782	-3.90396	-3.63093	0.466709
CTCF	M4430_1.02	C2H2 ZF	-3.6459	-3.59042	-3.40386	0.349214
CTCF	M4431_1.02	C2H2 ZF	-3.39128	-3.23012	-3.0647	0.316763
CTCF	M4432_1.02	C2H2 ZF	-3.46741	-3.44648	-3.2601	0.348945
CTCF	M4433_1.02	C2H2 ZF	-3.46752	-3.40714	-3.23508	0.327107
CTCF	M4434_1.02	C2H2 ZF	-3.17793	-3.14664	-2.99608	0.292973
CTCF	M4435_1.02	C2H2 ZF	-3.38933	-3.33684	-3.16413	0.328115
CTCF	M4436_1.02	C2H2 ZF	-3.47694	-3.44077	-3.2738	0.319182
CTCF	M4437_1.02	C2H2 ZF	-3.49597	-3.43772	-3.26925	0.321521
CTCF	M4441_1.02	C2H2 ZF	-3.5322	-3.44788	-3.26665	0.341164
CTCF	M4442_1.02	C2H2 ZF	-3.43547	-3.26554	-3.10013	0.316731
CTCF	M4443_1.02	C2H2 ZF	-4.13439	-3.94096	-3.67621	0.456431
CTCF	M4445_1.02	C2H2 ZF	-3.51554	-3.46919	-3.31051	0.306067
CTCF	M4446_1.02	C2H2 ZF	-3.58266	-3.55841	-3.39357	0.315835
CTCF	M4447_1.02	C2H2 ZF	-3.55015	-3.49971	-3.33291	0.318918
CTCF	M4448_1.02	C2H2 ZF	-3.49988	-3.32688	-3.17556	0.29419
CTCF	M4449_1.02	C2H2 ZF	-3.69431	-3.65989	-3.49751	0.311945
CTCF	M4450_1.02	C2H2 ZF	-3.64447	-3.61101	-3.44775	0.313342
CTCF	M4455_1.02	C2H2 ZF	-3.48581	-3.40443	-3.22169	0.343465
CTCF	M4456_1.02	C2H2 ZF	-3.5223	-3.47077	-3.2975	0.328988
CTCF	M4457_1.02	C2H2 ZF	-3.08802	-3.01587	-2.88259	0.264278
CTCF	M4458_1.02	C2H2 ZF	-3.80563	-3.68476	-3.48328	0.37119
CTCF	M4502_1.02	C2H2 ZF	-3.42645	-3.36495	-3.19442	0.324742
CTCF	M4503_1.02	C2H2 ZF	-3.49914	-3.43921	-3.27371	0.316878
CTCF	M4517_1.02	C2H2 ZF	-3.52049	-3.46564	-3.29671	0.322241
CTCF	M4518_1.02	C2H2 ZF	-3.81465	-3.6901	-3.46993	0.397672
CTCF	M4519_1.02	C2H2 ZF	-3.44663	-3.40218	-3.22564	0.334023
CTCF	M4520_1.02	C2H2 ZF	-3.32825	-3.27481	-3.11578	0.306624
CTCF	M4521_1.02	C2H2 ZF	-3.19718	-3.0734	-2.92883	0.283154
CTCF	M4523_1.02	C2H2 ZF	-3.86634	-3.73133	-3.5145	0.393018
CTCF	M4533_1.02	C2H2 ZF	-3.42189	-3.22989	-3.06778	0.311527
CTCF	M4534_1.02	C2H2 ZF	-3.43993	-3.38887	-3.21135	0.335521
CTCF	M4535_1.02	C2H2 ZF	-3.72973	-3.66525	-3.46808	0.364917
CTCF	M4559_1.02	C2H2 ZF	-3.67494	-3.57921	-3.35569	0.402303
CTCF	M4560_1.02	C2H2 ZF	-3.47993	-3.27591	-3.1176	0.305473
CTCF	M4561_1.02	C2H2 ZF	-3.39889	-3.21165	-3.04507	0.318565
CTCF	M4562_1.02	C2H2 ZF	-3.30273	-3.27137	-3.11674	0.299548
CTCF	M4580_1.02	C2H2 ZF	-3.95865	-3.78681	-3.53634	0.438272
CTCF	M4581_1.02	C2H2 ZF	-3.68909	-3.63335	-3.43241	0.370415
CTCF	M4582_1.02	C2H2 ZF	-2.89163	-2.79896	-2.67668	0.245406
CTCF	M4583_1.02	C2H2 ZF	-3.36144	-3.19817	-3.0309	0.319666
CTCF	M4584_1.02	C2H2 ZF	-3.19972	-3.07716	-2.93176	0.284515
CTCF	M4585_1.02	C2H2 ZF	-3.52577	-3.46575	-3.29751	0.321172
CTCF	M4586_1.02	C2H2 ZF	-2.95501	-2.95057	-2.81089	0.275034
CTCF	M4587_1.02	C2H2 ZF	-3.69964	-3.62441	-3.39188	0.414575
CTCF	M4588_1.02	C2H2 ZF	-3.72766	-3.61916	-3.39083	0.408891
CTCF	M4592_1.02	C2H2 ZF	-4.20712	-4.00759	-3.74419	0.45474
CTCF	M4593_1.02	C2H2 ZF	-3.41142	-3.23185	-3.07745	0.299185
CTCF	M4594_1.02	C2H2 ZF	-4.10023	-3.92289	-3.67824	0.430689
CTCF	M4611_1.02	C2H2 ZF	-3.87861	-3.75719	-3.53591	0.399215
CTCF	M4613_1.02	C2H2 ZF	-3.42545	-3.35551	-3.18554	0.323858
CTCF	M4614_1.02	C2H2 ZF	-3.4517	-3.39924	-3.2353	0.31441
CTCF	M4644_1.02	C2H2 ZF	-3.45381	-3.37692	-3.20591	0.325491
CTCF	M4647_1.02	C2H2 ZF	-4.04303	-3.85877	-3.58131	0.472116
CTCF	M4648_1.02	C2H2 ZF	-3.69024	-3.58487	-3.3755	0.382509
CTCF	M4649_1.02	C2H2 ZF	-3.39961	-3.33706	-3.15915	0.33612
CTCF	M4650_1.02	C2H2 ZF	-3.44215	-3.2818	-3.14723	0.266441
CTCF	M4651_1.02	C2H2 ZF	-3.45183	-3.27981	-3.11761	0.311665
CTCF	M4654_1.02	C2H2 ZF	-3.77796	-3.65782	-3.43011	0.408044
CTCF	M4658_1.02	C2H2 ZF	-3.49407	-3.43096	-3.25657	0.330729
CTCF	M4659_1.02	C2H2 ZF	-3.33698	-3.19257	-3.05996	0.263121
CTCF	M4661_1.02	C2H2 ZF	-3.54104	-3.49054	-3.31783	0.328119
CTCF	M4662_1.02	C2H2 ZF	-3.4917	-3.28557	-3.125	0.309077
CTCF	M4668_1.02	C2H2 ZF	-3.44498	-3.25243	-3.09514	0.303833
CTCF	M5331_1.02	C2H2 ZF	-4.66444	-4.41583	-4.23952	0.333675
CTCF	M6183_1.02	C2H2 ZF	-3.837	-3.70926	-3.46505	0.430113
MAZ	M6336_1.02	C2H2 ZF	-2.89759	-2.64386	-2.37365	0.46323
KLF1	M6322_1.02	C2H2 ZF	-2.82559	-2.67115	-2.50303	0.320978
SP4	M5855_1.02	C2H2 ZF	-4.24406	-4.17494	-3.9955	0.338454
SP4	M6483_1.02	C2H2 ZF	-3.78406	-3.47763	-3.168	0.509811
ZKSCAN1	M0408_1.02	C2H2 ZF	-3.65684	-3.52019	-3.47174	0.105563
GLI3	M6266_1.02	C2H2 ZF	-2.97786	-2.90385	-2.77747	0.252481
GLIS3	M5492_1.02	C2H2 ZF	-4.38632	-4.51786	-4.43523	0.173259
GLIS3	M6267_1.02	C2H2 ZF	-2.64081	-2.6661	-2.56054	0.215765
KLF3	M6323_1.02	C2H2 ZF	-3.04764	-3.04743	-2.87193	0.33243
PRDM4	M5750_1.02	C2H2 ZF	-4.63656	-4.61626	-4.55992	0.121658
GLI1	M6264_1.02	C2H2 ZF	-2.90956	-2.89799	-2.78678	0.22591
BCL6	M6159_1.02	C2H2 ZF	-2.66126	-2.57504	-2.37341	0.371412
ZBTB47	M6111_1.02	C2H2 ZF	-3.63967	-3.62699	-3.48775	0.27429
KLF7	M0405_1.02	C2H2 ZF	-2.35796	-2.34466	-2.16951	0.331888
PLAGL1	M6422_1.02	C2H2 ZF	-2.81596	-2.82778	-2.71634	0.226317
KLF12	M2942_1.02	C2H2 ZF	-2.03508	-1.87254	-1.78427	0.18393
KLF9	M0415_1.02	C2H2 ZF	-2.96342	-3.55602	-3.43888	0.236418
ZNF410	M5972_1.02	C2H2 ZF	-4.76071	-4.77085	-4.63248	0.272849
BCL11A	M4453_1.02	C2H2 ZF	-2.75606	-2.61246	-2.44185	0.324869
EGR1	M1971_1.02	C2H2 ZF	-2.94938	-2.87021	-2.66363	0.37853
EGR1	M3167_1.02	C2H2 ZF	-3.79871	-3.93035	-3.84966	0.169567
EGR1	M4459_1.02	C2H2 ZF	-3.76482	-3.62078	-3.34514	0.469901
EGR1	M4504_1.02	C2H2 ZF	-3.64012	-3.6203	-3.42864	0.356811
EGR1	M4616_1.02	C2H2 ZF	-3.68823	-3.57031	-3.29366	0.471128
EGR1	M5365_1.02	C2H2 ZF	-3.89148	-4.04868	-3.88937	0.307062
EGR1	M5366_1.02	C2H2 ZF	-4.57779	-4.82766	-4.70412	0.247576
EGR1	M6198_1.02	C2H2 ZF	-3.03105	-3.14553	-3.01791	0.254623
EGR2	M3176_1.02	C2H2 ZF	-3.53565	-3.89328	-3.79168	0.208595
EGR2	M5367_1.02	C2H2 ZF	-3.61634	-3.89938	-3.81345	0.179512
EGR2	M5368_1.02	C2H2 ZF	-3.84579	-4.0745	-3.88102	0.359501
EGR2	M6199_1.02	C2H2 ZF	-2.83767	-2.84119	-2.68721	0.298501
IKZF4	M3450_1.02	C2H2 ZF	-2.76682	-2.77932	-2.59282	0.349121
CTCFL	M4612_1.02	C2H2 ZF	-3.61535	-3.61515	-3.46412	0.293732
SNAI1	M6468_1.02	C2H2 ZF	-2.58271	-2.38625	-2.28472	0.208479
RREB1	M1901_1.02	C2H2 ZF	-3.64269	-3.54099	-3.33175	0.382319
RREB1	M3843_1.02	C2H2 ZF	-3.12651	-3.0157	-2.87287	0.280277
RREB1	M6456_1.02	C2H2 ZF	-3.44785	-3.33617	-3.07808	0.448047
GLIS2	M5491_1.02	C2H2 ZF	-3.88166	-4.03091	-3.90554	0.250739
ZNF384	M6557_1.02	C2H2 ZF	-2.33638	-2.32045	-2.11486	0.377111
ZBTB1	M0413_1.02	C2H2 ZF	-2.38943	-2.84188	-2.6337	0.380818
FEZF1	M4840_1.02	C2H2 ZF	-2.54753	-2.47859	-2.34643	0.262375
KLF16	M5593_1.02	C2H2 ZF	-2.83468	-2.76284	-2.62111	0.278447
ZSCAN10	M0398_1.02	C2H2 ZF	-2.87673	-2.95566	-2.77026	0.347467
EGR4	M3630_1.02	C2H2 ZF	-3.74937	-3.91836	-3.82078	0.201246
EGR4	M5370_1.02	C2H2 ZF	-3.6632	-3.73907	-3.5683	0.32511
EGR4	M5371_1.02	C2H2 ZF	-4.68054	-4.96437	-4.82345	0.277092
EGR4	M6201_1.02	C2H2 ZF	-3.11876	-2.99297	-2.84958	0.281202
KLF4	M6324_1.02	C2H2 ZF	-2.6596	-2.45797	-2.31426	0.281716
ZNF740	M5977_1.02	C2H2 ZF	-2.90126	-2.86704	-2.7462	0.242881
ZNF740	M5978_1.02	C2H2 ZF	-3.00133	-2.9527	-2.84422	0.221029
ZIC5	M0422_1.02	C2H2 ZF	-2.27915	-2.29612	-2.15367	0.279653
PRDM16	M1861_1.02	C2H2 ZF	-3.29258	-3.34033	-3.18885	0.294456
OSR1	M0431_1.02	C2H2 ZF	-1.9931	-2.00342	-1.84284	0.309097
ZIC1	M4147_1.02	C2H2 ZF	-2.26465	-2.34471	-2.22813	0.23543
ZIC1	M5963_1.02	C2H2 ZF	-4.00863	-4.01054	-3.89784	0.228556
ZIC1	M6548_1.02	C2H2 ZF	-2.20344	-2.08386	-1.94416	0.275071
FEZF2	M4840_1.02	C2H2 ZF	-2.54753	-2.47859	-2.34643	0.262375
ZIC3	M4149_1.02	C2H2 ZF	-2.21423	-2.18751	-2.06698	0.242353
ZIC3	M5964_1.02	C2H2 ZF	-3.88835	-3.94215	-3.79391	0.289183
ZIC3	M6550_1.02	C2H2 ZF	-2.20665	-2.07224	-1.93885	0.26445
ZBTB7B	M5961_1.02	C2H2 ZF	-3.23339	-3.41346	-3.28434	0.257175
ZBTB7B	M6539_1.02	C2H2 ZF	-3.69843	-3.4689	-3.18871	0.475425
ZNF333	M6555_1.02	C2H2 ZF	-2.14349	-2.14357	-1.98547	0.305134
BCL6B	M5303_1.02	C2H2 ZF	-5.44635	-5.40165	-5.32226	0.167074
ZNF75A	M5979_1.02	C2H2 ZF	-3.31233	-3.23209	-3.13213	0.205596
GFI1	M3341_1.02	C2H2 ZF	-3.71716	-3.67188	-3.40446	0.459762
GFI1	M6263_1.02	C2H2 ZF	-2.30869	-2.09868	-1.96899	0.258172
ZNF281	M0420_1.02	C2H2 ZF	-2.44685	-2.45381	-2.2246	0.410086
ZNF148	M6552_1.02	C2H2 ZF	-2.99465	-2.76571	-2.50921	0.44601
KLF15	M6321_1.02	C2H2 ZF	-2.99509	-2.83485	-2.59043	0.430385
ZNF691	M0428_1.02	C2H2 ZF	-2.31616	-2.41225	-2.30717	0.214905
ZNF589	M6559_1.02	C2H2 ZF	-2.95727	-3.08255	-2.90011	0.343008
SP8	M5856_1.02	C2H2 ZF	-2.78222	-2.65556	-2.50106	0.299347
OSR2	M0396_1.02	C2H2 ZF	-2.2865	-2.35388	-2.19756	0.302271
GFI1B	M6262_1.02	C2H2 ZF	-2.54345	-2.54154	-2.40147	0.275684
ZNF219	M6553_1.02	C2H2 ZF	-2.87719	-2.69038	-2.51357	0.334435
ZNF202	M0404_1.02	C2H2 ZF	-2.25488	-2.28704	-2.06579	0.399173
ZNF143	M3964_1.02	C2H2 ZF	-4.3701	-4.33473	-4.12169	0.387696
ZNF143	M3965_1.02	C2H2 ZF	-3.69434	-3.66501	-3.44444	0.398236
ZNF143	M4484_1.02	C2H2 ZF	-3.82257	-3.8297	-3.68621	0.281361
ZNF143	M5966_1.02	C2H2 ZF	-4.30688	-4.30444	-4.179	0.25086
ZNF143	M6551_1.02	C2H2 ZF	-3.74046	-3.6777	-3.45573	0.40018
SP2	M2314_1.02	C2H2 ZF	-2.923	-2.69051	-2.47885	0.385758
SP2	M4632_1.02	C2H2 ZF	-3.66258	-3.61787	-3.46829	0.291356
SP2	M6481_1.02	C2H2 ZF	-3.01681	-3.04248	-2.80901	0.415852
ZNF232	M5967_1.02	C2H2 ZF	-4.58236	-4.56527	-4.42269	0.279863
E4F1	M6197_1.02	C2H2 ZF	-2.94757	-3.44535	-3.31574	0.258021
ZBTB49	M5959_1.02	C2H2 ZF	-4.70637	-4.84167	-4.70968	0.26207
HIC2	M5512_1.02	C2H2 ZF	-2.18527	-2.15571	-1.99836	0.303925
ZNF32	M0437_1.02	C2H2 ZF	-2.10342	-1.98705	-1.78138	0.377225
KLF13	M5591_1.02	C2H2 ZF	-4.53295	-4.68749	-4.52378	0.314052
ZNF35	M0436_1.02	C2H2 ZF	-1.76256	-1.58069	-1.30325	0.472091
ZNF282	M5970_1.02	C2H2 ZF	-4.16961	-4.17685	-4.02712	0.291613
SP7	M5856_1.02	C2H2 ZF	-2.78222	-2.65556	-2.50106	0.299347
SCRT1	M5804_1.02	C2H2 ZF	-3.70663	-3.74497	-3.57519	0.323579
ZNF524	M5974_1.02	C2H2 ZF	-3.5701	-3.35845	-3.27147	0.181496
ZNF524	M5975_1.02	C2H2 ZF	-3.42903	-3.29645	-3.12227	0.330396
ZNF274	M4551_1.02	C2H2 ZF	-4.37162	-4.22717	-4.02012	0.379212
ZNF274	M4555_1.02	C2H2 ZF	-3.99598	-3.90615	-3.7664	0.275151
ZNF274	M4605_1.02	C2H2 ZF	-3.75067	-3.73281	-3.59745	0.267783
ZNF274	M4653_1.02	C2H2 ZF	-3.85325	-3.76004	-3.6258	0.265891
HINFP	M1951_1.02	C2H2 ZF	-3.46916	-3.94213	-3.85357	0.184463
HINFP	M5513_1.02	C2H2 ZF	-3.52898	-3.85904	-3.72501	0.265543
HINFP	M5514_1.02	C2H2 ZF	-6.8833	-6.89747	-6.79179	0.216
HINFP	M5515_1.02	C2H2 ZF	-6.55862	-6.63706	-6.51303	0.248421
HINFP	M6276_1.02	C2H2 ZF	-4.15354	-4.62109	-4.44348	0.33565
OVOL1	M6402_1.02	C2H2 ZF	-2.38321	-2.40453	-2.32283	0.171476
SP3	M5854_1.02	C2H2 ZF	-2.59894	-2.48302	-2.31081	0.327346
SP3	M6482_1.02	C2H2 ZF	-3.24213	-3.00564	-2.68457	0.522545
INSM1	M1969_1.02	C2H2 ZF	-2.98199	-2.93663	-2.80778	0.256722
INSM1	M6306_1.02	C2H2 ZF	-3.58248	-3.53028	-3.43622	0.194727
ZBTB4	M6540_1.02	C2H2 ZF	-3.32463	-3.38399	-3.21989	0.314664
ZBTB4	M6541_1.02	C2H2 ZF	-4.43612	-4.41116	-4.26826	0.280391
GLIS1	M5490_1.02	C2H2 ZF	-5.54353	-5.74038	-5.64318	0.200521
KLF14	M5592_1.02	C2H2 ZF	-3.56627	-3.67783	-3.53215	0.284972
ZIC4	M5965_1.02	C2H2 ZF	-3.43057	-3.49706	-3.33345	0.313901
ZNF683	M4545_1.02	C2H2 ZF	-2.90747	-2.82224	-2.64678	0.332368
HIC1	M6274_1.02	C2H2 ZF	-2.67571	-2.57385	-2.46323	0.22487
ZBTB33	M2323_1.02	C2H2 ZF	-4.02845	-4.28554	-4.05621	0.410242
ZBTB33	M6320_1.02	C2H2 ZF	-2.77942	-2.90235	-2.71329	0.352956
ZNF354C	M1950_1.02	C2H2 ZF	-1.89717	-1.84297	-1.771	0.152712
ZNF713	M5976_1.02	C2H2 ZF	-5.125	-5.14663	-5.07221	0.15748
ZBTB7A	M4640_1.02	C2H2 ZF	-2.9671	-2.88789	-2.65529	0.414678
ZBTB7A	M5960_1.02	C2H2 ZF	-3.17306	-3.23928	-3.11321	0.251951
ZBTB7A	M6538_1.02	C2H2 ZF	-3.05792	-3.04665	-2.83725	0.382559
EGR3	M3178_1.02	C2H2 ZF	-4.04175	-4.42542	-4.29534	0.258828
EGR3	M5369_1.02	C2H2 ZF	-4.15792	-4.31725	-4.14942	0.32053
EGR3	M6200_1.02	C2H2 ZF	-2.79512	-2.63608	-2.45639	0.338837
ZBTB42	M3841_1.02	C2H2 ZF	-3.27533	-3.22142	-3.08867	0.263369
ZNF784	M5980_1.02	C2H2 ZF	-3.33581	-3.41251	-3.3282	0.176458
ZSCAN4	M5981_1.02	C2H2 ZF	-3.95557	-3.99133	-3.87287	0.238723
PLAG1	M1972_1.02	C2H2 ZF	-3.67293	-3.66983	-3.55032	0.240579
PLAG1	M6420_1.02	C2H2 ZF	-3.0887	-2.99602	-2.77517	0.398626
PLAG1	M6421_1.02	C2H2 ZF	-2.62059	-2.61732	-2.42555	0.356969
ZBTB7C	M5962_1.02	C2H2 ZF	-2.8469	-2.92705	-2.76747	0.3075
WT1	M6535_1.02	C2H2 ZF	-2.87015	-2.77967	-2.59596	0.344924
SP1	M1906_1.02	C2H2 ZF	-2.63309	-2.33625	-2.17788	0.305563
SP1	M3919_1.02	C2H2 ZF	-2.27679	-2.17136	-2.01933	0.29536
SP1	M3926_1.02	C2H2 ZF	-2.81149	-2.6365	-2.45051	0.348346
SP1	M5853_1.02	C2H2 ZF	-2.57442	-2.35873	-2.19951	0.306915
SP1	M6479_1.02	C2H2 ZF	-2.7193	-2.49027	-2.33845	0.295022
SP1	M6480_1.02	C2H2 ZF	-3.24092	-2.97163	-2.67632	0.493375
SNAI3	M0424_1.02	C2H2 ZF	-2.12117	-2.10059	-1.8574	0.428769
ZBTB3	M0442_1.02	C2H2 ZF	-2.03363	-1.95362	-1.7323	0.399262
IKZF1	M3450_1.02	C2H2 ZF	-2.76682	-2.77932	-2.59282	0.349121
IKZF1	M3451_1.02	C2H2 ZF	-2.32653	-2.16518	-1.97061	0.361112
IKZF1	M3452_1.02	C2H2 ZF	-2.95699	-3.01839	-2.86012	0.305394
IKZF1	M3525_1.02	C2H2 ZF	-2.16477	-1.95999	-1.836	0.248357
IKZF1	M6305_1.02	C2H2 ZF	-2.10277	-1.89521	-1.74984	0.284476
ZBTB6	M4151_1.02	C2H2 ZF	-3.12391	-3.03931	-2.90797	0.260969
ZBTB6	M6542_1.02	C2H2 ZF	-3.16311	-3.07126	-2.94794	0.247193
ZNF75D	M5979_1.02	C2H2 ZF	-3.31233	-3.23209	-3.13213	0.205596
ZKSCAN4	M5971_1.02	C2H2 ZF	-4.42365	-4.49714	-4.40082	0.198912
MTF1	M5642_1.02	C2H2 ZF	-4.29064	-4.31679	-4.23572	0.170274
MTF1	M6348_1.02	C2H2 ZF	-3.97908	-4.10352	-3.93138	0.32724
SP6	M5209_1.02	C2H2 ZF	-2.7827	-2.67268	-2.52589	0.286794
ZKSCAN3	M5971_1.02	C2H2 ZF	-4.42365	-4.49714	-4.40082	0.198912
ZSCAN16	M5973_1.02	C2H2 ZF	-5.11781	-5.0201	-4.89601	0.248525
ZNF652	M6111_1.02	C2H2 ZF	-3.63967	-3.62699	-3.48775	0.27429
SP5	M5209_1.02	C2H2 ZF	-2.7827	-2.67268	-2.52589	0.286794
ZBTB12	M0433_1.02	C2H2 ZF	-2.31479	-2.37122	-2.20102	0.324227
ZBTB12	M0433_1.02	C2H2 ZF	-2.31479	-2.37122	-2.20102	0.324227
SCRT2	M5805_1.02	C2H2 ZF	-3.71475	-3.62076	-3.50434	0.235132
SP9	M5856_1.02	C2H2 ZF	-2.78222	-2.65556	-2.50106	0.299347
YY2	M5955_1.02	C2H2 ZF	-3.01165	-3.23908	-3.1078	0.260878
YY2	M5956_1.02	C2H2 ZF	-2.55328	-2.56007	-2.39319	0.319037
YY2	M5957_1.02	C2H2 ZF	-3.49735	-3.57785	-3.47472	0.211387
ZBTB12	M0433_1.02	C2H2 ZF	-2.31479	-2.37122	-2.20102	0.324227
ZBTB12	M0433_1.02	C2H2 ZF	-2.31479	-2.37122	-2.20102	0.324227
ZBTB12	M0433_1.02	C2H2 ZF	-2.31479	-2.37122	-2.20102	0.324227
NFYA	M1890_1.02	CBF/NF-Y	-3.88622	-3.7015	-3.39095	0.510845
NFYA	M3628_1.02	CBF/NF-Y	-4.09516	-4.07058	-3.913	0.3043
NFYA	M6371_1.02	CBF/NF-Y	-3.04313	-3.04588	-2.8516	0.360682
CENPB	M5320_1.02	CENPB	-4.00289	-4.33743	-4.15551	0.342211
YBX1	M6537_1.02	CSD	-2.35452	-2.36023	-2.21777	0.279666
RBPJ	M6499_1.02	CSL	-2.37922	-2.31349	-2.2127	0.207121
CUX2	M5335_1.02	CUT	-4.40902	-4.44397	-4.28076	0.313259
CUX2	M5336_1.02	CUT	-2.68985	-2.78074	-2.64247	0.272677
ONECUT2	M5696_1.02	CUT	-3.03594	-2.9918	-2.81527	0.333997
ONECUT2	M6399_1.02	CUT	-3.40355	-3.28951	-3.03853	0.438925
CUX1	M3019_1.02	CUT	-3.40624	-3.43107	-3.34788	0.174316
CUX1	M3020_1.02	CUT	-3.12948	-3.2098	-3.01807	0.3569
CUX1	M3021_1.02	CUT	-2.83929	-3.06041	-2.93598	0.249125
CUX1	M3022_1.02	CUT	-3.60017	-3.61799	-3.4491	0.322192
CUX1	M3023_1.02	CUT	-2.61207	-2.76388	-2.61949	0.282843
CUX1	M5332_1.02	CUT	-3.92448	-3.95657	-3.78298	0.329485
CUX1	M5333_1.02	CUT	-3.86457	-3.98236	-3.75542	0.406995
CUX1	M5334_1.02	CUT	-2.59878	-2.69273	-2.53215	0.309086
CUX1	M6184_1.02	CUT	-2.96486	-3.14278	-2.96706	0.332766
ONECUT1	M5694_1.02	CUT	-3.05954	-2.94851	-2.76715	0.341368
ONECUT1	M5695_1.02	CUT	-3.16031	-3.09233	-2.90539	0.349771
ONECUT1	M6285_1.02	CUT	-2.66845	-2.62446	-2.40923	0.390777
ONECUT3	M5697_1.02	CUT	-3.03791	-2.90495	-2.75313	0.295018
LIN54	M0594_1.02	CxC	-2.20042	-2.02991	-1.80713	0.40129
DNMT1	M0609_1.02	CxxC	-2.72437	-2.94007	-2.76061	0.33849
TET1	M0610_1.02	CxxC	-2.448	-2.91934	-2.76146	0.304791
CXXC1	M6185_1.02	CxxC	-2.06008	-2.34189	-2.27007	0.152429
DMRT3	M0629_1.02	DM	-2.46881	-2.50158	-2.31345	0.351548
DMRT1	M0630_1.02	DM	-1.92287	-1.92516	-1.75873	0.318344
DMRT1	M0631_1.02	DM	-2.2241	-2.22125	-2.15194	0.147522
DMRTA2	M0632_1.02	DM	-2.12971	-2.11161	-1.98848	0.246878
DMRT2	M0633_1.02	DM	-2.06377	-1.88743	-1.71615	0.325907
TFDP2	M6515_1.02	DP	-3.61953	-4.02409	-3.86284	0.310158
TFDP3	M6515_1.02	DP	-3.61953	-4.02409	-3.86284	0.310158
TFDP1	M6515_1.02	DP	-3.61953	-4.02409	-3.86284	0.310158
E2F2	M0668_1.02	E2F	-2.9811	-3.21403	-3.04201	0.327057
E2F2	M5354_1.02	E2F	-5.04684	-5.24913	-5.14664	0.210209
E2F2	M5355_1.02	E2F	-5.36964	-5.66828	-5.54176	0.252737
E2F2	M5356_1.02	E2F	-5.02705	-5.33513	-5.24445	0.188426
E2F2	M6191_1.02	E2F	-3.19952	-3.55976	-3.47701	0.173482
E2F1	M1856_1.02	E2F	-2.93379	-3.30922	-3.12151	0.350929
E2F1	M3133_1.02	E2F	-5.15259	-5.61984	-5.50211	0.23746
E2F1	M3134_1.02	E2F	-3.4797	-4.01157	-3.87209	0.274693
E2F1	M4536_1.02	E2F	-3.22043	-3.08406	-2.85111	0.415136
E2F1	M5350_1.02	E2F	-3.66151	-4.01101	-3.87535	0.268287
E2F1	M5351_1.02	E2F	-3.62498	-3.98519	-3.8609	0.248875
E2F1	M5352_1.02	E2F	-3.80324	-4.20527	-4.07512	0.258953
E2F1	M5353_1.02	E2F	-4.08168	-4.31762	-4.21646	0.207785
E2F1	M6190_1.02	E2F	-2.98297	-3.11031	-2.9405	0.323614
E2F3	M5357_1.02	E2F	-4.95469	-5.24026	-5.11788	0.245572
E2F3	M5358_1.02	E2F	-4.89605	-5.24778	-5.11784	0.258573
E2F3	M5359_1.02	E2F	-5.43002	-5.61967	-5.50229	0.236839
E2F3	M6192_1.02	E2F	-3.04065	-3.39222	-3.28235	0.223516
E2F8	M5363_1.02	E2F	-4.0418	-4.04311	-3.97393	0.147271
E2F5	M6194_1.02	E2F	-3.3742	-3.94401	-3.8208	0.247009
E2F7	M5362_1.02	E2F	-4.73491	-4.78442	-4.71589	0.145977
E2F7	M6196_1.02	E2F	-4.4276	-4.875	-4.7415	0.264634
E2F6	M2273_1.02	E2F	-2.70588	-2.56775	-2.39847	0.322799
E2F6	M4538_1.02	E2F	-2.74548	-2.68201	-2.52318	0.306303
E2F6	M4599_1.02	E2F	-2.65022	-2.38591	-2.23818	0.288335
E2F6	M4615_1.02	E2F	-2.81688	-2.69963	-2.56208	0.271466
E2F6	M6195_1.02	E2F	-2.72749	-2.6615	-2.49627	0.316445
E2F4	M2272_1.02	E2F	-3.04818	-3.34981	-3.18281	0.31924
E2F4	M4537_1.02	E2F	-3.21967	-3.42188	-3.2291	0.358459
E2F4	M4598_1.02	E2F	-3.20456	-3.37097	-3.17312	0.365916
E2F4	M5360_1.02	E2F	-4.35321	-4.60237	-4.5546	0.104149
E2F4	M5361_1.02	E2F	-4.76111	-4.89263	-4.84937	0.094814
E2F4	M6193_1.02	E2F	-3.22842	-3.40241	-3.23659	0.317372
ETV1	M5420_1.02	Ets	-2.7693	-3.09284	-2.98803	0.21442
ETV7	M6224_1.02	Ets	-3.78624	-3.76385	-3.55287	0.384787
SPI1	M4475_1.02	Ets	-3.45689	-3.28078	-3.06208	0.395635
SPI1	M4489_1.02	Ets	-3.49586	-3.31748	-3.10217	0.390898
SPI1	M4631_1.02	Ets	-3.49938	-3.32168	-3.16526	0.302447
SPI1	M5863_1.02	Ets	-3.83121	-3.70549	-3.59661	0.221741
SPI1	M6119_1.02	Ets	-3.25022	-3.08743	-2.93566	0.294929
SPI1	M6484_1.02	Ets	-2.94807	-2.77187	-2.57376	0.366286
ELF4	M5377_1.02	Ets	-3.59698	-3.75021	-3.65517	0.196539
ETV2	M5421_1.02	Ets	-3.13402	-3.29026	-3.19003	0.20609
ERF	M5398_1.02	Ets	-2.98743	-3.17616	-3.08994	0.180059
ELF2	M6204_1.02	Ets	-3.0718	-3.00657	-2.79894	0.380038
ELK3	M5384_1.02	Ets	-2.94255	-3.31036	-3.20492	0.215568
ELK3	M6208_1.02	Ets	-2.94183	-2.9275	-2.76565	0.311096
ETV3	M5422_1.02	Ets	-2.88455	-3.1014	-3.01796	0.174813
ELF1	M2275_1.02	Ets	-2.82254	-2.72876	-2.54797	0.340504
ELF1	M4460_1.02	Ets	-3.39476	-3.51381	-3.33742	0.333797
ELF1	M4563_1.02	Ets	-3.26245	-3.3824	-3.21229	0.324094
ELF1	M4617_1.02	Ets	-3.16729	-3.35351	-3.24521	0.220697
ELF1	M4688_1.02	Ets	-3.58135	-3.95187	-3.85938	0.191826
ELF1	M5373_1.02	Ets	-3.59861	-3.79422	-3.69609	0.202245
ELF1	M5374_1.02	Ets	-3.69256	-3.90936	-3.82858	0.169724
ELF1	M6203_1.02	Ets	-2.3849	-2.36014	-2.1977	0.312045
SPDEF	M5857_1.02	Ets	-3.40071	-3.71245	-3.62354	0.185134
SPDEF	M5858_1.02	Ets	-4.51573	-4.92252	-4.80304	0.240519
SPDEF	M5859_1.02	Ets	-3.53702	-3.50303	-3.36757	0.267953
SPDEF	M5860_1.02	Ets	-3.40461	-3.66458	-3.56936	0.196876
SPDEF	M5861_1.02	Ets	-4.7445	-5.09936	-4.98424	0.232848
SPDEF	M5862_1.02	Ets	-3.54473	-3.53079	-3.3862	0.283193
ELK1	M1860_1.02	Ets	-2.4904	-2.77122	-2.6301	0.277422
ELK1	M3186_1.02	Ets	-3.06836	-3.28427	-3.09934	0.346759
ELK1	M5380_1.02	Ets	-2.94956	-3.31807	-3.20874	0.222557
ELK1	M5381_1.02	Ets	-3.34059	-3.66586	-3.58452	0.170798
ELK1	M5382_1.02	Ets	-5.49672	-5.83758	-5.68167	0.301619
ELK1	M5383_1.02	Ets	-3.44396	-3.87375	-3.77783	0.198174
ELK1	M6207_1.02	Ets	-2.35922	-2.45155	-2.34912	0.210091
ETS1	M3049_1.02	Ets	-2.44099	-2.46248	-2.30565	0.303105
ETS1	M3050_1.02	Ets	-2.35972	-2.33755	-2.13817	0.368141
ETS1	M4461_1.02	Ets	-4.84274	-4.66737	-4.38791	0.474541
ETS1	M4618_1.02	Ets	-4.66538	-4.39069	-4.16925	0.399425
ETS1	M5416_1.02	Ets	-2.80588	-2.98368	-2.88002	0.212324
ETS1	M5417_1.02	Ets	-4.74094	-4.81743	-4.6721	0.284405
ETS1	M5418_1.02	Ets	-2.75086	-2.98622	-2.86821	0.237942
ETS1	M5419_1.02	Ets	-5.42422	-5.48408	-5.36446	0.240748
ETS1	M6220_1.02	Ets	-2.12291	-2.08072	-1.94816	0.263042
EHF	M2390_1.02	Ets	-2.86945	-2.73728	-2.69784	0.0868137
EHF	M5372_1.02	Ets	-3.31689	-3.40414	-3.29764	0.217466
EHF	M6202_1.02	Ets	-2.88612	-2.77891	-2.62123	0.304465
ELF5	M5378_1.02	Ets	-2.59527	-2.59536	-2.44886	0.286316
ELF5	M5379_1.02	Ets	-2.4637	-2.4415	-2.28495	0.302658
ELF5	M6206_1.02	Ets	-2.22377	-2.15552	-1.98877	0.318839
ETV6	M5425_1.02	Ets	-4.18649	-4.27062	-4.15953	0.225696
ETV6	M5426_1.02	Ets	-2.77128	-2.85071	-2.7369	0.230533
SPIB	M1908_1.02	Ets	-2.02008	-1.93106	-1.84945	0.171326
SPIB	M5864_1.02	Ets	-3.35674	-3.26681	-3.11941	0.287794
SPIB	M6485_1.02	Ets	-2.55614	-2.43564	-2.28169	0.298465
FLI1	M2277_1.02	Ets	-2.61517	-2.51684	-2.38574	0.260565
FLI1	M5431_1.02	Ets	-2.78842	-3.02468	-2.91621	0.221017
FLI1	M5432_1.02	Ets	-4.26569	-4.41823	-4.29204	0.252167
FLI1	M5433_1.02	Ets	-3.02061	-3.26714	-3.17346	0.194033
FLI1	M5434_1.02	Ets	-4.80193	-5.0593	-4.97857	0.169644
FLI1	M6227_1.02	Ets	-3.0934	-3.08304	-2.86446	0.395469
GABPA	M4462_1.02	Ets	-3.08021	-3.29513	-3.16727	0.255021
GABPA	M4505_1.02	Ets	-3.11133	-3.33809	-3.21192	0.252134
GABPA	M4540_1.02	Ets	-3.35261	-3.53615	-3.35746	0.337305
GABPA	M4568_1.02	Ets	-3.54513	-3.75056	-3.56001	0.355155
GABPA	M4620_1.02	Ets	-3.3364	-3.49638	-3.34442	0.295241
GABPA	M5475_1.02	Ets	-3.15883	-3.4683	-3.38215	0.179932
GABPA	M6252_1.02	Ets	-3.2026	-3.3092	-3.15478	0.299226
ERG	M5399_1.02	Ets	-2.77059	-2.95191	-2.84643	0.215627
ERG	M5400_1.02	Ets	-4.29093	-4.42151	-4.29528	0.25222
ERG	M5401_1.02	Ets	-2.90177	-3.11442	-3.01633	0.202166
ERG	M5402_1.02	Ets	-4.57462	-4.72109	-4.62322	0.201752
ERG	M6213_1.02	Ets	-3.02718	-3.11718	-3.01219	0.214743
ETS2	M6221_1.02	Ets	-2.30072	-2.20897	-2.0355	0.329295
ELK4	M1903_1.02	Ets	-2.92793	-3.00355	-2.87898	0.24936
ELK4	M4522_1.02	Ets	-2.80108	-2.88423	-2.77615	0.220317
ELK4	M4539_1.02	Ets	-3.00977	-3.176	-3.05503	0.243128
ELK4	M5385_1.02	Ets	-2.9035	-3.16805	-3.06693	0.207717
ELK4	M6209_1.02	Ets	-3.08144	-3.27396	-3.16308	0.22533
ELF3	M5375_1.02	Ets	-3.61132	-3.7433	-3.64721	0.198503
ELF3	M5376_1.02	Ets	-3.68785	-3.80845	-3.70537	0.211278
ELF3	M6205_1.02	Ets	-2.92842	-2.84139	-2.66239	0.337791
FEV	M5429_1.02	Ets	-2.82856	-3.09341	-2.99217	0.207933
FEV	M6226_1.02	Ets	-2.48133	-2.45063	-2.28034	0.324373
SPIC	M5865_1.02	Ets	-2.79254	-2.68653	-2.52129	0.316455
ETV4	M5423_1.02	Ets	-2.67693	-2.98054	-2.87453	0.2166
ETV4	M6222_1.02	Ets	-1.99352	-1.91757	-1.80791	0.223135
ETV5	M5424_1.02	Ets	-2.62712	-3.03252	-2.89349	0.273939
ETV5	M6223_1.02	Ets	-2.55681	-2.52688	-2.36336	0.31375
FOXP3	M5474_1.02	Forkhead	-1.79398	-1.72751	-1.65232	0.158981
FOXP3	M6249_1.02	Forkhead	-1.85915	-1.76847	-1.64228	0.252153
FOXC1	M1864_1.02	Forkhead	-1.65134	-1.73821	-1.54798	0.354686
FOXC1	M3295_1.02	Forkhead	-3.39366	-3.35831	-3.13983	0.395324
FOXC1	M5439_1.02	Forkhead	-2.29354	-2.19849	-1.98908	0.382562
FOXC1	M5440_1.02	Forkhead	-2.90646	-2.73201	-2.54962	0.342934
FOXC1	M5441_1.02	Forkhead	-2.09558	-2.00019	-1.84346	0.302932
FOXC1	M6235_1.02	Forkhead	-3.02787	-2.99089	-2.8188	0.327175
FOXJ2	M3256_1.02	Forkhead	-2.50785	-2.36034	-2.00102	0.562802
FOXJ2	M3257_1.02	Forkhead	-2.80238	-2.7311	-2.54563	0.34758
FOXJ2	M5453_1.02	Forkhead	-2.96663	-2.98827	-2.8916	0.199567
FOXJ2	M5454_1.02	Forkhead	-1.9712	-1.90568	-1.8141	0.190125
FOXJ2	M5455_1.02	Forkhead	-2.60083	-2.54765	-2.43571	0.227208
FOXJ2	M6241_1.02	Forkhead	-2.08653	-1.99135	-1.84656	0.283502
FOXF1	M3385_1.02	Forkhead	-2.46285	-2.34541	-2.1216	0.402697
FOXF1	M6238_1.02	Forkhead	-2.35335	-2.18904	-2.03359	0.300878
FOXM1	M6244_1.02	Forkhead	-2.03749	-1.89306	-1.68538	0.380103
FOXP1	M0717_1.02	Forkhead	-2.25346	-2.1527	-2.08722	0.139955
FOXP1	M2283_1.02	Forkhead	-2.44641	-2.16119	-1.87399	0.483826
FOXO3	M3280_1.02	Forkhead	-2.77616	-2.77486	-2.61241	0.312062
FOXO3	M5465_1.02	Forkhead	-4.79308	-4.77983	-4.72074	0.127195
FOXO3	M5466_1.02	Forkhead	-2.37671	-2.36832	-2.31964	0.106052
FOXO3	M5467_1.02	Forkhead	-3.11393	-2.98308	-2.88081	0.20981
FOXO3	M6246_1.02	Forkhead	-2.19585	-2.07891	-1.87483	0.37494
FOXA2	M3411_1.02	Forkhead	-2.33217	-2.25812	-2.03343	0.403915
FOXA2	M4567_1.02	Forkhead	-2.51424	-2.43669	-2.1998	0.420434
FOXA2	M6233_1.02	Forkhead	-2.27901	-2.15563	-1.97369	0.342245
FOXP2	M2385_1.02	Forkhead	-2.41707	-2.381	-2.23181	0.290731
FOXP2	M6248_1.02	Forkhead	-2.03662	-1.9765	-1.83553	0.277187
FOXA1	M1965_1.02	Forkhead	-2.62871	-2.56011	-2.33922	0.398686
FOXA1	M4439_1.02	Forkhead	-2.64277	-2.56064	-2.345	0.391353
FOXA1	M4566_1.02	Forkhead	-2.2815	-2.15644	-2.01132	0.284059
FOXA1	M4664_1.02	Forkhead	-2.34131	-2.26918	-2.12635	0.280277
FOXA1	M4689_1.02	Forkhead	-2.55142	-2.47833	-2.29914	0.338077
FOXA1	M6114_1.02	Forkhead	-1.98822	-1.90458	-1.75654	0.288864
FOXA1	M6232_1.02	Forkhead	-2.261	-2.12699	-1.98204	0.283771
FOXP4	M0717_1.02	Forkhead	-2.25346	-2.1527	-2.08722	0.139955
FOXF2	M1862_1.02	Forkhead	-2.87999	-2.84657	-2.65841	0.3516
FOXF2	M3294_1.02	Forkhead	-2.97214	-2.97021	-2.74248	0.40807
FOXF2	M6239_1.02	Forkhead	-2.29921	-2.15227	-2.01015	0.279083
FOXK2	M0736_1.02	Forkhead	-1.8833	-1.84745	-1.72906	0.23862
FOXO1	M3275_1.02	Forkhead	-1.97889	-1.92219	-1.72305	0.367787
FOXO1	M3276_1.02	Forkhead	-2.9313	-2.8984	-2.72937	0.322412
FOXO1	M5462_1.02	Forkhead	-2.01107	-1.93772	-1.86257	0.158887
FOXO1	M5463_1.02	Forkhead	-4.0258	-3.96593	-3.8879	0.164448
FOXO1	M5464_1.02	Forkhead	-3.26765	-3.20012	-3.08046	0.240822
FOXO1	M6245_1.02	Forkhead	-2.30581	-2.20925	-1.90459	0.50416
FOXH1	M2281_1.02	Forkhead	-2.67767	-2.64506	-2.49315	0.295167
FOXQ1	M6250_1.02	Forkhead	-3.20203	-3.16886	-3.03471	0.265741
FOXK1	M0718_1.02	Forkhead	-1.79698	-1.72222	-1.54868	0.329405
FOXK1	M5459_1.02	Forkhead	-3.79138	-3.94725	-3.90346	0.0959192
FOXI1	M1874_1.02	Forkhead	-2.27879	-2.16285	-1.94296	0.397281
FOXI1	M3383_1.02	Forkhead	-2.32554	-2.1932	-1.95745	0.418903
FOXI1	M5451_1.02	Forkhead	-2.30745	-2.28328	-2.25291	0.06754
FOXI1	M5452_1.02	Forkhead	-4.66204	-4.66765	-4.57438	0.193273
FOXI1	M6240_1.02	Forkhead	-3.34715	-3.28838	-3.15043	0.272133
FOXA3	M6234_1.02	Forkhead	-2.22487	-2.10233	-1.88106	0.399207
FOXB1	M5435_1.02	Forkhead	-3.52595	-3.54715	-3.41292	0.265888
FOXB1	M5436_1.02	Forkhead	-3.37732	-3.2834	-3.12108	0.311853
FOXB1	M5437_1.02	Forkhead	-2.2915	-2.11316	-1.96592	0.287553
FOXB1	M5438_1.02	Forkhead	-2.28598	-2.2604	-2.15425	0.216838
FOXG1	M0719_1.02	Forkhead	-2.61651	-2.5689	-2.51019	0.126448
FOXG1	M5449_1.02	Forkhead	-4.66746	-4.60369	-4.51492	0.184858
FOXG1	M5450_1.02	Forkhead	-3.70153	-3.73251	-3.65718	0.159228
FOXL1	M1865_1.02	Forkhead	-1.57789	-1.4761	-1.28447	0.356761
FOXL1	M3298_1.02	Forkhead	-2.47087	-2.34153	-2.05076	0.488051
FOXL1	M5460_1.02	Forkhead	-2.04911	-1.97693	-1.92463	0.11347
FOXL1	M5461_1.02	Forkhead	-2.31209	-2.20557	-2.00223	0.373881
FOXC2	M5442_1.02	Forkhead	-2.72693	-2.5853	-2.40863	0.33423
FOXC2	M5443_1.02	Forkhead	-2.23847	-2.13796	-1.9932	0.283468
FOXC2	M5444_1.02	Forkhead	-2.08683	-1.99323	-1.80686	0.348922
FOXC2	M6236_1.02	Forkhead	-3.18847	-3.2173	-3.04481	0.327781
FOXE1	M1873_1.02	Forkhead	-2.11442	-1.98339	-1.79211	0.356249
FOXS1	M0732_1.02	Forkhead	-1.7042	-1.60889	-1.4148	0.360406
FOXO4	M3282_1.02	Forkhead	-2.05823	-2.00488	-1.79153	0.388142
FOXO4	M3283_1.02	Forkhead	-2.93445	-2.83794	-2.66849	0.323064
FOXO4	M5468_1.02	Forkhead	-4.11406	-4.10281	-4.01921	0.175093
FOXO4	M5469_1.02	Forkhead	-2.01754	-1.92516	-1.8759	0.107238
FOXO4	M5470_1.02	Forkhead	-3.07905	-3.07536	-2.95118	0.24868
FOXO4	M6247_1.02	Forkhead	-2.1307	-2.04439	-1.91333	0.260498
FOXD2	M5445_1.02	Forkhead	-2.413	-2.25595	-2.03858	0.393786
FOXD2	M5446_1.02	Forkhead	-1.91867	-1.83777	-1.7806	0.123345
FOXI2	M1874_1.02	Forkhead	-2.27879	-2.16285	-1.94296	0.397281
FOXE3	M1863_1.02	Forkhead	-2.14828	-2.13968	-2.05749	0.172425
FOXD3	M3250_1.02	Forkhead	-2.01835	-1.88494	-1.67735	0.379967
FOXD3	M5447_1.02	Forkhead	-2.52391	-2.38239	-2.17333	0.382063
FOXD3	M5448_1.02	Forkhead	-1.85858	-1.77555	-1.70716	0.145698
FOXD3	M6237_1.02	Forkhead	-2.07823	-2.01412	-1.89709	0.236224
FOXJ3	M5456_1.02	Forkhead	-1.80671	-1.61144	-1.45215	0.307046
FOXJ3	M5457_1.02	Forkhead	-3.42157	-3.31443	-3.23776	0.161844
FOXJ3	M5458_1.02	Forkhead	-2.97897	-2.85115	-2.75939	0.190457
FOXJ3	M6242_1.02	Forkhead	-2.38047	-2.29157	-2.10913	0.343012
FOXJ3	M6243_1.02	Forkhead	-2.43812	-2.34444	-2.17161	0.328309
FOXO6	M5471_1.02	Forkhead	-3.81793	-3.78687	-3.69804	0.184986
FOXO6	M5472_1.02	Forkhead	-2.30745	-2.28328	-2.25291	0.06754
FOXO6	M5473_1.02	Forkhead	-3.99596	-3.96707	-3.85255	0.231784
FOXB2	M0737_1.02	Forkhead	-1.87515	-1.78225	-1.62869	0.297836
FOXD1	M1863_1.02	Forkhead	-2.14828	-2.13968	-2.05749	0.172425
GATA1	M3311_1.02	GATA	-2.20339	-2.31104	-2.12688	0.345597
GATA1	M3312_1.02	GATA	-2.71346	-2.7974	-2.58042	0.393228
GATA1	M3313_1.02	GATA	-2.72671	-2.84592	-2.62684	0.396158
GATA1	M3314_1.02	GATA	-2.39204	-2.41641	-2.19092	0.404997
GATA1	M3315_1.02	GATA	-2.39125	-2.43652	-2.26656	0.323852
GATA1	M3316_1.02	GATA	-2.39145	-2.44808	-2.29455	0.297775
GATA1	M4600_1.02	GATA	-2.46657	-2.51289	-2.33492	0.336219
GATA1	M4656_1.02	GATA	-3.25029	-3.28771	-3.02899	0.448841
GATA1	M4690_1.02	GATA	-3.6841	-3.73199	-3.47115	0.451514
GATA1	M4691_1.02	GATA	-2.90968	-2.90823	-2.72371	0.346142
GATA1	M6253_1.02	GATA	-2.3653	-2.38559	-2.23198	0.297906
GATA3	M1869_1.02	GATA	-2.62656	-2.6464	-2.58834	0.125137
GATA3	M3326_1.02	GATA	-1.93711	-1.96094	-1.80483	0.301953
GATA3	M3327_1.02	GATA	-2.16364	-2.18034	-2.02433	0.301795
GATA3	M3328_1.02	GATA	-2.08453	-2.08069	-1.91714	0.313795
GATA3	M4665_1.02	GATA	-3.16084	-3.15172	-2.94272	0.38198
GATA3	M5476_1.02	GATA	-1.92924	-2.02545	-1.88611	0.274469
GATA3	M5477_1.02	GATA	-1.9287	-2.01249	-1.87268	0.275242
GATA3	M6255_1.02	GATA	-1.90012	-1.95482	-1.80666	0.289049
GATA5	M5479_1.02	GATA	-1.92046	-1.99596	-1.86359	0.26273
GATA5	M6257_1.02	GATA	-2.67524	-2.66644	-2.44361	0.401357
GATA4	M5478_1.02	GATA	-1.92865	-2.0121	-1.87663	0.267961
GATA4	M6256_1.02	GATA	-2.00506	-2.04492	-1.87626	0.321822
GATA6	M3334_1.02	GATA	-1.93217	-2.01579	-1.7976	0.394919
GATA6	M6258_1.02	GATA	-1.76881	-1.83654	-1.70861	0.255143
GATA2	M1868_1.02	GATA	-2.70861	-2.71189	-2.49727	0.38993
GATA2	M3319_1.02	GATA	-2.20494	-2.35072	-2.17956	0.325716
GATA2	M3320_1.02	GATA	-2.27787	-2.33622	-2.16411	0.327194
GATA2	M3321_1.02	GATA	-2.28105	-2.30327	-2.14378	0.307356
GATA2	M4595_1.02	GATA	-2.22012	-2.23306	-2.04267	0.354927
GATA2	M4601_1.02	GATA	-3.23779	-3.28371	-3.03322	0.438293
GATA2	M4621_1.02	GATA	-3.21446	-3.23785	-2.98313	0.443737
GATA2	M4622_1.02	GATA	-2.26225	-2.28245	-2.11903	0.313598
GATA2	M4660_1.02	GATA	-2.10345	-2.13956	-1.97034	0.322716
GATA2	M6254_1.02	GATA	-1.98265	-2.03186	-1.90842	0.247407
GCM2	M5487_1.02	GCM	-2.78214	-2.89224	-2.77827	0.230811
GCM1	M0810_1.02	GCM	-2.18556	-2.28866	-2.14241	0.285909
GCM1	M5484_1.02	GCM	-2.94942	-3.06434	-2.96527	0.203955
GCM1	M5485_1.02	GCM	-3.63422	-3.68591	-3.53146	0.299281
GCM1	M5486_1.02	GCM	-3.10873	-3.23454	-3.12898	0.215778
GCM1	M6259_1.02	GCM	-2.83326	-2.84446	-2.63752	0.379049
GRHL1	M5497_1.02	Grainyhead	-4.03765	-4.10608	-3.92081	0.347281
GRHL1	M5498_1.02	Grainyhead	-3.09399	-3.21133	-3.10119	0.223997
GRHL1	M5499_1.02	Grainyhead	-3.26934	-3.28488	-3.14815	0.270086
TFCP2	M3079_1.02	Grainyhead	-2.79713	-2.771	-2.63223	0.273525
TFCP2	M5928_1.02	Grainyhead	-2.93811	-2.98939	-2.88885	0.206673
TFCP2	M5929_1.02	Grainyhead	-3.78256	-3.90697	-3.76966	0.27107
TFCP2	M6514_1.02	Grainyhead	-2.97969	-2.97033	-2.7749	0.362371
UBP1	M6529_1.02	Grainyhead	-1.92582	-1.83606	-1.7484	0.182781
ARX	M5291_1.02	Homeodomain	-2.63674	-2.48029	-2.30489	0.332275
HOXA11	M1007_1.02	Homeodomain	-2.08237	-2.06179	-1.9294	0.262752
MEOX1	M5623_1.02	Homeodomain	-2.43702	-2.48113	-2.30671	0.330759
DLX6	M5344_1.02	Homeodomain	-2.23006	-2.25673	-2.09194	0.315767
ISL1	M6315_1.02	Homeodomain	-2.12692	-2.19949	-2.10452	0.196433
HOXC8	M6300_1.02	Homeodomain	-2.61207	-2.63108	-2.44226	0.352602
BARX2	M6157_1.02	Homeodomain	-2.10271	-2.06277	-1.88676	0.333197
ALX4	M5287_1.02	Homeodomain	-2.54829	-2.41799	-2.23496	0.343888
GSC2	M5501_1.02	Homeodomain	-2.43547	-2.2732	-2.1091	0.314676
DLX3	M5341_1.02	Homeodomain	-2.23006	-2.25673	-2.09194	0.315767
DLX3	M6189_1.02	Homeodomain	-2.38256	-2.42397	-2.26812	0.301528
PITX1	M5717_1.02	Homeodomain	-2.43351	-2.25075	-2.11749	0.264222
PITX1	M5718_1.02	Homeodomain	-2.30914	-2.17064	-2.01607	0.299463
PITX1	M5719_1.02	Homeodomain	-2.21128	-2.11473	-2.00071	0.230912
HOXA9	M5531_1.02	Homeodomain	-2.55329	-2.55428	-2.37343	0.340596
HOXA9	M5532_1.02	Homeodomain	-2.09605	-2.02001	-1.82929	0.355413
HOXA9	M6289_1.02	Homeodomain	-2.37846	-2.32412	-2.15468	0.32304
HOXA9	M6294_1.02	Homeodomain	-3.15281	-3.11417	-2.97544	0.273444
LHX5	M0931_1.02	Homeodomain	-1.88241	-1.83935	-1.6397	0.368539
SIX4	M0994_1.02	Homeodomain	-2.05254	-2.17679	-2.01116	0.317083
VSX1	M5949_1.02	Homeodomain	-2.12199	-2.02948	-1.90293	0.252776
VSX1	M5950_1.02	Homeodomain	-2.38578	-2.28122	-2.12224	0.306553
RHOXF1	M5782_1.02	Homeodomain	-2.41346	-2.52365	-2.40123	0.245626
RHOXF1	M5783_1.02	Homeodomain	-1.83702	-1.73795	-1.58554	0.295976
RHOXF1	M5784_1.02	Homeodomain	-2.48157	-2.57315	-2.46039	0.22867
RHOXF1	M5785_1.02	Homeodomain	-1.90113	-1.83407	-1.69561	0.272989
CRX	M6182_1.02	Homeodomain	-2.02082	-1.97206	-1.85228	0.241024
MEIS3	M5621_1.02	Homeodomain	-2.17734	-2.17845	-2.03189	0.286423
MEIS3	M5622_1.02	Homeodomain	-3.16964	-3.18047	-3.07309	0.219052
DLX5	M5343_1.02	Homeodomain	-2.23006	-2.25673	-2.09194	0.315767
HOXA1	M5533_1.02	Homeodomain	-2.23892	-2.28035	-2.06933	0.384858
HOXA1	M6291_1.02	Homeodomain	-2.85043	-2.79491	-2.67534	0.240659
HOXA2	M0887_1.02	Homeodomain	-4.29231	-4.32344	-4.32344	6.8e-06
HOXA2	M5538_1.02	Homeodomain	-2.18885	-2.22991	-2.03053	0.36815
HOXA3	M3433_1.02	Homeodomain	-1.89974	-1.92733	-1.7819	0.28457
HOXA5	M3428_1.02	Homeodomain	-4.86199	-4.84565	-4.58629	0.449652
HOXA5	M6292_1.02	Homeodomain	-2.31424	-2.3347	-2.19416	0.27646
HOXA6	M1027_1.02	Homeodomain	-1.81767	-1.78493	-1.60449	0.339972
HOXA13	M5534_1.02	Homeodomain	-2.12112	-2.03698	-1.89069	0.28598
HOXA13	M5535_1.02	Homeodomain	-2.8081	-2.87293	-2.74514	0.254909
HOXA13	M5536_1.02	Homeodomain	-2.18651	-2.09891	-1.95718	0.278442
HOXA13	M5537_1.02	Homeodomain	-2.78462	-2.56631	-2.49402	0.153349
HOXA13	M6290_1.02	Homeodomain	-2.24274	-2.19126	-2.04597	0.284326
EVX1	M5427_1.02	Homeodomain	-2.20141	-2.26709	-2.07219	0.36159
NOBOX	M0888_1.02	Homeodomain	-2.11043	-2.13139	-1.94113	0.35474
NOBOX	M6380_1.02	Homeodomain	-2.23268	-2.25376	-2.08525	0.321597
MEOX2	M5624_1.02	Homeodomain	-2.14285	-2.15718	-1.95766	0.368349
MEOX2	M5625_1.02	Homeodomain	-3.53777	-3.50738	-3.31548	0.357175
MEOX2	M5626_1.02	Homeodomain	-3.32602	-3.26333	-3.09147	0.326813
LHX2	M0889_1.02	Homeodomain	-2.23419	-2.25142	-2.0479	0.374138
LHX2	M5597_1.02	Homeodomain	-2.43522	-2.46487	-2.29762	0.319622
LHX2	M5598_1.02	Homeodomain	-3.32764	-3.2208	-3.06885	0.295224
LHX2	M6328_1.02	Homeodomain	-2.44711	-2.43211	-2.24609	0.348403
LHX6	M0890_1.02	Homeodomain	-1.83035	-1.86866	-1.70183	0.318965
LHX6	M5599_1.02	Homeodomain	-2.57478	-2.60524	-2.44758	0.304422
LHX6	M5600_1.02	Homeodomain	-4.05516	-4.039	-3.90199	0.270557
LHX6	M5601_1.02	Homeodomain	-3.6458	-3.71423	-3.63456	0.167593
LHX3	M6329_1.02	Homeodomain	-2.83128	-2.76438	-2.58497	0.338413
TLX1	M6525_1.02	Homeodomain	-2.2717	-2.29962	-2.12849	0.325673
TLX1	M6526_1.02	Homeodomain	-2.94703	-2.79668	-2.58344	0.387979
PITX3	M5720_1.02	Homeodomain	-2.42599	-2.25085	-2.11605	0.266838
HOXB6	M6296_1.02	Homeodomain	-3.15857	-3.12973	-2.9781	0.294703
HNF1B	M5522_1.02	Homeodomain	-3.16066	-3.15194	-3.0272	0.249661
HNF1B	M5523_1.02	Homeodomain	-3.21958	-3.22174	-3.05335	0.321399
HNF1B	M6282_1.02	Homeodomain	-2.68239	-2.64587	-2.49362	0.295724
DLX4	M5342_1.02	Homeodomain	-2.23006	-2.25673	-2.09194	0.315767
PHOX2B	M5715_1.02	Homeodomain	-2.39931	-2.34908	-2.20011	0.29037
PHOX2B	M5716_1.02	Homeodomain	-2.55175	-2.49592	-2.36025	0.268307
NKX3-2	M6379_1.02	Homeodomain	-2.48214	-2.49418	-2.33549	0.306071
NANOG	M6357_1.02	Homeodomain	-2.52248	-2.48161	-2.40106	0.16928
IRX4	M0942_1.02	Homeodomain	-2.40445	-2.42472	-2.36812	0.122177
CDX1	M5312_1.02	Homeodomain	-2.01669	-1.93269	-1.79684	0.268619
CDX1	M6167_1.02	Homeodomain	-1.76318	-1.70471	-1.57407	0.259777
TLX2	M0891_1.02	Homeodomain	-2.59912	-2.5711	-2.47443	0.199543
TLX2	M3602_1.02	Homeodomain	-2.27997	-2.34482	-2.21038	0.266228
OTX1	M5698_1.02	Homeodomain	-3.75019	-3.90223	-3.74455	0.304475
OTX1	M5699_1.02	Homeodomain	-2.34963	-2.25846	-2.14051	0.237833
OTX1	M6400_1.02	Homeodomain	-2.15632	-2.09774	-1.96299	0.266754
DLX2	M5340_1.02	Homeodomain	-2.04729	-2.05994	-1.91768	0.279319
DLX2	M6188_1.02	Homeodomain	-2.39742	-2.42602	-2.32134	0.21419
VAX2	M5945_1.02	Homeodomain	-2.01759	-2.02683	-1.89086	0.268813
PRRX1	M5754_1.02	Homeodomain	-2.12477	-2.14352	-1.99341	0.292224
PRRX1	M5755_1.02	Homeodomain	-2.14661	-2.17173	-2.02058	0.293924
PRRX1	M5756_1.02	Homeodomain	-2.4371	-2.37092	-2.23128	0.274956
PRRX1	M6439_1.02	Homeodomain	-2.31937	-2.44506	-2.37624	0.146542
TGIF2	M5934_1.02	Homeodomain	-3.67597	-3.70581	-3.61375	0.191001
VSX2	M3059_1.02	Homeodomain	-3.12596	-3.19432	-2.97303	0.399224
VSX2	M5951_1.02	Homeodomain	-2.24002	-2.13993	-2.02963	0.224305
VSX2	M6534_1.02	Homeodomain	-2.97897	-3.0554	-2.90786	0.288033
NKX2-3	M1030_1.02	Homeodomain	-1.87629	-1.82647	-1.66495	0.310583
HOXB8	M6298_1.02	Homeodomain	-2.86721	-2.84447	-2.71313	0.260969
HOXB5	M5543_1.02	Homeodomain	-2.01883	-2.01734	-1.78173	0.418715
HOXB7	M6297_1.02	Homeodomain	-2.71967	-2.70048	-2.59734	0.211403
HOXB3	M5542_1.02	Homeodomain	-2.05237	-1.98548	-1.7801	0.376813
HOXB1	M6295_1.02	Homeodomain	-3.37952	-3.31492	-3.22164	0.193291
MSX2	M5640_1.02	Homeodomain	-3.55352	-3.47903	-3.30383	0.331972
MSX2	M5641_1.02	Homeodomain	-2.23908	-2.27337	-2.11703	0.302313
MSX2	M6347_1.02	Homeodomain	-1.80305	-1.7132	-1.55464	0.305878
LHX4	M0958_1.02	Homeodomain	-1.56428	-1.5372	-1.36979	0.319873
HOXA7	M6293_1.02	Homeodomain	-2.8293	-2.89684	-2.71939	0.335409
HOXC13	M5553_1.02	Homeodomain	-2.24682	-2.14043	-2.00885	0.261383
HOXC13	M5554_1.02	Homeodomain	-2.93512	-2.99322	-2.87987	0.229726
HOXC11	M5547_1.02	Homeodomain	-2.43079	-2.43427	-2.29459	0.275019
HOXC11	M5548_1.02	Homeodomain	-1.93351	-1.89321	-1.70781	0.347469
HOXC11	M5549_1.02	Homeodomain	-2.77927	-2.87312	-2.74225	0.260171
HOXC11	M5550_1.02	Homeodomain	-2.07728	-2.04353	-1.87092	0.32796
HOXC12	M5551_1.02	Homeodomain	-1.99928	-1.97547	-1.86344	0.227378
HOXC12	M5552_1.02	Homeodomain	-3.00461	-3.13678	-3.0404	0.199016
ESX1	M5414_1.02	Homeodomain	-2.21772	-2.25781	-2.02273	0.418009
ESX1	M5415_1.02	Homeodomain	-2.2166	-2.24602	-2.01569	0.411606
BARHL1	M0961_1.02	Homeodomain	-1.91257	-1.95859	-1.76928	0.353307
NKX2-4	M0908_1.02	Homeodomain	-1.64011	-1.63733	-1.48684	0.292841
NKX2-2	M3631_1.02	Homeodomain	-2.66639	-2.65668	-2.55801	0.203237
NKX2-2	M6375_1.02	Homeodomain	-2.6249	-2.61733	-2.45617	0.310029
SIX1	M1049_1.02	Homeodomain	-2.22867	-2.32368	-2.14369	0.339291
HOXD1	M1025_1.02	Homeodomain	-2.03858	-2.07304	-1.91431	0.306135
HOXD3	M1071_1.02	Homeodomain	-1.72252	-1.68214	-1.48727	0.361554
HOXD9	M6304_1.02	Homeodomain	-2.12821	-2.00905	-1.83322	0.332934
HOXD10	M6301_1.02	Homeodomain	-1.95779	-1.84552	-1.70153	0.282201
HOXD11	M5555_1.02	Homeodomain	-2.46747	-2.52572	-2.41862	0.21855
HOXD11	M5556_1.02	Homeodomain	-1.88343	-1.81454	-1.64941	0.316292
HOXD13	M5561_1.02	Homeodomain	-2.25254	-2.1636	-2.02765	0.268775
HOXD13	M5562_1.02	Homeodomain	-2.95428	-3.04065	-2.93121	0.222746
HOXD13	M6302_1.02	Homeodomain	-2.1814	-2.00686	-1.88116	0.251304
MNX1	M5635_1.02	Homeodomain	-2.02796	-1.97577	-1.77343	0.372425
CDX4	M0955_1.02	Homeodomain	-1.73181	-1.67576	-1.49445	0.341297
BARX1	M5300_1.02	Homeodomain	-3.12567	-3.05899	-2.86482	0.360518
BARX1	M5301_1.02	Homeodomain	-1.98807	-2.05246	-1.87671	0.332812
LHX1	M0931_1.02	Homeodomain	-1.88241	-1.83935	-1.6397	0.368539
GSC	M5500_1.02	Homeodomain	-2.39227	-2.4876	-2.33183	0.301407
MEIS2	M5619_1.02	Homeodomain	-4.60695	-4.63175	-4.54603	0.179116
MEIS2	M5620_1.02	Homeodomain	-2.40183	-2.37898	-2.27366	0.215341
MEIS2	M6344_1.02	Homeodomain	-3.10765	-3.06525	-2.908	0.303779
RAX	M5771_1.02	Homeodomain	-2.22541	-2.25017	-2.04537	0.375968
HNF1A	M1878_1.02	Homeodomain	-2.89021	-2.84784	-2.70207	0.285119
HNF1A	M3402_1.02	Homeodomain	-2.87103	-2.82382	-2.65707	0.318834
HNF1A	M3407_1.02	Homeodomain	-3.24744	-3.20028	-3.02113	0.338019
HNF1A	M5521_1.02	Homeodomain	-3.11231	-3.09509	-2.91981	0.332076
HNF1A	M6281_1.02	Homeodomain	-2.76946	-2.70631	-2.53269	0.329539
EMX1	M0892_1.02	Homeodomain	-2.24215	-2.27161	-2.0753	0.363662
EMX1	M5386_1.02	Homeodomain	-2.27075	-2.31421	-2.11975	0.360942
EMX1	M5387_1.02	Homeodomain	-2.97698	-2.92142	-2.76802	0.29757
NKX2-8	M6377_1.02	Homeodomain	-2.42978	-2.43219	-2.31587	0.234956
NKX2-1	M6374_1.02	Homeodomain	-2.16525	-2.07987	-1.93677	0.280712
ZFHX2	M0893_1.02	Homeodomain	-2.41474	-2.42456	-2.21826	0.378137
HLX	M1018_1.02	Homeodomain	-1.97897	-1.94094	-1.83556	0.215459
LMX1B	M5605_1.02	Homeodomain	-1.86058	-1.80078	-1.64391	0.303155
LMX1B	M5606_1.02	Homeodomain	-1.9669	-1.97542	-1.84777	0.25468
SIX3	M1016_1.02	Homeodomain	-2.264	-2.32349	-2.25518	0.145528
LBX1	M0894_1.02	Homeodomain	-2.12854	-2.17022	-2.05369	0.235336
PDX1	M5712_1.02	Homeodomain	-3.33662	-3.29649	-3.07756	0.395966
PDX1	M5713_1.02	Homeodomain	-2.02016	-2.0333	-1.87261	0.309267
PDX1	M6415_1.02	Homeodomain	-2.53467	-2.55852	-2.43007	0.256037
ZFHX3	M0895_1.02	Homeodomain	-1.96842	-1.97546	-1.78853	0.349761
ZFHX3	M6546_1.02	Homeodomain	-2.53226	-2.37867	-2.23907	0.274898
BARHL2	M5294_1.02	Homeodomain	-2.12129	-2.13652	-1.9373	0.367906
BARHL2	M5295_1.02	Homeodomain	-2.06571	-2.07171	-1.87044	0.37088
BARHL2	M5296_1.02	Homeodomain	-2.83486	-2.7968	-2.59165	0.376482
BARHL2	M5297_1.02	Homeodomain	-2.20103	-2.24448	-2.06949	0.331635
BARHL2	M5298_1.02	Homeodomain	-2.11194	-2.12901	-1.94221	0.349573
BARHL2	M5299_1.02	Homeodomain	-3.15218	-3.12592	-2.9435	0.342988
LHX9	M5602_1.02	Homeodomain	-2.0279	-2.03878	-1.8936	0.284141
LHX9	M5603_1.02	Homeodomain	-3.13473	-3.11196	-2.9856	0.252449
MEIS1	M3562_1.02	Homeodomain	-2.62268	-2.61907	-2.39926	0.397178
MEIS1	M5618_1.02	Homeodomain	-1.99968	-1.99655	-1.81787	0.337297
MEIS1	M6343_1.02	Homeodomain	-2.94468	-2.91544	-2.75826	0.303658
DLX1	M5339_1.02	Homeodomain	-2.08207	-1.96898	-1.73961	0.410301
HMBOX1	M5517_1.02	Homeodomain	-2.40746	-2.48075	-2.34232	0.272948
VAX1	M5944_1.02	Homeodomain	-1.99262	-1.98127	-1.83898	0.279363
VENTX	M0896_1.02	Homeodomain	-2.27689	-2.27659	-2.16606	0.224693
VENTX	M5947_1.02	Homeodomain	-2.33182	-2.41721	-2.29996	0.236594
VENTX	M5948_1.02	Homeodomain	-5.55187	-5.683	-5.54751	0.267996
TGIF2LX	M5935_1.02	Homeodomain	-3.92209	-3.93758	-3.85941	0.164738
ALX3	M5284_1.02	Homeodomain	-2.33003	-2.36299	-2.16695	0.363267
ALX3	M5285_1.02	Homeodomain	-2.20997	-2.22149	-2.0239	0.365529
ALX3	M5286_1.02	Homeodomain	-2.62744	-2.55601	-2.36901	0.349872
HOXB13	M0897_1.02	Homeodomain	-1.80705	-1.75258	-1.53831	0.389431
HOXB13	M5539_1.02	Homeodomain	-2.33715	-2.2382	-2.12061	0.237185
HOXB13	M5540_1.02	Homeodomain	-2.84577	-2.93484	-2.81285	0.244879
IRX6	M0942_1.02	Homeodomain	-2.40445	-2.42472	-2.36812	0.122177
ISL2	M5583_1.02	Homeodomain	-2.01268	-1.9891	-1.88381	0.215288
PKNOX1	M5721_1.02	Homeodomain	-3.94558	-4.01887	-3.94604	0.154391
PKNOX1	M6419_1.02	Homeodomain	-2.68016	-2.727	-2.52974	0.365046
LHX8	M0969_1.02	Homeodomain	-1.87506	-1.91821	-1.68775	0.411779
LMX1A	M5604_1.02	Homeodomain	-2.12339	-2.09686	-1.97952	0.236761
EN1	M3191_1.02	Homeodomain	-1.55091	-1.53068	-1.41249	0.238253
EN1	M5390_1.02	Homeodomain	-2.30694	-2.35526	-2.15146	0.374543
EN1	M5391_1.02	Homeodomain	-3.19377	-3.14801	-3.00943	0.273203
EN1	M5392_1.02	Homeodomain	-2.15959	-2.1896	-2.04384	0.285107
EN1	M5393_1.02	Homeodomain	-2.57291	-2.56779	-2.38328	0.346139
MSX1	M3576_1.02	Homeodomain	-2.07078	-2.13241	-1.98333	0.290558
MSX1	M5637_1.02	Homeodomain	-3.32138	-3.26459	-3.06911	0.36243
MSX1	M5638_1.02	Homeodomain	-2.23006	-2.25673	-2.09194	0.315767
MSX1	M5639_1.02	Homeodomain	-2.20488	-2.22876	-2.07944	0.290948
NKX6-1	M3640_1.02	Homeodomain	-2.66579	-2.53444	-2.38052	0.298417
HESX1	M5507_1.02	Homeodomain	-2.30163	-2.32883	-2.11398	0.390251
HESX1	M5508_1.02	Homeodomain	-3.61164	-3.56111	-3.41566	0.284597
HESX1	M6272_1.02	Homeodomain	-3.03378	-3.13273	-2.93078	0.371861
PITX2	M6418_1.02	Homeodomain	-2.26155	-2.14015	-1.94184	0.366578
TLX3	M6525_1.02	Homeodomain	-2.2717	-2.29962	-2.12849	0.325673
EN2	M5394_1.02	Homeodomain	-2.22811	-2.25641	-2.00466	0.439914
EN2	M5395_1.02	Homeodomain	-2.2721	-2.35684	-2.18093	0.333045
UNCX	M5941_1.02	Homeodomain	-2.36084	-2.28327	-2.06335	0.397329
UNCX	M5942_1.02	Homeodomain	-2.09965	-2.11641	-1.97441	0.278899
GBX1	M5480_1.02	Homeodomain	-2.46117	-2.55233	-2.36611	0.348702
NKX6-3	M1163_1.02	Homeodomain	-1.82524	-1.81111	-1.61068	0.369667
ZHX1	M0898_1.02	Homeodomain	-4.16388	-4.55686	-4.55684	3.1e-05
HDX	M0996_1.02	Homeodomain	-2.05332	-2.00096	-1.91878	0.172399
PHOX2A	M5714_1.02	Homeodomain	-2.42004	-2.36413	-2.22015	0.282166
PKNOX2	M5722_1.02	Homeodomain	-3.91568	-3.9932	-3.92215	0.150915
CDX2	M2267_1.02	Homeodomain	-2.4652	-2.37822	-2.21713	0.309902
CDX2	M5313_1.02	Homeodomain	-2.08673	-2.01245	-1.88213	0.259238
CDX2	M6168_1.02	Homeodomain	-1.75923	-1.64617	-1.50014	0.285567
OTX2	M5700_1.02	Homeodomain	-3.61686	-3.6906	-3.51966	0.325386
OTX2	M5701_1.02	Homeodomain	-2.27529	-2.15501	-2.04126	0.230421
OTX2	M6401_1.02	Homeodomain	-2.81886	-2.448	-2.16843	0.474667
DRGX	M5348_1.02	Homeodomain	-2.66683	-2.60246	-2.4172	0.347256
NKX3-1	M1944_1.02	Homeodomain	-1.9925	-1.98989	-1.93604	0.116629
NKX3-1	M3638_1.02	Homeodomain	-2.43916	-2.4272	-2.25518	0.327053
NKX3-1	M6378_1.02	Homeodomain	-2.27443	-2.14386	-1.94154	0.372401
PBX3	M4473_1.02	Homeodomain	-3.05138	-3.07295	-2.85964	0.388089
PBX3	M6414_1.02	Homeodomain	-2.83931	-2.85084	-2.64515	0.377257
PRRX2	M5757_1.02	Homeodomain	-2.08948	-2.10949	-1.95958	0.291909
PRRX2	M6440_1.02	Homeodomain	-2.23008	-2.25667	-2.12357	0.263965
GBX2	M5481_1.02	Homeodomain	-2.28136	-2.32428	-2.10069	0.402396
GBX2	M5482_1.02	Homeodomain	-3.12975	-3.101	-2.95653	0.282978
GBX2	M5483_1.02	Homeodomain	-2.23025	-2.26776	-2.03711	0.412038
SHOX2	M5807_1.02	Homeodomain	-2.17484	-2.19728	-2.04187	0.30081
GSX1	M5502_1.02	Homeodomain	-2.0708	-2.08	-1.87302	0.379095
HOXD4	M6303_1.02	Homeodomain	-1.87197	-1.82487	-1.69341	0.261191
HOXD12	M5557_1.02	Homeodomain	-2.04825	-1.96363	-1.86062	0.211159
HOXD12	M5558_1.02	Homeodomain	-3.03905	-3.18453	-3.07764	0.218162
HOXD12	M5559_1.02	Homeodomain	-2.66677	-2.74481	-2.61595	0.256743
HOXD12	M5560_1.02	Homeodomain	-1.98524	-1.94463	-1.8266	0.237969
EMX2	M5388_1.02	Homeodomain	-2.43956	-2.47761	-2.28854	0.352961
EMX2	M5389_1.02	Homeodomain	-2.70817	-2.63406	-2.4684	0.317134
IRX1	M6037_1.02	Homeodomain	-2.62004	-2.55988	-2.43125	0.256351
IRX2	M5581_1.02	Homeodomain	-2.54497	-2.59229	-2.42913	0.313173
SIX2	M0952_1.02	Homeodomain	-1.92064	-2.04509	-1.9009	0.282518
HOXB9	M1157_1.02	Homeodomain	-1.8118	-1.73592	-1.54529	0.355293
OTP	M0943_1.02	Homeodomain	-1.80866	-1.74943	-1.55836	0.355935
HOXC5	M0949_1.02	Homeodomain	-1.7573	-1.73797	-1.59097	0.287145
HOXB2	M5541_1.02	Homeodomain	-2.08944	-2.09632	-1.8831	0.387962
RAX2	M5772_1.02	Homeodomain	-2.07817	-2.09457	-1.9461	0.289556
EVX2	M5428_1.02	Homeodomain	-2.2122	-2.26313	-2.05812	0.376275
PROP1	M5751_1.02	Homeodomain	-2.69568	-2.58412	-2.47327	0.225269
PROP1	M5752_1.02	Homeodomain	-2.30525	-2.24631	-2.0871	0.306909
PROP1	M6438_1.02	Homeodomain	-2.39817	-2.33162	-2.13184	0.368724
ISX	M5584_1.02	Homeodomain	-3.11751	-3.03911	-2.89128	0.288514
ISX	M5585_1.02	Homeodomain	-2.20374	-2.23036	-2.08183	0.289669
ISX	M5586_1.02	Homeodomain	-2.23006	-2.25673	-2.09194	0.315767
HOXD8	M5563_1.02	Homeodomain	-1.89848	-1.77725	-1.57837	0.367407
TGIF2LY	M5935_1.02	Homeodomain	-3.92209	-3.93758	-3.85941	0.164738
IRX5	M5582_1.02	Homeodomain	-2.38523	-2.36963	-2.19696	0.328053
SIX5	M4692_1.02	Homeodomain	-3.32808	-3.0868	-3.03392	0.114641
SIX5	M4693_1.02	Homeodomain	-2.31592	-2.35638	-2.28129	0.158787
TGIF1	M4064_1.02	Homeodomain	-2.74358	-2.71916	-2.56807	0.293828
TGIF1	M5933_1.02	Homeodomain	-4.34666	-4.32728	-4.26585	0.131897
TGIF1	M6519_1.02	Homeodomain	-2.90318	-2.89266	-2.70054	0.357487
TGIF1	M6520_1.02	Homeodomain	-2.10307	-2.09137	-1.95141	0.275507
IRX3	M6037_1.02	Homeodomain	-2.62004	-2.55988	-2.43125	0.256351
LBX2	M5594_1.02	Homeodomain	-2.58258	-2.63661	-2.47395	0.3124
LBX2	M5595_1.02	Homeodomain	-2.28349	-2.32187	-2.10025	0.399691
NKX2-6	M1029_1.02	Homeodomain	-2.11231	-2.06364	-1.90162	0.311383
ALX1	M3016_1.02	Homeodomain	-3.23402	-3.15061	-2.90947	0.426061
ALX1	M5311_1.02	Homeodomain	-2.4268	-2.35961	-2.15492	0.375822
ALX1	M6141_1.02	Homeodomain	-2.42443	-2.3768	-2.21844	0.305548
GSX2	M5503_1.02	Homeodomain	-2.01774	-2.00039	-1.79578	0.375714
HOXC9	M1003_1.02	Homeodomain	-2.23944	-2.17465	-1.99842	0.333543
HOXC10	M5544_1.02	Homeodomain	-1.91148	-1.79272	-1.60123	0.356554
HOXC10	M5545_1.02	Homeodomain	-2.01182	-1.95739	-1.78093	0.333896
HOXC10	M5546_1.02	Homeodomain	-2.36309	-2.36437	-2.23193	0.262847
HOXB4	M1012_1.02	Homeodomain	-2.11634	-2.11001	-1.93083	0.33805
NKX2-5	M3632_1.02	Homeodomain	-2.19804	-2.17339	-2.10334	0.148971
NKX2-5	M3633_1.02	Homeodomain	-2.2949	-2.34753	-2.25478	0.192299
NKX2-5	M6376_1.02	Homeodomain	-2.05967	-2.06037	-1.9748	0.178839
POU6F1	M0899_1.02	Homeodomain	-2.6846	-2.68545	-2.52416	0.310216
POU6F1	M3780_1.02	Homeodomain	-2.62363	-2.55964	-2.46243	0.200558
POU6F1	M6429_1.02	Homeodomain	-3.45856	-3.48784	-3.38047	0.219021
SIX6	M0937_1.02	Homeodomain	-1.71961	-1.80933	-1.69633	0.229109
MIXL1	M5631_1.02	Homeodomain	-2.22438	-2.24554	-2.02388	0.399752
DBX2	M1034_1.02	Homeodomain	-1.97149	-1.97144	-1.85877	0.228507
PBX1	M1898_1.02	Homeodomain	-2.89792	-2.96086	-2.80046	0.308805
PBX1	M3732_1.02	Homeodomain	-1.83479	-1.75247	-1.62572	0.253126
PBX1	M3733_1.02	Homeodomain	-3.40111	-3.41738	-3.20593	0.385459
PBX1	M6412_1.02	Homeodomain	-2.80699	-2.81902	-2.62866	0.354881
SHOX	M0900_1.02	Homeodomain	-2.12746	-2.13913	-1.99074	0.289431
SHOX	M5806_1.02	Homeodomain	-2.13909	-2.1546	-2.00246	0.295532
HMX3	M5520_1.02	Homeodomain	-2.21994	-2.26061	-2.07282	0.351051
HMX2	M5519_1.02	Homeodomain	-2.16206	-2.13913	-1.97198	0.319467
BSX	M5310_1.02	Homeodomain	-1.90364	-1.96448	-1.79098	0.329341
DMBX1	M5345_1.02	Homeodomain	-2.34186	-2.4399	-2.26546	0.330799
HOXC6	M6299_1.02	Homeodomain	-3.87522	-3.82517	-3.72322	0.209223
HOXC5	M1070_1.02	Homeodomain	-2.08505	-2.08169	-1.89851	0.344125
PBX2	M6413_1.02	Homeodomain	-2.62829	-2.60191	-2.42559	0.333692
DUXA	M5349_1.02	Homeodomain	-2.75749	-2.72851	-2.53752	0.35583
DPRX	M5346_1.02	Homeodomain	-2.27063	-2.35467	-2.17927	0.332273
DPRX	M5347_1.02	Homeodomain	-2.68724	-2.7998	-2.63458	0.316437
NOTO	M5672_1.02	Homeodomain	-2.15484	-2.14216	-1.95156	0.355238
HOMEZ	M5530_1.02	Homeodomain	-2.69029	-2.89358	-2.79924	0.195252
HMX1	M5518_1.02	Homeodomain	-2.25312	-2.24503	-2.07421	0.325203
PBX2	M6413_1.02	Homeodomain	-2.62829	-2.60191	-2.42559	0.333692
PBX2	M6413_1.02	Homeodomain	-2.62829	-2.60191	-2.42559	0.333692
NKX1-2	M1039_1.02	Homeodomain	-1.91178	-1.89518	-1.69194	0.373733
PBX2	M6413_1.02	Homeodomain	-2.62829	-2.60191	-2.42559	0.333692
NKX1-1	M1125_1.02	Homeodomain	-2.07424	-2.12623	-1.91397	0.386608
PBX2	M6413_1.02	Homeodomain	-2.62829	-2.60191	-2.42559	0.333692
PBX2	M6413_1.02	Homeodomain	-2.62829	-2.60191	-2.42559	0.333692
DUX4	M2270_1.02	Homeodomain	-2.7854	-2.77916	-2.65607	0.246803
PAX6	M1897_1.02	Homeodomain	-3.27386	-3.33988	-3.19909	0.276884
PAX6	M3727_1.02	Homeodomain	-3.9012	-3.94003	-3.74342	0.364107
PAX6	M5708_1.02	Homeodomain	-4.24256	-4.43537	-4.27867	0.302892
PAX6	M6410_1.02	Homeodomain	-2.61859	-2.67901	-2.56767	0.226133
PAX7	M5709_1.02	Homeodomain	-2.81082	-2.79626	-2.6882	0.220271
PAX7	M5710_1.02	Homeodomain	-3.29842	-3.31085	-3.24145	0.147679
PAX2	M3710_1.02	Homeodomain	-3.69264	-3.86366	-3.67028	0.359359
PAX2	M3711_1.02	Homeodomain	-1.72486	-1.67487	-1.49916	0.332744
PAX2	M5703_1.02	Homeodomain	-4.3654	-4.53078	-4.3714	0.307182
PAX2	M6406_1.02	Homeodomain	-3.32867	-3.39903	-3.2008	0.366462
PAX2	M6407_1.02	Homeodomain	-2.02212	-2.07068	-1.97748	0.193144
PAX4	M3715_1.02	Homeodomain	-3.92075	-4.1255	-3.90994	0.391255
PAX4	M3716_1.02	Homeodomain	-2.0697	-1.96773	-1.78276	0.346835
PAX4	M3717_1.02	Homeodomain	-2.43324	-2.39016	-2.17258	0.394079
PAX4	M3718_1.02	Homeodomain	-3.96827	-3.83896	-3.57877	0.4507
PAX4	M5705_1.02	Homeodomain	-2.18387	-2.09512	-1.97738	0.237461
PAX4	M5706_1.02	Homeodomain	-2.27257	-2.31629	-2.21348	0.210808
PAX3	M3713_1.02	Homeodomain	-3.92584	-4.49102	-4.36351	0.254433
PAX3	M5704_1.02	Homeodomain	-3.13159	-3.1221	-3.03648	0.178927
POU2F2	M2306_1.02	Homeodomain	-2.75944	-2.58849	-2.39892	0.353706
POU2F2	M4470_1.02	Homeodomain	-2.62681	-2.51332	-2.39277	0.242381
POU2F2	M4474_1.02	Homeodomain	-2.62681	-2.51332	-2.39277	0.242381
POU2F2	M4486_1.02	Homeodomain	-2.76071	-2.64056	-2.43302	0.379896
POU2F2	M4488_1.02	Homeodomain	-2.76071	-2.64056	-2.43302	0.379896
POU2F2	M5727_1.02	Homeodomain	-2.28122	-2.17243	-2.02218	0.292461
POU2F2	M5728_1.02	Homeodomain	-2.37243	-2.2787	-2.086	0.358344
POU2F2	M6424_1.02	Homeodomain	-2.62399	-2.51861	-2.4471	0.151822
POU1F1	M5723_1.02	Homeodomain	-2.831	-2.76981	-2.55463	0.390712
POU1F1	M5724_1.02	Homeodomain	-2.82272	-2.67901	-2.5231	0.301615
POU1F1	M6417_1.02	Homeodomain	-2.24408	-2.14909	-1.97604	0.328653
POU4F3	M5743_1.02	Homeodomain	-2.83541	-2.74862	-2.54396	0.375782
POU6F2	M5746_1.02	Homeodomain	-2.49838	-2.50459	-2.36076	0.281916
POU6F2	M5747_1.02	Homeodomain	-4.03406	-3.89705	-3.75382	0.280932
POU6F2	M5748_1.02	Homeodomain	-2.77746	-2.80096	-2.65737	0.281529
POU2F3	M5729_1.02	Homeodomain	-2.19018	-2.09745	-1.99899	0.202849
POU2F3	M5730_1.02	Homeodomain	-2.22913	-2.12183	-1.98054	0.277725
POU2F1	M1231_1.02	Homeodomain	-1.82315	-1.69173	-1.57952	0.227687
POU2F1	M3675_1.02	Homeodomain	-3.5176	-3.42733	-3.16464	0.453862
POU2F1	M3676_1.02	Homeodomain	-2.82097	-2.76915	-2.52632	0.428305
POU2F1	M3677_1.02	Homeodomain	-2.44629	-2.46533	-2.24619	0.396248
POU2F1	M3678_1.02	Homeodomain	-2.80659	-2.65652	-2.38276	0.4676
POU2F1	M3679_1.02	Homeodomain	-3.27585	-3.22781	-3.05955	0.321206
POU2F1	M3680_1.02	Homeodomain	-2.29249	-2.21003	-1.98463	0.404885
POU2F1	M3681_1.02	Homeodomain	-3.05246	-2.95424	-2.82294	0.260909
POU2F1	M3684_1.02	Homeodomain	-2.71265	-2.61471	-2.40188	0.387404
POU2F1	M5725_1.02	Homeodomain	-2.44151	-2.33015	-2.17182	0.305503
POU2F1	M5726_1.02	Homeodomain	-2.50836	-2.40545	-2.23294	0.32781
POU2F1	M6423_1.02	Homeodomain	-2.05967	-1.96215	-1.83845	0.247844
POU4F2	M5741_1.02	Homeodomain	-2.98815	-2.90833	-2.73504	0.329015
POU4F2	M5742_1.02	Homeodomain	-3.59263	-3.51953	-3.38648	0.263868
POU4F2	M6427_1.02	Homeodomain	-2.76715	-2.73062	-2.56334	0.319664
POU4F1	M5740_1.02	Homeodomain	-2.61735	-2.51252	-2.33313	0.338378
POU3F2	M3009_1.02	Homeodomain	-2.8144	-2.79305	-2.57145	0.399662
POU3F2	M3772_1.02	Homeodomain	-3.40121	-3.27686	-3.16851	0.220795
POU3F2	M3773_1.02	Homeodomain	-3.78901	-3.72537	-3.69535	0.0667786
POU3F2	M5733_1.02	Homeodomain	-2.25414	-2.13636	-1.96938	0.3192
POU3F2	M5734_1.02	Homeodomain	-2.59411	-2.46772	-2.33	0.271742
POU3F2	M6426_1.02	Homeodomain	-1.82211	-1.66552	-1.48436	0.341084
POU3F1	M4075_1.02	Homeodomain	-2.4827	-2.47287	-2.23818	0.417486
POU3F1	M5731_1.02	Homeodomain	-2.37071	-2.24003	-2.08462	0.300806
POU3F1	M5732_1.02	Homeodomain	-2.08629	-1.94932	-1.76957	0.338922
POU3F1	M6425_1.02	Homeodomain	-2.5114	-2.4407	-2.274	0.318758
POU3F4	M5738_1.02	Homeodomain	-2.49528	-2.38169	-2.30892	0.154274
POU3F4	M5739_1.02	Homeodomain	-2.26697	-2.15489	-2.02727	0.254623
POU3F3	M5735_1.02	Homeodomain	-2.53258	-2.42888	-2.2818	0.287279
POU3F3	M5736_1.02	Homeodomain	-2.15343	-2.02735	-1.8638	0.31379
POU3F3	M5737_1.02	Homeodomain	-1.93352	-1.77535	-1.5757	0.368546
POU5F1	M4509_1.02	Homeodomain	-3.13989	-3.08196	-2.9032	0.337428
POU5F1	M6428_1.02	Homeodomain	-2.88422	-2.79314	-2.62575	0.319847
POU5F1B	M5744_1.02	Homeodomain	-2.15267	-2.05907	-1.95621	0.210887
POU5F1B	M5745_1.02	Homeodomain	-2.50253	-2.39125	-2.26127	0.258669
HSF2	M3444_1.02	HSF	-2.45998	-2.5326	-2.34565	0.349795
HSF2	M5566_1.02	HSF	-3.39315	-3.30693	-3.16285	0.282343
HSF2	M6287_1.02	HSF	-2.81322	-2.7966	-2.61579	0.340534
HSF4	M5567_1.02	HSF	-3.12991	-3.09909	-2.92971	0.322942
HSFY2	M5568_1.02	HSF	-3.31777	-3.46359	-3.32625	0.271115
HSFY2	M5569_1.02	HSF	-2.61782	-2.90159	-2.81109	0.18811
HSFY2	M5570_1.02	HSF	-3.6044	-3.74094	-3.60881	0.262321
HSFY1	M5568_1.02	HSF	-3.31777	-3.46359	-3.32625	0.271115
HSF1	M2288_1.02	HSF	-3.29109	-3.16287	-2.9672	0.362722
HSF1	M3439_1.02	HSF	-2.43334	-2.51476	-2.34018	0.331004
HSF1	M4569_1.02	HSF	-4.24904	-4.09492	-3.93747	0.304099
HSF1	M5564_1.02	HSF	-3.04254	-3.03123	-2.8606	0.32489
HSF1	M5565_1.02	HSF	-3.69642	-3.6321	-3.51069	0.24388
HSF1	M6286_1.02	HSF	-2.71467	-2.63656	-2.4456	0.355771
IRF6	M1266_1.02	IRF	-2.22142	-2.20908	-2.03425	0.331381
IRF1	M1882_1.02	IRF	-2.9943	-2.78939	-2.53489	0.443466
IRF1	M3467_1.02	IRF	-3.30966	-3.24794	-3.13535	0.228369
IRF1	M6307_1.02	IRF	-2.50764	-2.38033	-2.22751	0.296634
IRF3	M5572_1.02	IRF	-4.41201	-4.40829	-4.22864	0.338769
IRF3	M6309_1.02	IRF	-2.87426	-2.72643	-2.52407	0.37246
IRF5	M5574_1.02	IRF	-3.4758	-3.52654	-3.40166	0.249902
IRF5	M5575_1.02	IRF	-3.04838	-3.40993	-3.29813	0.226964
IRF5	M6311_1.02	IRF	-4.18246	-4.0919	-3.95941	0.26292
IRF4	M4463_1.02	IRF	-2.81038	-2.73957	-2.50127	0.422298
IRF4	M5573_1.02	IRF	-4.72199	-4.89039	-4.80325	0.181784
IRF4	M6310_1.02	IRF	-2.35559	-2.0485	-1.70145	0.550274
IRF8	M5578_1.02	IRF	-3.68163	-3.65878	-3.54976	0.222005
IRF8	M5579_1.02	IRF	-4.5132	-4.61739	-4.5305	0.181338
IRF8	M6313_1.02	IRF	-2.71042	-2.56529	-2.3712	0.36039
IRF2	M1883_1.02	IRF	-4.06287	-4.0692	-3.87698	0.357645
IRF2	M3471_1.02	IRF	-4.04999	-3.95802	-3.88265	0.159323
IRF2	M6308_1.02	IRF	-2.86102	-2.78922	-2.62655	0.312412
IRF7	M3480_1.02	IRF	-3.171	-3.18849	-2.98432	0.375077
IRF7	M5576_1.02	IRF	-3.23578	-3.25994	-3.12113	0.273574
IRF7	M5577_1.02	IRF	-3.64094	-3.72658	-3.56906	0.304198
IRF7	M6312_1.02	IRF	-1.95265	-1.86628	-1.72044	0.285237
IRF9	M5580_1.02	IRF	-4.56181	-4.59721	-4.52384	0.155442
IRF9	M6314_1.02	IRF	-3.24988	-3.15247	-3.04809	0.213638
NAIF1	M1281_1.02	MADF	-2.3045	-2.90289	-2.69814	0.375914
BORCS8-MEF2B	M5616_1.02	MADS box	-3.16994	-3.24613	-3.15374	0.191618
MEF2A	M1884_1.02	MADS box	-2.74133	-2.42125	-2.23699	0.345757
MEF2A	M3550_1.02	MADS box	-4.42509	-4.30995	-4.22223	0.182899
MEF2A	M3551_1.02	MADS box	-3.52454	-3.4979	-3.23494	0.45419
MEF2A	M3552_1.02	MADS box	-3.56368	-3.52234	-3.25783	0.456142
MEF2A	M3553_1.02	MADS box	-4.34479	-4.34053	-4.16358	0.334641
MEF2A	M3846_1.02	MADS box	-3.25188	-3.17795	-2.99848	0.338502
MEF2A	M4466_1.02	MADS box	-2.48853	-2.22948	-2.02447	0.376271
MEF2A	M4694_1.02	MADS box	-3.10461	-3.16189	-3.06184	0.205758
MEF2A	M4695_1.02	MADS box	-1.82235	-1.64015	-1.51853	0.24424
MEF2A	M5615_1.02	MADS box	-2.85314	-2.74645	-2.63809	0.220813
MEF2A	M6340_1.02	MADS box	-2.75358	-2.46384	-2.30023	0.313902
MEF2C	M2297_1.02	MADS box	-2.56647	-2.28091	-2.07527	0.377188
MEF2C	M4467_1.02	MADS box	-2.51797	-2.25441	-2.06181	0.358197
MEF2C	M6341_1.02	MADS box	-3.23923	-3.26184	-3.13951	0.245479
SRF	M1910_1.02	MADS box	-3.43042	-3.35104	-3.12445	0.406515
SRF	M3952_1.02	MADS box	-4.74249	-4.58742	-4.42737	0.308254
SRF	M3956_1.02	MADS box	-3.5019	-3.48502	-3.29224	0.35847
SRF	M3960_1.02	MADS box	-3.39339	-3.41175	-3.22652	0.347211
SRF	M4477_1.02	MADS box	-3.52822	-3.45523	-3.20919	0.432505
SRF	M4512_1.02	MADS box	-3.47983	-3.42698	-3.26298	0.314511
SRF	M4577_1.02	MADS box	-3.47398	-3.41169	-3.1707	0.425876
SRF	M4633_1.02	MADS box	-3.6919	-3.65528	-3.44392	0.385336
SRF	M5867_1.02	MADS box	-3.73865	-3.73047	-3.62262	0.219907
SRF	M5868_1.02	MADS box	-4.38515	-4.28194	-4.13329	0.289858
SRF	M6489_1.02	MADS box	-3.25038	-3.20838	-3.0384	0.323893
MEF2D	M5617_1.02	MADS box	-3.23988	-2.68566	-2.61377	0.152553
MEF2D	M6342_1.02	MADS box	-2.6009	-2.37486	-2.25135	0.247515
MEF2B	M5616_1.02	MADS box	-3.16994	-3.24613	-3.15374	0.191618
MBD2	M6337_1.02	MBD	-3.01559	-3.27629	-3.10267	0.329529
MECP2	M6339_1.02	MBD	-2.50129	-2.83168	-2.73582	0.198069
CDC5L	M3018_1.02	Myb/SANT	-2.5893	-2.58942	-2.46598	0.247415
CDC5L	M6166_1.02	Myb/SANT	-2.67877	-2.65747	-2.4895	0.320755
MYBL2	M5647_1.02	Myb/SANT	-4.01586	-4.27056	-4.13856	0.262094
MYBL2	M5648_1.02	Myb/SANT	-4.69445	-4.92844	-4.81854	0.223584
MYBL2	M5649_1.02	Myb/SANT	-2.98316	-3.41662	-3.27493	0.278378
MYBL2	M5650_1.02	Myb/SANT	-4.25021	-4.5163	-4.37323	0.280675
MYBL2	M6349_1.02	Myb/SANT	-2.04299	-2.07371	-1.91583	0.304782
MYB	M3068_1.02	Myb/SANT	-3.74332	-3.77589	-3.57176	0.375016
MYB	M3585_1.02	Myb/SANT	-2.24612	-2.34785	-2.1804	0.319942
MYB	M6350_1.02	Myb/SANT	-2.01951	-2.14045	-2.00508	0.267805
TERF2	M1358_1.02	Myb/SANT	-2.93404	-2.9906	-2.85998	0.25976
MYPOP	M1359_1.02	Myb/SANT	-2.96596	-3.49742	-3.29143	0.377698
MYBL1	M5643_1.02	Myb/SANT	-3.16037	-3.3649	-3.23497	0.258575
MYBL1	M5644_1.02	Myb/SANT	-3.8436	-4.08498	-3.96629	0.239125
MYBL1	M5645_1.02	Myb/SANT	-2.96894	-3.43041	-3.27652	0.298363
MYBL1	M5646_1.02	Myb/SANT	-4.01086	-4.25908	-4.10187	0.303706
NR1H4	M6384_1.02	Nuclear receptor	-3.32334	-3.29197	-3.13467	0.30385
NR1H3	M6383_1.02	Nuclear receptor	-5.72022	-5.65927	-5.55651	0.210704
NR2E3	M6391_1.02	Nuclear receptor	-2.68254	-2.62759	-2.49181	0.268476
RORA	M1899_1.02	Nuclear receptor	-2.69957	-2.6182	-2.48076	0.271275
RORA	M1900_1.02	Nuclear receptor	-3.60499	-3.61118	-3.42833	0.343629
RORA	M3837_1.02	Nuclear receptor	-2.85848	-2.84487	-2.64868	0.363478
RORA	M3838_1.02	Nuclear receptor	-3.692	-3.68409	-3.51766	0.318332
RORA	M5786_1.02	Nuclear receptor	-5.0904	-5.02774	-4.85862	0.322548
RORA	M5787_1.02	Nuclear receptor	-5.43692	-5.4795	-5.3641	0.233328
RORA	M6454_1.02	Nuclear receptor	-3.15504	-3.15437	-3.01155	0.280257
RARB	M5764_1.02	Nuclear receptor	-4.76523	-4.88625	-4.80833	0.164239
RARB	M6445_1.02	Nuclear receptor	-2.65444	-2.48811	-2.26617	0.400137
PGR	M6436_1.02	Nuclear receptor	-2.57424	-2.55039	-2.37198	0.336883
PGR	M6437_1.02	Nuclear receptor	-1.90213	-1.85908	-1.75675	0.20992
ESR1	M1934_1.02	Nuclear receptor	-3.71016	-3.63337	-3.41268	0.398389
ESR1	M3206_1.02	Nuclear receptor	-3.26214	-3.38357	-3.17166	0.386116
ESR1	M4564_1.02	Nuclear receptor	-2.9324	-2.8107	-2.60092	0.383095
ESR1	M4696_1.02	Nuclear receptor	-3.54033	-3.53238	-3.31083	0.399582
ESR1	M4697_1.02	Nuclear receptor	-2.43423	-2.37909	-2.25804	0.243248
ESR1	M5403_1.02	Nuclear receptor	-4.65351	-4.67188	-4.52246	0.291104
ESR1	M6217_1.02	Nuclear receptor	-3.49896	-3.45893	-3.25071	0.380882
HNF4A	M1936_1.02	Nuclear receptor	-3.09599	-3.01375	-2.8257	0.351434
HNF4A	M3414_1.02	Nuclear receptor	-3.52017	-3.49428	-3.31516	0.337975
HNF4A	M3415_1.02	Nuclear receptor	-3.33398	-3.28076	-3.04572	0.417948
HNF4A	M4698_1.02	Nuclear receptor	-3.1007	-3.0297	-2.84146	0.35172
HNF4A	M4699_1.02	Nuclear receptor	-2.2785	-2.21463	-2.18941	0.0564251
HNF4A	M5524_1.02	Nuclear receptor	-4.08186	-4.02193	-3.88786	0.265601
HNF4A	M5525_1.02	Nuclear receptor	-4.12637	-4.16775	-4.03042	0.271092
HNF4A	M5526_1.02	Nuclear receptor	-4.28552	-4.26614	-4.11191	0.298918
HNF4A	M5527_1.02	Nuclear receptor	-4.30403	-4.26956	-4.17955	0.187194
HNF4A	M5528_1.02	Nuclear receptor	-4.33807	-4.34554	-4.19548	0.292141
HNF4A	M5529_1.02	Nuclear receptor	-4.09001	-4.09199	-3.96822	0.247972
HNF4A	M6283_1.02	Nuclear receptor	-2.81208	-2.75471	-2.59792	0.303023
VDR	M5946_1.02	Nuclear receptor	-4.36543	-4.38248	-4.25625	0.252221
VDR	M6532_1.02	Nuclear receptor	-1.99587	-1.90712	-1.81357	0.193769
VDR	M6533_1.02	Nuclear receptor	-3.14515	-3.1834	-3.00175	0.341812
PPARD	M6432_1.02	Nuclear receptor	-2.96208	-2.92525	-2.76156	0.31403
NR2E1	M1432_1.02	Nuclear receptor	-2.67226	-2.52467	-2.33978	0.3467
NR2E1	M5674_1.02	Nuclear receptor	-2.30757	-2.24177	-2.14038	0.208208
NR2E1	M5675_1.02	Nuclear receptor	-2.86057	-2.8036	-2.67091	0.263269
NR3C1	M3356_1.02	Nuclear receptor	-3.47915	-3.2946	-3.13458	0.308193
NR3C1	M3359_1.02	Nuclear receptor	-3.2093	-3.19905	-2.96982	0.410113
NR3C1	M4428_1.02	Nuclear receptor	-3.06624	-3.03551	-2.86123	0.330545
NR3C1	M4440_1.02	Nuclear receptor	-3.70687	-3.66208	-3.406	0.445478
NR3C1	M5683_1.02	Nuclear receptor	-4.4004	-4.39649	-4.18518	0.385261
NR3C1	M6260_1.02	Nuclear receptor	-3.00148	-2.93596	-2.70953	0.406299
NR3C1	M6261_1.02	Nuclear receptor	-1.98577	-1.92651	-1.84957	0.162348
NR5A2	M6396_1.02	Nuclear receptor	-2.54363	-2.48255	-2.32392	0.305971
NR4A3	M6395_1.02	Nuclear receptor	-3.2052	-3.06951	-2.98207	0.182357
ESRRB	M5410_1.02	Nuclear receptor	-3.4025	-3.30515	-3.18498	0.241712
ESRRB	M6215_1.02	Nuclear receptor	-2.69626	-2.64806	-2.54676	0.208041
NR2C1	M6389_1.02	Nuclear receptor	-2.89124	-2.79175	-2.62955	0.311651
NR4A1	M6393_1.02	Nuclear receptor	-2.58065	-2.51457	-2.4052	0.222617
THRA	M5936_1.02	Nuclear receptor	-4.79036	-4.77343	-4.62788	0.284763
THRA	M6521_1.02	Nuclear receptor	-2.47198	-2.34238	-2.18031	0.31145
THRA	M6522_1.02	Nuclear receptor	-3.07565	-2.84632	-2.46272	0.586569
NR1D1	M6382_1.02	Nuclear receptor	-3.13438	-3.12988	-2.97838	0.294491
NR1H2	M6383_1.02	Nuclear receptor	-5.72022	-5.65927	-5.55651	0.210704
RARA	M5758_1.02	Nuclear receptor	-4.12173	-4.14283	-3.97807	0.315707
RARA	M5759_1.02	Nuclear receptor	-4.44465	-4.66071	-4.57137	0.185922
RARA	M5760_1.02	Nuclear receptor	-4.52851	-4.45661	-4.31029	0.286023
RARA	M5761_1.02	Nuclear receptor	-4.06718	-4.11185	-4.01354	0.202574
RARA	M5762_1.02	Nuclear receptor	-4.18855	-4.20436	-4.04818	0.302051
RARA	M5763_1.02	Nuclear receptor	-4.59879	-4.53437	-4.38755	0.286844
RARA	M6443_1.02	Nuclear receptor	-2.56658	-2.42288	-2.35562	0.143472
RARA	M6444_1.02	Nuclear receptor	-3.26083	-3.26615	-3.06894	0.364969
PPARG	M1894_1.02	Nuclear receptor	-4.33014	-4.34596	-4.17136	0.331033
PPARG	M3783_1.02	Nuclear receptor	-5.13323	-5.05288	-4.8526	0.369453
PPARG	M3784_1.02	Nuclear receptor	-5.54255	-5.52945	-5.35448	0.331604
PPARG	M3785_1.02	Nuclear receptor	-3.53032	-3.49311	-3.31384	0.338196
PPARG	M6433_1.02	Nuclear receptor	-3.25462	-3.19404	-3.00242	0.356745
PPARG	M6434_1.02	Nuclear receptor	-2.30303	-2.26192	-2.15158	0.224363
NR5A1	M6498_1.02	Nuclear receptor	-2.32755	-2.29967	-2.17818	0.244026
ESR2	M2065_1.02	Nuclear receptor	-3.17734	-3.15046	-2.96144	0.352891
ESR2	M6218_1.02	Nuclear receptor	-3.10104	-3.15386	-2.97245	0.341454
ESR2	M6219_1.02	Nuclear receptor	-2.33429	-2.26712	-2.17465	0.191786
RXRG	M5800_1.02	Nuclear receptor	-4.28154	-4.16238	-4.07243	0.18707
RXRG	M5801_1.02	Nuclear receptor	-4.50933	-4.70018	-4.60933	0.188767
RXRG	M5802_1.02	Nuclear receptor	-4.75919	-4.67456	-4.60295	0.152019
RXRG	M5803_1.02	Nuclear receptor	-4.81384	-5.032	-4.93962	0.191601
RXRG	M6462_1.02	Nuclear receptor	-3.56553	-3.56468	-3.44898	0.233864
NR1I3	M6387_1.02	Nuclear receptor	-3.38733	-3.39138	-3.19378	0.365555
NR1I3	M6388_1.02	Nuclear receptor	-2.17525	-2.08958	-1.96904	0.242367
RORC	M6455_1.02	Nuclear receptor	-3.36019	-3.3852	-3.23654	0.289864
NR1I2	M6385_1.02	Nuclear receptor	-3.25374	-3.28465	-3.0644	0.39778
NR1I2	M6386_1.02	Nuclear receptor	-2.10008	-1.99516	-1.87552	0.240802
NR6A1	M3339_1.02	Nuclear receptor	-4.15842	-4.09853	-3.91922	0.338258
NR6A1	M6397_1.02	Nuclear receptor	-3.32471	-3.24968	-3.13677	0.228935
THRB	M5937_1.02	Nuclear receptor	-4.73098	-4.73039	-4.57233	0.305066
THRB	M5938_1.02	Nuclear receptor	-4.61284	-4.74536	-4.57781	0.320083
THRB	M5939_1.02	Nuclear receptor	-4.83816	-4.83191	-4.64228	0.353788
THRB	M6523_1.02	Nuclear receptor	-3.12844	-2.88987	-2.61909	0.463929
THRB	M6524_1.02	Nuclear receptor	-2.55719	-2.41486	-2.27964	0.267548
NR3C2	M1433_1.02	Nuclear receptor	-1.92876	-1.94145	-1.75616	0.347301
NR3C2	M5684_1.02	Nuclear receptor	-4.33817	-4.33256	-4.11747	0.390587
NR3C2	M6338_1.02	Nuclear receptor	-2.88135	-2.87433	-2.68433	0.354355
NR4A2	M5685_1.02	Nuclear receptor	-4.38361	-4.38967	-4.2086	0.340933
[truncated: 369 more rows]

## Sheet: genome_tf
Tf name	TF family	Gainability	Disruptability	Hitability	Robustness
[truncated: 741 more rows]
