# Supplementary material for: Prediction of genome-wide effects of single nucleotide variants on transcription factor binding
Source: Sci Rep. 2020 Oct 19;10:17632. doi: 10.1038/s41598-020-74793-4 (PMC7572467; doi:10.1038/s41598-020-74793-4)
Supplement: Supplementary file 5 — Supplementary Table S2. [file 41598_2020_74793_MOESM5_ESM.xlsx]

## Sheet: 1000Genomes_pwm
TF name	Motif ID	TF family	Gainability	Disruptability	Hitability	Robustness	WT TFBS count	Retained TFBS	Gained TFBS	Genomic region length	Number of SNVs
TFAP2E	M0085_1.02	AP-2	-2.32581	-2.06131	-1.86817	0.359001	134983	48459	46421	391247443	9964345
ARID3B	M0104_1.02	ARID/BRIGHT	-2.45776	-2.49467	-2.27716	0.393981	52637	20738	34545	391247443	9964345
ARID3C	M0105_1.02	ARID/BRIGHT	-1.97384	-2.02244	-1.81039	0.386307	154191	59565	104193	391247443	9964345
ARID5A	M0108_1.02	ARID/BRIGHT	-2.69962	-2.76439	-2.50883	0.444812	30876	13734	19837	391247443	9964345
TWIST2	M0177_1.02	bHLH	-2.40745	-2.49966	-2.30513	0.361045	49354	17819	38801	391247443	9964345
ASCL2	M0178_1.02	bHLH	-2.09781	-2.13994	-1.90016	0.424273	125398	53203	78548	391247443	9964345
HEYL	M0183_1.02	bHLH	-2.56661	-2.40374	-2.29276	0.225502	50780	11451	26892	391247443	9964345
HES4	M0191_1.02	bHLH	-2.47916	-2.23907	-2.12548	0.230134	74639	17177	32811	391247443	9964345
TCF23	M0195_1.02	bHLH	-2.10047	-2.15608	-1.98598	0.32408	102913	33352	78248	391247443	9964345
NPAS2	M0196_1.02	bHLH	-2.53019	-2.44304	-2.33468	0.220812	46107	10181	29258	391247443	9964345
HES2	M0199_1.02	bHLH	-2.59889	-2.53668	-2.39317	0.281404	40298	11340	24992	391247443	9964345
MLXIP	M0211_1.02	bHLH	-2.66464	-2.51128	-2.47168	0.0871466	33633	2931	21495	391247443	9964345
TCFL5	M0212_1.02	bHLH	-2.62542	-2.36408	-2.25809	0.216549	54999	11910	23476	391247443	9964345
TCF21	M0214_1.02	bHLH	-2.23488	-2.25802	-2.18029	0.163885	65790	10782	57636	391247443	9964345
TCF23	M0214_1.02	bHLH	-2.23488	-2.25802	-2.18029	0.163885	65790	10782	57636	391247443	9964345
NHLH2	M0216_1.02	bHLH	-2.14841	-2.20166	-1.96619	0.418527	107711	45080	70035	391247443	9964345
NEUROG1	M0217_1.02	bHLH	-2.17678	-2.24001	-2.093	0.287151	80435	23097	65789	391247443	9964345
ARNTL2	M0220_1.02	bHLH	-2.66244	-2.54516	-2.44699	0.202326	35601	7203	21600	391247443	9964345
ATOH7	M0224_1.02	bHLH	-2.51986	-2.55852	-2.43793	0.242442	36351	8813	29992	391247443	9964345
CREB3L2	M0305_1.02	bZIP	-2.7761	-2.64979	-2.62094	0.064274	23851	1533	16646	391247443	9964345
OSR2	M0396_1.02	C2H2 ZF	-2.20468	-2.30948	-2.11405	0.362365	76630	27768	61719	391247443	9964345
ZSCAN10	M0398_1.02	C2H2 ZF	-2.77102	-2.76003	-2.54597	0.389134	28345	11030	16834	391247443	9964345
ZNF202	M0404_1.02	C2H2 ZF	-2.16089	-1.88965	-1.68779	0.371742	204483	76015	67383	391247443	9964345
KLF7	M0405_1.02	C2H2 ZF	-2.26836	-1.93639	-1.79809	0.272719	158621	43259	52859	391247443	9964345
ZKSCAN1	M0408_1.02	C2H2 ZF	-3.53575	-3.59106	-3.4725	0.238904	3357	802	2901	391247443	9964345
ZBTB1	M0413_1.02	C2H2 ZF	-2.27164	-2.13012	-2.05157	0.165459	88487	14641	52836	391247443	9964345
KLF9	M0415_1.02	C2H2 ZF	-2.91472	-2.90978	-2.87089	0.0856568	13414	1149	12110	391247443	9964345
ZNF281	M0420_1.02	C2H2 ZF	-2.38947	-1.97156	-1.79554	0.333212	159553	53165	39992	391247443	9964345
ZIC5	M0422_1.02	C2H2 ZF	-2.18284	-1.93891	-1.78216	0.302977	164547	49854	64325	391247443	9964345
SNAI3	M0424_1.02	C2H2 ZF	-1.96446	-2.09258	-1.81822	0.46834	151437	70924	106497	391247443	9964345
ZNF691	M0428_1.02	C2H2 ZF	-2.28396	-2.24193	-2.11628	0.25123	76237	19153	51422	391247443	9964345
OSR1	M0431_1.02	C2H2 ZF	-1.89218	-1.94883	-1.74386	0.376219	179717	67613	125420	391247443	9964345
ZBTB12	M0433_1.02	C2H2 ZF	-1.67227	-1.70538	-1.49406	0.385284	319440	123075	205130	391247443	9964345
ZBTB12	M0433_1.02	C2H2 ZF	-1.67227	-1.70538	-1.49406	0.385284	319440	123075	205130	391247443	9964345
ZBTB12	M0433_1.02	C2H2 ZF	-1.67227	-1.70538	-1.49406	0.385284	319440	123075	205130	391247443	9964345
ZBTB12	M0433_1.02	C2H2 ZF	-1.67227	-1.70538	-1.49406	0.385284	319440	123075	205130	391247443	9964345
ZBTB12	M0433_1.02	C2H2 ZF	-1.67227	-1.70538	-1.49406	0.385284	319440	123075	205130	391247443	9964345
ZNF35	M0436_1.02	C2H2 ZF	-1.89934	-1.956	-1.65821	0.496258	218896	108629	122874	391247443	9964345
ZNF32	M0437_1.02	C2H2 ZF	-2.29765	-2.32405	-2.14899	0.33174	70706	23456	49855	391247443	9964345
ZBTB3	M0442_1.02	C2H2 ZF	-1.80308	-1.84989	-1.60556	0.430272	247111	106325	152918	391247443	9964345
LIN54	M0594_1.02	CxC	-2.46006	-2.47522	-2.1387	0.539233	72401	39041	34294	391247443	9964345
DNMT1	M0609_1.02	CxxC	-2.62441	-2.24142	-2.16412	0.163052	68285	11134	23499	391247443	9964345
TET1	M0610_1.02	CxxC	-2.33794	-2.27197	-2.206	0.140933	62008	8739	45478	391247443	9964345
DMRT3	M0629_1.02	DM	-2.49292	-2.58806	-2.4192	0.322135	37953	12226	31906	391247443	9964345
DMRT1	M0630_1.02	DM	-1.96505	-2.05291	-1.90937	0.281444	122767	34552	106664	391247443	9964345
DMRT1	M0631_1.02	DM	-2.31967	-2.40621	-2.33854	0.14427	45699	6593	47510	391247443	9964345
DMRTA2	M0632_1.02	DM	-2.21569	-2.28645	-2.18437	0.209455	65174	13651	60243	391247443	9964345
DMRT2	M0633_1.02	DM	-2.28855	-2.31217	-2.14505	0.319411	71350	22790	50907	391247443	9964345
E2F2	M0668_1.02	E2F	-2.98264	-2.66145	-2.60649	0.118866	24658	2931	10345	391247443	9964345
FOXP1	M0717_1.02	Forkhead	-2.10683	-2.17711	-2.0405	0.269885	90772	24498	77204	391247443	9964345
FOXP4	M0717_1.02	Forkhead	-2.10683	-2.17711	-2.0405	0.269885	90772	24498	77204	391247443	9964345
FOXK1	M0718_1.02	Forkhead	-1.59672	-1.69828	-1.45288	0.431659	351208	151602	243302	391247443	9964345
FOXG1	M0719_1.02	Forkhead	-2.79122	-2.83413	-2.69125	0.280341	20286	5687	16082	391247443	9964345
FOXS1	M0732_1.02	Forkhead	-1.8635	-1.95608	-1.70304	0.441578	197426	87179	133738	391247443	9964345
FOXK2	M0736_1.02	Forkhead	-1.96098	-2.06056	-1.91309	0.287911	121718	35044	107680	391247443	9964345
FOXB2	M0737_1.02	Forkhead	-2.01777	-2.08449	-1.89196	0.358093	127788	45760	94421	391247443	9964345
GCM1	M0810_1.02	GCM	-2.05645	-1.92568	-1.78944	0.269265	161811	43570	86078	391247443	9964345
HOXA2	M0887_1.02	Homeodomain	-4.25101	-4.23055	-4.23055	0	586	0	559	391247443	9964345
NOBOX	M0888_1.02	Homeodomain	-2.37136	-2.34997	-2.14383	0.377898	71551	27039	42069	391247443	9964345
LHX2	M0889_1.02	Homeodomain	-2.51026	-2.52449	-2.27012	0.443296	53497	23715	30609	391247443	9964345
LHX6	M0890_1.02	Homeodomain	-2.04811	-2.08631	-1.87547	0.384596	132734	51049	88006	391247443	9964345
TLX2	M0891_1.02	Homeodomain	-2.85573	-2.84308	-2.73761	0.21561	18232	3931	13865	391247443	9964345
EMX1	M0892_1.02	Homeodomain	-2.48427	-2.48856	-2.24715	0.426421	56402	24051	32487	391247443	9964345
ZFHX2	M0893_1.02	Homeodomain	-2.79028	-2.85037	-2.54702	0.50267	28277	14214	16104	391247443	9964345
LBX1	M0894_1.02	Homeodomain	-2.38726	-2.41765	-2.23951	0.336475	57404	19315	40614	391247443	9964345
ZFHX3	M0895_1.02	Homeodomain	-2.19269	-2.23173	-2.03245	0.368	92470	34029	63345	391247443	9964345
VENTX	M0896_1.02	Homeodomain	-2.55161	-2.56907	-2.4358	0.264249	36530	9653	27877	391247443	9964345
HOXB13	M0897_1.02	Homeodomain	-2.06628	-2.09713	-1.81706	0.47528	151841	72167	84237	391247443	9964345
ZHX1	M0898_1.02	Homeodomain	-3.8946	-3.95627	-3.95627	0	1102	0	1270	391247443	9964345
POU6F1	M0899_1.02	Homeodomain	-3.04764	-3.10619	-2.8707	0.418554	13420	5617	8917	391247443	9964345
SHOX	M0900_1.02	Homeodomain	-2.47163	-2.48478	-2.29188	0.358646	50883	18249	33465	391247443	9964345
NKX2-4	M0908_1.02	Homeodomain	-1.64786	-1.72593	-1.52957	0.363735	294360	107069	217554	391247443	9964345
LHX5	M0931_1.02	Homeodomain	-1.86694	-1.90125	-1.67264	0.409277	211744	86662	132490	391247443	9964345
LHX1	M0931_1.02	Homeodomain	-1.86694	-1.90125	-1.67264	0.409277	211744	86662	132490	391247443	9964345
SIX6	M0937_1.02	Homeodomain	-1.82911	-1.92908	-1.78074	0.289331	165084	47764	145240	391247443	9964345
IRX4	M0942_1.02	Homeodomain	-2.24058	-2.29868	-2.2603	0.084576	54720	4628	56948	391247443	9964345
IRX6	M0942_1.02	Homeodomain	-2.24058	-2.29868	-2.2603	0.084576	54720	4628	56948	391247443	9964345
OTP	M0943_1.02	Homeodomain	-2.10059	-2.13512	-1.89855	0.419996	125863	52862	78044	391247443	9964345
HOXC5	M0949_1.02	Homeodomain	-1.98881	-2.03987	-1.87276	0.319392	133563	42659	100874	391247443	9964345
SIX2	M0952_1.02	Homeodomain	-2.00287	-2.09116	-1.90621	0.346803	123664	42887	97759	391247443	9964345
CDX4	M0955_1.02	Homeodomain	-1.92843	-1.96281	-1.77147	0.356342	168647	60096	115507	391247443	9964345
LHX4	M0958_1.02	Homeodomain	-1.7814	-1.82377	-1.64872	0.331729	223731	74218	161135	391247443	9964345
BARHL1	M0961_1.02	Homeodomain	-2.12311	-2.12527	-1.89761	0.407976	126135	51460	74098	391247443	9964345
LHX8	M0969_1.02	Homeodomain	-2.08782	-2.12197	-1.83872	0.479097	144453	69207	80220	391247443	9964345
SIX4	M0994_1.02	Homeodomain	-2.10047	-2.18391	-1.9919	0.357332	101519	36276	78258	391247443	9964345
HDX	M0996_1.02	Homeodomain	-2.16639	-2.23421	-2.10496	0.257402	78251	20142	67396	391247443	9964345
HOXC9	M1003_1.02	Homeodomain	-2.51107	-2.54031	-2.32561	0.390038	47080	18363	30572	391247443	9964345
HOXA11	M1007_1.02	Homeodomain	-2.32113	-2.34154	-2.15484	0.349412	69760	24375	47235	391247443	9964345
HOXB4	M1012_1.02	Homeodomain	-2.36036	-2.3891	-2.16544	0.402503	68079	27402	43163	391247443	9964345
SIX3	M1016_1.02	Homeodomain	-2.36329	-2.45779	-2.31887	0.273773	47817	13091	42961	391247443	9964345
HLX	M1018_1.02	Homeodomain	-2.27712	-2.33328	-2.2401	0.193092	57325	11069	52339	391247443	9964345
HOXD1	M1025_1.02	Homeodomain	-2.28032	-2.27548	-2.08494	0.355149	81943	29102	51825	391247443	9964345
HOXA6	M1027_1.02	Homeodomain	-2.04506	-2.0721	-1.85529	0.392988	139045	54643	88569	391247443	9964345
NKX2-6	M1029_1.02	Homeodomain	-2.11418	-2.1874	-1.97072	0.392818	106594	41872	75787	391247443	9964345
NKX2-3	M1030_1.02	Homeodomain	-1.86751	-1.94237	-1.72696	0.391041	186850	73066	132653	391247443	9964345
DBX2	M1034_1.02	Homeodomain	-2.23875	-2.24908	-2.1484	0.206926	70803	14651	57095	391247443	9964345
NKX1-2	M1039_1.02	Homeodomain	-2.13916	-2.14338	-1.90598	0.421105	123727	52102	71427	391247443	9964345
SIX1	M1049_1.02	Homeodomain	-2.3088	-2.41292	-2.18559	0.407527	64992	26486	48619	391247443	9964345
HOXC5	M1070_1.02	Homeodomain	-2.32729	-2.35642	-2.12853	0.408287	74117	30261	46550	391247443	9964345
HOXD3	M1071_1.02	Homeodomain	-1.94214	-1.98624	-1.75555	0.412079	174942	72090	111846	391247443	9964345
NKX1-1	M1125_1.02	Homeodomain	-2.30821	-2.30662	-2.069	0.421387	85005	35820	48587	391247443	9964345
HOXB9	M1157_1.02	Homeodomain	-2.06666	-2.10311	-1.87	0.415351	134414	55829	84312	391247443	9964345
NKX6-3	M1163_1.02	Homeodomain	-2.05377	-2.08818	-1.883	0.376512	130450	49116	86887	391247443	9964345
POU2F1	M1231_1.02	Homeodomain	-2.06279	-2.10079	-1.99791	0.210928	100124	21119	85363	391247443	9964345
IRF6	M1266_1.02	IRF	-2.27494	-2.27784	-2.08945	0.351953	81096	28542	52476	391247443	9964345
NAIF1	M1281_1.02	MADF	-2.18442	-2.23184	-2.16812	0.136477	67660	9234	64724	391247443	9964345
TERF2	M1358_1.02	Myb/SANT	-2.92725	-2.95238	-2.83028	0.245095	14729	3610	11764	391247443	9964345
MYPOP	M1359_1.02	Myb/SANT	-3.00598	-2.84708	-2.7848	0.133598	16355	2185	9812	391247443	9964345
NR2E1	M1432_1.02	Nuclear receptor	-2.60024	-2.51782	-2.31688	0.37041	48036	17793	24895	391247443	9964345
NR3C2	M1433_1.02	Nuclear receptor	-1.87014	-1.93499	-1.71812	0.393078	190690	74956	131802	391247443	9964345
NR2F6	M1434_1.02	Nuclear receptor	-2.14151	-2.02147	-1.82055	0.37037	150625	55787	70847	391247443	9964345
RARG	M1435_1.02	Nuclear receptor	-2.22661	-2.1398	-1.95535	0.346032	110432	38213	58479	391247443	9964345
RXRB	M1455_1.02	Nuclear receptor	-1.60317	-1.54347	-1.3557	0.351032	439290	154205	237520	391247443	9964345
RXRB	M1455_1.02	Nuclear receptor	-1.60317	-1.54347	-1.3557	0.351032	439290	154205	237520	391247443	9964345
RXRB	M1455_1.02	Nuclear receptor	-1.60317	-1.54347	-1.3557	0.351032	439290	154205	237520	391247443	9964345
RXRB	M1455_1.02	Nuclear receptor	-1.60317	-1.54347	-1.3557	0.351032	439290	154205	237520	391247443	9964345
RXRB	M1455_1.02	Nuclear receptor	-1.60317	-1.54347	-1.3557	0.351032	439290	154205	237520	391247443	9964345
LCOR	M1507_1.02	Pipsqueak	-2.10437	-2.13756	-1.90252	0.417946	124717	52125	77376	391247443	9964345
NFATC3	M1517_1.02	Rel	-2.17695	-2.23555	-1.96806	0.459864	107249	49320	65584	391247443	9964345
NFATC2	M1518_1.02	Rel	-2.09812	-2.14947	-1.91324	0.419545	121677	51049	78522	391247443	9964345
RFX6	M1526_1.02	RFX	-2.16029	-2.13457	-1.93244	0.372134	116415	43322	68085	391247443	9964345
RFX2	M1527_1.02	RFX	-2.31997	-2.34375	-2.1603	0.34454	68889	23735	47366	391247443	9964345
RFX7	M1529_1.02	RFX	-2.22409	-2.27857	-2.07454	0.374876	83929	31463	58978	391247443	9964345
ARID2	M1536_1.02	ARID/BRIGHT	-2.76043	-2.80172	-2.57455	0.40731	26540	10810	17253	391247443	9964345
RFX8	M1537_1.02	RFX	-2.3091	-2.36861	-2.20452	0.314658	62220	19578	48599	391247443	9964345
GMEB1	M1545_1.02	SAND	-2.18285	-2.14879	-2.08606	0.134501	81732	10993	64867	391247443	9964345
SOX4	M1578_1.02	Sox	-2.25242	-2.29041	-2.19876	0.190259	63051	11996	55370	391247443	9964345
CIC	M1581_1.02	Sox	-2.37109	-2.46123	-2.21964	0.42667	60091	25639	42144	391247443	9964345
HMG20B	M1582_1.02	Sox	-2.37157	-2.40989	-2.18683	0.40167	64807	26031	42077	391247443	9964345
BBX	M1583_1.02	Sox	-3.48084	-3.45426	-3.45141	0.00652667	3524	23	3292	391247443	9964345
SOX30	M1589_1.02	Sox	-2.02253	-2.08121	-1.84144	0.424257	143552	60903	93242	391247443	9964345
SOX3	M1592_1.02	Sox	-2.02286	-2.06236	-1.9461	0.234855	112810	26494	93463	391247443	9964345
SOX12	M1594_1.02	Sox	-1.88469	-1.95611	-1.71347	0.428052	192743	82504	127432	391247443	9964345
SOX11	M1601_1.02	Sox	-1.74601	-1.82389	-1.5987	0.404603	251046	101574	174323	391247443	9964345
SOX1	M1605_1.02	Sox	-2.60806	-2.61616	-2.44478	0.326058	35782	11667	24481	391247443	9964345
TBX10	M1628_1.02	T-box	-2.48289	-2.56032	-2.33099	0.410249	46501	19077	32623	391247443	9964345
TBPL2	M1641_1.02	TBP	-1.80672	-1.8431	-1.78639	0.122411	162951	19947	152956	391247443	9964345
TFAP2A	M1838_1.02	AP-2	-2.84281	-2.6299	-2.38621	0.429437	40949	17585	14251	391247443	9964345
AR	M1841_1.02	Nuclear receptor	-2.76377	-2.81881	-2.55964	0.449412	27467	12344	17119	391247443	9964345
PAX5	M1848_1.02	Paired box	-3.31866	-3.17179	-2.90345	0.460908	12445	5736	4778	391247443	9964345
NR2F1	M1851_1.02	Nuclear receptor	-3.0658	-3.01208	-2.8387	0.329157	14446	4755	8551	391247443	9964345
E2F1	M1856_1.02	E2F	-2.88414	-2.6011	-2.53388	0.143387	29145	4179	12973	391247443	9964345
NFIL3	M1857_1.02	bZIP	-3.02085	-3.09939	-2.82299	0.470824	14978	7052	9483	391247443	9964345
ELK1	M1860_1.02	Ets	-2.39604	-2.33536	-2.24499	0.187866	56684	10649	39804	391247443	9964345
PRDM16	M1861_1.02	C2H2 ZF	-3.49911	-3.52205	-3.32589	0.363443	4705	1710	3156	391247443	9964345
FOXF2	M1862_1.02	Forkhead	-3.02298	-3.06608	-2.80222	0.455321	15712	7154	9436	391247443	9964345
FOXE3	M1863_1.02	Forkhead	-1.99763	-2.06751	-1.97548	0.190967	105432	20134	99128	391247443	9964345
FOXD1	M1863_1.02	Forkhead	-1.99763	-2.06751	-1.97548	0.190967	105432	20134	99128	391247443	9964345
FOXC1	M1864_1.02	Forkhead	-1.63032	-1.76073	-1.55825	0.372626	275547	102676	226962	391247443	9964345
FOXL1	M1865_1.02	Forkhead	-1.70564	-1.76863	-1.62002	0.289791	239017	69265	191544	391247443	9964345
GATA2	M1868_1.02	GATA	-2.75265	-2.76693	-2.54258	0.403438	28567	11525	17561	391247443	9964345
GATA3	M1869_1.02	GATA	-2.78001	-2.7769	-2.69707	0.167916	20016	3361	16503	391247443	9964345
FOXE1	M1873_1.02	Forkhead	-2.37922	-2.39798	-2.18007	0.394528	65823	25969	41338	391247443	9964345
FOXI1	M1874_1.02	Forkhead	-2.18678	-2.22826	-1.95354	0.468772	110894	51984	64092	391247443	9964345
FOXI2	M1874_1.02	Forkhead	-2.18678	-2.22826	-1.95354	0.468772	110894	51984	64092	391247443	9964345
HLF	M1875_1.02	bZIP	-2.79682	-2.75395	-2.53308	0.398644	29199	11640	15862	391247443	9964345
HNF1A	M1878_1.02	Homeodomain	-3.1836	-3.1989	-3.034	0.315932	9214	2911	6523	391247443	9964345
NHLH1	M1880_1.02	bHLH	-2.86141	-2.8093	-2.64679	0.312152	22473	7015	13679	391247443	9964345
IRF1	M1882_1.02	IRF	-3.22035	-3.2034	-2.86125	0.54517	13715	7477	5991	391247443	9964345
IRF2	M1883_1.02	IRF	-4.17362	-4.1653	-3.89808	0.459524	1260	579	668	391247443	9964345
MEF2A	M1884_1.02	MADS box	-3.07663	-2.92017	-2.7013	0.395873	19822	7847	8336	391247443	9964345
MZF1	M1887_1.02	C2H2 ZF	-2.10956	-1.80361	-1.6494	0.298875	223381	66763	75691	391247443	9964345
MZF1	M1888_1.02	C2H2 ZF	-2.14047	-1.98592	-1.85365	0.26254	139571	36643	71098	391247443	9964345
MAX	M1889_1.02	bHLH	-2.40484	-2.44948	-2.21897	0.411854	60184	24787	38992	391247443	9964345
NFYA	M1890_1.02	CBF/NF-Y	-3.85966	-3.67417	-3.39802	0.470514	3985	1875	1376	391247443	9964345
PPARG	M1894_1.02	Nuclear receptor	-4.13389	-4.13931	-3.95627	0.34392	1102	379	732	391247443	9964345
PAX6	M1897_1.02	Homeodomain	-3.26141	-3.26357	-3.1334	0.258971	7329	1898	5454	391247443	9964345
PBX1	M1898_1.02	Homeodomain	-3.07172	-3.07718	-2.94776	0.257697	11238	2896	8438	391247443	9964345
RORA	M1899_1.02	Nuclear receptor	-2.64298	-2.61322	-2.46925	0.282154	33822	9543	22594	391247443	9964345
RORA	M1900_1.02	Nuclear receptor	-3.67257	-3.63861	-3.43794	0.370014	3635	1345	2117	391247443	9964345
RREB1	M1901_1.02	C2H2 ZF	-3.58199	-3.33806	-3.13352	0.375597	7327	2752	2607	391247443	9964345
ELK4	M1903_1.02	Ets	-2.72327	-2.58651	-2.46803	0.238759	33917	8098	18780	391247443	9964345
SOX9	M1904_1.02	Sox	-2.29299	-2.29393	-2.19104	0.210947	64182	13539	50426	391247443	9964345
SP1	M1906_1.02	C2H2 ZF	-2.58232	-2.05452	-1.87898	0.332488	131665	43777	25725	391247443	9964345
SPIB	M1908_1.02	Ets	-1.88295	-1.87819	-1.79725	0.170035	158926	27023	128385	391247443	9964345
SRF	M1910_1.02	MADS box	-3.43968	-3.38292	-3.15878	0.403153	6913	2787	3618	391247443	9964345
SRY	M1911_1.02	Sox	-1.96078	-2.01263	-1.88022	0.262792	131290	34502	107623	391247443	9964345
ZNF76	M1915_1.02	C2H2 ZF	-3.39285	-3.38376	-3.1703	0.388295	6732	2614	4030	391247443	9964345
TEAD1	M1916_1.02	TEA	-2.9951	-2.94679	-2.74113	0.377219	18085	6822	10059	391247443	9964345
USF1	M1917_1.02	bHLH	-2.76043	-2.70262	-2.47381	0.409543	33469	13707	17241	391247443	9964345
YY1	M1919_1.02	C2H2 ZF	-2.87806	-2.89626	-2.73505	0.310087	18340	5687	13170	391247443	9964345
REL	M1924_1.02	Rel	-2.53222	-2.47247	-2.29819	0.330555	50149	16577	29110	391247443	9964345
CEBPA	M1925_1.02	bZIP	-2.63547	-2.59571	-2.41767	0.336309	38087	12809	22978	391247443	9964345
ZEB1	M1926_1.02	C2H2 ZF	-2.40411	-2.50195	-2.33088	0.325572	46512	15143	39112	391247443	9964345
NFKB1	M1928_1.02	Rel	-2.85494	-2.78154	-2.57675	0.375975	26406	9928	13879	391247443	9964345
TP53	M1929_1.02	p53	-3.29119	-3.27311	-3.07479	0.366595	8388	3075	5092	391247443	9964345
RELA	M1930_1.02	Rel	-3.02018	-2.91858	-2.77485	0.281762	16734	4715	9496	391247443	9964345
ESR1	M1934_1.02	Nuclear receptor	-3.45477	-3.3392	-3.09174	0.434362	8067	3504	3494	391247443	9964345
HNF4A	M1936_1.02	Nuclear receptor	-2.94618	-2.85936	-2.62147	0.421753	23822	10047	11252	391247443	9964345
NKX3-1	M1944_1.02	Homeodomain	-2.17405	-2.28604	-2.21281	0.155183	61044	9473	66333	391247443	9964345
ZNF354C	M1950_1.02	C2H2 ZF	-1.71793	-1.73721	-1.68265	0.118061	206919	24429	186812	391247443	9964345
HINFP	M1951_1.02	C2H2 ZF	-3.394	-3.30799	-3.28395	0.0538402	5182	279	4020	391247443	9964345
STAT1	M1955_1.02	STAT	-2.86076	-2.92068	-2.68189	0.422954	20728	8767	13702	391247443	9964345
REST	M1956_1.02	C2H2 ZF	-4.37515	-4.22466	-3.92878	0.494037	1174	580	420	391247443	9964345
CTCF	M1957_1.02	C2H2 ZF	-3.55956	-3.25927	-2.93418	0.526951	11595	6110	2744	391247443	9964345
STAT3	M1961_1.02	STAT	-2.52244	-2.57734	-2.34206	0.418266	45330	18960	29787	391247443	9964345
ZFY	M1963_1.02	C2H2 ZF	-2.88253	-2.46901	-2.2623	0.378711	54469	20628	12988	391247443	9964345
FOXA1	M1965_1.02	Forkhead	-2.72854	-2.76596	-2.4849	0.476475	32625	15545	18556	391247443	9964345
EBF1	M1968_1.02	bHLH	-2.49812	-2.34128	-2.16003	0.341206	68932	23520	31428	391247443	9964345
INSM1	M1969_1.02	C2H2 ZF	-2.76353	-2.63973	-2.51913	0.242471	30152	7311	17124	391247443	9964345
NFIC	M1970_1.02	SMAD	-1.70194	-1.68619	-1.58111	0.214917	261422	56184	192737	391247443	9964345
EGR1	M1971_1.02	C2H2 ZF	-2.82124	-2.37822	-2.21543	0.312595	60676	18967	14947	391247443	9964345
PLAG1	M1972_1.02	C2H2 ZF	-3.53041	-3.28136	-3.18728	0.194779	6474	1261	2936	391247443	9964345
ESR2	M2065_1.02	Nuclear receptor	-3.02363	-2.95931	-2.72628	0.415251	18714	7771	9419	391247443	9964345
CDX2	M2267_1.02	Homeodomain	-2.72917	-2.72575	-2.52024	0.376991	30075	11338	18534	391247443	9964345
CEBPB	M2268_1.02	bZIP	-2.7208	-2.62511	-2.43921	0.348223	36244	12621	18883	391247443	9964345
DUX4	M2270_1.02	Homeodomain	-1.6077	-1.60826	-1.46819	0.275697	339050	93475	237525	391247443	9964345
E2F4	M2272_1.02	E2F	-3.01737	-2.68041	-2.6078	0.153962	24584	3785	9550	391247443	9964345
E2F6	M2273_1.02	E2F	-2.6172	-2.36897	-2.18739	0.341702	64723	22116	23901	391247443	9964345
ELF1	M2275_1.02	Ets	-2.61355	-2.55362	-2.34868	0.37619	44645	16795	24152	391247443	9964345
FLI1	M2277_1.02	Ets	-2.44392	-2.37221	-2.18063	0.356698	65739	23449	35617	391247443	9964345
FOS	M2278_1.02	bZIP	-2.77933	-2.65167	-2.39247	0.449446	40363	18141	16495	391247443	9964345
FOSL1	M2279_1.02	bZIP	-2.91492	-2.76964	-2.51768	0.440188	30253	13317	12084	391247443	9964345
FOSL2	M2280_1.02	bZIP	-2.85634	-2.73714	-2.46072	0.470849	34493	16241	13823	391247443	9964345
FOXH1	M2281_1.02	Forkhead	-2.70701	-2.76186	-2.61602	0.285246	24123	6881	19516	391247443	9964345
FOXP1	M2283_1.02	Forkhead	-2.57951	-2.56897	-2.2623	0.506453	54469	27586	26095	391247443	9964345
HNF4G	M2286_1.02	Nuclear receptor	-2.89411	-2.80368	-2.56471	0.423199	27148	11489	12681	391247443	9964345
HSF1	M2288_1.02	HSF	-3.23932	-3.21369	-2.92021	0.491231	11974	5882	5736	391247443	9964345
JUN	M2289_1.02	bZIP	-2.99507	-2.97619	-2.74472	0.413136	17936	7410	10060	391247443	9964345
JUN	M2290_1.02	bZIP	-2.84532	-2.73203	-2.37796	0.557483	41734	23266	14168	391247443	9964345
JUNB	M2291_1.02	bZIP	-2.82131	-2.67876	-2.38207	0.494981	41341	20463	14974	391247443	9964345
JUND	M2292_1.02	bZIP	-2.94513	-2.78496	-2.54324	0.426834	28524	12175	11274	391247443	9964345
JUND	M2293_1.02	bZIP	-3.13913	-3.08655	-2.78004	0.506259	16535	8371	7221	391247443	9964345
MAFF	M2295_1.02	bZIP	-3.09396	-3.13901	-2.90914	0.410975	12283	5048	8016	391247443	9964345
MAFK	M2296_1.02	bZIP	-2.82578	-2.8837	-2.66255	0.39904	21672	8648	14850	391247443	9964345
MEF2C	M2297_1.02	MADS box	-2.88413	-2.79114	-2.55383	0.420986	27837	11719	12975	391247443	9964345
NFYB	M2301_1.02	Unknown	-3.33872	-3.19308	-2.95458	0.42258	11063	4675	4563	391247443	9964345
NR2C2	M2303_1.02	Nuclear receptor	-3.17954	-3.04421	-2.84497	0.367933	14239	5239	6581	391247443	9964345
NRF1	M2305_1.02	Unknown	-3.37534	-3.06516	-2.95418	0.225503	11073	2497	4194	391247443	9964345
POU2F2	M2306_1.02	Homeodomain	-2.86231	-2.8293	-2.63433	0.361698	23127	8365	13650	391247443	9964345
PRDM1	M2307_1.02	C2H2 ZF	-2.82412	-2.85353	-2.62908	0.40358	23408	9447	14904	391247443	9964345
RFX5	M2309_1.02	RFX	-2.86368	-2.85121	-2.59789	0.441931	25151	11115	13604	391247443	9964345
RUNX2	M2310_1.02	Runt	-2.37156	-2.38856	-2.15075	0.421642	70420	29692	42054	391247443	9964345
SP2	M2314_1.02	C2H2 ZF	-2.88185	-2.31243	-2.12649	0.34828	74466	25935	12982	391247443	9964345
TCF7L2	M2319_1.02	Sox	-2.79005	-2.80499	-2.57202	0.415171	26695	11083	16115	391247443	9964345
TFAP2C	M2320_1.02	AP-2	-2.71895	-2.50474	-2.25115	0.442293	55886	24718	18926	391247443	9964345
TP63	M2321_1.02	p53	-3.2318	-3.16498	-2.8576	0.507266	13831	7016	5835	391247443	9964345
USF2	M2322_1.02	bHLH	-2.64717	-2.63557	-2.38692	0.435913	40882	17821	22361	391247443	9964345
ZBTB33	M2323_1.02	C2H2 ZF	-4.05585	-3.75146	-3.66601	0.178605	2150	384	876	391247443	9964345
ZNF263	M2324_1.02	C2H2 ZF	-2.79227	-2.51869	-2.14581	0.576236	71226	41043	15961	391247443	9964345
ESRRA	M2384_1.02	Nuclear receptor	-2.87399	-2.75437	-2.57417	0.339608	26563	9021	13283	391247443	9964345
FOXP2	M2385_1.02	Forkhead	-2.53005	-2.61245	-2.39511	0.393738	40118	15796	29285	391247443	9964345
SREBF1	M2387_1.02	bHLH	-2.66556	-2.63755	-2.49066	0.28697	32195	9239	21453	391247443	9964345
SREBF2	M2388_1.02	bHLH	-2.6741	-2.68248	-2.50238	0.33946	31338	10638	21037	391247443	9964345
THAP1	M2389_1.02	THAP finger	-1.86958	-1.82295	-1.65561	0.319754	220210	70413	131571	391247443	9964345
EHF	M2390_1.02	Ets	-2.6179	-2.56672	-2.53179	0.0772724	29286	2263	23948	391247443	9964345
KLF5	M2391_1.02	C2H2 ZF	-2.46352	-2.04718	-1.89657	0.293053	126438	37053	33836	391247443	9964345
RFX2	M2392_1.02	RFX	-3.72514	-3.50332	-3.15403	0.552583	6989	3862	1875	391247443	9964345
AHRR	M2917_1.02	bHLH	-4.32081	-4.19636	-4.09211	0.2134	806	172	476	391247443	9964345
AHR	M2917_1.02	bHLH	-4.32081	-4.19636	-4.09211	0.2134	806	172	476	391247443	9964345
RUNX1	M2925_1.02	Runt	-2.23706	-2.26734	-2.17045	0.199961	67298	13457	57338	391247443	9964345
TFAP2A	M2934_1.02	AP-2	-2.23403	-1.83114	-1.64336	0.351038	226511	79514	56811	391247443	9964345
TFAP2C	M2939_1.02	AP-2	-2.32638	-1.92586	-1.75967	0.317962	173291	55100	46180	391247443	9964345
KLF12	M2942_1.02	C2H2 ZF	-1.73944	-1.76363	-1.65207	0.226528	222012	50292	177510	391247443	9964345
TFAP4	M2943_1.02	bHLH	-3.66625	-3.60382	-3.41889	0.346761	3798	1317	2148	391247443	9964345
TFAP4	M2944_1.02	bHLH	-2.15264	-2.12799	-1.92674	0.37086	117953	43744	69284	391247443	9964345
TFAP4	M2947_1.02	bHLH	-2.3609	-2.31333	-2.14121	0.327207	71985	23554	43092	391247443	9964345
ZEB1	M2952_1.02	C2H2 ZF	-2.6473	-2.81478	-2.57064	0.430022	26780	11516	22386	391247443	9964345
ZEB1	M2953_1.02	C2H2 ZF	-2.30697	-2.43499	-2.23964	0.362249	57386	20788	48862	391247443	9964345
ZEB1	M2954_1.02	C2H2 ZF	-2.64866	-2.64216	-2.44387	0.366539	35857	13143	22296	391247443	9964345
ZEB1	M2955_1.02	C2H2 ZF	-1.91667	-1.97895	-1.75318	0.405394	175903	71310	118589	391247443	9964345
ARNT	M2956_1.02	bHLH	-3.01862	-2.87732	-2.74296	0.266089	18009	4792	9529	391247443	9964345
ARNT	M2957_1.02	bHLH	-3.87515	-3.77756	-3.6141	0.313661	2423	760	1328	391247443	9964345
NR2F2	M2960_1.02	Nuclear receptor	-3.49079	-3.30595	-3.10881	0.364879	7756	2830	3216	391247443	9964345
ATF6	M2978_1.02	bZIP	-2.6315	-2.54186	-2.53292	0.0203697	29210	595	23210	391247443	9964345
ATF6B	M2978_1.02	bZIP	-2.6315	-2.54186	-2.53292	0.0203697	29210	595	23210	391247443	9964345
ATF6B	M2978_1.02	bZIP	-2.6315	-2.54186	-2.53292	0.0203697	29210	595	23210	391247443	9964345
ATF6B	M2978_1.02	bZIP	-2.6315	-2.54186	-2.53292	0.0203697	29210	595	23210	391247443	9964345
ATF6B	M2978_1.02	bZIP	-2.6315	-2.54186	-2.53292	0.0203697	29210	595	23210	391247443	9964345
BACH1	M2979_1.02	bZIP	-3.32774	-3.18294	-2.8927	0.487419	12757	6218	4679	391247443	9964345
BACH2	M2980_1.02	bZIP	-2.69014	-2.58846	-2.38365	0.376004	41191	15488	20254	391247443	9964345
T	M3004_1.02	T-box	-5.74317	-5.45438	-5.39639	0.125	40	5	18	391247443	9964345
POU3F2	M3009_1.02	Homeodomain	-2.97713	-2.98234	-2.74144	0.425741	18072	7694	10484	391247443	9964345
ALX1	M3016_1.02	Homeodomain	-3.57713	-3.56983	-3.30825	0.452449	4900	2217	2637	391247443	9964345
CDC5L	M3018_1.02	Myb/SANT	-2.83417	-2.88427	-2.72291	0.310339	18860	5853	14570	391247443	9964345
CUX1	M3019_1.02	CUT	-3.71505	-3.73576	-3.64204	0.194102	2272	441	1920	391247443	9964345
CUX1	M3020_1.02	CUT	-3.60157	-3.59259	-3.43592	0.302848	3652	1106	2493	391247443	9964345
CUX1	M3021_1.02	CUT	-3.02272	-2.9359	-2.85	0.179467	14075	2526	9443	391247443	9964345
CUX1	M3022_1.02	CUT	-3.6685	-3.66925	-3.4798	0.353529	3301	1167	2137	391247443	9964345
CUX1	M3023_1.02	CUT	-2.69405	-2.65459	-2.54278	0.226973	28554	6481	20098	391247443	9964345
CEBPA	M3031_1.02	bZIP	-2.20275	-2.26462	-2.0476	0.393285	89299	35120	61914	391247443	9964345
CEBPA	M3032_1.02	bZIP	-2.59237	-2.5723	-2.32623	0.43254	47013	20335	25353	391247443	9964345
CEBPB	M3035_1.02	bZIP	-2.39312	-2.38772	-2.14282	0.431022	71718	30912	40012	391247443	9964345
CEBPB	M3036_1.02	bZIP	-2.73544	-2.65773	-2.39578	0.452916	40056	18142	18250	391247443	9964345
CEBPA	M3040_1.02	bZIP	-3.28837	-3.30148	-3.04852	0.441477	8911	3934	5125	391247443	9964345
CEBPA	M3047_1.02	bZIP	-2.70193	-2.6642	-2.42546	0.422882	37410	15820	19719	391247443	9964345
ETS1	M3049_1.02	Ets	-2.28618	-2.26687	-2.08678	0.339441	81596	27697	51132	391247443	9964345
ETS1	M3050_1.02	Ets	-2.27181	-2.30111	-2.11008	0.355885	77334	27522	52875	391247443	9964345
VSX2	M3059_1.02	Homeodomain	-3.40394	-3.37541	-3.10602	0.462209	7806	3608	3928	391247443	9964345
MYB	M3068_1.02	Myb/SANT	-3.53165	-3.50402	-3.2832	0.398574	5191	2069	2928	391247443	9964345
TFCP2	M3079_1.02	Grainyhead	-2.597	-2.53243	-2.42885	0.212182	37119	7876	25109	391247443	9964345
CREB1	M3083_1.02	bZIP	-2.73859	-2.66486	-2.64396	0.0469938	22620	1063	18150	391247443	9964345
CREB1	M3084_1.02	bZIP	-2.94448	-2.82166	-2.72838	0.193299	18624	3600	11302	391247443	9964345
ATF2	M3087_1.02	bZIP	-3.07458	-3.12004	-3.02077	0.204337	9499	1941	8384	391247443	9964345
ATF2	M3088_1.02	bZIP	-3.41193	-3.28253	-3.21412	0.145744	6086	887	3857	391247443	9964345
CREB1	M3089_1.02	bZIP	-3.02281	-2.93395	-2.84521	0.184808	14231	2630	9441	391247443	9964345
CREB1	M3090_1.02	bZIP	-3.05351	-2.95043	-2.85378	0.199527	13953	2784	8797	391247443	9964345
REL	M3091_1.02	Rel	-2.52514	-2.47473	-2.30385	0.325279	49499	16101	29590	391247443	9964345
ZEB1	M3114_1.02	C2H2 ZF	-2.2019	-2.32359	-2.1135	0.383529	76727	29427	62114	391247443	9964345
E2F1	M3133_1.02	E2F	-5.11195	-4.99413	-4.93399	0.12931	116	15	77	391247443	9964345
E2F1	M3134_1.02	E2F	-3.45389	-3.30684	-3.25872	0.10488	5492	576	3502	391247443	9964345
TCF3	M3154_1.02	bHLH	-2.7965	-2.75257	-2.51084	0.426838	30733	13118	15871	391247443	9964345
TCF3	M3155_1.02	bHLH	-2.8604	-2.92867	-2.69053	0.422096	20320	8577	13714	391247443	9964345
NFIL3	M3156_1.02	bZIP	-3.38609	-3.42791	-3.13441	0.491247	7312	3592	4093	391247443	9964345
EGR1	M3167_1.02	C2H2 ZF	-3.65525	-3.43013	-3.37262	0.124024	4225	524	2203	391247443	9964345
EGR2	M3176_1.02	C2H2 ZF	-3.54858	-3.34804	-3.26253	0.178729	5444	973	2816	391247443	9964345
EGR3	M3178_1.02	C2H2 ZF	-3.94219	-3.65073	-3.58835	0.1338	2571	344	1138	391247443	9964345
ELK1	M3186_1.02	Ets	-2.87675	-2.77267	-2.64181	0.260162	22732	5914	13204	391247443	9964345
EN1	M3191_1.02	Homeodomain	-1.56841	-1.66519	-1.53917	0.251869	287927	72520	261402	391247443	9964345
ESR1	M3206_1.02	Nuclear receptor	-3.37743	-3.35837	-3.07603	0.478001	8364	3998	4175	391247443	9964345
MECOM	M3225_1.02	C2H2 ZF	-4.55752	-4.51131	-4.40516	0.216837	392	85	276	391247443	9964345
MECOM	M3226_1.02	C2H2 ZF	-3.48452	-3.52877	-3.38145	0.287681	4140	1191	3264	391247443	9964345
MECOM	M3227_1.02	C2H2 ZF	-3.87978	-3.83529	-3.77288	0.133849	1681	225	1314	391247443	9964345
MECOM	M3228_1.02	C2H2 ZF	-2.59006	-2.57673	-2.39708	0.338767	39936	13529	25506	391247443	9964345
MECOM	M3229_1.02	C2H2 ZF	-3.02459	-3.06755	-2.98071	0.181242	10417	1888	9406	391247443	9964345
MECOM	M3230_1.02	C2H2 ZF	-3.39017	-3.41063	-3.37727	0.0739234	4180	309	4056	391247443	9964345
BPTF	M3234_1.02	Unknown	-2.36675	-2.39193	-2.12108	0.464019	75400	34987	42501	391247443	9964345
FOXD3	M3250_1.02	Forkhead	-2.28059	-2.30851	-2.07732	0.412768	83393	34422	51785	391247443	9964345
FOXJ2	M3256_1.02	Forkhead	-2.76244	-2.76892	-2.37791	0.59357	41739	24775	17147	391247443	9964345
FOXJ2	M3257_1.02	Forkhead	-3.00307	-3.06684	-2.8446	0.400533	14251	5708	9880	391247443	9964345
FOXO1	M3275_1.02	Forkhead	-2.07082	-2.1632	-1.92654	0.420114	118006	49576	83648	391247443	9964345
FOXO1	M3276_1.02	Forkhead	-3.04344	-3.10115	-2.88098	0.39768	13106	5212	9004	391247443	9964345
FOXO3	M3280_1.02	Forkhead	-3.01842	-3.05397	-2.85019	0.374511	14069	5269	9537	391247443	9964345
FOXO4	M3282_1.02	Forkhead	-2.15849	-2.22962	-1.97204	0.447384	106269	47543	68438	391247443	9964345
FOXO4	M3283_1.02	Forkhead	-3.02809	-3.07817	-2.84985	0.408878	14080	5757	9327	391247443	9964345
FOXF2	M3294_1.02	Forkhead	-3.10412	-3.14768	-2.84592	0.500845	14208	7116	7829	391247443	9964345
FOXC1	M3295_1.02	Forkhead	-3.56669	-3.57816	-3.27598	0.501326	5278	2646	2701	391247443	9964345
FOXL1	M3298_1.02	Forkhead	-2.767	-2.77493	-2.4586	0.51731	34662	17931	16980	391247443	9964345
GATA1	M3311_1.02	GATA	-2.11134	-2.0736	-1.90038	0.328908	125333	41223	76140	391247443	9964345
GATA1	M3312_1.02	GATA	-2.76805	-2.77462	-2.58616	0.352051	25840	9097	16954	391247443	9964345
GATA1	M3313_1.02	GATA	-2.83841	-2.82305	-2.57334	0.437289	26614	11638	14417	391247443	9964345
GATA1	M3314_1.02	GATA	-2.4359	-2.46285	-2.22549	0.421054	59287	24963	36304	391247443	9964345
GATA1	M3315_1.02	GATA	-2.48593	-2.52569	-2.34453	0.341069	45073	15373	32400	391247443	9964345
GATA1	M3316_1.02	GATA	-2.53827	-2.54312	-2.37388	0.322731	42128	13596	28730	391247443	9964345
GATA2	M3319_1.02	GATA	-2.16438	-2.15946	-1.99533	0.314714	100720	31698	67555	391247443	9964345
GATA2	M3320_1.02	GATA	-2.4013	-2.42383	-2.23568	0.351585	57912	20361	39320	391247443	9964345
GATA2	M3321_1.02	GATA	-2.35114	-2.40196	-2.24713	0.299885	56405	16915	44141	391247443	9964345
GATA3	M3326_1.02	GATA	-1.94671	-1.94915	-1.78998	0.306854	161611	49591	110825	391247443	9964345
GATA3	M3327_1.02	GATA	-2.2992	-2.32923	-2.1586	0.324903	69159	22470	49685	391247443	9964345
GATA3	M3328_1.02	GATA	-2.26717	-2.30478	-2.16238	0.279555	68559	19166	53491	391247443	9964345
GATA6	M3334_1.02	GATA	-2.09768	-2.13876	-1.91009	0.409352	122562	50171	78595	391247443	9964345
NR6A1	M3339_1.02	Nuclear receptor	-4.10295	-3.98688	-3.77495	0.386133	1673	646	786	391247443	9964345
GFI1	M3341_1.02	C2H2 ZF	-3.72274	-3.74803	-3.42534	0.524319	3742	1962	1886	391247443	9964345
NR3C1	M3356_1.02	Nuclear receptor	-3.30435	-3.38704	-3.18781	0.367925	6466	2379	4941	391247443	9964345
NR3C1	M3359_1.02	Nuclear receptor	-3.08296	-3.13817	-2.88752	0.438497	12910	5661	8221	391247443	9964345
NHLH1	M3375_1.02	bHLH	-3.78823	-3.68101	-3.40395	0.471636	3931	1854	1622	391247443	9964345
NHLH1	M3376_1.02	bHLH	-3.90702	-3.82468	-3.56484	0.450258	2714	1222	1234	391247443	9964345
FOXI1	M3383_1.02	Forkhead	-2.54422	-2.5798	-2.26453	0.516128	54190	27969	28305	391247443	9964345
FOXF1	M3385_1.02	Forkhead	-2.6883	-2.70737	-2.40388	0.502823	39316	19769	20344	391247443	9964345
HLF	M3393_1.02	bZIP	-2.67752	-2.70194	-2.46627	0.418793	34055	14262	20866	391247443	9964345
HNF1A	M3402_1.02	Homeodomain	-3.1628	-3.16327	-2.96838	0.361575	10717	3875	6842	391247443	9964345
HNF1A	M3407_1.02	Homeodomain	-3.4199	-3.41197	-3.24045	0.326292	5728	1869	3787	391247443	9964345
FOXA2	M3411_1.02	Forkhead	-2.61691	-2.64785	-2.37984	0.460509	41554	19136	23973	391247443	9964345
HNF4A	M3414_1.02	Nuclear receptor	-3.44811	-3.33522	-3.08932	0.432322	8112	3507	3548	391247443	9964345
HNF4A	M3415_1.02	Nuclear receptor	-3.23299	-3.14057	-2.856	0.480694	13882	6673	5819	391247443	9964345
HOXA5	M3428_1.02	Homeodomain	-5.0394	-4.88118	-4.62738	0.442553	235	104	91	391247443	9964345
HOXA3	M3433_1.02	Homeodomain	-1.942	-1.97762	-1.84121	0.269538	143627	38713	112240	391247443	9964345
HSF1	M3439_1.02	HSF	-2.47949	-2.48461	-2.30023	0.345935	49914	17267	32868	391247443	9964345
HSF2	M3444_1.02	HSF	-2.49915	-2.51118	-2.33229	0.337626	46362	15653	31425	391247443	9964345
XBP1	M3447_1.02	bZIP	-4.12859	-4.11252	-3.98646	0.251946	1028	259	741	391247443	9964345
IKZF4	M3450_1.02	C2H2 ZF	-2.43814	-2.45072	-2.19981	0.438837	62898	27602	36104	391247443	9964345
IKZF1	M3450_1.02	C2H2 ZF	-2.43814	-2.45072	-2.19981	0.438837	62898	27602	36104	391247443	9964345
IKZF1	M3451_1.02	C2H2 ZF	-2.28138	-2.27429	-2.05844	0.391651	87098	34112	51672	391247443	9964345
IKZF1	M3452_1.02	C2H2 ZF	-3.00063	-3.04032	-2.79484	0.431763	15981	6900	9934	391247443	9964345
IRF1	M3467_1.02	IRF	-3.50009	-3.56999	-3.36731	0.372925	4277	1595	3149	391247443	9964345
IRF2	M3471_1.02	IRF	-4.07672	-4.10691	-3.981	0.251681	1041	262	835	391247443	9964345
IRF7	M3480_1.02	IRF	-3.25933	-3.25267	-3.01863	0.416614	9546	3977	5479	391247443	9964345
TOPORS	M3524_1.02	Unknown	-5.10635	-5.02073	-4.86491	0.301471	136	41	78	391247443	9964345
IKZF1	M3525_1.02	C2H2 ZF	-2.11231	-2.06002	-1.88608	0.330029	129531	42749	75937	391247443	9964345
MAX	M3539_1.02	bHLH	-3.23473	-3.11044	-2.991	0.24044	10173	2446	5798	391247443	9964345
PATZ1	M3546_1.02	C2H2 ZF	-2.85037	-2.46241	-2.3096	0.296614	48848	14489	13994	391247443	9964345
MEF2A	M3550_1.02	MADS box	-4.6888	-4.54513	-4.41074	0.26615	387	103	204	391247443	9964345
MEF2A	M3551_1.02	MADS box	-3.78286	-3.6026	-3.30622	0.494617	4923	2435	1642	391247443	9964345
MEF2A	M3552_1.02	MADS box	-3.89277	-3.71154	-3.41514	0.494649	3831	1895	1275	391247443	9964345
MEF2A	M3553_1.02	MADS box	-4.66197	-4.54666	-4.35996	0.349425	435	152	217	391247443	9964345
MEIS1	M3562_1.02	Homeodomain	-2.42858	-2.54446	-2.2776	0.459065	52583	24139	36946	391247443	9964345
ARID5B	M3574_1.02	ARID/BRIGHT	-2.8988	-2.95001	-2.79411	0.301599	16008	4828	12559	391247443	9964345
MSX1	M3576_1.02	Homeodomain	-2.06113	-2.13346	-1.98077	0.296424	104155	30874	85655	391247443	9964345
MYB	M3585_1.02	Myb/SANT	-2.14085	-2.21495	-2.05312	0.311077	88171	27428	71406	391247443	9964345
MYOD1	M3589_1.02	bHLH	-2.59409	-2.63746	-2.44358	0.360079	35881	12920	25281	391247443	9964345
MYOD1	M3591_1.02	bHLH	-2.12699	-2.17434	-1.93993	0.417107	114424	47727	73526	391247443	9964345
MZF1	M3594_1.02	C2H2 ZF	-2.17302	-1.90729	-1.69553	0.385891	200870	77514	65552	391247443	9964345
MZF1	M3595_1.02	C2H2 ZF	-2.41203	-2.23338	-2.05957	0.329819	86872	28652	38249	391247443	9964345
TLX2	M3602_1.02	Homeodomain	-2.26451	-2.3163	-2.17742	0.273699	66226	18126	53832	391247443	9964345
NFE2	M3617_1.02	bZIP	-2.91838	-2.88417	-2.72575	0.305652	18737	5727	12002	391247443	9964345
NFKB1	M3622_1.02	Rel	-3.38514	-3.09726	-3.01822	0.166405	9555	1590	4101	391247443	9964345
RELA	M3623_1.02	Rel	-3.13998	-2.99126	-2.82117	0.324048	15041	4874	7208	391247443	9964345
NFKB1	M3624_1.02	Rel	-3.39738	-3.31083	-3.13835	0.327767	7246	2375	3988	391247443	9964345
NFKB1	M3625_1.02	Rel	-3.11104	-3.04315	-2.7999	0.428843	15796	6774	7704	391247443	9964345
NFYA	M3628_1.02	CBF/NF-Y	-4.08722	-3.96906	-3.78281	0.348752	1643	573	815	391247443	9964345
EGR4	M3630_1.02	C2H2 ZF	-3.60063	-3.35539	-3.29267	0.134475	5079	683	2498	391247443	9964345
NKX2-2	M3631_1.02	Homeodomain	-2.76404	-2.84354	-2.73467	0.221726	18356	4070	17124	391247443	9964345
NKX2-5	M3632_1.02	Homeodomain	-2.19716	-2.32272	-2.191	0.261611	64187	16792	62876	391247443	9964345
NKX2-5	M3633_1.02	Homeodomain	-2.50963	-2.54588	-2.48079	0.139183	32935	4584	30717	391247443	9964345
NKX3-1	M3638_1.02	Homeodomain	-2.68852	-2.76533	-2.60089	0.315197	24978	7873	20363	391247443	9964345
NKX6-1	M3640_1.02	Homeodomain	-3.00956	-3.01163	-2.85958	0.295395	13768	4067	9734	391247443	9964345
MYCN	M3642_1.02	bHLH	-2.68242	-2.51731	-2.40826	0.22204	38921	8642	20622	391247443	9964345
REST	M3666_1.02	C2H2 ZF	-5.22759	-4.91209	-4.59533	0.517787	253	131	59	391247443	9964345
POU2F1	M3675_1.02	Homeodomain	-3.69223	-3.58098	-3.29413	0.483406	5062	2447	2023	391247443	9964345
POU2F1	M3676_1.02	Homeodomain	-2.93566	-2.98246	-2.72933	0.441694	18583	8208	11534	391247443	9964345
POU2F1	M3677_1.02	Homeodomain	-2.64171	-2.68095	-2.4152	0.457681	38304	17531	22650	391247443	9964345
POU2F1	M3678_1.02	Homeodomain	-3.18801	-3.16086	-2.90682	0.44287	12349	5469	6455	391247443	9964345
POU2F1	M3679_1.02	Homeodomain	-3.31581	-3.30887	-3.14885	0.308214	7073	2180	4812	391247443	9964345
POU2F1	M3680_1.02	Homeodomain	-2.39381	-2.45154	-2.22231	0.41011	59723	24493	39997	391247443	9964345
POU2F1	M3681_1.02	Homeodomain	-3.30741	-3.27221	-3.1439	0.255801	7154	1830	4906	391247443	9964345
POU2F1	M3684_1.02	Homeodomain	-2.80914	-2.78284	-2.55899	0.402756	27508	11079	15421	391247443	9964345
TP53	M3698_1.02	p53	-6.09536	-6.29948	-6.09536	0.375	8	3	8	391247443	9964345
TP53	M3699_1.02	p53	-2.2831	-2.28364	-2.0569	0.406718	87407	35550	51466	391247443	9964345
PAX2	M3710_1.02	Homeodomain	-3.70296	-3.71177	-3.476	0.418919	3330	1395	1974	391247443	9964345
PAX2	M3711_1.02	Homeodomain	-1.76374	-1.82478	-1.62307	0.371518	237345	88178	167585	391247443	9964345
PAX3	M3713_1.02	Homeodomain	-3.96175	-3.8592	-3.78176	0.163327	1647	269	1088	391247443	9964345
PAX4	M3715_1.02	Homeodomain	-3.84879	-3.67375	-3.51715	0.30274	3029	917	1411	391247443	9964345
PAX4	M3716_1.02	Homeodomain	-2.28202	-2.31742	-2.14147	0.333129	71942	23966	51675	391247443	9964345
PAX4	M3717_1.02	Homeodomain	-2.28062	-2.09961	-1.9044	0.362042	124179	44958	51568	391247443	9964345
PAX4	M3718_1.02	Homeodomain	-4.15328	-4.06345	-3.79487	0.461202	1598	737	700	391247443	9964345
PAX5	M3720_1.02	Paired box	-4.39526	-4.24794	-4.00194	0.43246	992	429	401	391247443	9964345
PAX5	M3721_1.02	Paired box	-6.09536	-5.79433	-5.58348	0.384615	26	10	8	391247443	9964345
PAX6	M3727_1.02	Homeodomain	-3.93242	-3.92952	-3.7495	0.339346	1774	602	1164	391247443	9964345
PBX1	M3732_1.02	Homeodomain	-2.0438	-2.05874	-1.95956	0.204173	109368	22330	89095	391247443	9964345
PBX1	M3733_1.02	Homeodomain	-3.60242	-3.58331	-3.38503	0.366537	4106	1505	2488	391247443	9964345
POU3F2	M3772_1.02	Homeodomain	-3.77616	-3.75616	-3.65406	0.209502	2210	463	1668	391247443	9964345
POU3F2	M3773_1.02	Homeodomain	-4.05097	-3.98016	-3.94154	0.0850877	1140	97	886	391247443	9964345
POU6F1	M3780_1.02	Homeodomain	-2.92962	-2.96692	-2.88571	0.170549	12964	2211	11702	391247443	9964345
PPARA	M3781_1.02	Nuclear receptor	-4.90853	-4.7836	-4.60225	0.341365	249	85	123	391247443	9964345
PPARG	M3783_1.02	Nuclear receptor	-4.9856	-4.6996	-4.46569	0.416422	341	142	103	391247443	9964345
PPARG	M3784_1.02	Nuclear receptor	-5.41866	-5.40738	-5.29948	0.22	50	11	38	391247443	9964345
PPARG	M3785_1.02	Nuclear receptor	-3.42984	-3.3826	-3.18062	0.37192	6574	2445	3701	391247443	9964345
RFX1	M3829_1.02	RFX	-3.29016	-3.32663	-3.05823	0.460982	8714	4017	5104	391247443	9964345
RFX1	M3830_1.02	RFX	-3.39382	-3.33834	-3.03278	0.505195	9240	4668	4020	391247443	9964345
ZNF423	M3836_1.02	C2H2 ZF	-4.69741	-4.70841	-4.64242	0.140969	227	32	200	391247443	9964345
RORA	M3837_1.02	Nuclear receptor	-2.84697	-2.82895	-2.6382	0.355466	22922	8148	14141	391247443	9964345
RORA	M3838_1.02	Nuclear receptor	-3.73208	-3.68946	-3.50751	0.342267	3097	1060	1846	391247443	9964345
ZBTB42	M3841_1.02	C2H2 ZF	-2.70891	-2.797	-2.66897	0.255315	21354	5452	19436	391247443	9964345
RREB1	M3843_1.02	C2H2 ZF	-3.00873	-2.85189	-2.70846	0.28126	19498	5484	9747	391247443	9964345
MEF2A	M3846_1.02	MADS box	-3.64622	-3.45252	-3.25486	0.365638	5541	2026	2249	391247443	9964345
SOX5	M3913_1.02	Sox	-2.45878	-2.49853	-2.2969	0.371406	50298	18681	34472	391247443	9964345
SOX9	M3916_1.02	Sox	-2.68501	-2.6665	-2.45136	0.390648	35244	13768	20507	391247443	9964345
SP1	M3919_1.02	C2H2 ZF	-2.14617	-1.86841	-1.71658	0.295028	191368	56459	69801	391247443	9964345
SP1	M3926_1.02	C2H2 ZF	-2.80802	-2.21914	-2.06165	0.304163	86457	26297	15369	391247443	9964345
SPZ1	M3942_1.02	Unknown	-2.60625	-2.42206	-2.25313	0.322248	55631	17927	24534	391247443	9964345
SREBF1	M3944_1.02	bHLH	-2.96061	-2.96627	-2.80086	0.316731	15761	4992	10893	391247443	9964345
SREBF1	M3945_1.02	bHLH	-4.41979	-4.41074	-4.31811	0.192067	479	92	379	391247443	9964345
SRF	M3952_1.02	MADS box	-4.68037	-4.51988	-4.40075	0.239899	396	95	208	391247443	9964345
SRF	M3956_1.02	MADS box	-3.43234	-3.37727	-3.22379	0.297715	5952	1772	3680	391247443	9964345
SRF	M3960_1.02	MADS box	-3.30766	-3.29593	-3.12746	0.321534	7430	2389	4903	391247443	9964345
SRY	M3961_1.02	Sox	-1.51525	-1.64048	-1.54941	0.189153	281212	53192	295639	391247443	9964345
SRY	M3962_1.02	Sox	-2.24925	-2.27678	-2.07104	0.377328	84608	31925	55654	391247443	9964345
ZNF143	M3964_1.02	C2H2 ZF	-4.18348	-4.15335	-3.88151	0.465241	1309	609	653	391247443	9964345
ZNF143	M3965_1.02	C2H2 ZF	-3.53253	-3.51159	-3.26856	0.428571	5369	2301	2922	391247443	9964345
STAT1	M3966_1.02	STAT	-4.46313	-4.34235	-4.19431	0.288854	637	184	343	391247443	9964345
STAT1	M3968_1.02	STAT	-1.71696	-1.75272	-1.53615	0.392659	289931	113844	185638	391247443	9964345
STAT3	M3974_1.02	STAT	-5.02531	-4.93775	-4.79705	0.27673	159	44	94	391247443	9964345
STAT3	M3975_1.02	STAT	-1.90939	-1.81577	-1.67704	0.273445	209607	57316	120179	391247443	9964345
STAT4	M3982_1.02	STAT	-1.62887	-1.68898	-1.48875	0.369376	323372	119446	226594	391247443	9964345
STAT5A	M3985_1.02	STAT	-3.24976	-3.27779	-2.93669	0.544067	11528	6272	5600	391247443	9964345
STAT5A	M3986_1.02	STAT	-4.14835	-4.14536	-3.82643	0.520188	1486	773	708	391247443	9964345
STAT5A	M3988_1.02	STAT	-1.52899	-1.65732	-1.40705	0.438012	390302	170957	283210	391247443	9964345
STAT5B	M3990_1.02	STAT	-3.32762	-3.36116	-3.04185	0.52061	9049	4711	4682	391247443	9964345
STAT6	M3992_1.02	STAT	-1.57478	-1.61436	-1.30932	0.504597	488798	246646	252247	391247443	9964345
TBP	M4010_1.02	TBP	-2.94423	-2.88615	-2.66337	0.401276	21631	8680	11305	391247443	9964345
TBP	M4011_1.02	TBP	-2.60228	-2.58931	-2.41812	0.325773	38048	12395	24803	391247443	9964345
CREB1	M4012_1.02	bZIP	-3.84667	-3.70686	-3.62443	0.172866	2366	409	1418	391247443	9964345
CREB1	M4013_1.02	bZIP	-5.17237	-5.08996	-5.02532	0.138298	94	13	67	391247443	9964345
TBP	M4014_1.02	TBP	-2.1272	-2.14842	-2.05285	0.197527	88226	17427	73687	391247443	9964345
NFE2L1	M4030_1.02	bZIP	-2.40907	-2.46218	-2.21622	0.432404	60566	26189	38613	391247443	9964345
TGIF1	M4064_1.02	Homeodomain	-2.55978	-2.70575	-2.51899	0.349513	30162	10542	27375	391247443	9964345
POU3F1	M4075_1.02	Homeodomain	-2.6231	-2.66775	-2.4029	0.456566	39405	17991	23639	391247443	9964345
USF1	M4080_1.02	bHLH	-3.16512	-3.0275	-2.88907	0.272932	12864	3511	6804	391247443	9964345
USF1	M4081_1.02	bHLH	-2.77421	-2.77293	-2.53871	0.416855	28823	12015	16710	391247443	9964345
USF1	M4086_1.02	bHLH	-2.11959	-2.10279	-1.94614	0.302804	112799	34156	74803	391247443	9964345
TEF	M4088_1.02	bZIP	-2.78959	-2.84363	-2.59999	0.429365	25030	10747	16135	391247443	9964345
XBP1	M4101_1.02	bZIP	-3.3569	-3.30323	-3.20473	0.202927	6219	1262	4378	391247443	9964345
YY1	M4109_1.02	C2H2 ZF	-2.93653	-2.99706	-2.77301	0.403035	16805	6773	11513	391247443	9964345
YY1	M4110_1.02	C2H2 ZF	-3.54124	-3.51701	-3.27213	0.430986	5325	2295	2864	391247443	9964345
ZIC1	M4147_1.02	C2H2 ZF	-2.19809	-2.09039	-1.98102	0.222633	104095	23175	62488	391247443	9964345
ZIC2	M4148_1.02	C2H2 ZF	-2.11446	-1.96987	-1.87772	0.19119	132047	25246	75544	391247443	9964345
ZIC3	M4149_1.02	C2H2 ZF	-2.12672	-1.99089	-1.85795	0.263701	138198	36443	73394	391247443	9964345
ZBTB6	M4151_1.02	C2H2 ZF	-3.06959	-2.97327	-2.81093	0.311883	15400	4803	8476	391247443	9964345
CTCF	M4427_1.02	C2H2 ZF	-3.69028	-3.32552	-2.97776	0.551011	10488	5779	2031	391247443	9964345
NR3C1	M4428_1.02	Nuclear receptor	-2.92105	-2.94158	-2.73761	0.374781	18232	6833	11929	391247443	9964345
USF1	M4429_1.02	bHLH	-3.44095	-3.26953	-3.09677	0.328192	7974	2617	3607	391247443	9964345
CTCF	M4430_1.02	C2H2 ZF	-3.39945	-3.07278	-2.82784	0.431069	14812	6385	3966	391247443	9964345
CTCF	M4431_1.02	C2H2 ZF	-3.12498	-2.92874	-2.68053	0.435339	20793	9052	7457	391247443	9964345
CTCF	M4432_1.02	C2H2 ZF	-3.24294	-3.00141	-2.74903	0.440734	17759	7827	5685	391247443	9964345
CTCF	M4433_1.02	C2H2 ZF	-3.19919	-2.95876	-2.72635	0.414409	18711	7754	6287	391247443	9964345
CTCF	M4434_1.02	C2H2 ZF	-2.93063	-2.80349	-2.61704	0.34904	24066	8400	11662	391247443	9964345
CTCF	M4435_1.02	C2H2 ZF	-3.14173	-2.92134	-2.68412	0.420861	20622	8679	7175	391247443	9964345
CTCF	M4436_1.02	C2H2 ZF	-3.23836	-2.95493	-2.73833	0.392704	18202	7148	5745	391247443	9964345
CTCF	M4437_1.02	C2H2 ZF	-3.2488	-2.97652	-2.75536	0.39904	17502	6984	5609	391247443	9964345
ESRRA	M4438_1.02	Nuclear receptor	-3.07562	-3.00798	-2.77503	0.415137	16727	6944	8358	391247443	9964345
FOXA1	M4439_1.02	Forkhead	-2.72674	-2.76176	-2.46327	0.497069	34291	17045	18630	391247443	9964345
NR3C1	M4440_1.02	Nuclear receptor	-3.49792	-3.46723	-3.16498	0.501394	6815	3417	3164	391247443	9964345
CTCF	M4441_1.02	C2H2 ZF	-3.23058	-2.96555	-2.74335	0.400489	17993	7206	5849	391247443	9964345
CTCF	M4442_1.02	C2H2 ZF	-3.18063	-2.95892	-2.71007	0.436168	19426	8473	6561	391247443	9964345
CTCF	M4443_1.02	C2H2 ZF	-3.75228	-3.35391	-3.02792	0.527932	9344	4933	1761	391247443	9964345
RELA	M4444_1.02	Rel	-3.1712	-3.05758	-2.82201	0.418665	15012	6285	6708	391247443	9964345
CTCF	M4445_1.02	C2H2 ZF	-3.32199	-3.02861	-2.80249	0.405872	15702	6373	4740	391247443	9964345
CTCF	M4446_1.02	C2H2 ZF	-3.36433	-3.03693	-2.82404	0.387498	14942	5790	4300	391247443	9964345
CTCF	M4447_1.02	C2H2 ZF	-3.29677	-3.00674	-2.7849	0.399976	16351	6540	5023	391247443	9964345
CTCF	M4448_1.02	C2H2 ZF	-3.27105	-2.99301	-2.76375	0.410147	17167	7041	5329	391247443	9964345
CTCF	M4449_1.02	C2H2 ZF	-3.46847	-3.10402	-2.89715	0.37895	12627	4785	3384	391247443	9964345
CTCF	M4450_1.02	C2H2 ZF	-3.40379	-3.06775	-2.85851	0.382336	13802	5277	3927	391247443	9964345
ATF3	M4451_1.02	bZIP	-3.01934	-2.90001	-2.76558	0.266218	17095	4551	9514	391247443	9964345
BATF	M4452_1.02	bZIP	-2.85535	-2.8396	-2.62662	0.387622	23541	9125	13870	391247443	9964345
BCL11A	M4453_1.02	C2H2 ZF	-2.67224	-2.67608	-2.43043	0.431998	36984	15977	21115	391247443	9964345
CTCF	M4455_1.02	C2H2 ZF	-3.20013	-2.94212	-2.71258	0.410531	19314	7929	6273	391247443	9964345
CTCF	M4456_1.02	C2H2 ZF	-3.26273	-2.98502	-2.76078	0.403298	17285	6971	5432	391247443	9964345
CTCF	M4457_1.02	C2H2 ZF	-2.87313	-2.71114	-2.52343	0.350929	29855	10477	13305	391247443	9964345
CTCF	M4458_1.02	C2H2 ZF	-3.47964	-3.15809	-2.88982	0.460832	12842	5918	3298	391247443	9964345
EGR1	M4459_1.02	C2H2 ZF	-3.5638	-3.04916	-2.88766	0.310553	12906	4008	2717	391247443	9964345
ELF1	M4460_1.02	Ets	-3.18806	-3.00749	-2.8909	0.235441	12810	3016	6454	391247443	9964345
ETS1	M4461_1.02	Ets	-4.62921	-4.52133	-4.19842	0.524564	631	331	234	391247443	9964345
GABPA	M4462_1.02	Ets	-2.88355	-2.74197	-2.65789	0.176025	21906	3856	13000	391247443	9964345
IRF4	M4463_1.02	IRF	-2.72371	-2.76025	-2.4876	0.466243	32423	15117	18764	391247443	9964345
JUND	M4464_1.02	bZIP	-3.24426	-3.17173	-2.91448	0.446963	12133	5423	5671	391247443	9964345
MAX	M4465_1.02	bHLH	-2.77801	-2.64225	-2.48182	0.308854	32857	10148	16558	391247443	9964345
MEF2A	M4466_1.02	MADS box	-2.80623	-2.71814	-2.47159	0.433175	33640	14572	15515	391247443	9964345
MEF2C	M4467_1.02	MADS box	-2.8172	-2.72679	-2.48957	0.42087	32276	13584	15130	391247443	9964345
RELA	M4468_1.02	Rel	-3.04485	-2.9738	-2.72945	0.430294	18578	7994	8970	391247443	9964345
REST	M4469_1.02	C2H2 ZF	-3.46331	-3.4624	-3.28128	0.341005	5214	1778	3427	391247443	9964345
POU2F2	M4470_1.02	Homeodomain	-2.67701	-2.65298	-2.53466	0.238477	29093	6938	20901	391247443	9964345
PAX5	M4471_1.02	Paired box	-2.98776	-2.91452	-2.73032	0.345666	18541	6409	10230	391247443	9964345
PAX5	M4472_1.02	Paired box	-2.96663	-2.89209	-2.70748	0.34628	19542	6767	10739	391247443	9964345
PBX3	M4473_1.02	Homeodomain	-3.02363	-2.91581	-2.68126	0.417285	20758	8662	9417	391247443	9964345
POU2F2	M4474_1.02	Homeodomain	-2.67701	-2.65298	-2.53466	0.238477	29093	6938	20901	391247443	9964345
SPI1	M4475_1.02	Ets	-3.31968	-3.25722	-3.00431	0.441415	9866	4355	4768	391247443	9964345
RFX5	M4476_1.02	RFX	-2.95814	-2.98913	-2.74683	0.427587	17849	7632	10953	391247443	9964345
SRF	M4477_1.02	MADS box	-3.5078	-3.43651	-3.20389	0.414701	6231	2584	3093	391247443	9964345
STAT3	M4478_1.02	STAT	-3.4055	-3.41969	-3.12235	0.495744	7518	3727	3914	391247443	9964345
TCF12	M4479_1.02	bHLH	-2.27229	-2.26186	-2.02176	0.424695	94774	40250	52724	391247443	9964345
USF1	M4480_1.02	bHLH	-3.54365	-3.32848	-3.21669	0.226942	6050	1373	2848	391247443	9964345
USF2	M4481_1.02	bHLH	-3.37968	-3.19904	-3.02838	0.324941	9334	3033	4153	391247443	9964345
YY1	M4482_1.02	C2H2 ZF	-3.49865	-3.37303	-3.24151	0.261288	5714	1493	3159	391247443	9964345
ZEB1	M4483_1.02	C2H2 ZF	-2.19362	-2.2933	-2.15785	0.267921	69278	18561	63357	391247443	9964345
ZNF143	M4484_1.02	C2H2 ZF	-3.79476	-3.80338	-3.60086	0.372698	2498	931	1598	391247443	9964345
RELA	M4485_1.02	Rel	-3.18294	-3.07968	-2.81626	0.454773	15212	6918	6529	391247443	9964345
POU2F2	M4486_1.02	Homeodomain	-2.81644	-2.76146	-2.55218	0.382386	27943	10685	15163	391247443	9964345
PAX5	M4487_1.02	Paired box	-2.96708	-2.90749	-2.70772	0.368696	19531	7201	10728	391247443	9964345
POU2F2	M4488_1.02	Homeodomain	-2.81644	-2.76146	-2.55218	0.382386	27943	10685	15163	391247443	9964345
SPI1	M4489_1.02	Ets	-3.35087	-3.31056	-3.04833	0.453281	8915	4041	4438	391247443	9964345
YY1	M4490_1.02	C2H2 ZF	-3.07542	-3.02889	-2.93317	0.197814	11622	2299	8366	391247443	9964345
RELA	M4491_1.02	Rel	-3.20083	-3.09655	-2.83774	0.448957	14478	6500	6266	391247443	9964345
PAX5	M4492_1.02	Paired box	-3.10335	-2.93493	-2.77779	0.303592	16621	5046	7841	391247443	9964345
YY1	M4493_1.02	C2H2 ZF	-3.52825	-3.41152	-3.27565	0.268648	5282	1419	2951	391247443	9964345
RELA	M4494_1.02	Rel	-3.19069	-3.07298	-2.83606	0.420462	14534	6111	6414	391247443	9964345
RELA	M4495_1.02	Rel	-3.14491	-3.06068	-2.79924	0.452276	15820	7155	7126	391247443	9964345
RELA	M4496_1.02	Rel	-3.16361	-3.07801	-2.80873	0.462075	15478	7152	6826	391247443	9964345
RELA	M4497_1.02	Rel	-2.94075	-2.85712	-2.71764	0.274699	19090	5244	11399	391247443	9964345
RELA	M4498_1.02	Rel	-3.10001	-3.00119	-2.79249	0.381566	16068	6131	7902	391247443	9964345
RELA	M4499_1.02	Rel	-3.20136	-3.09018	-2.82535	0.456535	14897	6801	6258	391247443	9964345
ATF3	M4500_1.02	bZIP	-2.97182	-2.88471	-2.74289	0.278592	18012	5018	10613	391247443	9964345
JUN	M4501_1.02	bZIP	-3.28924	-3.24235	-2.99083	0.439619	10177	4474	5114	391247443	9964345
CTCF	M4502_1.02	C2H2 ZF	-3.16238	-2.91681	-2.69258	0.403283	20224	8156	6842	391247443	9964345
CTCF	M4503_1.02	C2H2 ZF	-3.23566	-2.95137	-2.7424	0.381932	18032	6887	5781	391247443	9964345
EGR1	M4504_1.02	C2H2 ZF	-3.49904	-2.99949	-2.89918	0.206238	12568	2592	3154	391247443	9964345
GABPA	M4505_1.02	Ets	-2.91318	-2.77863	-2.69672	0.171875	20032	3443	12145	391247443	9964345
JUND	M4506_1.02	bZIP	-2.97712	-2.81008	-2.55458	0.444744	27789	12359	10474	391247443	9964345
MAX	M4507_1.02	bHLH	-2.53117	-2.44789	-2.2554	0.358035	55341	19814	29165	391247443	9964345
REST	M4508_1.02	C2H2 ZF	-4.09205	-3.9873	-3.81206	0.332031	1536	510	806	391247443	9964345
POU5F1	M4509_1.02	Homeodomain	-3.2011	-3.13781	-2.94322	0.361131	11356	4101	6264	391247443	9964345
RFX5	M4510_1.02	RFX	-3.45808	-3.43771	-3.17628	0.452259	6640	3003	3468	391247443	9964345
RXRA	M4511_1.02	Nuclear receptor	-2.1557	-2.12552	-1.97002	0.300967	106766	32133	68876	391247443	9964345
SRF	M4512_1.02	MADS box	-3.4776	-3.42419	-3.27639	0.288451	5273	1521	3316	391247443	9964345
TCF12	M4513_1.02	bHLH	-2.10259	-2.1345	-2.01528	0.240065	96199	23094	77919	391247443	9964345
USF1	M4514_1.02	bHLH	-3.41112	-3.24678	-3.03329	0.388341	9229	3584	3863	391247443	9964345
USF2	M4515_1.02	bHLH	-3.5232	-3.34533	-3.14897	0.363739	7071	2572	2985	391247443	9964345
YY1	M4516_1.02	C2H2 ZF	-3.51691	-3.39282	-3.25267	0.275813	5569	1536	3029	391247443	9964345
CTCF	M4517_1.02	C2H2 ZF	-3.25893	-2.99426	-2.76849	0.405394	16981	6884	5480	391247443	9964345
CTCF	M4518_1.02	C2H2 ZF	-3.48452	-3.17244	-2.8731	0.498052	13346	6647	3261	391247443	9964345
CTCF	M4519_1.02	C2H2 ZF	-3.19525	-2.9554	-2.71698	0.422459	19119	8077	6344	391247443	9964345
CTCF	M4520_1.02	C2H2 ZF	-3.07006	-2.86973	-2.65315	0.392667	22146	8696	8461	391247443	9964345
CTCF	M4521_1.02	C2H2 ZF	-2.94903	-2.78403	-2.56925	0.390159	26866	10482	11175	391247443	9964345
ELK4	M4522_1.02	Ets	-2.59732	-2.46789	-2.37189	0.198318	42321	8393	25077	391247443	9964345
CTCF	M4523_1.02	C2H2 ZF	-3.53208	-3.20063	-2.90513	0.493587	12397	6119	2923	391247443	9964345
TFAP2A	M4524_1.02	AP-2	-2.88131	-2.59096	-2.33976	0.439205	45571	20015	13036	391247443	9964345
TFAP2C	M4525_1.02	AP-2	-2.79494	-2.54475	-2.29162	0.441695	50913	22488	15896	391247443	9964345
CEBPB	M4529_1.02	bZIP	-2.85585	-2.73876	-2.48257	0.44561	32800	14616	13841	391247443	9964345
FOS	M4530_1.02	bZIP	-2.95373	-2.80175	-2.48194	0.521158	32848	17119	11048	391247443	9964345
JUN	M4531_1.02	bZIP	-2.91833	-2.76274	-2.51166	0.439055	30675	13468	11989	391247443	9964345
MYC	M4532_1.02	bHLH	-2.51755	-2.40131	-2.21046	0.355607	61374	21825	30076	391247443	9964345
CTCF	M4533_1.02	C2H2 ZF	-3.13108	-2.91649	-2.6825	0.416542	20699	8622	7353	391247443	9964345
CTCF	M4534_1.02	C2H2 ZF	-3.17872	-2.9525	-2.71152	0.425856	19361	8245	6590	391247443	9964345
CTCF	M4535_1.02	C2H2 ZF	-3.47217	-3.11729	-2.87199	0.43154	13380	5774	3355	391247443	9964345
E2F1	M4536_1.02	E2F	-3.20217	-2.664	-2.54559	0.238632	28370	6770	6238	391247443	9964345
E2F4	M4537_1.02	E2F	-3.20137	-2.92708	-2.82889	0.202355	14776	2990	6258	391247443	9964345
E2F6	M4538_1.02	E2F	-2.65852	-2.40504	-2.24595	0.306724	56559	17348	21750	391247443	9964345
ELK4	M4539_1.02	Ets	-2.81065	-2.6732	-2.5766	0.199432	26415	5268	15369	391247443	9964345
GABPA	M4540_1.02	Ets	-3.14762	-2.96182	-2.85059	0.225953	14056	3176	7083	391247443	9964345
JUND	M4541_1.02	bZIP	-3.21186	-3.06244	-2.75787	0.504051	17401	8771	6107	391247443	9964345
MAX	M4542_1.02	bHLH	-2.55776	-2.47051	-2.27996	0.355169	52299	18575	27441	391247443	9964345
MXI1	M4543_1.02	bHLH	-2.57514	-2.47555	-2.28001	0.362534	52293	18958	26365	391247443	9964345
REST	M4544_1.02	C2H2 ZF	-4.10573	-4.02118	-3.82614	0.361802	1487	538	781	391247443	9964345
PRDM1	M4545_1.02	C2H2 ZF	-2.60866	-2.64492	-2.42098	0.402878	37798	15228	24442	391247443	9964345
ZNF683	M4545_1.02	C2H2 ZF	-2.60866	-2.64492	-2.42098	0.402878	37798	15228	24442	391247443	9964345
RFX5	M4546_1.02	RFX	-2.85152	-2.89301	-2.65989	0.415363	21805	9057	13995	391247443	9964345
STAT1	M4547_1.02	STAT	-3.54023	-3.5	-3.11684	0.586157	7614	4463	2870	391247443	9964345
STAT3	M4548_1.02	STAT	-2.64308	-2.68729	-2.3846	0.50191	41101	20629	22572	391247443	9964345
NR2C2	M4549_1.02	Nuclear receptor	-3.50532	-3.39509	-3.28136	0.230386	5213	1201	3111	391247443	9964345
USF2	M4550_1.02	bHLH	-3.03686	-2.94227	-2.74051	0.371597	18111	6730	9137	391247443	9964345
ZNF274	M4551_1.02	C2H2 ZF	-4.26602	-4.31721	-4.12397	0.359146	749	269	540	391247443	9964345
ATF3	M4552_1.02	bZIP	-2.98736	-2.87251	-2.76257	0.223655	17214	3850	10241	391247443	9964345
BHLHE40	M4553_1.02	bHLH	-2.62683	-2.52268	-2.42302	0.205045	37621	7714	23441	391247443	9964345
NR2C2	M4554_1.02	Nuclear receptor	-3.59911	-3.47005	-3.37582	0.195041	4194	818	2507	391247443	9964345
ZNF274	M4555_1.02	C2H2 ZF	-3.81567	-3.87886	-3.72568	0.297225	1874	557	1523	391247443	9964345
CEBPB	M4556_1.02	bZIP	-2.76868	-2.66682	-2.45635	0.384077	34842	13382	16914	391247443	9964345
JUN	M4557_1.02	bZIP	-3.37841	-3.28918	-3.00936	0.474979	9752	4632	4165	391247443	9964345
MYC	M4558_1.02	bHLH	-2.63518	-2.50856	-2.32388	0.346387	47268	16373	22972	391247443	9964345
CTCF	M4559_1.02	C2H2 ZF	-3.36539	-3.07827	-2.78845	0.486928	16218	7897	4289	391247443	9964345
CTCF	M4560_1.02	C2H2 ZF	-3.20735	-2.95426	-2.72651	0.408095	18704	7633	6170	391247443	9964345
CTCF	M4561_1.02	C2H2 ZF	-3.10377	-2.9556	-2.70456	0.439006	19674	8637	7831	391247443	9964345
CTCF	M4562_1.02	C2H2 ZF	-3.06851	-2.83508	-2.6267	0.381102	23537	8970	8490	391247443	9964345
ELF1	M4563_1.02	Ets	-3.06134	-2.91477	-2.79531	0.240479	15964	3839	8638	391247443	9964345
ESR1	M4564_1.02	Nuclear receptor	-2.75949	-2.62775	-2.39021	0.42129	40573	17093	17266	391247443	9964345
FOSL2	M4565_1.02	bZIP	-3.01589	-2.85522	-2.51523	0.542894	30424	16517	9577	391247443	9964345
FOXA1	M4566_1.02	Forkhead	-2.38416	-2.42884	-2.22282	0.377724	59652	22532	40896	391247443	9964345
FOXA2	M4567_1.02	Forkhead	-2.58839	-2.63046	-2.31113	0.520626	48676	25342	25582	391247443	9964345
GABPA	M4568_1.02	Ets	-3.33237	-3.13925	-3.03273	0.217509	9241	2010	4631	391247443	9964345
HSF1	M4569_1.02	HSF	-4.60923	-4.16212	-3.94002	0.40035	1144	458	245	391247443	9964345
JUND	M4570_1.02	bZIP	-2.99567	-2.81606	-2.46761	0.551723	33950	18731	10030	391247443	9964345
JUND	M4571_1.02	bZIP	-2.85413	-2.81615	-2.56647	0.437236	27038	11822	13904	391247443	9964345
MAFF	M4572_1.02	bZIP	-3.3571	-3.36904	-3.2034	0.317089	6238	1978	4376	391247443	9964345
MAFK	M4573_1.02	bZIP	-2.9079	-2.9393	-2.76085	0.33694	17282	5823	12297	391247443	9964345
REST	M4574_1.02	C2H2 ZF	-3.96736	-3.91102	-3.72707	0.345289	1868	645	1074	391247443	9964345
RFX5	M4575_1.02	RFX	-2.98166	-2.9689	-2.71449	0.443341	19229	8525	10374	391247443	9964345
RXRA	M4576_1.02	Nuclear receptor	-2.58359	-2.48907	-2.24788	0.426138	56308	23995	25846	391247443	9964345
SRF	M4577_1.02	MADS box	-3.46579	-3.41559	-3.18174	0.416349	6557	2730	3407	391247443	9964345
USF1	M4578_1.02	bHLH	-3.14264	-3.01726	-2.86351	0.298153	13644	4068	7165	391247443	9964345
USF2	M4579_1.02	bHLH	-3.28415	-3.1231	-2.96753	0.30108	10738	3233	5174	391247443	9964345
CTCF	M4580_1.02	C2H2 ZF	-3.59775	-3.29037	-2.93482	0.558991	11578	6472	2513	391247443	9964345
CTCF	M4581_1.02	C2H2 ZF	-3.4539	-3.12148	-2.85531	0.458213	13904	6371	3499	391247443	9964345
CTCF	M4582_1.02	C2H2 ZF	-2.64178	-2.54173	-2.38881	0.296801	40704	12081	22641	391247443	9964345
CTCF	M4583_1.02	C2H2 ZF	-3.09291	-2.92436	-2.66984	0.44348	21311	9451	8028	391247443	9964345
CTCF	M4584_1.02	C2H2 ZF	-2.95027	-2.79479	-2.58271	0.386355	26046	10063	11144	391247443	9964345
CTCF	M4585_1.02	C2H2 ZF	-3.2633	-2.98964	-2.76545	0.403216	17100	6895	5425	391247443	9964345
CTCF	M4586_1.02	C2H2 ZF	-2.76053	-2.64143	-2.44527	0.363438	35742	12990	17233	391247443	9964345
CTCF	M4587_1.02	C2H2 ZF	-3.44543	-3.18181	-2.86491	0.517941	13600	7044	3568	391247443	9964345
CTCF	M4588_1.02	C2H2 ZF	-3.41031	-3.12887	-2.82218	0.506464	15006	7600	3868	391247443	9964345
REST	M4589_1.02	C2H2 ZF	-3.6693	-3.62242	-3.43782	0.34626	3636	1259	2133	391247443	9964345
FOS	M4590_1.02	bZIP	-2.80875	-2.68507	-2.38798	0.495439	40782	20205	15414	391247443	9964345
JUN	M4591_1.02	bZIP	-2.97834	-2.83149	-2.45339	0.5813	35080	20392	10437	391247443	9964345
CTCF	M4592_1.02	C2H2 ZF	-3.84519	-3.4001	-3.07906	0.522514	8306	4340	1422	391247443	9964345
CTCF	M4593_1.02	C2H2 ZF	-3.14404	-3.03306	-2.78647	0.433219	16292	7058	7140	391247443	9964345
CTCF	M4594_1.02	C2H2 ZF	-3.73488	-3.3111	-3.03287	0.473046	9238	4370	1833	391247443	9964345
GATA2	M4595_1.02	GATA	-2.31052	-2.34145	-2.13506	0.378258	73011	27617	48388	391247443	9964345
MAX	M4596_1.02	bHLH	-2.9566	-2.77482	-2.65167	0.246917	22222	5487	10987	391247443	9964345
ATF3	M4597_1.02	bZIP	-2.69432	-2.59526	-2.50381	0.189883	31235	5931	20080	391247443	9964345
E2F4	M4598_1.02	E2F	-3.16474	-2.86944	-2.76221	0.218772	17228	3769	6807	391247443	9964345
E2F6	M4599_1.02	E2F	-2.55426	-2.29053	-2.10315	0.350433	78577	27536	27590	391247443	9964345
GATA1	M4600_1.02	GATA	-2.49017	-2.49664	-2.30645	0.354626	49204	17449	32072	391247443	9964345
GATA2	M4601_1.02	GATA	-3.15261	-3.11156	-2.84868	0.454101	14118	6411	7002	391247443	9964345
NR2C2	M4602_1.02	Nuclear receptor	-3.67505	-3.56532	-3.45937	0.216474	3460	749	2105	391247443	9964345
YY1	M4603_1.02	C2H2 ZF	-3.63164	-3.45774	-3.34072	0.2362	4547	1074	2326	391247443	9964345
ZNF263	M4604_1.02	C2H2 ZF	-3.09509	-2.75146	-2.41251	0.541799	38542	20882	7974	391247443	9964345
ZNF274	M4605_1.02	C2H2 ZF	-3.67282	-3.73719	-3.58331	0.298347	2601	776	2116	391247443	9964345
CEBPB	M4606_1.02	bZIP	-3.009	-2.85512	-2.57491	0.475451	26518	12608	9734	391247443	9964345
FOS	M4607_1.02	bZIP	-3.09219	-2.92657	-2.57221	0.557771	26683	14883	8037	391247443	9964345
JUN	M4608_1.02	bZIP	-3.00082	-2.83398	-2.5734	0.451184	26610	12006	9919	391247443	9964345
MYC	M4609_1.02	bHLH	-2.62483	-2.47326	-2.29591	0.335271	50413	16902	23519	391247443	9964345
MYC	M4610_1.02	bHLH	-2.5731	-2.42384	-2.22827	0.362565	58908	21358	26471	391247443	9964345
CTCF	M4611_1.02	C2H2 ZF	-3.56767	-3.19078	-2.90734	0.479325	12334	5912	2693	391247443	9964345
CTCFL	M4612_1.02	C2H2 ZF	-3.51009	-3.08804	-2.93115	0.303186	11676	3540	3075	391247443	9964345
CTCF	M4613_1.02	C2H2 ZF	-3.1629	-2.92745	-2.69916	0.408835	19920	8144	6834	391247443	9964345
CTCF	M4614_1.02	C2H2 ZF	-3.21056	-2.91898	-2.7075	0.385497	19541	7533	6124	391247443	9964345
E2F6	M4615_1.02	E2F	-2.71795	-2.4458	-2.3009	0.283705	49837	14139	18981	391247443	9964345
EGR1	M4616_1.02	C2H2 ZF	-3.51252	-3.00958	-2.83499	0.331023	14570	4823	3057	391247443	9964345
ELF1	M4617_1.02	Ets	-2.96616	-2.81065	-2.73783	0.154365	18223	2813	10752	391247443	9964345
ETS1	M4618_1.02	Ets	-4.4799	-4.40185	-4.09265	0.509317	805	410	330	391247443	9964345
FOSL1	M4619_1.02	bZIP	-2.98836	-2.83496	-2.57825	0.446285	26315	11744	10208	391247443	9964345
GABPA	M4620_1.02	Ets	-3.10324	-2.94449	-2.84726	0.200579	14164	2841	7845	391247443	9964345
GATA2	M4621_1.02	GATA	-3.14664	-3.13057	-2.85322	0.471978	13971	6594	7099	391247443	9964345
GATA2	M4622_1.02	GATA	-2.34405	-2.37157	-2.18962	0.342279	64392	22040	44831	391247443	9964345
JUNB	M4623_1.02	bZIP	-3.01287	-2.85217	-2.49007	0.565588	32239	18234	9642	391247443	9964345
JUND	M4624_1.02	bZIP	-3.51387	-3.43025	-3.18701	0.428836	6478	2778	3050	391247443	9964345
JUND	M4625_1.02	bZIP	-3.117	-2.94683	-2.60072	0.549304	24988	13726	7592	391247443	9964345
MAFK	M4626_1.02	bZIP	-3.33624	-3.34006	-3.16231	0.335861	6857	2303	4591	391247443	9964345
MAX	M4627_1.02	bHLH	-2.5328	-2.41867	-2.2734	0.284302	53095	15095	29062	391247443	9964345
MAX	M4628_1.02	bHLH	-2.74766	-2.60194	-2.50151	0.206458	31401	6483	17759	391247443	9964345
NFE2	M4629_1.02	bZIP	-3.55997	-3.50807	-3.2428	0.457083	5697	2604	2743	391247443	9964345
REST	M4630_1.02	C2H2 ZF	-3.72739	-3.66299	-3.47666	0.348872	3325	1160	1866	391247443	9964345
SPI1	M4631_1.02	Ets	-3.29708	-3.2134	-3.03457	0.337535	9202	3106	5023	391247443	9964345
SP2	M4632_1.02	C2H2 ZF	-3.42296	-3.30675	-3.16454	0.279244	6822	1905	3760	391247443	9964345
SRF	M4633_1.02	MADS box	-3.66766	-3.60155	-3.40262	0.367487	3943	1449	2141	391247443	9964345
STAT1	M4634_1.02	STAT	-2.82077	-2.88158	-2.63335	0.435351	23179	10091	15020	391247443	9964345
STAT2	M4635_1.02	STAT	-3.02541	-3.06068	-2.79319	0.459855	16042	7377	9383	391247443	9964345
THAP1	M4636_1.02	THAP finger	-4.3404	-4.25337	-4.06597	0.350467	856	300	455	391247443	9964345
USF1	M4637_1.02	bHLH	-3.26087	-3.10999	-2.90482	0.376511	12406	4671	5458	391247443	9964345
USF2	M4638_1.02	bHLH	-3.25645	-3.11145	-2.9084	0.373456	12304	4595	5514	391247443	9964345
YY1	M4639_1.02	C2H2 ZF	-3.51021	-3.39758	-3.24235	0.300544	5703	1714	3076	391247443	9964345
ZBTB7A	M4640_1.02	C2H2 ZF	-2.8833	-2.4587	-2.26344	0.36211	54326	19672	12965	391247443	9964345
STAT3	M4641_1.02	STAT	-2.74671	-2.77077	-2.42422	0.549751	37517	20625	17787	391247443	9964345
STAT3	M4642_1.02	STAT	-2.74671	-2.77077	-2.42422	0.549751	37517	20625	17787	391247443	9964345
MYC	M4643_1.02	bHLH	-2.34134	-2.2785	-2.07242	0.37782	84339	31865	45021	391247443	9964345
CTCF	M4644_1.02	C2H2 ZF	-3.1803	-2.93957	-2.71121	0.408929	19375	7923	6566	391247443	9964345
MYC	M4645_1.02	bHLH	-2.56517	-2.4645	-2.25575	0.38163	55297	21103	26969	391247443	9964345
MAX	M4646_1.02	bHLH	-2.73328	-2.59826	-2.45393	0.282738	35036	9906	18350	391247443	9964345
CTCF	M4647_1.02	C2H2 ZF	-3.67104	-3.36276	-2.97623	0.589359	10525	6203	2123	391247443	9964345
CTCF	M4648_1.02	C2H2 ZF	-3.38325	-3.14554	-2.84503	0.499403	14237	7110	4117	391247443	9964345
CTCF	M4649_1.02	C2H2 ZF	-3.13637	-2.92166	-2.68221	0.42384	20713	8779	7264	391247443	9964345
CTCF	M4650_1.02	C2H2 ZF	-3.21282	-2.92852	-2.73429	0.360603	18372	6625	6093	391247443	9964345
CTCF	M4651_1.02	C2H2 ZF	-3.20882	-2.9668	-2.72082	0.432431	18951	8195	6149	391247443	9964345
YY1	M4652_1.02	C2H2 ZF	-3.33747	-3.27164	-3.15279	0.239406	7009	1678	4578	391247443	9964345
ZNF274	M4653_1.02	C2H2 ZF	-3.7402	-3.82323	-3.66119	0.311408	2174	677	1812	391247443	9964345
CTCF	M4654_1.02	C2H2 ZF	-3.46281	-3.1797	-2.85955	0.521534	13769	7181	3428	391247443	9964345
REST	M4655_1.02	C2H2 ZF	-4.77831	-4.5029	-4.16914	0.536296	675	362	166	391247443	9964345
GATA1	M4656_1.02	GATA	-3.15996	-3.15329	-2.87385	0.474518	13323	6322	6885	391247443	9964345
REST	M4657_1.02	C2H2 ZF	-4.04558	-3.95195	-3.77573	0.333533	1670	557	897	391247443	9964345
CTCF	M4658_1.02	C2H2 ZF	-3.23882	-2.97237	-2.74106	0.412926	18088	7469	5739	391247443	9964345
CTCF	M4659_1.02	C2H2 ZF	-3.0962	-2.85415	-2.65894	0.362056	21853	7912	7967	391247443	9964345
GATA2	M4660_1.02	GATA	-2.17193	-2.1998	-2.01983	0.339258	95196	32296	66428	391247443	9964345
CTCF	M4661_1.02	C2H2 ZF	-3.28668	-3.00758	-2.78057	0.407084	16515	6723	5141	391247443	9964345
CTCF	M4662_1.02	C2H2 ZF	-3.22511	-2.96963	-2.73652	0.415363	18278	7592	5923	391247443	9964345
ESRRA	M4663_1.02	Nuclear receptor	-3.55537	-3.48723	-3.18869	0.497133	6453	3208	2772	391247443	9964345
FOXA1	M4664_1.02	Forkhead	-2.38666	-2.44589	-2.25326	0.358249	55615	19924	40678	391247443	9964345
GATA3	M4665_1.02	GATA	-3.19662	-3.20964	-3.01446	0.362005	9638	3489	6330	391247443	9964345
ZNF263	M4666_1.02	C2H2 ZF	-2.70138	-2.42084	-2.16612	0.443742	67972	30162	19683	391247443	9964345
REST	M4667_1.02	C2H2 ZF	-3.8319	-3.72545	-3.54743	0.336283	2825	950	1467	391247443	9964345
CTCF	M4668_1.02	C2H2 ZF	-3.1975	-2.93854	-2.70989	0.409334	19434	7955	6311	391247443	9964345
MXI1	M4678_1.02	bHLH	-3.71286	-3.4802	-3.2363	0.429708	5783	2485	1929	391247443	9964345
MXI1	M4679_1.02	bHLH	-2.50427	-2.36635	-2.28498	0.170842	51697	8832	31040	391247443	9964345
BACH1	M4680_1.02	bZIP	-2.49294	-2.55817	-2.36681	0.35636	42819	15259	31889	391247443	9964345
BACH1	M4681_1.02	bZIP	-3.39535	-3.27107	-3.19801	0.154845	6316	978	4007	391247443	9964345
BACH1	M4682_1.02	bZIP	-2.50801	-2.59838	-2.49112	0.218836	32161	7038	30834	391247443	9964345
ATF3	M4683_1.02	bZIP	-2.3827	-2.30463	-2.23473	0.148676	58039	8629	41040	391247443	9964345
ATF3	M4684_1.02	bZIP	-3.28265	-3.10352	-2.83594	0.459967	14538	6687	5190	391247443	9964345
ZEB1	M4685_1.02	C2H2 ZF	-2.92882	-2.97577	-2.84345	0.26265	14289	3753	11722	391247443	9964345
PRDM1	M4686_1.02	C2H2 ZF	-2.18615	-2.28831	-2.21179	0.161554	61187	9885	64510	391247443	9964345
PRDM1	M4687_1.02	C2H2 ZF	-3.20963	-3.29991	-3.15935	0.276506	6904	1909	6145	391247443	9964345
ELF1	M4688_1.02	Ets	-3.42324	-3.26945	-3.2357	0.0747712	5791	433	3758	391247443	9964345
FOXA1	M4689_1.02	Forkhead	-2.64114	-2.68462	-2.42792	0.446275	37199	16601	22682	391247443	9964345
GATA1	M4690_1.02	GATA	-3.52251	-3.46506	-3.20375	0.45211	6233	2818	2990	391247443	9964345
GATA1	M4691_1.02	GATA	-2.95294	-2.95836	-2.79362	0.315675	16026	5059	11087	391247443	9964345
SIX5	M4692_1.02	Homeodomain	-3.29237	-3.38726	-3.30105	0.180048	4982	897	5080	391247443	9964345
SIX5	M4693_1.02	Homeodomain	-2.22424	-2.29095	-2.20602	0.177628	62006	11014	59088	391247443	9964345
MEF2A	M4694_1.02	MADS box	-3.36672	-3.25049	-3.18088	0.148097	6570	973	4280	391247443	9964345
MEF2A	M4695_1.02	MADS box	-1.98965	-2.02961	-1.87921	0.292706	131596	38519	100700	391247443	9964345
ESR1	M4696_1.02	Nuclear receptor	-3.39427	-3.33635	-3.05684	0.474605	8742	4149	4016	391247443	9964345
ESR1	M4697_1.02	Nuclear receptor	-2.26244	-2.18526	-2.05125	0.265513	88553	23512	53968	391247443	9964345
HNF4A	M4698_1.02	Nuclear receptor	-2.95524	-2.86024	-2.62771	0.414573	23482	9735	11020	391247443	9964345
HNF4A	M4699_1.02	Nuclear receptor	-2.16907	-2.15229	-2.13248	0.0445906	73446	3275	67014	391247443	9964345
NR2C2	M4700_1.02	Nuclear receptor	-3.70429	-3.58331	-3.50055	0.173499	3147	546	1968	391247443	9964345
NR2C2	M4701_1.02	Nuclear receptor	-2.92112	-2.88971	-2.78036	0.222599	16523	3678	11929	391247443	9964345
NR2F2	M4702_1.02	Nuclear receptor	-2.08611	-2.07782	-1.96699	0.225238	107513	24216	80840	391247443	9964345
NR2F2	M4703_1.02	Nuclear receptor	-2.28318	-2.25387	-2.13776	0.234585	72558	17021	51534	391247443	9964345
PAX5	M4704_1.02	Paired box	-3.08506	-2.99348	-2.83291	0.309085	14640	4525	8180	391247443	9964345
PAX5	M4705_1.02	Paired box	-2.53799	-2.38052	-2.30258	0.16427	49644	8155	28727	391247443	9964345
STAT1	M4706_1.02	STAT	-2.8558	-2.93045	-2.62047	0.510198	23877	12182	13855	391247443	9964345
STAT1	M4707_1.02	STAT	-3.19316	-3.22175	-3.03212	0.353793	9254	3274	6381	391247443	9964345
TBP	M4708_1.02	TBP	-2.35439	-2.34638	-2.22261	0.247981	59682	14800	43798	391247443	9964345
FEZF1	M4840_1.02	C2H2 ZF	-2.27979	-2.31324	-2.17306	0.275869	66894	18454	51968	391247443	9964345
FEZF2	M4840_1.02	C2H2 ZF	-2.27979	-2.31324	-2.17306	0.275869	66894	18454	51968	391247443	9964345
TCF15	M4850_1.02	bHLH	-2.68575	-2.74945	-2.5079	0.426605	30942	13200	20481	391247443	9964345
NPAS4	M4930_1.02	bHLH	-3.32294	-3.25494	-3.19295	0.13302	6390	850	4734	391247443	9964345
FERD3L	M4971_1.02	bHLH	-2.18055	-2.23635	-2.08945	0.286981	81096	23273	65216	391247443	9964345
ATOH8	M5116_1.02	bHLH	-2.11962	-2.1554	-1.9937	0.31088	101100	31430	74886	391247443	9964345
SP6	M5209_1.02	C2H2 ZF	-2.34056	-1.97223	-1.88792	0.176443	128982	22758	44898	391247443	9964345
SP5	M5209_1.02	C2H2 ZF	-2.34056	-1.97223	-1.88792	0.176443	128982	22758	44898	391247443	9964345
SIM1	M5234_1.02	bHLH	-2.44162	-2.37032	-2.33044	0.0877363	46560	4085	35875	391247443	9964345
NPAS1	M5234_1.02	bHLH	-2.44162	-2.37032	-2.33044	0.0877363	46560	4085	35875	391247443	9964345
NPAS3	M5234_1.02	bHLH	-2.44162	-2.37032	-2.33044	0.0877363	46560	4085	35875	391247443	9964345
SIM2	M5234_1.02	bHLH	-2.44162	-2.37032	-2.33044	0.0877363	46560	4085	35875	391247443	9964345
ALX3	M5284_1.02	Homeodomain	-2.66919	-2.65528	-2.40821	0.433849	38926	16888	21260	391247443	9964345
ALX3	M5285_1.02	Homeodomain	-2.54636	-2.53578	-2.29462	0.426102	50563	21545	28176	391247443	9964345
ALX3	M5286_1.02	Homeodomain	-3.00999	-3.03282	-2.81818	0.389964	15145	5906	9723	391247443	9964345
ALX4	M5287_1.02	Homeodomain	-2.89135	-2.90137	-2.68202	0.396535	20722	8217	12770	391247443	9964345
AR	M5288_1.02	Nuclear receptor	-4.07929	-3.97396	-3.73034	0.429342	1854	796	830	391247443	9964345
AR	M5289_1.02	Nuclear receptor	-4.10185	-4.03561	-3.78679	0.436118	1628	710	788	391247443	9964345
ARNTL	M5290_1.02	bHLH	-3.71913	-3.61806	-3.5931	0.0558396	2543	142	1902	391247443	9964345
ARX	M5291_1.02	Homeodomain	-3.03734	-3.03622	-2.83484	0.371046	14575	5408	9130	391247443	9964345
ATF4	M5292_1.02	bZIP	-3.34409	-3.27368	-3.06224	0.385453	8634	3328	4508	391247443	9964345
ATF7	M5293_1.02	bZIP	-4.01884	-3.94962	-3.857	0.192058	1385	266	954	391247443	9964345
BARHL2	M5294_1.02	Homeodomain	-2.32013	-2.33721	-2.08334	0.442646	82244	36405	47285	391247443	9964345
BARHL2	M5295_1.02	Homeodomain	-2.25832	-2.26379	-2.04043	0.402088	90786	36504	54469	391247443	9964345
BARHL2	M5296_1.02	Homeodomain	-3.20144	-3.18407	-2.93957	0.430492	11452	4930	6259	391247443	9964345
BARHL2	M5297_1.02	Homeodomain	-2.39307	-2.41248	-2.18111	0.413014	65666	27121	40041	391247443	9964345
BARHL2	M5298_1.02	Homeodomain	-2.31006	-2.31429	-2.10261	0.385777	78675	30351	48411	391247443	9964345
BARHL2	M5299_1.02	Homeodomain	-3.50086	-3.47993	-3.2573	0.401089	5510	2210	3143	391247443	9964345
BARX1	M5300_1.02	Homeodomain	-3.50351	-3.476	-3.27376	0.37229	5305	1975	3124	391247443	9964345
BARX1	M5301_1.02	Homeodomain	-2.23924	-2.25003	-2.03914	0.384664	91056	35026	56914	391247443	9964345
BATF3	M5302_1.02	bZIP	-4.48923	-4.43854	-4.34235	0.198675	453	90	323	391247443	9964345
BCL6B	M5303_1.02	C2H2 ZF	-5.3752	-5.41867	-5.32635	0.191489	47	9	42	391247443	9964345
BHLHA15	M5304_1.02	bHLH	-3.05681	-3.06329	-2.96418	0.204048	10821	2208	8733	391247443	9964345
BHLHE40	M5305_1.02	bHLH	-2.91447	-2.78241	-2.71883	0.136201	19038	2593	12110	391247443	9964345
BHLHE41	M5306_1.02	bHLH	-2.99249	-2.85543	-2.79763	0.12463	15879	1979	10122	391247443	9964345
BHLHE22	M5307_1.02	bHLH	-3.27872	-3.29105	-3.14688	0.282477	7105	2007	5241	391247443	9964345
BHLHE23	M5308_1.02	bHLH	-2.97905	-3.01677	-2.84941	0.319781	14094	4507	10442	391247443	9964345
BHLHE41	M5309_1.02	bHLH	-3.47009	-3.34814	-3.31146	0.0810033	4864	394	3374	391247443	9964345
BSX	M5310_1.02	Homeodomain	-2.14344	-2.16987	-1.95091	0.396006	111569	44182	70814	391247443	9964345
ALX1	M5311_1.02	Homeodomain	-2.80541	-2.81595	-2.58257	0.415714	26054	10831	15556	391247443	9964345
CDX1	M5312_1.02	Homeodomain	-2.27605	-2.2748	-2.1139	0.309591	76656	23732	52366	391247443	9964345
CDX2	M5313_1.02	Homeodomain	-2.34941	-2.36281	-2.19347	0.322893	63823	20608	44284	391247443	9964345
CEBPB	M5314_1.02	bZIP	-3.03323	-2.84969	-2.72656	0.246872	18702	4617	9213	391247443	9964345
CEBPB	M5315_1.02	bZIP	-3.04366	-2.86995	-2.74366	0.252336	17980	4537	8995	391247443	9964345
CEBPD	M5316_1.02	bZIP	-3.12369	-2.92181	-2.80689	0.232501	15544	3614	7483	391247443	9964345
CEBPE	M5317_1.02	bZIP	-2.83144	-2.70027	-2.54925	0.293722	28132	8263	14648	391247443	9964345
CEBPG	M5318_1.02	bZIP	-3.2946	-3.05699	-2.96234	0.195822	10867	2128	5051	391247443	9964345
CEBPG	M5319_1.02	bZIP	-3.2374	-2.99893	-2.89667	0.209794	12641	2652	5761	391247443	9964345
CENPB	M5320_1.02	CENPB	-3.94994	-3.85983	-3.78123	0.165555	1649	273	1118	391247443	9964345
CLOCK	M5321_1.02	bHLH	-2.73304	-2.67864	-2.57584	0.210763	26461	5577	18376	391247443	9964345
CPEB1	M5322_1.02	Unknown	-2.26551	-2.32112	-2.16211	0.306595	68602	21033	53695	391247443	9964345
CREB3L3	M5323_1.02	bZIP	-3.38238	-3.2584	-3.12688	0.26129	7440	1944	4128	391247443	9964345
CREB3	M5323_1.02	bZIP	-3.38238	-3.2584	-3.12688	0.26129	7440	1944	4128	391247443	9964345
CREB3L4	M5323_1.02	bZIP	-3.38238	-3.2584	-3.12688	0.26129	7440	1944	4128	391247443	9964345
CREB3	M5324_1.02	bZIP	-3.52637	-3.42234	-3.33343	0.185121	4624	856	2964	391247443	9964345
CREB3L1	M5325_1.02	bZIP	-3.68234	-3.59055	-3.49343	0.200375	3199	641	2070	391247443	9964345
CREB3L1	M5326_1.02	bZIP	-3.41024	-3.25502	-3.19342	0.132226	6383	844	3872	391247443	9964345
CREB3L1	M5327_1.02	bZIP	-3.70275	-3.5626	-3.51358	0.106745	3054	326	1975	391247443	9964345
CREB3L1	M5328_1.02	bZIP	-4.15829	-4.01437	-3.93926	0.158813	1146	182	692	391247443	9964345
CREB3L1	M5329_1.02	bZIP	-3.51967	-3.35787	-3.30105	0.122642	4982	611	3010	391247443	9964345
CREB3L1	M5330_1.02	bZIP	-3.87845	-3.77495	-3.69396	0.170139	2016	343	1318	391247443	9964345
CTCF	M5331_1.02	C2H2 ZF	-4.22821	-3.72754	-3.5383	0.353206	2885	1019	589	391247443	9964345
CUX1	M5332_1.02	CUT	-4.39854	-4.39857	-4.23129	0.319658	585	187	398	391247443	9964345
CUX1	M5333_1.02	CUT	-4.43971	-4.37936	-4.14232	0.420613	718	302	362	391247443	9964345
CUX1	M5334_1.02	CUT	-2.95716	-2.92812	-2.77612	0.295295	16685	4927	10979	391247443	9964345
CUX2	M5335_1.02	CUT	-5.15334	-4.95313	-4.82526	0.255034	149	38	70	391247443	9964345
CUX2	M5336_1.02	CUT	-3.06996	-3.07355	-2.93707	0.269665	11518	3106	8472	391247443	9964345
DBP	M5337_1.02	bZIP	-3.4366	-3.44969	-3.19973	0.437609	6291	2753	3644	391247443	9964345
DBP	M5338_1.02	bZIP	-3.3058	-3.31694	-3.01177	0.504743	9698	4895	4923	391247443	9964345
DLX1	M5339_1.02	Homeodomain	-2.34738	-2.37808	-2.11132	0.45895	77113	35391	44432	391247443	9964345
DLX2	M5340_1.02	Homeodomain	-2.28814	-2.30232	-2.14164	0.309258	71914	22240	50952	391247443	9964345
DLX3	M5341_1.02	Homeodomain	-2.56338	-2.56952	-2.34815	0.399338	44699	17850	27109	391247443	9964345
DLX4	M5342_1.02	Homeodomain	-2.56338	-2.56952	-2.34815	0.399338	44699	17850	27109	391247443	9964345
DLX5	M5343_1.02	Homeodomain	-2.56338	-2.56952	-2.34815	0.399338	44699	17850	27109	391247443	9964345
DLX6	M5344_1.02	Homeodomain	-2.56338	-2.56952	-2.34815	0.399338	44699	17850	27109	391247443	9964345
DMBX1	M5345_1.02	Homeodomain	-2.61416	-2.62163	-2.39961	0.400237	39704	15891	24130	391247443	9964345
DPRX	M5346_1.02	Homeodomain	-2.47823	-2.49986	-2.29026	0.382844	51073	19553	32960	391247443	9964345
DPRX	M5347_1.02	Homeodomain	-2.85533	-2.89915	-2.70641	0.358397	19590	7021	13876	391247443	9964345
DRGX	M5348_1.02	Homeodomain	-3.05364	-3.06765	-2.8472	0.398066	14166	5639	8794	391247443	9964345
DUXA	M5349_1.02	Homeodomain	-2.99769	-2.98671	-2.73128	0.444649	18500	8226	9999	391247443	9964345
E2F1	M5350_1.02	E2F	-3.67938	-3.47095	-3.414	0.122885	3841	472	2084	391247443	9964345
E2F1	M5351_1.02	E2F	-3.65784	-3.46353	-3.40984	0.116297	3878	451	2190	391247443	9964345
E2F1	M5352_1.02	E2F	-3.87418	-3.75343	-3.69698	0.121878	2002	244	1331	391247443	9964345
E2F1	M5353_1.02	E2F	-4.10464	-4.03419	-3.99113	0.0943953	1017	96	783	391247443	9964345
E2F2	M5354_1.02	E2F	-5.20605	-5.05893	-5.00722	0.112245	98	11	62	391247443	9964345
E2F2	M5355_1.02	E2F	-5.45438	-5.40738	-5.28245	0.25	52	13	35	391247443	9964345
E2F2	M5356_1.02	E2F	-5.18553	-5.01168	-4.95313	0.126126	111	14	65	391247443	9964345
E2F3	M5357_1.02	E2F	-5.08463	-4.96503	-4.89124	0.15625	128	20	82	391247443	9964345
E2F3	M5358_1.02	E2F	-5.02531	-4.89465	-4.84009	0.118056	144	17	94	391247443	9964345
E2F3	M5359_1.02	E2F	-5.45438	-5.50709	-5.39639	0.225	40	9	35	391247443	9964345
E2F4	M5360_1.02	E2F	-4.40736	-4.30122	-4.26365	0.0828729	543	45	390	391247443	9964345
E2F4	M5361_1.02	E2F	-4.71064	-4.65014	-4.62554	0.0550847	236	13	194	391247443	9964345
E2F7	M5362_1.02	E2F	-4.59876	-4.604	-4.57357	0.0676692	266	18	251	391247443	9964345
E2F8	M5363_1.02	E2F	-3.93918	-3.81149	-3.72987	0.171336	1856	318	1146	391247443	9964345
EBF1	M5364_1.02	bHLH	-3.35978	-3.26333	-3.05639	0.379042	8751	3317	4348	391247443	9964345
EGR1	M5365_1.02	C2H2 ZF	-3.66196	-3.35668	-3.28236	0.157277	5201	818	2169	391247443	9964345
EGR1	M5366_1.02	C2H2 ZF	-4.35693	-4.07417	-4.01936	0.118573	953	113	438	391247443	9964345
EGR2	M5367_1.02	C2H2 ZF	-3.42593	-3.15447	-3.10203	0.113734	7878	896	3734	391247443	9964345
EGR2	M5368_1.02	C2H2 ZF	-3.63648	-3.34553	-3.25572	0.186799	5530	1033	2300	391247443	9964345
EGR3	M5369_1.02	C2H2 ZF	-3.92755	-3.62683	-3.5436	0.174386	2850	497	1177	391247443	9964345
EGR4	M5370_1.02	C2H2 ZF	-3.45604	-3.22291	-3.11592	0.218349	7630	1666	3484	391247443	9964345
EGR4	M5371_1.02	C2H2 ZF	-4.35793	-4.11309	-4.04469	0.145717	899	131	437	391247443	9964345
EHF	M5372_1.02	Ets	-3.15213	-3.09066	-3.0155	0.158918	9615	1528	7013	391247443	9964345
ELF1	M5373_1.02	Ets	-3.4257	-3.33787	-3.27796	0.128854	5254	677	3737	391247443	9964345
ELF1	M5374_1.02	Ets	-3.57768	-3.50346	-3.45799	0.099395	3471	345	2634	391247443	9964345
ELF3	M5375_1.02	Ets	-3.43368	-3.36986	-3.302	0.144639	4971	719	3669	391247443	9964345
ELF3	M5376_1.02	Ets	-3.52057	-3.4694	-3.39541	0.156648	4009	628	3004	391247443	9964345
ELF4	M5377_1.02	Ets	-3.41638	-3.3258	-3.26726	0.126091	5385	679	3818	391247443	9964345
ELF5	M5378_1.02	Ets	-2.43687	-2.40131	-2.25832	0.280535	54970	15421	36239	391247443	9964345
ELF5	M5379_1.02	Ets	-2.30827	-2.27456	-2.11784	0.302929	75965	23012	48624	391247443	9964345
ELK1	M5380_1.02	Ets	-2.80401	-2.68818	-2.63583	0.113551	23047	2617	15611	391247443	9964345
ELK1	M5381_1.02	Ets	-3.15962	-3.06143	-3.01808	0.094999	9558	908	6893	391247443	9964345
ELK1	M5382_1.02	Ets	-5.19911	-5.20606	-5.13513	0.150685	73	11	63	391247443	9964345
ELK1	M5383_1.02	Ets	-3.27953	-3.15063	-3.11061	0.0880373	7724	680	5231	391247443	9964345
ELK3	M5384_1.02	Ets	-2.79695	-2.68648	-2.63531	0.111159	23075	2565	15867	391247443	9964345
ELK4	M5385_1.02	Ets	-2.75617	-2.65945	-2.58358	0.160306	25994	4167	17424	391247443	9964345
EMX1	M5386_1.02	Homeodomain	-2.52082	-2.51181	-2.28776	0.403021	51367	20702	29880	391247443	9964345
EMX1	M5387_1.02	Homeodomain	-3.34516	-3.38917	-3.20943	0.338914	6152	2085	4498	391247443	9964345
EMX2	M5388_1.02	Homeodomain	-2.73398	-2.72749	-2.49895	0.409169	31586	12924	18327	391247443	9964345
EMX2	M5389_1.02	Homeodomain	-3.08237	-3.11331	-2.91988	0.359426	11983	4307	8233	391247443	9964345
EN1	M5390_1.02	Homeodomain	-2.58476	-2.5675	-2.32587	0.426719	47052	20078	25801	391247443	9964345
EN1	M5391_1.02	Homeodomain	-3.52243	-3.49154	-3.33128	0.308586	4647	1434	2991	391247443	9964345
EN1	M5392_1.02	Homeodomain	-2.44479	-2.43279	-2.25153	0.341214	55836	19052	35581	391247443	9964345
EN1	M5393_1.02	Homeodomain	-2.81089	-2.81404	-2.60449	0.382771	24772	9482	15363	391247443	9964345
EN2	M5394_1.02	Homeodomain	-2.55746	-2.56339	-2.25107	0.512827	55896	28665	27450	391247443	9964345
EN2	M5395_1.02	Homeodomain	-2.44902	-2.41658	-2.23272	0.34515	58308	20125	35227	391247443	9964345
EOMES	M5396_1.02	T-box	-2.798	-2.88191	-2.67592	0.377683	21015	7937	15832	391247443	9964345
EOMES	M5397_1.02	T-box	-4.21094	-4.23502	-3.9907	0.430255	1018	438	613	391247443	9964345
ERF	M5398_1.02	Ets	-2.85864	-2.79232	-2.69662	0.197784	20037	3963	13770	391247443	9964345
ERG	M5399_1.02	Ets	-2.61719	-2.55875	-2.46742	0.189666	33965	6442	23976	391247443	9964345
ERG	M5400_1.02	Ets	-4.16145	-4.10192	-4.02394	0.164369	943	155	687	391247443	9964345
ERG	M5401_1.02	Ets	-2.74101	-2.66051	-2.57768	0.173631	26349	4575	18042	391247443	9964345
ERG	M5402_1.02	Ets	-4.43613	-4.34814	-4.29344	0.118343	507	60	365	391247443	9964345
ESR1	M5403_1.02	Nuclear receptor	-4.50149	-4.42674	-4.23652	0.354671	578	205	314	391247443	9964345
ESRRA	M5404_1.02	Nuclear receptor	-2.9053	-2.80302	-2.61224	0.355511	24334	8651	12362	391247443	9964345
ESRRA	M5405_1.02	Nuclear receptor	-4.35201	-4.25259	-4.10469	0.288633	783	226	443	391247443	9964345
ESRRA	M5406_1.02	Nuclear receptor	-4.31627	-4.25259	-4.07262	0.339265	843	286	481	391247443	9964345
ESRRA	M5407_1.02	Nuclear receptor	-2.72686	-2.64855	-2.45901	0.353663	34629	12247	18624	391247443	9964345
ESRRA	M5408_1.02	Nuclear receptor	-4.11077	-4.00063	-3.82966	0.325424	1475	480	772	391247443	9964345
ESRRA	M5409_1.02	Nuclear receptor	-3.97346	-3.89056	-3.68627	0.375244	2052	770	1059	391247443	9964345
ESRRB	M5410_1.02	Nuclear receptor	-3.31013	-3.15646	-2.99967	0.303049	9972	3022	4874	391247443	9964345
ESRRG	M5411_1.02	Nuclear receptor	-4.31717	-4.22393	-4.03278	0.356061	924	329	480	391247443	9964345
ESRRG	M5412_1.02	Nuclear receptor	-4.42439	-4.36802	-4.23727	0.259965	577	150	375	391247443	9964345
ESRRG	M5413_1.02	Nuclear receptor	-2.78175	-2.70882	-2.56089	0.288667	27388	7906	16425	391247443	9964345
ESX1	M5414_1.02	Homeodomain	-2.52858	-2.52084	-2.23636	0.480578	57822	27788	29332	391247443	9964345
ESX1	M5415_1.02	Homeodomain	-2.54093	-2.53883	-2.25904	0.474936	54879	26064	28518	391247443	9964345
ETS1	M5416_1.02	Ets	-2.6556	-2.58717	-2.48884	0.202598	32330	6550	21950	391247443	9964345
ETS1	M5417_1.02	Ets	-4.48388	-4.43497	-4.30297	0.262097	496	130	327	391247443	9964345
ETS1	M5418_1.02	Ets	-2.61791	-2.54049	-2.44116	0.204451	36082	7377	23931	391247443	9964345
ETS1	M5419_1.02	Ets	-5.16593	-5.00281	-4.92657	0.161017	118	19	68	391247443	9964345
ETV1	M5420_1.02	Ets	-2.643	-2.53808	-2.47397	0.137225	33456	4591	22594	391247443	9964345
ETV2	M5421_1.02	Ets	-3.02338	-2.98976	-2.894	0.197893	12719	2517	9430	391247443	9964345
ETV3	M5422_1.02	Ets	-2.737	-2.70049	-2.64185	0.126309	22730	2871	18216	391247443	9964345
ETV4	M5423_1.02	Ets	-2.55494	-2.46545	-2.40017	0.139561	39653	5534	27655	391247443	9964345
ETV5	M5424_1.02	Ets	-2.5102	-2.39156	-2.32483	0.142436	47165	6718	30633	391247443	9964345
ETV6	M5425_1.02	Ets	-4.00582	-3.86109	-3.75146	0.223103	1766	394	983	391247443	9964345
ETV6	M5426_1.02	Ets	-2.61181	-2.54573	-2.43339	0.227915	36733	8372	24268	391247443	9964345
EVX1	M5427_1.02	Homeodomain	-2.41694	-2.4384	-2.19753	0.425716	63230	26918	37909	391247443	9964345
EVX2	M5428_1.02	Homeodomain	-2.41222	-2.4295	-2.18812	0.426387	64615	27551	38318	391247443	9964345
FEV	M5429_1.02	Ets	-2.68704	-2.60698	-2.53653	0.149751	28968	4338	20424	391247443	9964345
FIGLA	M5430_1.02	bHLH	-2.15601	-2.22672	-2.0782	0.28964	83224	24105	68991	391247443	9964345
FLI1	M5431_1.02	Ets	-2.6444	-2.55666	-2.46854	0.183635	33877	6221	22520	391247443	9964345
FLI1	M5432_1.02	Ets	-4.11531	-4.04421	-3.97192	0.15334	1063	163	764	391247443	9964345
FLI1	M5433_1.02	Ets	-2.88492	-2.80352	-2.72448	0.166401	18792	3127	12963	391247443	9964345
FLI1	M5434_1.02	Ets	-4.61283	-4.59362	-4.54974	0.0960854	281	27	243	391247443	9964345
FOXB1	M5435_1.02	Forkhead	-3.38227	-3.43568	-3.27083	0.315858	5341	1687	4130	391247443	9964345
FOXB1	M5436_1.02	Forkhead	-3.81053	-3.77965	-3.5875	0.357531	2576	921	1541	391247443	9964345
FOXB1	M5437_1.02	Forkhead	-2.48833	-2.50317	-2.34253	0.30918	45281	14000	32221	391247443	9964345
FOXB1	M5438_1.02	Forkhead	-2.37831	-2.46069	-2.3232	0.271366	47342	12847	41502	391247443	9964345
FOXC1	M5439_1.02	Forkhead	-2.67968	-2.68803	-2.42823	0.450204	37172	16735	20756	391247443	9964345
FOXC1	M5440_1.02	Forkhead	-3.16303	-3.16244	-2.94464	0.394381	11319	4464	6838	391247443	9964345
FOXC1	M5441_1.02	Forkhead	-2.33183	-2.37525	-2.178	0.36504	66138	24143	46103	391247443	9964345
FOXC2	M5442_1.02	Forkhead	-2.97905	-2.98355	-2.77015	0.388212	16916	6567	10439	391247443	9964345
FOXC2	M5443_1.02	Forkhead	-2.56525	-2.59123	-2.39556	0.362711	40076	14536	27005	391247443	9964345
FOXC2	M5444_1.02	Forkhead	-2.32692	-2.3599	-2.13232	0.407864	73473	29967	46592	391247443	9964345
FOXD2	M5445_1.02	Forkhead	-2.6894	-2.71237	-2.43436	0.472784	36651	17328	20298	391247443	9964345
FOXD2	M5446_1.02	Forkhead	-2.02671	-2.12242	-1.99258	0.258423	101361	26194	92746	391247443	9964345
FOXD3	M5447_1.02	Forkhead	-2.77302	-2.78915	-2.52225	0.459113	29936	13744	16754	391247443	9964345
FOXD3	M5448_1.02	Forkhead	-2.00635	-2.10288	-1.94209	0.309423	113857	35230	97076	391247443	9964345
FOXG1	M5449_1.02	Forkhead	-4.95312	-4.97314	-4.86811	0.214815	135	29	111	391247443	9964345
FOXG1	M5450_1.02	Forkhead	-3.6722	-3.69633	-3.578	0.238511	2633	628	2119	391247443	9964345
FOXI1	M5451_1.02	Forkhead	-2.44459	-2.52111	-2.4357	0.178526	36538	6523	35667	391247443	9964345
FOXI1	M5452_1.02	Forkhead	-4.73599	-4.78626	-4.67211	0.231132	212	49	183	391247443	9964345
FOXJ2	M5453_1.02	Forkhead	-3.33507	-3.37821	-3.25872	0.240532	5492	1321	4604	391247443	9964345
FOXJ2	M5454_1.02	Forkhead	-2.10768	-2.18766	-2.02485	0.312622	94101	29418	77027	391247443	9964345
FOXJ2	M5455_1.02	Forkhead	-2.93876	-2.96074	-2.82074	0.275571	15056	4149	11456	391247443	9964345
FOXJ3	M5456_1.02	Forkhead	-1.94125	-1.98893	-1.78553	0.37397	163275	61060	112208	391247443	9964345
FOXJ3	M5457_1.02	Forkhead	-3.64269	-3.68521	-3.57932	0.216381	2625	568	2268	391247443	9964345
FOXJ3	M5458_1.02	Forkhead	-3.18686	-3.20971	-3.09147	0.238355	8072	1924	6475	391247443	9964345
FOXK1	M5459_1.02	Forkhead	-3.739	-3.72568	-3.68521	0.0889645	2057	183	1817	391247443	9964345
FOXL1	M5460_1.02	Forkhead	-2.22655	-2.29717	-2.16217	0.267185	68593	18327	58735	391247443	9964345
FOXL1	M5461_1.02	Forkhead	-2.63346	-2.66273	-2.40489	0.447725	39225	17562	23082	391247443	9964345
FOXO1	M5462_1.02	Forkhead	-2.1477	-2.22464	-2.10169	0.246566	78843	19440	70356	391247443	9964345
FOXO1	M5463_1.02	Forkhead	-4.13688	-4.24794	-4.12688	0.24328	744	181	727	391247443	9964345
FOXO1	M5464_1.02	Forkhead	-3.01034	-2.97041	-2.84317	0.253952	14298	3631	9716	391247443	9964345
FOXO3	M5465_1.02	Forkhead	-4.7836	-4.88786	-4.82236	0.14	150	21	164	391247443	9964345
FOXO3	M5466_1.02	Forkhead	-2.48788	-2.56037	-2.4871	0.155237	32460	5039	32296	391247443	9964345
FOXO3	M5467_1.02	Forkhead	-2.875	-2.83532	-2.73149	0.212644	18491	3932	13263	391247443	9964345
FOXO4	M5468_1.02	Forkhead	-4.18617	-4.25809	-4.14964	0.220963	706	156	649	391247443	9964345
FOXO4	M5469_1.02	Forkhead	-2.16011	-2.24922	-2.13295	0.234888	73367	17233	68411	391247443	9964345
FOXO4	M5470_1.02	Forkhead	-2.86279	-2.84142	-2.71291	0.256127	19299	4943	13640	391247443	9964345
FOXO6	M5471_1.02	Forkhead	-3.92175	-4.01168	-3.88317	0.256135	1304	334	1193	391247443	9964345
FOXO6	M5472_1.02	Forkhead	-2.44459	-2.52111	-2.4357	0.178526	36538	6523	35667	391247443	9964345
FOXO6	M5473_1.02	Forkhead	-3.72929	-3.69396	-3.57684	0.236364	2640	624	1858	391247443	9964345
FOXP3	M5474_1.02	Forkhead	-1.924	-2.03113	-1.87362	0.304196	133299	40549	117111	391247443	9964345
GABPA	M5475_1.02	Ets	-2.98825	-2.87041	-2.81939	0.110839	15103	1674	10222	391247443	9964345
GATA3	M5476_1.02	GATA	-2.05081	-2.09981	-1.93525	0.315388	115664	36479	87613	391247443	9964345
GATA3	M5477_1.02	GATA	-2.06126	-2.10697	-1.94449	0.312105	113228	35339	85551	391247443	9964345
GATA4	M5478_1.02	GATA	-2.07099	-2.10855	-1.95142	0.303595	111438	33832	83670	391247443	9964345
GATA5	M5479_1.02	GATA	-2.04882	-2.09316	-1.95119	0.278838	111495	31089	88052	391247443	9964345
GBX1	M5480_1.02	Homeodomain	-2.75291	-2.73015	-2.50629	0.402776	31057	12509	17546	391247443	9964345
GBX2	M5481_1.02	Homeodomain	-2.60427	-2.60751	-2.32356	0.479948	47303	22703	24667	391247443	9964345
GBX2	M5482_1.02	Homeodomain	-3.406	-3.35618	-3.20809	0.288932	6171	1783	3910	391247443	9964345
GBX2	M5483_1.02	Homeodomain	-2.53669	-2.5355	-2.25119	0.480369	55880	26843	28795	391247443	9964345
GCM1	M5484_1.02	GCM	-2.82553	-2.82742	-2.74577	0.171408	17893	3067	14864	391247443	9964345
GCM1	M5485_1.02	GCM	-3.67216	-3.65327	-3.43485	0.395247	3661	1447	2119	391247443	9964345
GCM1	M5486_1.02	GCM	-2.95282	-2.9412	-2.84754	0.193995	14155	2746	11092	391247443	9964345
GCM2	M5487_1.02	GCM	-2.6331	-2.58841	-2.49148	0.200037	32134	6428	23118	391247443	9964345
GLI2	M5488_1.02	C2H2 ZF	-2.88144	-2.82369	-2.63949	0.345673	22854	7900	13062	391247443	9964345
GLI2	M5489_1.02	C2H2 ZF	-3.18699	-3.12495	-3.01545	0.222858	9616	2143	6472	391247443	9964345
GLIS1	M5490_1.02	C2H2 ZF	-5.35499	-5.14719	-5.07417	0.154762	84	13	44	391247443	9964345
GLIS2	M5491_1.02	C2H2 ZF	-3.71586	-3.46786	-3.36206	0.216216	4329	936	1916	391247443	9964345
GLIS3	M5492_1.02	C2H2 ZF	-4.2479	-4.10413	-4.02394	0.168611	943	159	563	391247443	9964345
GMEB2	M5493_1.02	SAND	-2.24451	-2.27551	-2.23418	0.090773	58112	5275	56415	391247443	9964345
GMEB2	M5494_1.02	SAND	-4.43972	-4.38779	-4.35009	0.0831461	445	37	362	391247443	9964345
GMEB2	M5495_1.02	SAND	-4.27496	-4.22466	-4.17628	0.105422	664	70	529	391247443	9964345
GMEB2	M5496_1.02	SAND	-2.63123	-2.68441	-2.66291	0.0483052	21654	1046	23242	391247443	9964345
GRHL1	M5497_1.02	Grainyhead	-3.95538	-3.83588	-3.6407	0.362001	2279	825	1104	391247443	9964345
GRHL1	M5498_1.02	Grainyhead	-3.0553	-3.10286	-2.99143	0.226311	10163	2300	8764	391247443	9964345
GRHL1	M5499_1.02	Grainyhead	-3.26249	-3.32691	-3.18327	0.281604	6534	1840	5441	391247443	9964345
GSC	M5500_1.02	Homeodomain	-2.65171	-2.6404	-2.43999	0.369634	36179	13373	22139	391247443	9964345
GSC2	M5501_1.02	Homeodomain	-2.62001	-2.53656	-2.33924	0.365143	45626	16660	23793	391247443	9964345
GSX1	M5502_1.02	Homeodomain	-2.31337	-2.32331	-2.08629	0.4206	81688	34358	48029	391247443	9964345
GSX2	M5503_1.02	Homeodomain	-2.27609	-2.28967	-2.05037	0.423635	88732	37590	52297	391247443	9964345
HES5	M5504_1.02	bHLH	-3.9805	-3.7927	-3.71833	0.157398	1906	300	1042	391247443	9964345
HES5	M5505_1.02	bHLH	-4.22169	-3.97192	-3.90154	0.1496	1250	187	598	391247443	9964345
HES7	M5506_1.02	bHLH	-4.08246	-3.89842	-3.81489	0.174967	1526	267	824	391247443	9964345
HESX1	M5507_1.02	Homeodomain	-2.62515	-2.61659	-2.36442	0.440473	43056	18965	23519	391247443	9964345
HESX1	M5508_1.02	Homeodomain	-4.03083	-3.97314	-3.81347	0.307642	1531	471	928	391247443	9964345
HEY1	M5509_1.02	bHLH	-2.83587	-2.62977	-2.55365	0.160766	27848	4477	14500	391247443	9964345
HEY2	M5510_1.02	bHLH	-2.80777	-2.59033	-2.51495	0.159342	30444	4851	15465	391247443	9964345
HEY2	M5511_1.02	bHLH	-2.81233	-2.61985	-2.54828	0.151942	28195	4284	15307	391247443	9964345
HIC2	M5512_1.02	C2H2 ZF	-2.03387	-1.98223	-1.78412	0.366293	163806	60001	90653	391247443	9964345
HINFP	M5513_1.02	C2H2 ZF	-3.48721	-3.24212	-3.17917	0.13493	6596	890	3243	391247443	9964345
HINFP	M5514_1.02	C2H2 ZF	-6.69742	-6.69742	-6.52133	0.333333	3	1	2	391247443	9964345
HINFP	M5515_1.02	C2H2 ZF	-6.69742	-6.2203	-6.15335	0.142857	7	1	2	391247443	9964345
HLF	M5516_1.02	bZIP	-2.99638	-3.02889	-2.68433	0.547691	20612	11289	10027	391247443	9964345
HMBOX1	M5517_1.02	Homeodomain	-2.55831	-2.64542	-2.47461	0.325171	33407	10863	27459	391247443	9964345
HMX1	M5518_1.02	Homeodomain	-2.49305	-2.51926	-2.32847	0.355519	46771	16628	31868	391247443	9964345
HMX2	M5519_1.02	Homeodomain	-2.36255	-2.39641	-2.21622	0.339596	60566	20568	42978	391247443	9964345
HMX3	M5520_1.02	Homeodomain	-2.40309	-2.41735	-2.20719	0.383641	61839	23724	39143	391247443	9964345
HNF1A	M5521_1.02	Homeodomain	-3.51561	-3.47993	-3.24448	0.418502	5675	2375	3038	391247443	9964345
HNF1B	M5522_1.02	Homeodomain	-3.52257	-3.47731	-3.31324	0.314616	4844	1524	2990	391247443	9964345
HNF1B	M5523_1.02	Homeodomain	-3.60222	-3.56372	-3.33409	0.410656	4617	1896	2489	391247443	9964345
HNF4A	M5524_1.02	Nuclear receptor	-4.02524	-3.90819	-3.74294	0.316491	1801	570	940	391247443	9964345
HNF4A	M5525_1.02	Nuclear receptor	-3.9988	-3.89499	-3.70091	0.360383	1984	715	999	391247443	9964345
HNF4A	M5526_1.02	Nuclear receptor	-4.20181	-4.03561	-3.8338	0.371663	1461	543	626	391247443	9964345
HNF4A	M5527_1.02	Nuclear receptor	-4.17687	-3.9752	-3.84831	0.253362	1413	358	663	391247443	9964345
HNF4A	M5528_1.02	Nuclear receptor	-4.22607	-4.06093	-3.85077	0.38363	1405	539	592	391247443	9964345
HNF4A	M5529_1.02	Nuclear receptor	-4.0211	-3.8926	-3.72824	0.315083	1863	587	949	391247443	9964345
HOMEZ	M5530_1.02	Homeodomain	-3.00635	-3.01622	-2.9639	0.113502	10828	1229	9809	391247443	9964345
HOXA9	M5531_1.02	Homeodomain	-2.83582	-2.84345	-2.58121	0.453283	26136	11847	14504	391247443	9964345
HOXA9	M5532_1.02	Homeodomain	-2.37832	-2.39153	-2.15913	0.414405	69075	28625	41410	391247443	9964345
HOXA1	M5533_1.02	Homeodomain	-2.53029	-2.53821	-2.27482	0.454734	52921	24065	29231	391247443	9964345
HOXA13	M5534_1.02	Homeodomain	-2.36507	-2.35479	-2.2034	0.29432	62381	18360	42722	391247443	9964345
HOXA13	M5535_1.02	Homeodomain	-3.03773	-3.01736	-2.84018	0.335	14397	4823	9122	391247443	9964345
HOXA13	M5536_1.02	Homeodomain	-2.46676	-2.45022	-2.28672	0.313725	51491	16154	33841	391247443	9964345
HOXA13	M5537_1.02	Homeodomain	-3.05743	-2.99749	-2.8617	0.268521	13701	3679	8718	391247443	9964345
HOXA2	M5538_1.02	Homeodomain	-2.38887	-2.39293	-2.16836	0.403744	67622	27302	40422	391247443	9964345
HOXB13	M5539_1.02	Homeodomain	-2.60475	-2.58887	-2.45834	0.259587	34682	9003	24671	391247443	9964345
HOXB13	M5540_1.02	Homeodomain	-3.10049	-3.07645	-2.89974	0.334289	12552	4196	7896	391247443	9964345
HOXB2	M5541_1.02	Homeodomain	-2.33844	-2.3574	-2.09366	0.455176	80314	36557	45341	391247443	9964345
HOXB3	M5542_1.02	Homeodomain	-2.28045	-2.28837	-2.02721	0.451919	93592	42296	51749	391247443	9964345
HOXB5	M5543_1.02	Homeodomain	-2.28684	-2.31933	-2.03117	0.484964	92743	44977	50997	391247443	9964345
HOXC10	M5544_1.02	Homeodomain	-2.14607	-2.17294	-1.9854	0.350684	103050	36138	70448	391247443	9964345
HOXC10	M5545_1.02	Homeodomain	-2.27002	-2.29339	-2.09065	0.373017	80873	30167	53075	391247443	9964345
HOXC10	M5546_1.02	Homeodomain	-2.65109	-2.66901	-2.46473	0.375234	34176	12824	22175	391247443	9964345
HOXC11	M5547_1.02	Homeodomain	-2.71689	-2.73382	-2.53249	0.370977	29239	10847	19067	391247443	9964345
HOXC11	M5548_1.02	Homeodomain	-2.2589	-2.28713	-2.06198	0.404551	86392	34950	54421	391247443	9964345
HOXC11	M5549_1.02	Homeodomain	-3.03391	-3.02829	-2.85257	0.332762	13992	4656	9203	391247443	9964345
HOXC11	M5550_1.02	Homeodomain	-2.35188	-2.37404	-2.16701	0.379172	67832	25720	44015	391247443	9964345
HOXC12	M5551_1.02	Homeodomain	-2.3629	-2.39338	-2.25025	0.280763	56001	15723	42964	391247443	9964345
HOXC12	M5552_1.02	Homeodomain	-3.26629	-3.2551	-3.12752	0.254543	7429	1891	5393	391247443	9964345
HOXC13	M5553_1.02	Homeodomain	-2.55219	-2.5365	-2.38509	0.294344	41054	12084	27827	391247443	9964345
HOXC13	M5554_1.02	Homeodomain	-3.19958	-3.17205	-3.00976	0.311814	9743	3038	6287	391247443	9964345
HOXD11	M5555_1.02	Homeodomain	-2.77132	-2.79184	-2.63068	0.310008	23322	7230	16831	391247443	9964345
HOXD11	M5556_1.02	Homeodomain	-2.16505	-2.20644	-2.00616	0.369446	98239	36294	67468	391247443	9964345
HOXD12	M5557_1.02	Homeodomain	-2.37739	-2.40145	-2.27104	0.259385	53384	13847	41565	391247443	9964345
HOXD12	M5558_1.02	Homeodomain	-3.28767	-3.26581	-3.12892	0.270358	7405	2002	5134	391247443	9964345
HOXD12	M5559_1.02	Homeodomain	-2.90467	-2.92141	-2.74552	0.333017	17903	5962	12388	391247443	9964345
HOXD12	M5560_1.02	Homeodomain	-2.24541	-2.29178	-2.13671	0.300272	72734	21840	56215	391247443	9964345
HOXD13	M5561_1.02	Homeodomain	-2.53274	-2.52019	-2.36546	0.299723	42953	12874	29096	391247443	9964345
HOXD13	M5562_1.02	Homeodomain	-3.22463	-3.19966	-3.03788	0.310994	9132	2840	5935	391247443	9964345
HOXD8	M5563_1.02	Homeodomain	-2.10459	-2.15289	-1.95534	0.365479	110436	40362	77450	391247443	9964345
HSF1	M5564_1.02	HSF	-3.09391	-3.08247	-2.87476	0.380143	13295	5054	8016	391247443	9964345
HSF1	M5565_1.02	HSF	-3.77587	-3.72222	-3.54178	0.339972	2862	973	1669	391247443	9964345
HSF2	M5566_1.02	HSF	-3.459	-3.43842	-3.24105	0.36521	5720	2089	3461	391247443	9964345
HSF4	M5567_1.02	HSF	-3.15833	-3.13459	-2.92845	0.377905	11749	4440	6912	391247443	9964345
HSFY2	M5568_1.02	HSF	-3.30512	-3.25525	-3.15947	0.197914	6902	1366	4932	391247443	9964345
HSFY1	M5568_1.02	HSF	-3.30512	-3.25525	-3.15947	0.197914	6902	1366	4932	391247443	9964345
HSFY2	M5569_1.02	HSF	-2.83841	-2.7857	-2.70367	0.172111	19714	3393	14427	391247443	9964345
HSFY2	M5570_1.02	HSF	-3.82604	-3.76902	-3.65959	0.222731	2182	486	1487	391247443	9964345
IRF3	M5572_1.02	IRF	-4.37208	-4.38885	-4.14719	0.426761	710	303	423	391247443	9964345
IRF4	M5573_1.02	IRF	-4.69309	-4.68882	-4.58852	0.206226	257	53	202	391247443	9964345
IRF5	M5574_1.02	IRF	-3.5511	-3.51344	-3.35421	0.306942	4408	1353	2800	391247443	9964345
IRF5	M5575_1.02	IRF	-3.12415	-3.10669	-3.03528	0.151627	9187	1393	7480	391247443	9964345
IRF7	M5576_1.02	IRF	-3.41682	-3.447	-3.24871	0.366548	5620	2060	3814	391247443	9964345
IRF7	M5577_1.02	IRF	-3.92136	-3.86395	-3.70752	0.302456	1954	591	1194	391247443	9964345
IRF8	M5578_1.02	IRF	-3.74669	-3.73552	-3.55581	0.338867	2771	939	1785	391247443	9964345
IRF8	M5579_1.02	IRF	-4.51129	-4.46825	-4.33853	0.258206	457	118	307	391247443	9964345
IRF9	M5580_1.02	IRF	-4.60049	-4.57684	-4.45687	0.241379	348	84	250	391247443	9964345
IRX2	M5581_1.02	Homeodomain	-2.54287	-2.63203	-2.4635	0.321623	34273	11023	28450	391247443	9964345
IRX5	M5582_1.02	Homeodomain	-2.40077	-2.47782	-2.29826	0.338632	50140	16979	39399	391247443	9964345
ISL2	M5583_1.02	Homeodomain	-2.10056	-2.11726	-2.00166	0.23371	99264	23199	78260	391247443	9964345
ISX	M5584_1.02	Homeodomain	-3.54879	-3.56821	-3.38556	0.343331	4101	1408	2815	391247443	9964345
ISX	M5585_1.02	Homeodomain	-2.52727	-2.53471	-2.33897	0.362816	45654	16564	29457	391247443	9964345
ISX	M5586_1.02	Homeodomain	-2.56338	-2.56952	-2.34815	0.399338	44699	17850	27109	391247443	9964345
JDP2	M5587_1.02	bZIP	-3.07465	-2.93628	-2.81944	0.235878	15101	3562	8378	391247443	9964345
JDP2	M5588_1.02	bZIP	-3.86449	-3.78893	-3.65268	0.269283	2217	597	1361	391247443	9964345
JDP2	M5589_1.02	bZIP	-3.01179	-2.85372	-2.74589	0.219868	17888	3933	9680	391247443	9964345
JDP2	M5590_1.02	bZIP	-3.74814	-3.67232	-3.50807	0.314905	3093	974	1779	391247443	9964345
KLF13	M5591_1.02	C2H2 ZF	-4.31988	-4.06801	-3.95745	0.22475	1099	247	477	391247443	9964345
KLF14	M5592_1.02	C2H2 ZF	-3.44743	-3.11615	-3.01361	0.210314	9657	2031	3553	391247443	9964345
KLF16	M5593_1.02	C2H2 ZF	-2.73249	-2.2981	-2.18176	0.234996	65567	15408	18327	391247443	9964345
LBX2	M5594_1.02	Homeodomain	-2.73198	-2.77164	-2.58262	0.352885	26051	9193	18422	391247443	9964345
LBX2	M5595_1.02	Homeodomain	-2.61418	-2.59833	-2.32953	0.461474	46657	21531	24112	391247443	9964345
LEF1	M5596_1.02	Sox	-3.42778	-3.42837	-3.24794	0.339964	5630	1914	3719	391247443	9964345
LHX2	M5597_1.02	Homeodomain	-2.71571	-2.68841	-2.48175	0.378644	32862	12443	19112	391247443	9964345
LHX2	M5598_1.02	Homeodomain	-3.71636	-3.67644	-3.48523	0.356135	3260	1161	1914	391247443	9964345
LHX6	M5599_1.02	Homeodomain	-2.90377	-2.95454	-2.71427	0.424918	19239	8175	12412	391247443	9964345
LHX6	M5600_1.02	Homeodomain	-4.42208	-4.34524	-4.14172	0.374131	719	269	377	391247443	9964345
LHX6	M5601_1.02	Homeodomain	-3.79127	-3.84372	-3.73151	0.227691	1849	421	1611	391247443	9964345
LHX9	M5602_1.02	Homeodomain	-2.27656	-2.27441	-2.1015	0.328435	78877	25906	52292	391247443	9964345
LHX9	M5603_1.02	Homeodomain	-3.46079	-3.45289	-3.30808	0.283558	4902	1390	3447	391247443	9964345
LMX1A	M5604_1.02	Homeodomain	-2.4645	-2.50296	-2.3587	0.28263	43626	12330	34044	391247443	9964345
LMX1B	M5605_1.02	Homeodomain	-2.1658	-2.18852	-2.00367	0.346642	98805	34250	67348	391247443	9964345
LMX1B	M5606_1.02	Homeodomain	-2.2005	-2.22528	-2.08462	0.276673	82003	22688	62282	391247443	9964345
MAFF	M5607_1.02	bZIP	-3.84577	-3.8592	-3.69894	0.30858	1993	615	1421	391247443	9964345
MAFG	M5608_1.02	bZIP	-3.98302	-4.0295	-3.79842	0.412618	1585	654	1036	391247443	9964345
MAFK	M5609_1.02	bZIP	-2.49649	-2.57988	-2.37332	0.378503	42182	15966	31631	391247443	9964345
MAFK	M5610_1.02	bZIP	-3.75355	-3.79162	-3.5436	0.435088	2850	1240	1757	391247443	9964345
MAFK	M5611_1.02	bZIP	-2.5238	-2.59936	-2.41412	0.34724	38400	13334	29715	391247443	9964345
MAFK	M5612_1.02	bZIP	-3.2993	-3.3103	-3.09045	0.397231	8091	3214	4998	391247443	9964345
MAX	M5613_1.02	bHLH	-4.30644	-4.21741	-4.01168	0.37732	970	366	492	391247443	9964345
MAX	M5614_1.02	bHLH	-2.67081	-2.51791	-2.43629	0.171339	36489	6252	21186	391247443	9964345
MEF2A	M5615_1.02	MADS box	-3.29199	-3.11536	-3.00918	0.216892	9756	2116	5082	391247443	9964345
BORCS8-MEF2B	M5616_1.02	MADS box	-3.36785	-3.14695	-3.06173	0.178158	8644	1540	4268	391247443	9964345
MEF2B	M5616_1.02	MADS box	-3.36785	-3.14695	-3.06173	0.178158	8644	1540	4268	391247443	9964345
MEF2D	M5617_1.02	MADS box	-3.61888	-3.31012	-3.22517	0.17765	5933	1054	2395	391247443	9964345
MEIS1	M5618_1.02	Homeodomain	-1.84918	-2.01682	-1.79195	0.404147	160877	65018	138739	391247443	9964345
MEIS2	M5619_1.02	Homeodomain	-4.41072	-4.53755	-4.41981	0.237467	379	90	387	391247443	9964345
MEIS2	M5620_1.02	Homeodomain	-2.24245	-2.36039	-2.22718	0.264152	59057	15600	56678	391247443	9964345
MEIS3	M5621_1.02	Homeodomain	-2.07073	-2.18675	-2.00027	0.349093	99581	34763	83821	391247443	9964345
MEIS3	M5622_1.02	Homeodomain	-2.96566	-3.06643	-2.94296	0.24747	11363	2812	10772	391247443	9964345
MEOX1	M5623_1.02	Homeodomain	-2.63731	-2.63835	-2.43391	0.375453	36689	13775	22884	391247443	9964345
MEOX2	M5624_1.02	Homeodomain	-2.33572	-2.37423	-2.15438	0.397236	69835	27741	45675	391247443	9964345
MEOX2	M5625_1.02	Homeodomain	-3.84913	-3.86779	-3.63559	0.414137	2306	955	1410	391247443	9964345
MEOX2	M5626_1.02	Homeodomain	-3.5586	-3.54835	-3.34669	0.37146	4485	1666	2752	391247443	9964345
MESP1	M5627_1.02	bHLH	-1.89323	-1.92403	-1.75354	0.324677	175756	57064	125166	391247443	9964345
MESP2	M5627_1.02	bHLH	-1.89323	-1.92403	-1.75354	0.324677	175756	57064	125166	391247443	9964345
MGA	M5628_1.02	bHLH	-2.32629	-2.30385	-2.19058	0.229576	64249	14750	46704	391247443	9964345
MGA	M5629_1.02	bHLH	-4.7836	-4.84009	-4.664	0.333333	216	72	164	391247443	9964345
MGA	M5630_1.02	bHLH	-4.16782	-4.23129	-4.05993	0.326037	868	283	677	391247443	9964345
MIXL1	M5631_1.02	Homeodomain	-2.56296	-2.55872	-2.28111	0.472297	52160	24635	27115	391247443	9964345
MLX	M5632_1.02	bHLH	-3.15536	-3.06324	-3.01745	0.100084	9572	958	6961	391247443	9964345
MLXIPL	M5633_1.02	bHLH	-2.85185	-2.74698	-2.68206	0.138851	20720	2877	13986	391247443	9964345
MNT	M5634_1.02	bHLH	-2.67354	-2.52006	-2.4418	0.164895	36029	5941	21054	391247443	9964345
MNX1	M5635_1.02	Homeodomain	-2.32037	-2.33753	-2.10732	0.411431	77826	32020	47280	391247443	9964345
MSC	M5636_1.02	bHLH	-2.75754	-2.84512	-2.74204	0.211282	18047	3813	17383	391247443	9964345
MSX1	M5637_1.02	Homeodomain	-3.71544	-3.65073	-3.4442	0.378454	3583	1356	1918	391247443	9964345
MSX1	M5638_1.02	Homeodomain	-2.56338	-2.56952	-2.34815	0.399338	44699	17850	27109	391247443	9964345
MSX1	M5639_1.02	Homeodomain	-2.49461	-2.49573	-2.31022	0.34765	48779	16958	31747	391247443	9964345
MSX2	M5640_1.02	Homeodomain	-3.96133	-3.87394	-3.69396	0.339286	2016	684	1089	391247443	9964345
MSX2	M5641_1.02	Homeodomain	-2.56261	-2.56786	-2.362	0.377494	43296	16344	27161	391247443	9964345
MTF1	M5642_1.02	C2H2 ZF	-4.06999	-3.93324	-3.86876	0.137982	1348	186	848	391247443	9964345
MYBL1	M5643_1.02	Myb/SANT	-3.19776	-3.26373	-3.13465	0.257115	7308	1879	6315	391247443	9964345
MYBL1	M5644_1.02	Myb/SANT	-3.80247	-3.87167	-3.75491	0.235731	1752	413	1570	391247443	9964345
MYBL1	M5645_1.02	Myb/SANT	-2.91914	-2.94853	-2.88675	0.132607	12933	1715	11988	391247443	9964345
MYBL1	M5646_1.02	Myb/SANT	-3.96497	-4.01663	-3.90749	0.222222	1233	274	1080	391247443	9964345
MYBL2	M5647_1.02	Myb/SANT	-3.96017	-4.03184	-3.92144	0.224456	1194	268	1092	391247443	9964345
MYBL2	M5648_1.02	Myb/SANT	-4.68247	-4.68039	-4.5752	0.215094	265	57	207	391247443	9964345
MYBL2	M5649_1.02	Myb/SANT	-2.95261	-2.98561	-2.92436	0.131535	11860	1560	11100	391247443	9964345
MYBL2	M5650_1.02	Myb/SANT	-4.24255	-4.30825	-4.19227	0.234375	640	150	570	391247443	9964345
MYF6	M5651_1.02	bHLH	-2.89692	-3.0094	-2.87741	0.262071	13214	3463	12617	391247443	9964345
NEUROD2	M5652_1.02	bHLH	-2.50788	-2.5661	-2.40328	0.312649	39370	12309	30821	391247443	9964345
NEUROG3	M5653_1.02	bHLH	-2.60727	-2.63699	-2.52406	0.228968	29812	6826	24540	391247443	9964345
NEUROG2	M5653_1.02	bHLH	-2.60727	-2.63699	-2.52406	0.228968	29812	6826	24540	391247443	9964345
NEUROG2	M5654_1.02	bHLH	-3.05054	-3.0983	-3.01141	0.181331	9706	1760	8861	391247443	9964345
NFAT5	M5655_1.02	Rel	-3.52607	-3.5555	-3.32414	0.412997	4724	1951	2966	391247443	9964345
NFATC1	M5656_1.02	Rel	-4.0067	-4.04372	-3.74366	0.498888	1798	897	981	391247443	9964345
NFATC1	M5657_1.02	Rel	-4.11191	-4.15897	-3.9229	0.419328	1190	499	770	391247443	9964345
NFATC1	M5658_1.02	Rel	-3.99277	-3.9446	-3.78228	0.311854	1645	513	1013	391247443	9964345
NFE2	M5659_1.02	bZIP	-3.45144	-3.29062	-3.10853	0.342482	7761	2658	3521	391247443	9964345
NFIA	M5660_1.02	SMAD	-3.85094	-3.70244	-3.48073	0.399818	3294	1317	1404	391247443	9964345
NFIA	M5661_1.02	SMAD	-2.45181	-2.41369	-2.15552	0.448142	69652	31214	34962	391247443	9964345
NFIB	M5662_1.02	SMAD	-3.82395	-3.69031	-3.46992	0.397986	3377	1344	1494	391247443	9964345
NFIL3	M5663_1.02	bZIP	-2.84998	-2.85873	-2.5391	0.520957	28797	15002	14035	391247443	9964345
NFIX	M5664_1.02	SMAD	-3.27148	-3.08131	-2.82842	0.441387	14792	6529	5325	391247443	9964345
NFIX	M5665_1.02	SMAD	-1.97067	-1.95587	-1.70303	0.441329	197433	87133	104494	391247443	9964345
NFIX	M5666_1.02	SMAD	-2.39986	-2.38717	-2.1723	0.390288	67012	26154	39415	391247443	9964345
NFIX	M5667_1.02	SMAD	-3.44455	-3.29284	-3.05803	0.417642	8718	3641	3577	391247443	9964345
NFKB1	M5668_1.02	Rel	-4.24713	-4.09918	-3.98985	0.222549	1020	227	564	391247443	9964345
NFKB2	M5669_1.02	Rel	-3.72409	-3.51558	-3.33324	0.342845	4626	1586	1880	391247443	9964345
NHLH1	M5670_1.02	bHLH	-2.72538	-2.64855	-2.53275	0.234044	29221	6839	18698	391247443	9964345
NHLH1	M5671_1.02	bHLH	-2.64948	-2.6095	-2.47761	0.261898	33177	8689	22260	391247443	9964345
NOTO	M5672_1.02	Homeodomain	-2.4029	-2.42749	-2.19801	0.41044	63159	25923	39155	391247443	9964345
NR2C2	M5673_1.02	Nuclear receptor	-3.4433	-3.33465	-3.17335	0.310247	6685	2074	3588	391247443	9964345
NR2E1	M5674_1.02	Nuclear receptor	-2.35103	-2.43352	-2.29286	0.27667	50768	14046	44177	391247443	9964345
NR2E1	M5675_1.02	Nuclear receptor	-2.98546	-3.04238	-2.84662	0.362848	14185	5147	10289	391247443	9964345
NR2F1	M5676_1.02	Nuclear receptor	-4.02201	-3.85763	-3.68332	0.330591	2066	683	947	391247443	9964345
NR2F1	M5677_1.02	Nuclear receptor	-3.80687	-3.73458	-3.53099	0.374233	2934	1098	1554	391247443	9964345
NR2F1	M5678_1.02	Nuclear receptor	-2.35534	-2.27783	-2.11404	0.314181	76631	24076	43627	391247443	9964345
NR2F1	M5679_1.02	Nuclear receptor	-2.81904	-2.70021	-2.43219	0.460513	36835	16963	15059	391247443	9964345
NR2F6	M5680_1.02	Nuclear receptor	-4.26441	-4.24563	-4.09104	0.299505	808	242	542	391247443	9964345
NR2F6	M5681_1.02	Nuclear receptor	-4.22534	-4.0476	-3.90996	0.271615	1226	333	593	391247443	9964345
NR2F6	M5682_1.02	Nuclear receptor	-3.55668	-3.4401	-3.27623	0.314313	5275	1658	2764	391247443	9964345
NR3C1	M5683_1.02	Nuclear receptor	-4.19768	-4.17173	-3.9128	0.449097	1218	547	632	391247443	9964345
NR3C2	M5684_1.02	Nuclear receptor	-4.13865	-4.10635	-3.84463	0.452632	1425	645	724	391247443	9964345
NR4A2	M5685_1.02	Nuclear receptor	-4.25568	-4.2276	-4.01845	0.382199	955	365	553	391247443	9964345
NR4A2	M5686_1.02	Nuclear receptor	-4.84311	-4.93775	-4.83113	0.217687	147	32	143	391247443	9964345
NR4A2	M5687_1.02	Nuclear receptor	-2.9952	-2.95864	-2.82204	0.269869	15011	4051	10060	391247443	9964345
NRF1	M5688_1.02	Unknown	-3.79043	-3.69117	-3.5955	0.197707	2529	500	1614	391247443	9964345
NRL	M5689_1.02	bZIP	-2.26413	-2.34817	-2.14184	0.378172	71880	27183	53849	391247443	9964345
OLIG1	M5690_1.02	bHLH	-3.20439	-3.20767	-3.11439	0.193287	7657	1480	6219	391247443	9964345
OLIG2	M5691_1.02	bHLH	-2.75673	-2.80274	-2.6881	0.232015	20434	4741	17411	391247443	9964345
OLIG2	M5692_1.02	bHLH	-2.86346	-2.90335	-2.7821	0.243605	16457	4009	13623	391247443	9964345
OLIG3	M5693_1.02	bHLH	-2.6503	-2.69318	-2.57015	0.246699	26810	6614	22232	391247443	9964345
ONECUT1	M5694_1.02	CUT	-3.51735	-3.46915	-3.28445	0.346406	5176	1793	3026	391247443	9964345
ONECUT1	M5695_1.02	CUT	-3.63542	-3.6061	-3.41119	0.361614	3866	1398	2306	391247443	9964345
ONECUT2	M5696_1.02	CUT	-3.51139	-3.49154	-3.32148	0.324006	4753	1540	3068	391247443	9964345
ONECUT3	M5697_1.02	CUT	-3.51508	-3.47224	-3.31766	0.299479	4795	1436	3042	391247443	9964345
OTX1	M5698_1.02	Homeodomain	-4.02711	-3.95195	-3.82907	0.246445	1477	364	936	391247443	9964345
OTX1	M5699_1.02	Homeodomain	-2.53129	-2.46705	-2.33767	0.257627	45791	11797	29185	391247443	9964345
OTX2	M5700_1.02	Homeodomain	-3.92612	-3.89636	-3.74173	0.299557	1806	541	1181	391247443	9964345
OTX2	M5701_1.02	Homeodomain	-2.50293	-2.47333	-2.31011	0.313275	48791	15285	31145	391247443	9964345
PAX1	M5702_1.02	Paired box	-4.38352	-4.22981	-4.10358	0.252229	785	198	412	391247443	9964345
PAX2	M5703_1.02	Homeodomain	-4.24712	-4.11252	-3.97069	0.278612	1066	297	564	391247443	9964345
PAX3	M5704_1.02	Homeodomain	-3.53515	-3.56741	-3.45587	0.226491	3488	790	2905	391247443	9964345
PAX4	M5705_1.02	Homeodomain	-2.52045	-2.54781	-2.38153	0.318105	41392	13167	29936	391247443	9964345
PAX4	M5706_1.02	Homeodomain	-2.59991	-2.61938	-2.49139	0.25525	32141	8204	24954	391247443	9964345
PAX5	M5707_1.02	Paired box	-3.7896	-3.69074	-3.50723	0.344627	3099	1068	1617	391247443	9964345
PAX6	M5708_1.02	Homeodomain	-4.1533	-4.09863	-3.96664	0.262082	1076	282	700	391247443	9964345
PAX7	M5709_1.02	Homeodomain	-3.1698	-3.19085	-3.06183	0.257001	8642	2221	6734	391247443	9964345
PAX7	M5710_1.02	Homeodomain	-3.72884	-3.74318	-3.65642	0.181074	2198	398	1860	391247443	9964345
PAX9	M5711_1.02	Paired box	-4.69958	-4.52716	-4.41186	0.233161	386	90	199	391247443	9964345
PDX1	M5712_1.02	Homeodomain	-3.7047	-3.67934	-3.42558	0.442513	3740	1655	1966	391247443	9964345
PDX1	M5713_1.02	Homeodomain	-2.24228	-2.26453	-2.07083	0.359827	84649	30459	56554	391247443	9964345
PHOX2A	M5714_1.02	Homeodomain	-2.78714	-2.80086	-2.64248	0.305591	22697	6936	16230	391247443	9964345
PHOX2B	M5715_1.02	Homeodomain	-2.7564	-2.76477	-2.59708	0.320303	25198	8071	17416	391247443	9964345
PHOX2B	M5716_1.02	Homeodomain	-2.91962	-2.93613	-2.77462	0.310578	16743	5200	11970	391247443	9964345
PITX1	M5717_1.02	Homeodomain	-2.60067	-2.52356	-2.36098	0.312272	43398	13552	24882	391247443	9964345
PITX1	M5718_1.02	Homeodomain	-2.53393	-2.48964	-2.28311	0.37846	51921	19650	28990	391247443	9964345
PITX1	M5719_1.02	Homeodomain	-2.42122	-2.3908	-2.24475	0.285586	56715	16197	37562	391247443	9964345
PITX3	M5720_1.02	Homeodomain	-2.58946	-2.51546	-2.35101	0.315228	44406	13998	25530	391247443	9964345
PKNOX1	M5721_1.02	Homeodomain	-3.78169	-3.91495	-3.82643	0.184388	1486	274	1647	391247443	9964345
PKNOX2	M5722_1.02	Homeodomain	-3.73759	-3.87853	-3.7946	0.175735	1599	281	1823	391247443	9964345
POU1F1	M5723_1.02	Homeodomain	-3.02071	-3.01509	-2.79006	0.404382	16158	6534	9485	391247443	9964345
POU1F1	M5724_1.02	Homeodomain	-3.03184	-2.95262	-2.791	0.310736	16123	5010	9245	391247443	9964345
POU2F1	M5725_1.02	Homeodomain	-2.62426	-2.59317	-2.42862	0.315383	37139	11713	23581	391247443	9964345
POU2F1	M5726_1.02	Homeodomain	-2.72167	-2.73304	-2.56952	0.313755	26849	8424	18863	391247443	9964345
POU2F2	M5727_1.02	Homeodomain	-2.43308	-2.41734	-2.26634	0.29369	53965	15849	36560	391247443	9964345
POU2F2	M5728_1.02	Homeodomain	-2.56696	-2.58809	-2.40698	0.340993	39036	13311	26902	391247443	9964345
POU2F3	M5729_1.02	Homeodomain	-2.33638	-2.33639	-2.24774	0.184639	56326	10400	45667	391247443	9964345
POU2F3	M5730_1.02	Homeodomain	-2.42208	-2.4439	-2.31736	0.252756	47983	12128	37521	391247443	9964345
POU3F1	M5731_1.02	Homeodomain	-2.56185	-2.53559	-2.39275	0.280289	40337	11306	27217	391247443	9964345
POU3F1	M5732_1.02	Homeodomain	-2.31582	-2.33264	-2.17668	0.301708	66339	20015	47833	391247443	9964345
POU3F2	M5733_1.02	Homeodomain	-2.49544	-2.50112	-2.34797	0.297173	44718	13289	31700	391247443	9964345
POU3F2	M5734_1.02	Homeodomain	-2.77613	-2.72989	-2.60068	0.257343	24990	6431	16643	391247443	9964345
POU3F3	M5735_1.02	Homeodomain	-2.78842	-2.76075	-2.61893	0.278608	23962	6676	16180	391247443	9964345
POU3F3	M5736_1.02	Homeodomain	-2.38671	-2.39724	-2.26519	0.262179	54108	14186	40679	391247443	9964345
POU3F3	M5737_1.02	Homeodomain	-2.16006	-2.17581	-2.02653	0.290882	93739	27267	68279	391247443	9964345
POU3F4	M5738_1.02	Homeodomain	-2.62381	-2.58483	-2.52371	0.131284	29836	3917	23623	391247443	9964345
POU3F4	M5739_1.02	Homeodomain	-2.46427	-2.49338	-2.37289	0.242279	42224	10230	34067	391247443	9964345
POU4F1	M5740_1.02	Homeodomain	-2.89394	-2.90345	-2.73266	0.325145	18441	5996	12697	391247443	9964345
POU4F2	M5741_1.02	Homeodomain	-3.28697	-3.28337	-3.10397	0.338391	7843	2654	5142	391247443	9964345
POU4F2	M5742_1.02	Homeodomain	-3.86196	-3.8338	-3.70222	0.261375	1978	517	1369	391247443	9964345
POU4F3	M5743_1.02	Homeodomain	-3.12887	-3.12688	-2.92115	0.377302	11948	4508	7397	391247443	9964345
POU5F1B	M5744_1.02	Homeodomain	-2.29684	-2.29817	-2.20758	0.188272	61783	11632	49993	391247443	9964345
POU5F1B	M5745_1.02	Homeodomain	-2.65871	-2.68174	-2.567	0.232179	27005	6270	21805	391247443	9964345
POU6F2	M5746_1.02	Homeodomain	-2.69739	-2.71544	-2.54899	0.318377	28149	8962	19945	391247443	9964345
POU6F2	M5747_1.02	Homeodomain	-4.32632	-4.32543	-4.16023	0.316401	689	218	470	391247443	9964345
POU6F2	M5748_1.02	Homeodomain	-2.99665	-2.98041	-2.81296	0.319937	15328	4904	10026	391247443	9964345
PRDM1	M5749_1.02	C2H2 ZF	-3.4175	-3.42919	-3.23323	0.363152	5824	2115	3808	391247443	9964345
PRDM4	M5750_1.02	C2H2 ZF	-4.54055	-4.43854	-4.37006	0.145882	425	62	287	391247443	9964345
PROP1	M5751_1.02	Homeodomain	-3.126	-3.14305	-3.02504	0.237933	9406	2238	7448	391247443	9964345
PROP1	M5752_1.02	Homeodomain	-2.65793	-2.68619	-2.50995	0.33355	30796	10272	21836	391247443	9964345
PROX1	M5753_1.02	Prospero	-3.70853	-3.70864	-3.62646	0.172399	2355	406	1949	391247443	9964345
PRRX1	M5754_1.02	Homeodomain	-2.4643	-2.48128	-2.27957	0.371516	52345	19447	34030	391247443	9964345
PRRX1	M5755_1.02	Homeodomain	-2.47281	-2.47797	-2.28076	0.364967	52202	19052	33370	391247443	9964345
PRRX1	M5756_1.02	Homeodomain	-2.79969	-2.80502	-2.64553	0.307348	22538	6927	15768	391247443	9964345
PRRX2	M5757_1.02	Homeodomain	-2.40982	-2.41528	-2.22884	0.349045	58832	20535	38553	391247443	9964345
RARA	M5758_1.02	Nuclear receptor	-4.17362	-4.10247	-3.88955	0.387549	1285	498	668	391247443	9964345
RARA	M5759_1.02	Nuclear receptor	-4.80532	-4.77056	-4.6783	0.191388	209	40	156	391247443	9964345
RARA	M5760_1.02	Nuclear receptor	-4.29511	-4.16339	-3.97396	0.353497	1058	374	505	391247443	9964345
RARA	M5761_1.02	Nuclear receptor	-4.21379	-4.18022	-4.06699	0.229508	854	196	609	391247443	9964345
RARA	M5762_1.02	Nuclear receptor	-4.34231	-4.20049	-3.99198	0.381281	1015	387	453	391247443	9964345
RARA	M5763_1.02	Nuclear receptor	-4.34713	-4.25026	-4.07262	0.335706	843	283	448	391247443	9964345
RARB	M5764_1.02	Nuclear receptor	-4.90502	-4.90854	-4.8341	0.157534	146	23	124	391247443	9964345
RARG	M5765_1.02	Nuclear receptor	-4.31718	-4.30384	-4.15397	0.291845	699	204	480	391247443	9964345
RARG	M5766_1.02	Nuclear receptor	-4.36595	-4.24563	-4.04228	0.373894	904	338	429	391247443	9964345
RARG	M5767_1.02	Nuclear receptor	-4.10518	-4.05004	-3.82178	0.408788	1502	614	782	391247443	9964345
RARG	M5768_1.02	Nuclear receptor	-4.6405	-4.63109	-4.55129	0.167857	280	47	228	391247443	9964345
RARG	M5769_1.02	Nuclear receptor	-4.40402	-4.29173	-4.10915	0.343226	775	266	393	391247443	9964345
RARG	M5770_1.02	Nuclear receptor	-3.49645	-3.4436	-3.22863	0.390418	5886	2298	3175	391247443	9964345
RAX	M5771_1.02	Homeodomain	-2.5785	-2.57861	-2.32065	0.44787	47621	21328	26174	391247443	9964345
RAX2	M5772_1.02	Homeodomain	-2.41187	-2.42422	-2.22741	0.364388	59025	21508	38371	391247443	9964345
RFX2	M5773_1.02	RFX	-4.2857	-3.88618	-3.62701	0.449405	2352	1057	516	391247443	9964345
RFX2	M5774_1.02	RFX	-4.75788	-4.5544	-4.41074	0.281654	387	109	174	391247443	9964345
RFX3	M5775_1.02	RFX	-3.87211	-3.60999	-3.33053	0.474544	4655	2209	1337	391247443	9964345
RFX3	M5776_1.02	RFX	-4.37002	-4.24029	-4.04808	0.357623	892	319	425	391247443	9964345
RFX4	M5777_1.02	RFX	-3.65714	-3.49766	-3.2117	0.482353	6120	2952	2193	391247443	9964345
RFX4	M5778_1.02	RFX	-4.19289	-4.11196	-3.90328	0.381526	1245	475	639	391247443	9964345
RFX5	M5779_1.02	RFX	-4.25405	-3.8746	-3.60663	0.460446	2465	1135	555	391247443	9964345
RFX5	M5780_1.02	RFX	-4.25326	-3.86363	-3.58835	0.469467	2571	1207	556	391247443	9964345
RFX5	M5781_1.02	RFX	-4.25326	-3.86363	-3.58835	0.469467	2571	1207	556	391247443	9964345
RHOXF1	M5782_1.02	Homeodomain	-2.51599	-2.53109	-2.41347	0.237252	38457	9124	30254	391247443	9964345
RHOXF1	M5783_1.02	Homeodomain	-1.91824	-1.86252	-1.68688	0.33265	204915	68165	117810	391247443	9964345
RHOXF1	M5784_1.02	Homeodomain	-2.55204	-2.55716	-2.45673	0.206458	34811	7187	27854	391247443	9964345
RHOXF1	M5785_1.02	Homeodomain	-1.96736	-1.93431	-1.79625	0.272325	159295	43380	105703	391247443	9964345
RORA	M5786_1.02	Nuclear receptor	-4.88116	-4.73128	-4.52863	0.372881	295	110	131	391247443	9964345
RORA	M5787_1.02	Nuclear receptor	-5.38566	-5.355	-5.19911	0.301587	63	19	41	391247443	9964345
RUNX2	M5788_1.02	Runt	-3.81879	-3.74632	-3.60999	0.269419	2446	659	1512	391247443	9964345
RUNX2	M5789_1.02	Runt	-4.02711	-4.00281	-3.82877	0.330176	1478	488	936	391247443	9964345
RUNX2	M5790_1.02	Runt	-2.57392	-2.55047	-2.42233	0.255513	37681	9628	26478	391247443	9964345
RUNX3	M5791_1.02	Runt	-3.90075	-3.8332	-3.68206	0.293919	2072	609	1252	391247443	9964345
RUNX3	M5792_1.02	Runt	-2.66326	-2.64097	-2.4803	0.309232	32972	10196	21565	391247443	9964345
RUNX3	M5793_1.02	Runt	-4.01791	-3.94154	-3.75121	0.354839	1767	627	956	391247443	9964345
RUNX3	M5794_1.02	Runt	-2.61938	-2.61213	-2.43881	0.32907	36278	11938	23850	391247443	9964345
RXRA	M5795_1.02	Nuclear receptor	-4.16143	-3.99241	-3.85857	0.265217	1380	366	687	391247443	9964345
RXRA	M5796_1.02	Nuclear receptor	-4.03318	-3.96583	-3.79815	0.320303	1586	508	923	391247443	9964345
RXRA	M5797_1.02	Nuclear receptor	-4.21521	-4.03988	-3.90608	0.265158	1237	328	607	391247443	9964345
RXRA	M5798_1.02	Nuclear receptor	-4.04462	-3.99156	-3.82468	0.319035	1492	476	899	391247443	9964345
RXRB	M5799_1.02	Nuclear receptor	-4.25099	-4.07417	-3.94537	0.256637	1130	290	559	391247443	9964345
RXRG	M5800_1.02	Nuclear receptor	-4.14835	-3.98477	-3.85294	0.261803	1398	366	708	391247443	9964345
RXRG	M5801_1.02	Nuclear receptor	-4.50427	-4.46442	-4.30825	0.302041	490	148	312	391247443	9964345
RXRG	M5802_1.02	Nuclear receptor	-4.60049	-4.367	-4.27009	0.2	535	107	250	391247443	9964345
RXRG	M5803_1.02	Nuclear receptor	-4.83707	-4.72894	-4.57031	0.30597	268	82	145	391247443	9964345
SCRT1	M5804_1.02	C2H2 ZF	-3.57672	-3.728	-3.54467	0.344355	2843	979	2640	391247443	9964345
SCRT2	M5805_1.02	C2H2 ZF	-3.56922	-3.6946	-3.56516	0.257743	2712	699	2686	391247443	9964345
SHOX	M5806_1.02	Homeodomain	-2.48005	-2.49553	-2.28993	0.37712	51111	19275	32822	391247443	9964345
SHOX2	M5807_1.02	Homeodomain	-2.50657	-2.51445	-2.30817	0.378094	49009	18530	30884	391247443	9964345
SMAD3	M5808_1.02	SMAD	-3.68489	-3.6959	-3.57015	0.251399	2681	674	2058	391247443	9964345
SNAI2	M5809_1.02	C2H2 ZF	-2.09022	-2.2086	-2.02315	0.347553	94472	32834	80185	391247443	9964345
SOX10	M5810_1.02	Sox	-4.76544	-4.76545	-4.67211	0.193396	212	41	171	391247443	9964345
SOX10	M5811_1.02	Sox	-5.39639	-5.40738	-5.32635	0.170213	47	8	40	391247443	9964345
SOX10	M5812_1.02	Sox	-5.13512	-5.25809	-5.19227	0.140625	64	9	73	391247443	9964345
SOX10	M5813_1.02	Sox	-5.05396	-5.11196	-5.01168	0.206186	97	20	88	391247443	9964345
SOX10	M5814_1.02	Sox	-4.57519	-4.71742	-4.61463	0.210744	242	51	265	391247443	9964345
SOX14	M5815_1.02	Sox	-3.79834	-3.82294	-3.76216	0.130586	1723	225	1585	391247443	9964345
SOX14	M5816_1.02	Sox	-4.05441	-4.08889	-3.91782	0.325581	1204	392	879	391247443	9964345
SOX14	M5817_1.02	Sox	-3.47014	-3.535	-3.43675	0.202469	3645	738	3374	391247443	9964345
SOX15	M5818_1.02	Sox	-4.79432	-4.78096	-4.71515	0.140625	192	27	160	391247443	9964345
SOX15	M5819_1.02	Sox	-5.05893	-5.21312	-5.14719	0.140845	71	10	87	391247443	9964345
SOX15	M5820_1.02	Sox	-4.89807	-4.88118	-4.79979	0.170886	158	27	126	391247443	9964345
SOX18	M5821_1.02	Sox	-4.48923	-4.45687	-4.35697	0.205479	438	90	323	391247443	9964345
SOX18	M5822_1.02	Sox	-4.62004	-4.72429	-4.62738	0.2	235	47	239	391247443	9964345
SOX18	M5823_1.02	Sox	-4.56868	-4.57194	-4.45438	0.237143	350	83	269	391247443	9964345
SOX2	M5824_1.02	Sox	-4.49058	-4.57194	-4.43854	0.264463	363	96	322	391247443	9964345
SOX21	M5825_1.02	Sox	-4.22683	-4.28496	-4.16023	0.249637	689	172	591	391247443	9964345
SOX21	M5826_1.02	Sox	-4.15893	-4.1862	-4.05249	0.265006	883	234	691	391247443	9964345
SOX21	M5827_1.02	Sox	-3.65082	-3.73529	-3.63315	0.209573	2319	486	2226	391247443	9964345
SOX21	M5828_1.02	Sox	-3.85818	-3.90468	-3.78387	0.242831	1639	398	1381	391247443	9964345
SOX2	M5829_1.02	Sox	-4.1855	-4.22466	-4.03798	0.349398	913	319	650	391247443	9964345
SOX2	M5830_1.02	Sox	-4.43733	-4.51131	-4.34911	0.311659	446	139	364	391247443	9964345
SOX2	M5831_1.02	Sox	-4.6005	-4.63484	-4.52423	0.224832	298	67	250	391247443	9964345
SOX2	M5832_1.02	Sox	-4.7836	-4.80255	-4.70619	0.19898	196	39	164	391247443	9964345
SOX2	M5833_1.02	Sox	-4.08992	-4.11649	-3.95864	0.304745	1096	334	810	391247443	9964345
SOX4	M5834_1.02	Sox	-4.99412	-4.97726	-4.85857	0.23913	138	33	101	391247443	9964345
SOX7	M5835_1.02	Sox	-4.2456	-4.30209	-4.17497	0.253754	666	169	566	391247443	9964345
SOX7	M5836_1.02	Sox	-4.45312	-4.52278	-4.35996	0.312644	435	136	351	391247443	9964345
SOX7	M5837_1.02	Sox	-4.44212	-4.44822	-4.29861	0.291417	501	146	360	391247443	9964345
SOX8	M5838_1.02	Sox	-4.98141	-5.12922	-5.02997	0.204301	93	19	104	391247443	9964345
SOX8	M5839_1.02	Sox	-4.12568	-4.22833	-4.12165	0.217795	753	164	746	391247443	9964345
SOX8	M5840_1.02	Sox	-4.77833	-4.7836	-4.63672	0.286957	230	66	166	391247443	9964345
SOX8	M5841_1.02	Sox	-4.90502	-5.00722	-4.91209	0.196721	122	24	124	391247443	9964345
SOX8	M5842_1.02	Sox	-4.47469	-4.59878	-4.5029	0.198083	313	62	334	391247443	9964345
SOX8	M5843_1.02	Sox	-4.99412	-4.91566	-4.83113	0.176871	147	26	101	391247443	9964345
SOX8	M5844_1.02	Sox	-4.16463	-4.25651	-4.1653	0.189427	681	129	682	391247443	9964345
SOX8	M5845_1.02	Sox	-5.25026	-5.34524	-5.25809	0.181818	55	10	56	391247443	9964345
SOX9	M5846_1.02	Sox	-2.1759	-2.196	-2.06229	0.265006	86330	22878	65883	391247443	9964345
SOX9	M5847_1.02	Sox	-5.16594	-5.36498	-5.27417	0.188679	53	10	68	391247443	9964345
SOX9	M5848_1.02	Sox	-5.38566	-5.50709	-5.38566	0.243902	41	10	41	391247443	9964345
SOX9	M5849_1.02	Sox	-5.18553	-5.25809	-5.15335	0.214286	70	15	65	391247443	9964345
SOX9	M5850_1.02	Sox	-4.79161	-4.81376	-4.67211	0.278302	212	59	161	391247443	9964345
SOX9	M5851_1.02	Sox	-4.95705	-4.94537	-4.86173	0.175182	137	24	110	391247443	9964345
SOX9	M5852_1.02	Sox	-4.81946	-4.81947	-4.6996	0.241206	199	48	151	391247443	9964345
SP1	M5853_1.02	C2H2 ZF	-2.4503	-2.10128	-1.93184	0.323048	116577	37660	34917	391247443	9964345
SP3	M5854_1.02	C2H2 ZF	-2.46484	-2.09205	-1.94044	0.294665	114289	33677	33775	391247443	9964345
SP4	M5855_1.02	C2H2 ZF	-3.98546	-3.58919	-3.46164	0.254503	3442	876	1030	391247443	9964345
SP8	M5856_1.02	C2H2 ZF	-2.13541	-1.82481	-1.69334	0.261178	201885	52728	71475	391247443	9964345
SP7	M5856_1.02	C2H2 ZF	-2.13541	-1.82481	-1.69334	0.261178	201885	52728	71475	391247443	9964345
SP9	M5856_1.02	C2H2 ZF	-2.13541	-1.82481	-1.69334	0.261178	201885	52728	71475	391247443	9964345
SPDEF	M5857_1.02	Ets	-3.32175	-3.23278	-3.1858	0.102525	6496	666	4747	391247443	9964345
SPDEF	M5858_1.02	Ets	-4.45065	-4.38145	-4.32267	0.126582	474	60	353	391247443	9964345
SPDEF	M5859_1.02	Ets	-3.62968	-3.74053	-3.5914	0.290638	2553	742	2337	391247443	9964345
SPDEF	M5860_1.02	Ets	-3.28682	-3.18247	-3.12431	0.125334	7484	938	5144	391247443	9964345
SPDEF	M5861_1.02	Ets	-4.65998	-4.52863	-4.45687	0.152299	348	53	218	391247443	9964345
SPDEF	M5862_1.02	Ets	-3.603	-3.68818	-3.54315	0.283912	2853	810	2485	391247443	9964345
SPI1	M5863_1.02	Ets	-3.73492	-3.6409	-3.53545	0.215565	2904	626	1834	391247443	9964345
SPIB	M5864_1.02	Ets	-3.25469	-3.17897	-3.02955	0.291116	9309	2710	5538	391247443	9964345
SPIC	M5865_1.02	Ets	-2.74677	-2.75158	-2.56598	0.347778	27069	9414	17803	391247443	9964345
SREBF2	M5866_1.02	bHLH	-3.34048	-3.31567	-3.24933	0.141661	5612	795	4547	391247443	9964345
SRF	M5867_1.02	MADS box	-3.76205	-3.685	-3.5914	0.19389	2553	495	1723	391247443	9964345
SRF	M5868_1.02	MADS box	-4.35496	-4.16594	-4.05053	0.233371	887	207	440	391247443	9964345
SRY	M5869_1.02	Sox	-4.70841	-4.81661	-4.72429	0.191489	188	36	195	391247443	9964345
SRY	M5870_1.02	Sox	-4.44212	-4.40075	-4.26445	0.269373	542	146	360	391247443	9964345
SRY	M5871_1.02	Sox	-4.27661	-4.32267	-4.26285	0.128676	544	70	527	391247443	9964345
SRY	M5872_1.02	Sox	-4.07776	-4.08782	-3.98942	0.202742	1021	207	833	391247443	9964345
TBR1	M5873_1.02	T-box	-2.60527	-2.68009	-2.55014	0.258602	28074	7260	24658	391247443	9964345
TBR1	M5874_1.02	T-box	-3.09591	-3.1832	-3.07031	0.228909	8475	1940	7983	391247443	9964345
TBX1	M5875_1.02	T-box	-4.69094	-4.68458	-4.50429	0.339744	312	106	203	391247443	9964345
TBX1	M5876_1.02	T-box	-5.67623	-6.04421	-5.91927	0.25	12	3	21	391247443	9964345
TBX1	M5877_1.02	T-box	-2.56071	-2.62957	-2.53924	0.187787	28788	5406	27320	391247443	9964345
TBX1	M5879_1.02	T-box	-5.18553	-5.14719	-4.96906	0.336449	107	36	65	391247443	9964345
TBX15	M5880_1.02	T-box	-5.53605	-5.768	-5.60051	0.32	25	8	29	391247443	9964345
TBX15	M5881_1.02	T-box	-2.48611	-2.51759	-2.46524	0.113575	34136	3877	32423	391247443	9964345
TBX19	M5882_1.02	T-box	-4.15145	-4.21741	-3.98142	0.419231	1040	436	703	391247443	9964345
TBX20	M5883_1.02	T-box	-3.99839	-4.00019	-3.83978	0.308813	1441	445	1000	391247443	9964345
TBX20	M5884_1.02	T-box	-4.7084	-4.81376	-4.61284	0.37037	243	90	195	391247443	9964345
TBX20	M5885_1.02	T-box	-3.04253	-3.11083	-2.88307	0.408112	13043	5323	9023	391247443	9964345
TBX20	M5886_1.02	T-box	-2.79897	-2.87689	-2.75087	0.251866	17684	4454	15802	391247443	9964345
TBX20	M5887_1.02	T-box	-4.11759	-4.1653	-3.99499	0.324405	1008	327	760	391247443	9964345
TBX2	M5888_1.02	T-box	-3.60983	-3.63823	-3.42709	0.385028	3727	1435	2446	391247443	9964345
TBX21	M5889_1.02	T-box	-4.0365	-4.06903	-3.89567	0.329124	1267	417	916	391247443	9964345
TBX21	M5890_1.02	T-box	-2.64951	-2.71228	-2.56551	0.286774	27098	7771	22272	391247443	9964345
TBX21	M5891_1.02	T-box	-4.29858	-4.33381	-4.10635	0.407692	780	318	501	391247443	9964345
TBX21	M5892_1.02	T-box	-4.98141	-4.97726	-4.90154	0.16	125	20	104	391247443	9964345
TBX21	M5893_1.02	T-box	-2.68059	-2.76158	-2.64471	0.235951	22581	5328	20743	391247443	9964345
TBX21	M5894_1.02	T-box	-4.99844	-4.98142	-4.83113	0.292517	147	43	100	391247443	9964345
TBX2	M5895_1.02	T-box	-2.43439	-2.51114	-2.33932	0.326742	45617	14905	36481	391247443	9964345
TBX4	M5896_1.02	T-box	-2.15208	-2.18935	-2.0874	0.209229	81480	17048	69631	391247443	9964345
TBX4	M5897_1.02	T-box	-3.71616	-3.79651	-3.55597	0.425271	2770	1178	1915	391247443	9964345
TBX5	M5898_1.02	T-box	-1.98348	-2.01737	-1.90307	0.231399	124560	28823	102212	391247443	9964345
TBX5	M5899_1.02	T-box	-4.0054	-4.09754	-3.90398	0.359614	1243	447	984	391247443	9964345
TCF3	M5900_1.02	bHLH	-2.25707	-2.2965	-2.1025	0.360264	78695	28351	54693	391247443	9964345
TCF4	M5901_1.02	bHLH	-2.3256	-2.35225	-2.16696	0.347312	67841	23562	46761	391247443	9964345
TCF4	M5902_1.02	bHLH	-1.95601	-2.00023	-1.8094	0.355577	154543	54952	108555	391247443	9964345
TCF7L1	M5903_1.02	Sox	-3.15655	-3.14354	-3.01613	0.254244	9601	2441	6942	391247443	9964345
TEAD1	M5904_1.02	TEA	-2.19402	-2.19548	-2.00283	0.358273	98997	35468	63109	391247443	9964345
TEAD1	M5905_1.02	TEA	-3.4739	-3.40906	-3.19302	0.391924	6389	2504	3344	391247443	9964345
TEAD3	M5906_1.02	TEA	-3.54382	-3.47679	-3.2491	0.408014	5615	2291	2847	391247443	9964345
TEAD3	M5907_1.02	TEA	-2.29364	-2.28704	-2.18625	0.20711	64893	13440	50347	391247443	9964345
TEAD4	M5908_1.02	TEA	-2.20949	-2.21175	-1.97218	0.423994	106235	45043	60856	391247443	9964345
TEF	M5909_1.02	bZIP	-3.45373	-3.47928	-3.18842	0.488152	6457	3152	3503	391247443	9964345
TEF	M5910_1.02	bZIP	-3.14857	-3.1662	-2.78982	0.579638	16167	9371	7066	391247443	9964345
TFAP2A	M5911_1.02	AP-2	-2.74824	-2.42838	-2.22679	0.371358	59110	21951	17686	391247443	9964345
TFAP2A	M5912_1.02	AP-2	-2.71102	-2.44606	-2.28582	0.308545	51597	15920	19283	391247443	9964345
TFAP2A	M5913_1.02	AP-2	-2.95532	-2.60619	-2.37122	0.417864	42387	17712	10997	391247443	9964345
TFAP2A	M5914_1.02	AP-2	-2.88745	-2.63154	-2.49631	0.267567	31779	8503	12871	391247443	9964345
TFAP2A	M5915_1.02	AP-2	-2.88564	-2.61038	-2.41369	0.364223	38438	14000	12916	391247443	9964345
TFAP2A	M5916_1.02	AP-2	-3.25024	-2.93291	-2.73773	0.36199	18227	6598	5590	391247443	9964345
TFAP2B	M5917_1.02	AP-2	-2.79472	-2.53056	-2.32514	0.376864	47131	17762	15910	391247443	9964345
TFAP2B	M5918_1.02	AP-2	-2.92971	-2.66583	-2.51357	0.295734	30541	9032	11679	391247443	9964345
TFAP2B	M5919_1.02	AP-2	-3.21772	-2.9083	-2.70986	0.366761	19435	7128	6024	391247443	9964345
TFAP2C	M5920_1.02	AP-2	-2.7778	-2.51579	-2.31342	0.37247	48420	18035	16540	391247443	9964345
TFAP2C	M5921_1.02	AP-2	-2.7742	-2.54803	-2.39278	0.300565	40334	12123	16691	391247443	9964345
TFAP2C	M5922_1.02	AP-2	-3.32947	-2.98633	-2.80341	0.343736	15669	5386	4659	391247443	9964345
TFAP2C	M5923_1.02	AP-2	-2.58739	-2.33213	-2.12826	0.374634	74163	27784	25575	391247443	9964345
TFAP2C	M5924_1.02	AP-2	-3.32905	-3.01731	-2.77206	0.431481	16842	7267	4663	391247443	9964345
TFAP2C	M5925_1.02	AP-2	-2.48088	-2.25332	-2.07794	0.332233	83273	27666	32653	391247443	9964345
TFAP4	M5926_1.02	bHLH	-2.74935	-2.83711	-2.72084	0.234881	18950	4451	17712	391247443	9964345
TFAP4	M5927_1.02	bHLH	-2.7764	-2.87028	-2.7521	0.238233	17634	4201	16645	391247443	9964345
TFCP2	M5928_1.02	Grainyhead	-2.97376	-3.00793	-2.87827	0.258113	13188	3404	10571	391247443	9964345
TFCP2	M5929_1.02	Grainyhead	-3.71959	-3.75715	-3.60242	0.299719	2489	746	1900	391247443	9964345
TFE3	M5930_1.02	bHLH	-2.50916	-2.40882	-2.25827	0.292959	54977	16106	30682	391247443	9964345
TFEB	M5931_1.02	bHLH	-2.63018	-2.57854	-2.38185	0.364223	41362	15065	23252	391247443	9964345
TFEC	M5932_1.02	bHLH	-2.46575	-2.44192	-2.20992	0.413858	61451	25432	33885	391247443	9964345
TGIF1	M5933_1.02	Homeodomain	-4.04273	-4.17302	-4.09536	0.16375	800	131	903	391247443	9964345
TGIF2	M5934_1.02	Homeodomain	-3.46364	-3.58616	-3.47302	0.229347	3353	769	3425	391247443	9964345
TGIF2LX	M5935_1.02	Homeodomain	-3.40655	-3.51415	-3.41548	0.203239	3828	778	3906	391247443	9964345
TGIF2LY	M5935_1.02	Homeodomain	-3.40655	-3.51415	-3.41548	0.203239	3828	778	3906	391247443	9964345
THRA	M5936_1.02	Nuclear receptor	-4.67415	-4.60751	-4.42907	0.336927	371	125	211	391247443	9964345
THRB	M5937_1.02	Nuclear receptor	-4.60398	-4.53605	-4.355	0.340909	440	150	248	391247443	9964345
THRB	M5938_1.02	Nuclear receptor	-4.71288	-4.65406	-4.42791	0.405914	372	151	193	391247443	9964345
THRB	M5939_1.02	Nuclear receptor	-4.73361	-4.66199	-4.41186	0.437824	386	169	184	391247443	9964345
TP63	M5940_1.02	p53	-4.59531	-4.52716	-4.35303	0.330317	442	146	253	391247443	9964345
UNCX	M5941_1.02	Homeodomain	-2.67873	-2.69029	-2.4492	0.426002	35420	15089	20805	391247443	9964345
UNCX	M5942_1.02	Homeodomain	-2.43948	-2.45773	-2.26813	0.353746	53742	19011	36026	391247443	9964345
USF1	M5943_1.02	bHLH	-2.74716	-2.67203	-2.4835	0.352154	32730	11526	17777	391247443	9964345
VAX1	M5944_1.02	Homeodomain	-2.25649	-2.28044	-2.09942	0.340857	79256	27015	54764	391247443	9964345
VAX2	M5945_1.02	Homeodomain	-2.24459	-2.25995	-2.10353	0.302449	78509	23745	56289	391247443	9964345
VDR	M5946_1.02	Nuclear receptor	-4.3208	-4.27912	-4.06547	0.388565	857	333	476	391247443	9964345
VENTX	M5947_1.02	Homeodomain	-2.60122	-2.60713	-2.46872	0.272894	33863	9241	24874	391247443	9964345
VENTX	M5948_1.02	Homeodomain	-5.82236	-5.99845	-5.768	0.411765	17	7	15	391247443	9964345
VSX1	M5949_1.02	Homeodomain	-2.42947	-2.42836	-2.2674	0.309699	53833	16672	36866	391247443	9964345
VSX1	M5950_1.02	Homeodomain	-2.57522	-2.50174	-2.29338	0.381072	50707	19323	26364	391247443	9964345
VSX2	M5951_1.02	Homeodomain	-2.54575	-2.52214	-2.37829	0.281953	41702	11758	28241	391247443	9964345
XBP1	M5952_1.02	bZIP	-3.50201	-3.40339	-3.34408	0.12766	4512	576	3135	391247443	9964345
XBP1	M5953_1.02	bZIP	-3.51139	-3.41787	-3.33987	0.164399	4556	749	3068	391247443	9964345
YY1	M5954_1.02	C2H2 ZF	-2.44771	-2.41734	-2.2701	0.287538	53499	15383	35351	391247443	9964345
YY2	M5955_1.02	C2H2 ZF	-3.0426	-2.92221	-2.86328	0.126877	13651	1732	9021	391247443	9964345
YY2	M5956_1.02	C2H2 ZF	-2.47412	-2.46815	-2.32695	0.277554	46935	13027	33287	391247443	9964345
YY2	M5957_1.02	C2H2 ZF	-3.41073	-3.32497	-3.26485	0.129271	5415	700	3868	391247443	9964345
ZBED1	M5958_1.02	Unknown	-4.86811	-4.89808	-4.85232	0.1	140	14	135	391247443	9964345
ZBTB49	M5959_1.02	C2H2 ZF	-4.55283	-4.56708	-4.41752	0.291339	381	111	279	391247443	9964345
ZBTB7A	M5960_1.02	C2H2 ZF	-3.14328	-2.97619	-2.88766	0.18441	12906	2380	7155	391247443	9964345
ZBTB7B	M5961_1.02	C2H2 ZF	-3.21121	-3.12455	-3.0155	0.222049	9615	2135	6121	391247443	9964345
ZBTB7C	M5962_1.02	C2H2 ZF	-2.77363	-2.69364	-2.55246	0.277529	27925	7750	16734	391247443	9964345
ZIC1	M5963_1.02	C2H2 ZF	-3.706	-3.47679	-3.3462	0.259688	4490	1166	1960	391247443	9964345
ZIC3	M5964_1.02	C2H2 ZF	-3.6314	-3.38355	-3.2369	0.28658	5775	1655	2327	391247443	9964345
ZIC4	M5965_1.02	C2H2 ZF	-3.23445	-2.99211	-2.82781	0.314994	14813	4666	5799	391247443	9964345
ZNF143	M5966_1.02	C2H2 ZF	-4.12859	-4.19227	-4.02486	0.319872	941	301	741	391247443	9964345
ZNF232	M5967_1.02	C2H2 ZF	-4.78892	-4.72661	-4.48925	0.421053	323	136	162	391247443	9964345
ZNF282	M5970_1.02	C2H2 ZF	-4.00232	-4.01392	-3.87362	0.276069	1333	368	991	391247443	9964345
ZKSCAN4	M5971_1.02	C2H2 ZF	-4.09099	-4.04614	-3.94231	0.212654	1138	242	808	391247443	9964345
ZKSCAN3	M5971_1.02	C2H2 ZF	-4.09099	-4.04614	-3.94231	0.212654	1138	242	808	391247443	9964345
ZNF410	M5972_1.02	C2H2 ZF	-4.90502	-4.79705	-4.6783	0.239234	209	50	124	391247443	9964345
ZSCAN16	M5973_1.02	C2H2 ZF	-4.83409	-4.90854	-4.73363	0.331522	184	61	146	391247443	9964345
ZNF524	M5974_1.02	C2H2 ZF	-3.5775	-3.49127	-3.39977	0.189972	3969	754	2635	391247443	9964345
ZNF524	M5975_1.02	C2H2 ZF	-3.61763	-3.3666	-3.24949	0.236364	5610	1326	2402	391247443	9964345
ZNF713	M5976_1.02	C2H2 ZF	-5.07937	-5.29088	-5.18554	0.215385	65	14	83	391247443	9964345
ZNF740	M5977_1.02	C2H2 ZF	-2.73554	-2.3439	-2.25316	0.188556	55628	10489	18217	391247443	9964345
ZNF740	M5978_1.02	C2H2 ZF	-2.82316	-2.42855	-2.34091	0.182728	45450	8305	14904	391247443	9964345
ZNF75A	M5979_1.02	C2H2 ZF	-2.84229	-2.88065	-2.75447	0.252138	17538	4422	14302	391247443	9964345
ZNF75D	M5979_1.02	C2H2 ZF	-2.84229	-2.88065	-2.75447	0.252138	17538	4422	14302	391247443	9964345
ZNF784	M5980_1.02	C2H2 ZF	-3.26365	-3.33787	-3.26213	0.160029	5449	872	5427	391247443	9964345
ZSCAN4	M5981_1.02	C2H2 ZF	-3.77356	-3.8084	-3.66783	0.276506	2141	592	1678	391247443	9964345
CREB5	M5998_1.02	bZIP	-3.56176	-3.49876	-3.32997	0.322034	4661	1501	2732	391247443	9964345
IRX1	M6037_1.02	Homeodomain	-2.4336	-2.49871	-2.36276	0.268764	43220	11616	36556	391247443	9964345
IRX3	M6037_1.02	Homeodomain	-2.4336	-2.49871	-2.36276	0.268764	43220	11616	36556	391247443	9964345
ZBTB47	M6111_1.02	C2H2 ZF	-3.51505	-3.43284	-3.2551	0.335861	5538	1860	3042	391247443	9964345
ZNF652	M6111_1.02	C2H2 ZF	-3.51505	-3.43284	-3.2551	0.335861	5538	1860	3042	391247443	9964345
FOXA1	M6114_1.02	Forkhead	-2.18759	-2.25048	-2.03428	0.392144	92081	36109	64095	391247443	9964345
TP73	M6115_1.02	p53	-2.82552	-2.79743	-2.60444	0.358789	24775	8889	14854	391247443	9964345
TP73	M6116_1.02	p53	-3.40614	-3.32221	-3.08548	0.42021	8184	3439	3908	391247443	9964345
TP73	M6117_1.02	p53	-2.72727	-2.69344	-2.48156	0.386075	32877	12693	18610	391247443	9964345
SPI1	M6119_1.02	Ets	-3.10274	-3.03912	-2.84997	0.353083	14076	4970	7854	391247443	9964345
AHR	M6139_1.02	bHLH	-2.51706	-2.32512	-2.26133	0.136616	54591	7458	30130	391247443	9964345
AIRE	M6140_1.02	SAND	-3.04272	-3.05659	-2.88227	0.330604	13067	4320	9019	391247443	9964345
ALX1	M6141_1.02	Homeodomain	-2.76495	-2.79836	-2.61033	0.351418	24441	8589	17078	391247443	9964345
AR	M6142_1.02	Nuclear receptor	-3.0502	-3.06274	-2.81592	0.433526	15224	6600	8863	391247443	9964345
TFAP2A	M6143_1.02	AP-2	-2.30695	-1.99517	-1.85132	0.281952	140322	39564	48455	391247443	9964345
TFAP2B	M6144_1.02	AP-2	-2.43983	-2.08034	-1.94952	0.260094	111925	29111	35786	391247443	9964345
TFAP2C	M6145_1.02	AP-2	-2.44403	-2.11774	-1.94563	0.327197	112932	36951	35438	391247443	9964345
TFAP2D	M6146_1.02	AP-2	-3.60856	-3.05431	-2.89753	0.303028	12616	3823	2451	391247443	9964345
ARID3A	M6147_1.02	ARID/BRIGHT	-3.31044	-3.27647	-3.04823	0.40877	8917	3645	4871	391247443	9964345
ARID3A	M6148_1.02	ARID/BRIGHT	-2.43795	-2.47008	-2.37702	0.19288	41824	8067	36197	391247443	9964345
ARID5B	M6149_1.02	ARID/BRIGHT	-2.50501	-2.56646	-2.38059	0.348175	41482	14443	31019	391247443	9964345
ARNT2	M6150_1.02	bHLH	-2.43372	-2.19146	-2.05617	0.267663	87554	23435	36383	391247443	9964345
ARNT	M6151_1.02	bHLH	-2.26832	-2.11685	-2.03135	0.178689	92703	16565	53219	391247443	9964345
ATF1	M6152_1.02	bZIP	-2.8171	-2.7333	-2.65402	0.166863	22102	3688	15149	391247443	9964345
ATF3	M6153_1.02	bZIP	-2.02853	-2.0418	-1.84026	0.371275	143942	53442	91960	391247443	9964345
ATF5	M6154_1.02	bZIP	-2.52981	-2.57694	-2.39893	0.336284	39767	13373	29302	391247443	9964345
ATF6	M6155_1.02	bZIP	-3.42844	-3.24479	-3.18754	0.123493	6470	799	3713	391247443	9964345
BACH1	M6156_1.02	bZIP	-3.95032	-3.93175	-3.7604	0.326012	1730	564	1117	391247443	9964345
BARX2	M6157_1.02	Homeodomain	-2.36318	-2.39211	-2.20003	0.357437	62867	22471	42906	391247443	9964345
BATF	M6158_1.02	bZIP	-2.47929	-2.42371	-2.23657	0.350088	57794	20233	32857	391247443	9964345
BCL6	M6159_1.02	C2H2 ZF	-2.69018	-2.72492	-2.4888	0.419386	32333	13560	20270	391247443	9964345
BHLHE40	M6160_1.02	bHLH	-2.60067	-2.49886	-2.43536	0.136024	36567	4974	24899	391247443	9964345
BHLHE41	M6161_1.02	bHLH	-3.42081	-3.29723	-3.06183	0.418422	8642	3616	3778	391247443	9964345
ARNTL	M6162_1.02	bHLH	-3.55388	-3.39791	-3.3111	0.181183	4868	882	2782	391247443	9964345
BPTF	M6163_1.02	Unknown	-2.0809	-2.1161	-1.85687	0.449477	138541	62271	81558	391247443	9964345
T	M6164_1.02	T-box	-6.09536	-5.95706	-5.91927	0.0833333	12	1	8	391247443	9964345
CDC5L	M6166_1.02	Myb/SANT	-2.91299	-2.9335	-2.72721	0.378119	18674	7061	12152	391247443	9964345
CDX1	M6167_1.02	Homeodomain	-1.90999	-1.98167	-1.83676	0.28372	145108	41170	120807	391247443	9964345
CDX2	M6168_1.02	Homeodomain	-2.03792	-2.08757	-1.86547	0.400349	135824	54377	90068	391247443	9964345
CEBPA	M6169_1.02	bZIP	-2.07386	-2.07366	-1.88197	0.35685	130761	46662	82957	391247443	9964345
CEBPB	M6170_1.02	bZIP	-2.39981	-2.34852	-2.15028	0.366484	70497	25836	39405	391247443	9964345
CEBPD	M6171_1.02	bZIP	-2.32195	-2.2874	-2.07432	0.387765	83971	32561	47079	391247443	9964345
CEBPE	M6172_1.02	bZIP	-2.53313	-2.48809	-2.32983	0.305394	46625	14239	29059	391247443	9964345
CEBPG	M6173_1.02	bZIP	-2.66207	-2.58693	-2.39593	0.355826	40042	14248	21609	391247443	9964345
CEBPZ	M6174_1.02	Unknown	-3.14258	-3.03684	-2.91102	0.251513	12230	3076	7167	391247443	9964345
EBF1	M6175_1.02	bHLH	-2.62966	-2.44426	-2.24502	0.367943	56680	20855	23244	391247443	9964345
NR2F1	M6176_1.02	Nuclear receptor	-2.58289	-2.52089	-2.3701	0.293345	42496	12466	25924	391247443	9964345
NR2F1	M6177_1.02	Nuclear receptor	-2.31331	-2.29451	-2.15867	0.268598	69148	18573	48097	391247443	9964345
NR2F2	M6178_1.02	Nuclear receptor	-2.44012	-2.39883	-2.21914	0.33883	60160	20384	35950	391247443	9964345
NR2F2	M6179_1.02	Nuclear receptor	-2.65645	-2.61086	-2.40087	0.383389	39589	15178	21891	391247443	9964345
CREB1	M6180_1.02	bZIP	-2.51774	-2.43662	-2.36501	0.152011	42997	6536	30118	391247443	9964345
CREM	M6181_1.02	bZIP	-2.78746	-2.78429	-2.61898	0.316582	23959	7585	16216	391247443	9964345
CRX	M6182_1.02	Homeodomain	-2.18791	-2.20322	-2.04816	0.300244	89184	26777	64067	391247443	9964345
CTCF	M6183_1.02	C2H2 ZF	-3.50536	-3.17263	-2.85412	0.519725	13942	7246	3108	391247443	9964345
CUX1	M6184_1.02	CUT	-3.14974	-3.10247	-2.92539	0.334855	11832	3962	7050	391247443	9964345
CXXC1	M6185_1.02	CxxC	-1.98497	-1.91466	-1.87464	0.0880318	132986	11707	101776	391247443	9964345
DBP	M6186_1.02	bZIP	-2.46255	-2.51311	-2.27171	0.426409	53301	22728	34164	391247443	9964345
DDIT3	M6187_1.02	bZIP	-2.88436	-2.81345	-2.64453	0.322222	22590	7279	12975	391247443	9964345
DLX2	M6188_1.02	Homeodomain	-2.67669	-2.73517	-2.60047	0.266659	25002	6667	20925	391247443	9964345
DLX3	M6189_1.02	Homeodomain	-2.67288	-2.68927	-2.50112	0.351586	31429	11050	21096	391247443	9964345
E2F1	M6190_1.02	E2F	-2.87291	-2.67503	-2.56167	0.229745	27339	6281	13315	391247443	9964345
E2F2	M6191_1.02	E2F	-3.19401	-2.97384	-2.93934	0.0763659	11458	875	6367	391247443	9964345
E2F3	M6192_1.02	E2F	-3.03976	-2.77454	-2.73662	0.0836161	18274	1528	9076	391247443	9964345
E2F4	M6193_1.02	E2F	-3.13605	-2.9943	-2.8888	0.215662	12872	2776	7275	391247443	9964345
E2F5	M6194_1.02	E2F	-3.34708	-3.21562	-3.17726	0.0845283	6625	560	4478	391247443	9964345
E2F6	M6195_1.02	E2F	-2.60975	-2.27717	-2.13451	0.279998	73104	20469	24294	391247443	9964345
E2F7	M6196_1.02	E2F	-4.32633	-4.27912	-4.23204	0.10274	584	60	470	391247443	9964345
E4F1	M6197_1.02	C2H2 ZF	-2.75596	-2.73972	-2.69753	0.0925731	19995	1851	17443	391247443	9964345
EGR1	M6198_1.02	C2H2 ZF	-2.95293	-2.53799	-2.45495	0.174029	34954	6083	11066	391247443	9964345
EGR2	M6199_1.02	C2H2 ZF	-2.75415	-2.38273	-2.24915	0.264783	56144	14866	17452	391247443	9964345
EGR3	M6200_1.02	C2H2 ZF	-2.61491	-2.44311	-2.2735	0.323311	53082	17162	24056	391247443	9964345
EGR4	M6201_1.02	C2H2 ZF	-3.08879	-2.55067	-2.40557	0.284018	39163	11123	8090	391247443	9964345
EHF	M6202_1.02	Ets	-2.74825	-2.73726	-2.58025	0.30339	26194	7947	17744	391247443	9964345
ELF1	M6203_1.02	Ets	-2.20298	-2.1454	-1.97052	0.331467	106641	35348	61772	391247443	9964345
ELF2	M6204_1.02	Ets	-2.87481	-2.79184	-2.51742	0.468402	30271	14179	13253	391247443	9964345
ELF3	M6205_1.02	Ets	-2.78241	-2.78947	-2.56265	0.406826	27277	11097	16400	391247443	9964345
ELF5	M6206_1.02	Ets	-2.17606	-2.21229	-2.03398	0.336741	92145	31029	65819	391247443	9964345
ELK1	M6207_1.02	Ets	-2.20466	-2.14916	-2.04848	0.206926	89119	18441	61643	391247443	9964345
ELK3	M6208_1.02	Ets	-2.74802	-2.69633	-2.51549	0.340591	30406	10356	17746	391247443	9964345
ELK4	M6209_1.02	Ets	-2.91329	-2.83502	-2.75397	0.170236	17558	2989	12145	391247443	9964345
EOMES	M6211_1.02	T-box	-4.66198	-4.67417	-4.62923	0.0982906	234	23	217	391247443	9964345
EPAS1	M6212_1.02	bHLH	-2.72152	-2.48764	-2.24945	0.422145	56104	23684	18814	391247443	9964345
ERG	M6213_1.02	Ets	-2.85815	-2.78623	-2.6885	0.201518	20415	4114	13785	391247443	9964345
ESRRA	M6214_1.02	Nuclear receptor	-2.38322	-2.32901	-2.19071	0.272723	64230	17517	40966	391247443	9964345
ESRRB	M6215_1.02	Nuclear receptor	-2.59485	-2.53372	-2.4142	0.240591	38393	9237	25230	391247443	9964345
ESRRG	M6216_1.02	Nuclear receptor	-2.60219	-2.58369	-2.46431	0.240346	34209	8222	24818	391247443	9964345
ESR1	M6217_1.02	Nuclear receptor	-3.32146	-3.20564	-2.9569	0.436023	11004	4798	4748	391247443	9964345
ESR2	M6218_1.02	Nuclear receptor	-3.05014	-2.9991	-2.7735	0.405159	16786	6801	8863	391247443	9964345
ESR2	M6219_1.02	Nuclear receptor	-2.30014	-2.2292	-2.09496	0.265882	80073	21290	49523	391247443	9964345
ETS1	M6220_1.02	Ets	-1.96822	-1.96729	-1.82818	0.274082	148003	40565	105615	391247443	9964345
ETS2	M6221_1.02	Ets	-2.1177	-2.03503	-1.83905	0.363181	144344	52423	74888	391247443	9964345
ETV4	M6222_1.02	Ets	-1.85985	-1.85384	-1.70348	0.292629	197226	57714	134870	391247443	9964345
ETV5	M6223_1.02	Ets	-2.42823	-2.46689	-2.28787	0.337812	51354	17348	36981	391247443	9964345
ETV7	M6224_1.02	Ets	-3.49376	-3.5254	-3.30341	0.400202	4955	1983	3195	391247443	9964345
MECOM	M6225_1.02	C2H2 ZF	-3.36258	-3.39003	-3.18741	0.372837	6472	2413	4321	391247443	9964345
FEV	M6226_1.02	Ets	-2.41353	-2.42044	-2.21414	0.378132	60857	23012	38217	391247443	9964345
FLI1	M6227_1.02	Ets	-2.82926	-2.75544	-2.55007	0.376794	28079	10580	14722	391247443	9964345
FOSB	M6228_1.02	bZIP	-2.40264	-2.37898	-2.18058	0.366714	65746	24110	39168	391247443	9964345
FOSL1	M6229_1.02	bZIP	-2.593	-2.5501	-2.29067	0.44974	51025	22948	25306	391247443	9964345
FOSL2	M6230_1.02	bZIP	-2.86873	-2.71578	-2.4596	0.445608	34582	15410	13434	391247443	9964345
FOS	M6231_1.02	bZIP	-2.47608	-2.4628	-2.18923	0.46737	64450	30122	33079	391247443	9964345
FOXA1	M6232_1.02	Forkhead	-2.36045	-2.41241	-2.20265	0.383066	62488	23937	43178	391247443	9964345
FOXA2	M6233_1.02	Forkhead	-2.42214	-2.45625	-2.21091	0.431587	61311	26461	37465	391247443	9964345
FOXA3	M6234_1.02	Forkhead	-2.38736	-2.42778	-2.14077	0.483589	72057	34846	40545	391247443	9964345
FOXC1	M6235_1.02	Forkhead	-3.16356	-3.18567	-2.96866	0.393277	10710	4212	6830	391247443	9964345
FOXC2	M6236_1.02	Forkhead	-3.31268	-3.38683	-3.17309	0.388698	6689	2600	4847	391247443	9964345
FOXD3	M6237_1.02	Forkhead	-2.2843	-2.36364	-2.18149	0.342565	65608	22475	51438	391247443	9964345
FOXF1	M6238_1.02	Forkhead	-2.49283	-2.5421	-2.34358	0.366887	45172	16573	31889	391247443	9964345
FOXF2	M6239_1.02	Forkhead	-2.49148	-2.52021	-2.36068	0.307428	43428	13351	31994	391247443	9964345
FOXI1	M6240_1.02	Forkhead	-3.39325	-3.29896	-3.13193	0.319282	7354	2348	4026	391247443	9964345
FOXJ2	M6241_1.02	Forkhead	-2.35842	-2.39187	-2.19242	0.368252	63978	23560	43374	391247443	9964345
FOXJ3	M6242_1.02	Forkhead	-2.73751	-2.74798	-2.52528	0.401171	29728	11926	18182	391247443	9964345
FOXJ3	M6243_1.02	Forkhead	-2.80294	-2.80647	-2.58326	0.401876	26013	10454	15645	391247443	9964345
FOXM1	M6244_1.02	Forkhead	-2.20179	-2.26709	-2.027	0.424689	93638	39767	62024	391247443	9964345
FOXO1	M6245_1.02	Forkhead	-2.53787	-2.57265	-2.22387	0.55206	59508	32852	28706	391247443	9964345
FOXO3	M6246_1.02	Forkhead	-2.34503	-2.39715	-2.12649	0.463782	74466	34536	44685	391247443	9964345
FOXO4	M6247_1.02	Forkhead	-2.20668	-2.27974	-2.12241	0.303902	75169	22844	61444	391247443	9964345
FOXP2	M6248_1.02	Forkhead	-2.06844	-2.16152	-1.96378	0.365756	108310	39615	84190	391247443	9964345
FOXP3	M6249_1.02	Forkhead	-2.00895	-2.06611	-1.95691	0.222316	110037	24463	96532	391247443	9964345
FOXQ1	M6250_1.02	Forkhead	-3.34477	-3.37262	-3.20473	0.32063	6219	1994	4502	391247443	9964345
GABPA	M6252_1.02	Ets	-2.98609	-2.83894	-2.71842	0.242338	19056	4618	10269	391247443	9964345
GATA1	M6253_1.02	GATA	-2.44548	-2.47576	-2.29849	0.335136	50114	16795	35545	391247443	9964345
GATA2	M6254_1.02	GATA	-2.02975	-2.08539	-1.9479	0.271369	112345	30487	91998	391247443	9964345
GATA3	M6255_1.02	GATA	-1.97074	-2.03411	-1.89644	0.27167	126477	34360	105235	391247443	9964345
GATA4	M6256_1.02	GATA	-2.08773	-2.15134	-1.97358	0.335892	105894	35569	80553	391247443	9964345
GATA5	M6257_1.02	GATA	-2.88417	-2.93945	-2.69903	0.425123	19926	8471	12984	391247443	9964345
GATA6	M6258_1.02	GATA	-1.93773	-2.0053	-1.8819	0.24733	130781	32346	113497	391247443	9964345
GCM1	M6259_1.02	GCM	-2.67164	-2.69368	-2.51328	0.33991	30561	10388	21158	391247443	9964345
NR3C1	M6260_1.02	Nuclear receptor	-2.85525	-2.86779	-2.58904	0.473684	25669	12159	13870	391247443	9964345
NR3C1	M6261_1.02	Nuclear receptor	-1.88623	-1.94424	-1.83021	0.23092	147311	34017	127570	391247443	9964345
GFI1B	M6262_1.02	C2H2 ZF	-2.57426	-2.64419	-2.47824	0.317577	33129	10521	26469	391247443	9964345
GFI1	M6263_1.02	C2H2 ZF	-2.32388	-2.31738	-2.15585	0.310598	69598	21617	46938	391247443	9964345
GLI1	M6264_1.02	C2H2 ZF	-2.74775	-2.69651	-2.58522	0.226058	25896	5854	17765	391247443	9964345
GLI2	M6265_1.02	C2H2 ZF	-3.73235	-3.73292	-3.61159	0.243742	2437	594	1845	391247443	9964345
GLI3	M6266_1.02	C2H2 ZF	-2.80984	-2.82297	-2.66349	0.307329	21625	6646	15405	391247443	9964345
GLIS3	M6267_1.02	C2H2 ZF	-2.48647	-2.29799	-2.1827	0.233149	65426	15254	32294	391247443	9964345
HAND1	M6268_1.02	bHLH	-2.19868	-2.22535	-2.01846	0.378969	95496	36190	62458	391247443	9964345
HAND2	M6268_1.02	bHLH	-2.19868	-2.22535	-2.01846	0.378969	95496	36190	62458	391247443	9964345
HBP1	M6269_1.02	Sox	-2.42029	-2.39559	-2.25339	0.279219	55598	15524	37647	391247443	9964345
NHLH1	M6270_1.02	bHLH	-3.81618	-3.69612	-3.49671	0.368189	3175	1169	1521	391247443	9964345
HES1	M6271_1.02	bHLH	-2.64446	-2.48646	-2.38588	0.206735	40980	8472	22501	391247443	9964345
HESX1	M6272_1.02	Homeodomain	-2.9004	-2.8604	-2.65225	0.380768	22192	8450	12505	391247443	9964345
HEY2	M6273_1.02	bHLH	-3.41079	-3.19213	-3.03893	0.297256	9110	2708	3866	391247443	9964345
HIC1	M6274_1.02	C2H2 ZF	-2.54185	-2.48037	-2.34427	0.269024	45100	12133	28486	391247443	9964345
HIF1A	M6275_1.02	bHLH	-2.7781	-2.59041	-2.50993	0.169167	30798	5210	16558	391247443	9964345
HINFP	M6276_1.02	C2H2 ZF	-4.11134	-3.98772	-3.92108	0.142259	1195	170	771	391247443	9964345
HLF	M6277_1.02	bZIP	-3.06384	-3.07226	-2.7835	0.485674	16404	7967	8588	391247443	9964345
HMGA1	M6279_1.02	AT hook	-1.67949	-1.76599	-1.59164	0.330655	255157	84369	203094	391247443	9964345
HMGA2	M6280_1.02	AT hook	-3.45994	-3.46786	-3.37026	0.201271	4248	855	3454	391247443	9964345
HNF1A	M6281_1.02	Homeodomain	-3.0815	-3.07113	-2.85791	0.38796	13821	5362	8248	391247443	9964345
HNF1B	M6282_1.02	Homeodomain	-2.98921	-2.99482	-2.80781	0.349881	15511	5427	10199	391247443	9964345
HNF4A	M6283_1.02	Nuclear receptor	-2.69563	-2.606	-2.41276	0.359138	38520	13834	20005	391247443	9964345
HNF4G	M6284_1.02	Nuclear receptor	-2.80444	-2.73219	-2.61609	0.234587	24119	5658	15594	391247443	9964345
ONECUT1	M6285_1.02	CUT	-2.97622	-2.97598	-2.79052	0.347562	16141	5610	10508	391247443	9964345
HSF1	M6286_1.02	HSF	-2.7467	-2.77324	-2.50556	0.460092	31109	14313	17799	391247443	9964345
HSF2	M6287_1.02	HSF	-2.88087	-2.86869	-2.65126	0.393877	22243	8761	13080	391247443	9964345
TCF12	M6288_1.02	bHLH	-2.29535	-2.34659	-2.21689	0.258181	60473	15613	50171	391247443	9964345
HOXA9	M6289_1.02	Homeodomain	-2.62941	-2.67052	-2.45691	0.388511	34797	13519	23309	391247443	9964345
HOXA13	M6290_1.02	Homeodomain	-2.45087	-2.46948	-2.30235	0.319442	49671	15867	35108	391247443	9964345
HOXA1	M6291_1.02	Homeodomain	-2.83299	-2.85964	-2.74849	0.225803	17781	4015	14611	391247443	9964345
HOXA5	M6292_1.02	Homeodomain	-2.62185	-2.66121	-2.46049	0.370085	34511	12772	23719	391247443	9964345
HOXA7	M6293_1.02	Homeodomain	-3.04262	-3.02992	-2.87561	0.299043	13269	3968	9021	391247443	9964345
HOXA9	M6294_1.02	Homeodomain	-3.19891	-3.27656	-3.10624	0.324404	7802	2531	6298	391247443	9964345
HOXB1	M6295_1.02	Homeodomain	-3.34413	-3.32589	-3.25643	0.147799	5521	816	4509	391247443	9964345
HOXB6	M6296_1.02	Homeodomain	-3.39353	-3.38917	-3.22189	0.319672	5978	1911	4024	391247443	9964345
HOXB7	M6297_1.02	Homeodomain	-2.98581	-3.01271	-2.89216	0.242386	12773	3096	10282	391247443	9964345
HOXB8	M6298_1.02	Homeodomain	-3.16644	-3.16639	-3.03936	0.253599	9101	2308	6786	391247443	9964345
HOXC6	M6299_1.02	Homeodomain	-4.20532	-4.18154	-4.05694	0.249428	874	218	621	391247443	9964345
HOXC8	M6300_1.02	Homeodomain	-2.77179	-2.76713	-2.59021	0.334609	25600	8566	16809	391247443	9964345
HOXD10	M6301_1.02	Homeodomain	-2.15101	-2.18676	-2.02684	0.308043	93672	28855	69716	391247443	9964345
HOXD13	M6302_1.02	Homeodomain	-2.39961	-2.39813	-2.25441	0.281735	55467	15627	39483	391247443	9964345
HOXD4	M6303_1.02	Homeodomain	-2.06172	-2.12558	-2.01446	0.22575	96381	21758	85607	391247443	9964345
HOXD9	M6304_1.02	Homeodomain	-2.29011	-2.37156	-2.2074	0.314776	61809	19456	50773	391247443	9964345
IKZF1	M6305_1.02	C2H2 ZF	-1.97095	-1.85936	-1.68711	0.327422	204806	67058	104348	391247443	9964345
INSM1	M6306_1.02	C2H2 ZF	-3.35191	-3.19925	-3.11145	0.183033	7709	1411	4428	391247443	9964345
IRF1	M6307_1.02	IRF	-2.63081	-2.702	-2.45703	0.431109	34787	14997	23234	391247443	9964345
IRF2	M6308_1.02	IRF	-2.95906	-2.9928	-2.72971	0.454354	18567	8436	10929	391247443	9964345
IRF3	M6309_1.02	IRF	-2.96221	-2.98204	-2.68814	0.491729	20432	10047	10848	391247443	9964345
IRF4	M6310_1.02	IRF	-2.43387	-2.43697	-2.05072	0.589087	88661	52229	36366	391247443	9964345
IRF5	M6311_1.02	IRF	-4.33284	-4.33569	-4.18287	0.296636	654	194	463	391247443	9964345
IRF7	M6312_1.02	IRF	-2.12365	-2.20233	-1.99156	0.384498	101600	39065	74190	391247443	9964345
IRF8	M6313_1.02	IRF	-2.7177	-2.75065	-2.45112	0.49827	35264	17571	19020	391247443	9964345
IRF9	M6314_1.02	IRF	-3.50745	-3.54666	-3.34921	0.365329	4459	1629	3096	391247443	9964345
ISL1	M6315_1.02	Homeodomain	-2.26965	-2.33593	-2.22531	0.224862	59312	13337	53236	391247443	9964345
TCF4	M6316_1.02	bHLH	-2.59215	-2.62368	-2.4787	0.283828	33094	9393	25401	391247443	9964345
JUNB	M6317_1.02	bZIP	-2.41471	-2.38913	-2.14837	0.425565	70807	30133	38075	391247443	9964345
JUND	M6318_1.02	bZIP	-2.79051	-2.65707	-2.38014	0.471475	41525	19578	16074	391247443	9964345
JUN	M6319_1.02	bZIP	-2.44071	-2.39477	-2.17213	0.401092	67037	26888	35876	391247443	9964345
ZBTB33	M6320_1.02	C2H2 ZF	-2.73824	-2.70434	-2.48374	0.398264	32712	13028	18146	391247443	9964345
KLF15	M6321_1.02	C2H2 ZF	-2.80196	-2.48856	-2.29083	0.365741	51006	18655	15641	391247443	9964345
KLF1	M6322_1.02	C2H2 ZF	-2.5728	-2.36665	-2.21367	0.296888	60922	18087	26484	391247443	9964345
KLF3	M6323_1.02	C2H2 ZF	-2.84184	-2.82224	-2.61124	0.38483	24390	9386	14307	391247443	9964345
KLF4	M6324_1.02	C2H2 ZF	-2.53306	-2.12203	-1.97082	0.294035	106569	31335	28888	391247443	9964345
KLF6	M6325_1.02	C2H2 ZF	-2.08139	-1.71808	-1.61369	0.213661	242524	51818	80604	391247443	9964345
KLF8	M6326_1.02	C2H2 ZF	-2.4915	-2.39782	-2.33051	0.143581	46552	6684	31983	391247443	9964345
LEF1	M6327_1.02	Sox	-2.25898	-2.31159	-2.26369	0.10443	54295	5670	54588	391247443	9964345
LHX2	M6328_1.02	Homeodomain	-2.72731	-2.70873	-2.49417	0.389842	31936	12450	18610	391247443	9964345
LHX3	M6329_1.02	Homeodomain	-3.26529	-3.3223	-3.08242	0.424412	8242	3498	5405	391247443	9964345
MAFA	M6330_1.02	bZIP	-3.34767	-3.30967	-3.06975	0.424464	8486	3602	4471	391247443	9964345
MAFB	M6331_1.02	bZIP	-1.95016	-2.0067	-1.85024	0.302507	140671	42554	110184	391247443	9964345
MAF	M6332_1.02	bZIP	-2.10185	-2.17391	-2.0359	0.272235	91737	24974	78088	391247443	9964345
MAFG	M6333_1.02	bZIP	-1.92791	-2.00462	-1.83169	0.328475	146812	48224	115903	391247443	9964345
MAFK	M6334_1.02	bZIP	-3.20302	-3.17753	-3.05669	0.242882	8745	2124	6238	391247443	9964345
MAX	M6335_1.02	bHLH	-2.68106	-2.55548	-2.42751	0.255224	37234	9503	20690	391247443	9964345
MAZ	M6336_1.02	C2H2 ZF	-2.78301	-2.33939	-2.08727	0.440396	81504	35894	16288	391247443	9964345
MBD2	M6337_1.02	MBD	-2.98417	-2.60566	-2.53515	0.149862	29060	4355	10304	391247443	9964345
NR3C2	M6338_1.02	Nuclear receptor	-2.76488	-2.81924	-2.6382	0.340895	22922	7814	17083	391247443	9964345
MECP2	M6339_1.02	MBD	-2.43745	-2.09289	-2.05554	0.082401	87681	7225	36071	391247443	9964345
MEF2A	M6340_1.02	MADS box	-3.13149	-2.94985	-2.77521	0.3311	16720	5536	7349	391247443	9964345
MEF2C	M6341_1.02	MADS box	-3.71091	-3.49262	-3.38113	0.226406	4143	938	1938	391247443	9964345
MEF2D	M6342_1.02	MADS box	-2.90427	-2.80756	-2.66991	0.271635	21308	5788	12395	391247443	9964345
MEIS1	M6343_1.02	Homeodomain	-2.86398	-2.97478	-2.78851	0.348791	16216	5656	13607	391247443	9964345
MEIS2	M6344_1.02	Homeodomain	-2.93701	-3.04794	-2.86789	0.33938	13507	4584	11504	391247443	9964345
MITF	M6345_1.02	bHLH	-2.20461	-2.26844	-2.04491	0.402319	89854	36150	61646	391247443	9964345
MLXIPL	M6346_1.02	bHLH	-3.71005	-3.64588	-3.46697	0.337647	3400	1148	1942	391247443	9964345
MSX2	M6347_1.02	Homeodomain	-2.06094	-2.11928	-1.95506	0.314864	110508	34795	85637	391247443	9964345
MTF1	M6348_1.02	C2H2 ZF	-3.76838	-3.67089	-3.53114	0.275145	2933	807	1698	391247443	9964345
MYBL2	M6349_1.02	Myb/SANT	-2.0052	-2.08609	-1.93144	0.299589	116683	34957	97304	391247443	9964345
MYB	M6350_1.02	Myb/SANT	-1.87414	-2.01085	-1.89545	0.233351	126766	29581	131446	391247443	9964345
MYC	M6351_1.02	bHLH	-2.75967	-2.61299	-2.50327	0.223253	31274	6982	17275	391247443	9964345
MYCN	M6352_1.02	bHLH	-2.50411	-2.34623	-2.2426	0.212278	56996	12099	31035	391247443	9964345
MYF6	M6353_1.02	bHLH	-2.21991	-2.27679	-2.19128	0.178733	64146	11465	59667	391247443	9964345
MYOD1	M6354_1.02	bHLH	-2.10139	-2.13498	-1.97264	0.31189	106124	33099	78056	391247443	9964345
MYOG	M6355_1.02	bHLH	-2.64486	-2.64168	-2.43376	0.380442	36702	13963	22490	391247443	9964345
MZF1	M6356_1.02	C2H2 ZF	-2.2942	-2.06407	-1.88542	0.337254	129727	43751	49953	391247443	9964345
NANOG	M6357_1.02	Homeodomain	-2.57554	-2.60962	-2.53526	0.157368	29053	4572	26402	391247443	9964345
NEUROD1	M6358_1.02	bHLH	-2.39051	-2.3484	-2.13042	0.394634	73795	29122	40245	391247443	9964345
NFE2L1	M6359_1.02	bZIP	-1.78415	-1.85956	-1.66461	0.361665	215694	78009	160250	391247443	9964345
NFE2L2	M6360_1.02	bZIP	-2.52451	-2.53733	-2.34045	0.364492	45499	16584	29645	391247443	9964345
NFATC1	M6361_1.02	Rel	-3.11905	-3.12206	-2.9147	0.379649	12127	4604	7566	391247443	9964345
NFATC1	M6362_1.02	Rel	-2.49156	-2.53139	-2.32699	0.375402	46931	17618	31977	391247443	9964345
NFATC2	M6363_1.02	Rel	-2.19054	-2.26177	-2.03305	0.409424	92342	37807	63660	391247443	9964345
NFATC3	M6364_1.02	Rel	-2.19832	-2.27342	-2.10029	0.328774	79097	26005	62614	391247443	9964345
NFATC4	M6365_1.02	Rel	-2.11294	-2.17635	-1.90531	0.464242	123918	57528	75870	391247443	9964345
NFAT5	M6366_1.02	Rel	-3.37666	-3.40439	-3.15242	0.4402	7015	3088	4183	391247443	9964345
NFE2	M6367_1.02	bZIP	-2.91281	-2.8926	-2.67452	0.394773	21083	8323	12154	391247443	9964345
NFIL3	M6368_1.02	bZIP	-3.29282	-3.32534	-2.98917	0.538861	10216	5505	5072	391247443	9964345
NFKB1	M6369_1.02	Rel	-2.8804	-2.70471	-2.53351	0.32578	29170	9503	13085	391247443	9964345
NFKB2	M6370_1.02	Rel	-2.39482	-2.3777	-2.21435	0.31349	60828	19069	39900	391247443	9964345
NFYA	M6371_1.02	CBF/NF-Y	-3.07143	-2.9527	-2.74703	0.377221	17841	6730	8438	391247443	9964345
NFYB	M6372_1.02	Unknown	-3.1134	-2.9841	-2.78605	0.366201	16308	5972	7662	391247443	9964345
NFYC	M6373_1.02	Unknown	-2.99058	-2.89141	-2.71168	0.338896	19354	6559	10163	391247443	9964345
NKX2-1	M6374_1.02	Homeodomain	-2.07879	-2.05437	-1.88658	0.320459	129380	41461	82032	391247443	9964345
NKX2-2	M6375_1.02	Homeodomain	-2.70975	-2.80122	-2.60595	0.362145	24689	8941	19392	391247443	9964345
NKX2-5	M6376_1.02	Homeodomain	-2.03635	-2.13752	-2.02932	0.220541	93139	20541	90787	391247443	9964345
NKX2-8	M6377_1.02	Homeodomain	-2.41584	-2.47112	-2.32062	0.292857	47624	13947	38065	391247443	9964345
NKX3-1	M6378_1.02	Homeodomain	-2.57873	-2.61929	-2.43541	0.345185	36563	12621	26189	391247443	9964345
NKX3-2	M6379_1.02	Homeodomain	-2.43909	-2.48235	-2.2917	0.355316	50904	18087	36069	391247443	9964345
NOBOX	M6380_1.02	Homeodomain	-2.52055	-2.51951	-2.32256	0.364591	47412	17286	29911	391247443	9964345
NR0B1	M6381_1.02	Unknown	-2.18487	-2.00035	-1.87645	0.248199	132434	32870	64234	391247443	9964345
NR1D1	M6382_1.02	Nuclear receptor	-3.24252	-3.25848	-3.08305	0.332321	8230	2735	5696	391247443	9964345
NR1H3	M6383_1.02	Nuclear receptor	-5.29947	-5.04421	-4.94923	0.196429	112	22	50	391247443	9964345
NR1H2	M6383_1.02	Nuclear receptor	-5.29947	-5.04421	-4.94923	0.196429	112	22	50	391247443	9964345
NR1H4	M6384_1.02	Nuclear receptor	-3.21274	-3.17543	-2.98046	0.3617	10423	3770	6099	391247443	9964345
NR1I2	M6385_1.02	Nuclear receptor	-3.29237	-3.32876	-3.0494	0.474418	8893	4219	5078	391247443	9964345
NR1I2	M6386_1.02	Nuclear receptor	-2.09052	-2.14316	-1.95185	0.356287	111326	39664	79992	391247443	9964345
NR1I3	M6387_1.02	Nuclear receptor	-3.35694	-3.3719	-3.11292	0.449173	7683	3451	4377	391247443	9964345
NR1I3	M6388_1.02	Nuclear receptor	-2.15043	-2.15611	-1.98604	0.324036	102899	33343	69744	391247443	9964345
NR2C1	M6389_1.02	Nuclear receptor	-2.79908	-2.77144	-2.54634	0.40447	28321	11455	15781	391247443	9964345
NR2C2	M6390_1.02	Nuclear receptor	-2.55684	-2.49832	-2.31986	0.336967	47708	16076	27512	391247443	9964345
NR2E3	M6391_1.02	Nuclear receptor	-2.85264	-2.91099	-2.73559	0.33226	18317	6086	13964	391247443	9964345
NR2F6	M6392_1.02	Nuclear receptor	-2.95241	-2.9633	-2.69875	0.456191	19939	9096	11096	391247443	9964345
NR4A1	M6393_1.02	Nuclear receptor	-2.48396	-2.44915	-2.31368	0.267978	48392	12968	32537	391247443	9964345
NR4A2	M6394_1.02	Nuclear receptor	-2.43185	-2.41283	-2.29686	0.234345	50302	11788	36678	391247443	9964345
NR4A3	M6395_1.02	Nuclear receptor	-3.06633	-2.97557	-2.89239	0.174291	12766	2225	8542	391247443	9964345
NR5A2	M6396_1.02	Nuclear receptor	-2.46701	-2.37711	-2.17603	0.370611	66439	24623	33770	391247443	9964345
NR6A1	M6397_1.02	Nuclear receptor	-3.31787	-3.24949	-3.1101	0.274538	7733	2123	4789	391247443	9964345
NRF1	M6398_1.02	Unknown	-3.0438	-2.85659	-2.76522	0.189725	17109	3246	8993	391247443	9964345
ONECUT2	M6399_1.02	CUT	-3.81223	-3.83738	-3.59259	0.430872	2546	1097	1535	391247443	9964345
OTX1	M6400_1.02	Homeodomain	-2.3015	-2.30752	-2.14827	0.306962	70823	21740	49414	391247443	9964345
OTX2	M6401_1.02	Homeodomain	-3.05507	-2.86297	-2.56962	0.491078	26843	13182	8754	391247443	9964345
OVOL1	M6402_1.02	C2H2 ZF	-2.37948	-2.4924	-2.38682	0.215818	40891	8825	41417	391247443	9964345
TP53	M6403_1.02	p53	-3.6968	-3.61392	-3.36126	0.441088	4337	1913	2002	391247443	9964345
TP63	M6404_1.02	p53	-2.39984	-2.42613	-2.24153	0.346273	57137	19785	39456	391247443	9964345
TP73	M6405_1.02	p53	-2.35539	-2.29859	-2.07947	0.396223	82981	32879	43594	391247443	9964345
PAX2	M6406_1.02	Homeodomain	-3.26583	-3.28749	-3.05495	0.414579	8780	3640	5398	391247443	9964345
PAX2	M6407_1.02	Homeodomain	-1.95338	-1.96882	-1.816	0.296634	152211	45151	109240	391247443	9964345
PAX5	M6408_1.02	Paired box	-3.13875	-3.04214	-2.80544	0.420172	15596	6553	7228	391247443	9964345
PAX5	M6409_1.02	Paired box	-2.03621	-2.01699	-1.85333	0.313967	139674	43853	90388	391247443	9964345
PAX6	M6410_1.02	Homeodomain	-2.60858	-2.62548	-2.49372	0.261691	31969	8366	24461	391247443	9964345
PAX8	M6411_1.02	Paired box	-2.60113	-2.58396	-2.35091	0.415278	44416	18445	24853	391247443	9964345
PBX1	M6412_1.02	Homeodomain	-2.98969	-2.9934	-2.81347	0.33919	15310	5193	10188	391247443	9964345
PBX2	M6413_1.02	Homeodomain	-1.95317	-1.97822	-1.79943	0.33745	158130	53361	109228	391247443	9964345
PBX2	M6413_1.02	Homeodomain	-1.95317	-1.97822	-1.79943	0.33745	158130	53361	109228	391247443	9964345
PBX2	M6413_1.02	Homeodomain	-1.95317	-1.97822	-1.79943	0.33745	158130	53361	109228	391247443	9964345
PBX2	M6413_1.02	Homeodomain	-1.95317	-1.97822	-1.79943	0.33745	158130	53361	109228	391247443	9964345
PBX2	M6413_1.02	Homeodomain	-1.95317	-1.97822	-1.79943	0.33745	158130	53361	109228	391247443	9964345
PBX2	M6413_1.02	Homeodomain	-1.95317	-1.97822	-1.79943	0.33745	158130	53361	109228	391247443	9964345
PBX3	M6414_1.02	Homeodomain	-2.89868	-2.84299	-2.61277	0.411455	24304	10000	12552	391247443	9964345
PDX1	M6415_1.02	Homeodomain	-2.73511	-2.74053	-2.57648	0.314586	26422	8312	18289	391247443	9964345
POU1F1	M6417_1.02	Homeodomain	-2.41945	-2.45768	-2.29499	0.312437	50519	15784	37739	391247443	9964345
PITX2	M6418_1.02	Homeodomain	-2.36581	-2.3471	-2.17141	0.332723	67149	22342	42629	391247443	9964345
PKNOX1	M6419_1.02	Homeodomain	-2.69589	-2.75922	-2.48073	0.473376	32940	15593	20004	391247443	9964345
PLAG1	M6420_1.02	C2H2 ZF	-2.93916	-2.66607	-2.45923	0.378897	34611	13114	11423	391247443	9964345
PLAG1	M6421_1.02	C2H2 ZF	-2.46056	-2.25313	-2.08708	0.317746	81540	25909	34223	391247443	9964345
PLAGL1	M6422_1.02	C2H2 ZF	-2.70177	-2.42147	-2.29787	0.247684	50185	12430	19701	391247443	9964345
POU2F1	M6423_1.02	Homeodomain	-2.12884	-2.1395	-2.02829	0.225913	93359	21091	73371	391247443	9964345
POU2F2	M6424_1.02	Homeodomain	-2.7334	-2.70093	-2.64371	0.123448	22633	2794	18368	391247443	9964345
POU3F1	M6425_1.02	Homeodomain	-2.59132	-2.58376	-2.43123	0.296159	36916	10933	25440	391247443	9964345
POU3F2	M6426_1.02	Homeodomain	-2.00951	-2.04747	-1.89508	0.295936	126872	37546	96244	391247443	9964345
POU4F2	M6427_1.02	Homeodomain	-3.01457	-3.04209	-2.81907	0.401614	15114	6070	9621	391247443	9964345
POU5F1	M6428_1.02	Homeodomain	-2.96985	-2.90752	-2.73358	0.330018	18402	6073	10661	391247443	9964345
POU6F1	M6429_1.02	Homeodomain	-3.80944	-3.86395	-3.7439	0.241514	1797	434	1545	391247443	9964345
PPARA	M6430_1.02	Nuclear receptor	-2.35029	-2.28004	-2.18723	0.19241	64747	12458	44190	391247443	9964345
PPARA	M6431_1.02	Nuclear receptor	-2.78978	-2.71769	-2.54123	0.333892	28656	9568	16122	391247443	9964345
PPARD	M6432_1.02	Nuclear receptor	-2.82517	-2.79927	-2.60456	0.361313	24768	8949	14866	391247443	9964345
PPARG	M6433_1.02	Nuclear receptor	-3.05981	-3.02109	-2.80924	0.386028	15460	5968	8669	391247443	9964345
PPARG	M6434_1.02	Nuclear receptor	-2.20739	-2.19496	-2.07754	0.236893	83350	19745	61293	391247443	9964345
PRDM1	M6435_1.02	C2H2 ZF	-3.10042	-3.11821	-2.93201	0.348666	11653	4063	7898	391247443	9964345
PGR	M6436_1.02	Nuclear receptor	-2.47629	-2.5533	-2.34889	0.375412	44623	16752	33129	391247443	9964345
PGR	M6437_1.02	Nuclear receptor	-1.79702	-1.8845	-1.74896	0.268079	177619	47616	156176	391247443	9964345
PROP1	M6438_1.02	Homeodomain	-2.63789	-2.68214	-2.48913	0.358816	32309	11593	22864	391247443	9964345
PRRX1	M6439_1.02	Homeodomain	-2.48333	-2.58371	-2.40514	0.337126	39202	13216	32614	391247443	9964345
PRRX2	M6440_1.02	Homeodomain	-2.56353	-2.5696	-2.38697	0.343298	40877	14033	27110	391247443	9964345
PTF1A	M6441_1.02	bHLH	-3.31199	-3.32876	-3.08221	0.43318	8246	3572	4854	391247443	9964345
PURA	M6442_1.02	Unknown	-2.56911	-2.29034	-2.05908	0.41286	86969	35906	26640	391247443	9964345
RARA	M6443_1.02	Nuclear receptor	-2.48806	-2.42821	-2.35482	0.155482	44018	6844	32245	391247443	9964345
RARA	M6444_1.02	Nuclear receptor	-3.11199	-3.0719	-2.82652	0.431648	14857	6413	7688	391247443	9964345
RARB	M6445_1.02	Nuclear receptor	-2.55369	-2.44779	-2.20557	0.427492	62069	26534	27672	391247443	9964345
RARG	M6446_1.02	Nuclear receptor	-3.27177	-3.1862	-2.91789	0.460874	12038	5548	5323	391247443	9964345
RARG	M6447_1.02	Nuclear receptor	-2.13019	-2.12165	-2.0251	0.199326	94047	18746	73138	391247443	9964345
RELB	M6448_1.02	Rel	-2.61955	-2.5376	-2.35141	0.348653	44365	15468	23821	391247443	9964345
REL	M6449_1.02	Rel	-2.65473	-2.59839	-2.36359	0.417636	43138	18016	21970	391247443	9964345
REST	M6450_1.02	C2H2 ZF	-4.33658	-4.20816	-3.89567	0.513023	1267	650	459	391247443	9964345
RFX1	M6451_1.02	RFX	-2.79858	-2.77923	-2.5977	0.341626	25162	8596	15804	391247443	9964345
RFX2	M6452_1.02	RFX	-2.95016	-2.92334	-2.74861	0.331233	17776	5888	11156	391247443	9964345
RFX3	M6453_1.02	RFX	-3.47635	-3.35391	-3.15416	0.368685	6987	2576	3325	391247443	9964345
RORA	M6454_1.02	Nuclear receptor	-3.1789	-3.16825	-3.03113	0.270728	9275	2511	6594	391247443	9964345
RORC	M6455_1.02	Nuclear receptor	-3.40536	-3.42639	-3.25057	0.332916	5596	1863	3916	391247443	9964345
RREB1	M6456_1.02	C2H2 ZF	-3.33918	-3.1073	-2.86517	0.427384	13592	5809	4557	391247443	9964345
RUNX1	M6457_1.02	Runt	-2.28579	-2.35328	-2.15452	0.367243	69812	25638	51240	391247443	9964345
RUNX2	M6458_1.02	Runt	-2.2458	-2.29797	-2.09665	0.370961	79763	29589	56125	391247443	9964345
RUNX3	M6459_1.02	Runt	-3.12535	-3.09082	-2.91138	0.338462	12220	4136	7457	391247443	9964345
RXRA	M6460_1.02	Nuclear receptor	-2.57955	-2.51053	-2.32975	0.340503	46634	15879	26113	391247443	9964345
RXRB	M6461_1.02	Nuclear receptor	-2.28742	-2.27752	-2.11082	0.318761	77202	24609	51010	391247443	9964345
RXRG	M6462_1.02	Nuclear receptor	-3.51521	-3.44191	-3.29896	0.280463	5006	1404	3041	391247443	9964345
SMAD1	M6463_1.02	SMAD	-2.28624	-2.29936	-2.1438	0.301051	71556	21542	51177	391247443	9964345
SMAD3	M6465_1.02	SMAD	-2.09307	-2.13217	-1.94704	0.347059	112566	39067	79515	391247443	9964345
SMAD4	M6466_1.02	SMAD	-2.05953	-2.12775	-1.95113	0.334143	111512	37261	85908	391247443	9964345
SNAI1	M6468_1.02	C2H2 ZF	-2.27105	-2.3212	-2.22362	0.201233	59543	11982	53063	391247443	9964345
SNAI2	M6469_1.02	C2H2 ZF	-2.21485	-2.28274	-2.21809	0.138311	60306	8341	60389	391247443	9964345
SOX10	M6470_1.02	Sox	-1.85435	-1.89685	-1.80647	0.187886	155589	29233	137173	391247443	9964345
SOX13	M6471_1.02	Sox	-1.82323	-1.88068	-1.7266	0.298673	187004	55853	146888	391247443	9964345
SOX15	M6472_1.02	Sox	-2.1283	-2.1722	-2.13886	0.0738929	72375	5348	73617	391247443	9964345
SOX17	M6473_1.02	Sox	-3.6815	-3.67293	-3.50166	0.3259	3139	1023	2074	391247443	9964345
SOX18	M6474_1.02	Sox	-3.16983	-3.19159	-2.96579	0.405435	10781	4371	6732	391247443	9964345
SOX2	M6475_1.02	Sox	-2.9194	-2.88982	-2.70893	0.340658	19477	6635	11973	391247443	9964345
SOX4	M6476_1.02	Sox	-2.71389	-2.70557	-2.56367	0.278727	27213	7585	19203	391247443	9964345
SOX5	M6477_1.02	Sox	-2.37279	-2.42229	-2.32005	0.209764	47687	10003	42032	391247443	9964345
SOX9	M6478_1.02	Sox	-2.60066	-2.58838	-2.44224	0.28573	35992	10284	24901	391247443	9964345
SP1	M6479_1.02	C2H2 ZF	-2.68026	-2.09529	-1.95612	0.274182	110237	30225	20576	391247443	9964345
SP1	M6480_1.02	C2H2 ZF	-3.14382	-2.51158	-2.27192	0.424112	53276	22595	7117	391247443	9964345
SP2	M6481_1.02	C2H2 ZF	-2.95	-2.56913	-2.40392	0.316417	39312	12439	11136	391247443	9964345
SP3	M6482_1.02	C2H2 ZF	-3.156	-2.51453	-2.28044	0.416684	52241	21768	6921	391247443	9964345
SP4	M6483_1.02	C2H2 ZF	-3.81559	-3.19044	-2.99224	0.366424	10144	3717	1522	391247443	9964345
SPI1	M6484_1.02	Ets	-2.86518	-2.80921	-2.54792	0.452087	28218	12757	13553	391247443	9964345
SPIB	M6485_1.02	Ets	-2.53253	-2.53321	-2.34146	0.356949	45393	16203	29103	391247443	9964345
SPZ1	M6486_1.02	Unknown	-3.13782	-3.08031	-2.91419	0.317849	12141	3859	7246	391247443	9964345
SREBF1	M6487_1.02	bHLH	-2.24982	-2.16628	-2.0103	0.301725	97307	29360	55510	391247443	9964345
SREBF2	M6488_1.02	bHLH	-2.30834	-2.14326	-1.95487	0.351937	110554	38908	48447	391247443	9964345
SRF	M6489_1.02	MADS box	-3.2318	-3.20014	-3.05357	0.286444	8808	2523	5838	391247443	9964345
SRY	M6490_1.02	Sox	-1.89546	-1.95982	-1.81092	0.290249	154002	44699	124804	391247443	9964345
STAT5A	M6491_1.02	STAT	-2.746	-2.80994	-2.53485	0.469223	29080	13645	17831	391247443	9964345
STAT5B	M6492_1.02	STAT	-3.18151	-3.23092	-2.94223	0.485591	11382	5527	6553	391247443	9964345
STAT1	M6493_1.02	STAT	-2.9927	-3.01908	-2.67855	0.54347	20888	11352	10112	391247443	9964345
STAT2	M6494_1.02	STAT	-2.52825	-2.55964	-2.2728	0.483392	53168	25701	29368	391247443	9964345
STAT3	M6495_1.02	STAT	-2.66198	-2.67176	-2.45203	0.397073	35190	13973	21624	391247443	9964345
STAT4	M6496_1.02	STAT	-2.63178	-2.70089	-2.46407	0.420328	34228	14387	23183	391247443	9964345
STAT6	M6497_1.02	STAT	-2.64356	-2.71789	-2.41798	0.498713	38060	18981	22554	391247443	9964345
NR5A1	M6498_1.02	Nuclear receptor	-2.26868	-2.21588	-2.05264	0.313315	88269	27656	53199	391247443	9964345
RBPJ	M6499_1.02	CSL	-2.25308	-2.26755	-2.11166	0.301585	77053	23238	55208	391247443	9964345
TAL1	M6500_1.02	bHLH	-3.14014	-3.14469	-3.00519	0.274731	9846	2705	7209	391247443	9964345
TAL1	M6501_1.02	bHLH	-4.13388	-4.10303	-3.85263	0.43817	1399	613	732	391247443	9964345
TBP	M6502_1.02	TBP	-2.20708	-2.2087	-2.02758	0.341011	93513	31889	61273	391247443	9964345
TBX2	M6503_1.02	T-box	-3.58947	-3.57259	-3.27962	0.490638	5234	2568	2563	391247443	9964345
TBX3	M6504_1.02	T-box	-4.31267	-4.34717	-4.11139	0.418936	771	323	485	391247443	9964345
TBX5	M6505_1.02	T-box	-2.01897	-2.09358	-1.99805	0.197448	100092	19763	94426	391247443	9964345
TCF7	M6506_1.02	Sox	-2.50745	-2.50962	-2.30926	0.369554	48886	18066	30822	391247443	9964345
TEAD1	M6507_1.02	TEA	-2.48373	-2.52003	-2.3081	0.386131	49017	18927	32552	391247443	9964345
TEAD3	M6508_1.02	TEA	-2.54159	-2.62229	-2.37677	0.431825	41848	18071	28512	391247443	9964345
TEAD4	M6509_1.02	TEA	-2.73383	-2.78936	-2.62412	0.316467	23677	7493	18348	391247443	9964345
TEF	M6510_1.02	bZIP	-2.72187	-2.77865	-2.54252	0.419411	28571	11983	18851	391247443	9964345
RELA	M6511_1.02	Rel	-2.89331	-2.79106	-2.61224	0.337511	24334	8213	12708	391247443	9964345
TCF7L2	M6512_1.02	Sox	-2.47735	-2.48999	-2.28862	0.371026	51266	19021	33026	391247443	9964345
TFAP4	M6513_1.02	bHLH	-2.70195	-2.63829	-2.47539	0.312772	33347	10430	19726	391247443	9964345
TFCP2	M6514_1.02	Grainyhead	-2.75237	-2.68752	-2.47538	0.38644	33348	12887	17564	391247443	9964345
TFDP2	M6515_1.02	DP	-3.05559	-2.89705	-2.82384	0.155127	14949	2319	8754	391247443	9964345
TFDP3	M6515_1.02	DP	-3.05559	-2.89705	-2.82384	0.155127	14949	2319	8754	391247443	9964345
TFDP1	M6515_1.02	DP	-3.05559	-2.89705	-2.82384	0.155127	14949	2319	8754	391247443	9964345
TCF3	M6516_1.02	bHLH	-2.35375	-2.3749	-2.16504	0.383205	68141	26112	43825	391247443	9964345
TFE3	M6517_1.02	bHLH	-2.3487	-2.37166	-2.16456	0.379275	68217	25873	44337	391247443	9964345
TFEB	M6518_1.02	bHLH	-3.32699	-3.22863	-3.18327	0.0991736	6534	648	4690	391247443	9964345
TGIF1	M6519_1.02	Homeodomain	-2.66756	-2.69237	-2.4771	0.390836	33216	12982	21352	391247443	9964345
TGIF1	M6520_1.02	Homeodomain	-1.94541	-2.10841	-1.92898	0.338449	117347	39716	111658	391247443	9964345
THRA	M6521_1.02	Nuclear receptor	-2.33821	-2.32719	-2.15793	0.32276	69265	22356	45416	391247443	9964345
THRA	M6522_1.02	Nuclear receptor	-2.90263	-2.85453	-2.58276	0.465154	26043	12114	12436	391247443	9964345
THRB	M6523_1.02	Nuclear receptor	-3.00601	-2.93575	-2.70478	0.41248	19664	8111	9808	391247443	9964345
THRB	M6524_1.02	Nuclear receptor	-2.38156	-2.35417	-2.22496	0.257333	59359	15275	41143	391247443	9964345
TLX1	M6525_1.02	Homeodomain	-1.93591	-1.93217	-1.73946	0.358355	181546	65058	113384	391247443	9964345
TLX3	M6525_1.02	Homeodomain	-1.93591	-1.93217	-1.73946	0.358355	181546	65058	113384	391247443	9964345
TLX1	M6526_1.02	Homeodomain	-2.84919	-2.81265	-2.5568	0.445184	27647	12308	14062	391247443	9964345
TWIST1	M6527_1.02	bHLH	-2.59991	-2.6529	-2.56466	0.183861	27151	4992	24966	391247443	9964345
YY1	M6528_1.02	C2H2 ZF	-2.83517	-2.84555	-2.70069	0.283627	19850	5630	14535	391247443	9964345
UBP1	M6529_1.02	Grainyhead	-1.87892	-1.94118	-1.84396	0.200568	142720	28625	129797	391247443	9964345
USF1	M6530_1.02	bHLH	-2.89427	-2.79184	-2.64168	0.292317	22739	6647	12682	391247443	9964345
USF2	M6531_1.02	bHLH	-2.43785	-2.37075	-2.19288	0.336051	63910	21477	36125	391247443	9964345
VDR	M6532_1.02	Nuclear receptor	-1.95832	-1.94555	-1.8413	0.213403	143597	30644	108100	391247443	9964345
VDR	M6533_1.02	Nuclear receptor	-3.1326	-3.10341	-2.88131	0.400351	13096	5243	7333	391247443	9964345
VSX2	M6534_1.02	Homeodomain	-3.19168	-3.14226	-2.98405	0.305311	10337	3156	6402	391247443	9964345
WT1	M6535_1.02	C2H2 ZF	-2.80822	-2.29549	-2.14762	0.28857	70929	20468	15386	391247443	9964345
XBP1	M6536_1.02	bZIP	-3.31223	-3.21283	-3.15809	0.118429	6924	820	4852	391247443	9964345
YBX1	M6537_1.02	CSD	-2.27275	-2.20363	-2.07056	0.263925	84702	22355	52722	391247443	9964345
ZBTB7A	M6538_1.02	C2H2 ZF	-2.80493	-2.70628	-2.5122	0.360381	30637	11041	15566	391247443	9964345
ZBTB7B	M6539_1.02	C2H2 ZF	-3.62882	-3.07974	-2.86151	0.394981	13707	5414	2339	391247443	9964345
ZBTB4	M6540_1.02	C2H2 ZF	-3.22178	-3.12975	-2.9611	0.321802	10898	3507	5973	391247443	9964345
ZBTB4	M6541_1.02	C2H2 ZF	-4.19222	-4.10247	-3.97232	0.258945	1062	275	640	391247443	9964345
ZBTB6	M6542_1.02	C2H2 ZF	-3.11478	-3.02509	-2.8782	0.28696	13190	3785	7640	391247443	9964345
ZEB1	M6543_1.02	C2H2 ZF	-1.89181	-2.02013	-1.92275	0.200862	119042	23911	126306	391247443	9964345
HIVEP1	M6544_1.02	C2H2 ZF	-2.94088	-2.87804	-2.68625	0.357	20521	7326	11394	391247443	9964345
HIVEP2	M6545_1.02	C2H2 ZF	-2.63186	-2.56129	-2.39057	0.325037	40540	13177	23164	391247443	9964345
ZFHX3	M6546_1.02	Homeodomain	-2.84454	-2.87492	-2.71915	0.301409	19024	5734	14226	391247443	9964345
ZFX	M6547_1.02	C2H2 ZF	-3.26158	-2.84938	-2.62321	0.405951	23727	9632	5443	391247443	9964345
ZIC1	M6548_1.02	C2H2 ZF	-2.06952	-1.81514	-1.69156	0.247654	202718	50204	83177	391247443	9964345
ZIC2	M6549_1.02	C2H2 ZF	-2.07174	-1.87134	-1.76034	0.225531	173023	39022	83005	391247443	9964345
ZIC3	M6550_1.02	C2H2 ZF	-2.14147	-1.94778	-1.78469	0.313075	163590	51216	70760	391247443	9964345
ZNF143	M6551_1.02	C2H2 ZF	-3.59581	-3.57652	-3.33053	0.432438	4655	2013	2526	391247443	9964345
ZNF148	M6552_1.02	C2H2 ZF	-2.90404	-2.3255	-2.0936	0.413732	80325	33233	12328	391247443	9964345
ZNF219	M6553_1.02	C2H2 ZF	-2.81005	-2.39112	-2.25253	0.27321	55708	15220	15345	391247443	9964345
ZNF333	M6555_1.02	C2H2 ZF	-2.36028	-2.38216	-2.2523	0.258459	55738	14406	43225	391247443	9964345
ZNF350	M6556_1.02	Unknown	-3.95934	-3.88085	-3.67768	0.373626	2093	782	1094	391247443	9964345
ZNF384	M6557_1.02	C2H2 ZF	-2.43707	-2.52637	-2.2369	0.486502	57749	28095	36212	391247443	9964345
ZNF423	M6558_1.02	C2H2 ZF	-5.17237	-5.00722	-4.94537	0.132743	113	15	67	391247443	9964345
ZNF589	M6559_1.02	C2H2 ZF	-2.81251	-2.77816	-2.61663	0.310598	24089	7482	15307	391247443	9964345

## Sheet: 1000Genomes_tf
TF name	TF family	Gainability	Disruptability	Hitability	Robustness
AHR	bHLH	-3.41894	-3.26074	-3.17672	0.175008
AHRR	bHLH	-4.32081	-4.19636	-4.09211	0.2134
AIRE	SAND	-3.04272	-3.05659	-2.88227	0.330604
ALX1	Homeodomain	-2.80541	-2.81595	-2.61033	0.415714
ALX3	Homeodomain	-2.66919	-2.65528	-2.40821	0.426102
ALX4	Homeodomain	-2.89135	-2.90137	-2.68202	0.396535
AR	Nuclear receptor	-3.56475	-3.51835	-3.27313	0.434822
ARID2	ARID/BRIGHT	-2.76043	-2.80172	-2.57455	0.40731
ARID3A	ARID/BRIGHT	-2.8742	-2.87328	-2.71263	0.300825
ARID3B	ARID/BRIGHT	-2.45776	-2.49467	-2.27716	0.393981
ARID3C	ARID/BRIGHT	-1.97384	-2.02244	-1.81039	0.386307
ARID5A	ARID/BRIGHT	-2.69962	-2.76439	-2.50883	0.444812
ARID5B	ARID/BRIGHT	-2.7019	-2.75823	-2.58735	0.324887
ARNT	bHLH	-3.01862	-2.87732	-2.74296	0.266089
ARNT2	bHLH	-2.43372	-2.19146	-2.05617	0.267663
ARNTL	bHLH	-3.6365	-3.50798	-3.4521	0.118511
ARNTL2	bHLH	-2.66244	-2.54516	-2.44699	0.202326
ARX	Homeodomain	-3.03734	-3.03622	-2.83484	0.371046
ASCL2	bHLH	-2.09781	-2.13994	-1.90016	0.424273
ATF1	bZIP	-2.8171	-2.7333	-2.65402	0.166863
ATF2	bZIP	-3.24326	-3.20129	-3.11744	0.175041
ATF3	bZIP	-2.97182	-2.87251	-2.74289	0.266218
ATF4	bZIP	-3.34409	-3.27368	-3.06224	0.385453
ATF5	bZIP	-2.52981	-2.57694	-2.39893	0.336284
ATF6	bZIP	-3.02997	-2.89332	-2.86023	0.0719314
ATF6B	bZIP	-2.6315	-2.54186	-2.53292	0.0203697
ATF7	bZIP	-4.01884	-3.94962	-3.857	0.192058
ATOH7	bHLH	-2.51986	-2.55852	-2.43793	0.242442
ATOH8	bHLH	-2.11962	-2.1554	-1.9937	0.31088
BACH1	bZIP	-3.32774	-3.18294	-2.8927	0.326012
BACH2	bZIP	-2.69014	-2.58846	-2.38365	0.376004
BARHL1	Homeodomain	-2.12311	-2.12527	-1.89761	0.407976
BARHL2	Homeodomain	-2.3566	-2.37485	-2.14186	0.407551
BARX1	Homeodomain	-2.87137	-2.86302	-2.65645	0.378477
BARX2	Homeodomain	-2.36318	-2.39211	-2.20003	0.357437
BATF	bZIP	-2.66732	-2.63166	-2.43159	0.368855
BATF3	bZIP	-4.48923	-4.43854	-4.34235	0.198675
BBX	Sox	-3.48084	-3.45426	-3.45141	0.00652667
BCL11A	C2H2 ZF	-2.67224	-2.67608	-2.43043	0.431998
BCL6	C2H2 ZF	-2.69018	-2.72492	-2.4888	0.419386
BCL6B	C2H2 ZF	-5.3752	-5.41867	-5.32635	0.191489
BHLHA15	bHLH	-3.05681	-3.06329	-2.96418	0.204048
BHLHE22	bHLH	-3.27872	-3.29105	-3.14688	0.282477
BHLHE23	bHLH	-2.97905	-3.01677	-2.84941	0.319781
BHLHE40	bHLH	-2.62683	-2.52268	-2.43536	0.136201
BHLHE41	bHLH	-3.42081	-3.29723	-3.06183	0.12463
BORCS8-MEF2B	MADS box	-3.36785	-3.14695	-3.06173	0.178158
BPTF	Unknown	-2.22383	-2.25401	-1.98897	0.456748
BSX	Homeodomain	-2.14344	-2.16987	-1.95091	0.396006
CDC5L	Myb/SANT	-2.87358	-2.90889	-2.72506	0.344229
CDX1	Homeodomain	-2.09302	-2.12824	-1.97533	0.296655
CDX2	Homeodomain	-2.34941	-2.36281	-2.19347	0.376991
CDX4	Homeodomain	-1.92843	-1.96281	-1.77147	0.356342
CEBPA	bZIP	-2.61392	-2.584	-2.37195	0.408084
CEBPB	bZIP	-2.76868	-2.66682	-2.45635	0.384077
CEBPD	bZIP	-2.72282	-2.6046	-2.4406	0.310133
CEBPE	bZIP	-2.68229	-2.59418	-2.43954	0.299558
CEBPG	bZIP	-3.2374	-2.99893	-2.89667	0.209794
CEBPZ	Unknown	-3.14258	-3.03684	-2.91102	0.251513
CENPB	CENPB	-3.94994	-3.85983	-3.78123	0.165555
CIC	Sox	-2.37109	-2.46123	-2.21964	0.42667
CLOCK	bHLH	-2.73304	-2.67864	-2.57584	0.210763
CPEB1	Unknown	-2.26551	-2.32112	-2.16211	0.306595
CREB1	bZIP	-3.02281	-2.93395	-2.84521	0.172866
CREB3	bZIP	-3.45438	-3.34037	-3.23015	0.223206
CREB3L1	bZIP	-3.69254	-3.57658	-3.50351	0.14552
CREB3L2	bZIP	-2.7761	-2.64979	-2.62094	0.064274
CREB3L3	bZIP	-3.38238	-3.2584	-3.12688	0.26129
CREB3L4	bZIP	-3.38238	-3.2584	-3.12688	0.26129
CREB5	bZIP	-3.56176	-3.49876	-3.32997	0.322034
CREM	bZIP	-2.78746	-2.78429	-2.61898	0.316582
CRX	Homeodomain	-2.18791	-2.20322	-2.04816	0.300244
CTCF	C2H2 ZF	-3.23882	-2.97652	-2.74903	0.414409
CTCFL	C2H2 ZF	-3.51009	-3.08804	-2.93115	0.303186
CUX1	CUT	-3.60157	-3.59259	-3.43592	0.302848
CUX2	CUT	-4.11165	-4.01334	-3.88117	0.262349
CXXC1	CxxC	-1.98497	-1.91466	-1.87464	0.0880318
DBP	bZIP	-3.3058	-3.31694	-3.01177	0.437609
DBX2	Homeodomain	-2.23875	-2.24908	-2.1484	0.206926
DDIT3	bZIP	-2.88436	-2.81345	-2.64453	0.322222
DLX1	Homeodomain	-2.34738	-2.37808	-2.11132	0.45895
DLX2	Homeodomain	-2.48242	-2.51874	-2.37105	0.287958
DLX3	Homeodomain	-2.61813	-2.62939	-2.42463	0.375462
DLX4	Homeodomain	-2.56338	-2.56952	-2.34815	0.399338
DLX5	Homeodomain	-2.56338	-2.56952	-2.34815	0.399338
DLX6	Homeodomain	-2.56338	-2.56952	-2.34815	0.399338
DMBX1	Homeodomain	-2.61416	-2.62163	-2.39961	0.400237
DMRT1	DM	-2.14236	-2.22956	-2.12395	0.212857
DMRT2	DM	-2.28855	-2.31217	-2.14505	0.319411
DMRT3	DM	-2.49292	-2.58806	-2.4192	0.322135
DMRTA2	DM	-2.21569	-2.28645	-2.18437	0.209455
DNMT1	CxxC	-2.62441	-2.24142	-2.16412	0.163052
DPRX	Homeodomain	-2.66678	-2.69951	-2.49834	0.370621
DRGX	Homeodomain	-3.05364	-3.06765	-2.8472	0.398066
DUX4	Homeodomain	-1.6077	-1.60826	-1.46819	0.275697
DUXA	Homeodomain	-2.99769	-2.98671	-2.73128	0.444649
E2F1	E2F	-3.65784	-3.46353	-3.40984	0.122885
E2F2	E2F	-5.18553	-5.01168	-4.95313	0.118866
E2F3	E2F	-5.05497	-4.92984	-4.86566	0.137153
E2F4	E2F	-3.18306	-2.96069	-2.85885	0.178159
E2F5	E2F	-3.34708	-3.21562	-3.17726	0.0845283
E2F6	E2F	-2.6172	-2.36897	-2.18739	0.306724
E2F7	E2F	-4.46254	-4.44156	-4.4028	0.0852044
E2F8	E2F	-3.93918	-3.81149	-3.72987	0.171336
E4F1	C2H2 ZF	-2.75596	-2.73972	-2.69753	0.0925731
EBF1	bHLH	-2.62966	-2.44426	-2.24502	0.367943
EGR1	C2H2 ZF	-3.53816	-3.02937	-2.89342	0.190133
EGR2	C2H2 ZF	-3.48725	-3.25	-3.17888	0.182764
EGR3	C2H2 ZF	-3.92755	-3.62683	-3.5436	0.174386
EGR4	C2H2 ZF	-3.52834	-3.28915	-3.2043	0.182033
EHF	Ets	-2.74825	-2.73726	-2.58025	0.158918
ELF1	Ets	-3.1247	-2.96113	-2.8431	0.194903
ELF2	Ets	-2.87481	-2.79184	-2.51742	0.468402
ELF3	Ets	-3.43368	-3.36986	-3.302	0.156648
ELF4	Ets	-3.41638	-3.3258	-3.26726	0.126091
ELF5	Ets	-2.30827	-2.27456	-2.11784	0.302929
ELK1	Ets	-2.87675	-2.77267	-2.64181	0.150685
ELK3	Ets	-2.77248	-2.69141	-2.5754	0.225875
ELK4	Ets	-2.75617	-2.65945	-2.5766	0.198318
EMX1	Homeodomain	-2.52082	-2.51181	-2.28776	0.403021
EMX2	Homeodomain	-2.90817	-2.9204	-2.70942	0.384297
EN1	Homeodomain	-2.58476	-2.5675	-2.32587	0.341214
EN2	Homeodomain	-2.50324	-2.48998	-2.24189	0.428989
EOMES	T-box	-4.21094	-4.23502	-3.9907	0.377683
EPAS1	bHLH	-2.72152	-2.48764	-2.24945	0.422145
ERF	Ets	-2.85864	-2.79232	-2.69662	0.197784
ERG	Ets	-2.85815	-2.78623	-2.6885	0.173631
ESR1	Nuclear receptor	-3.37743	-3.33635	-3.05684	0.434362
ESR2	Nuclear receptor	-3.02363	-2.95931	-2.72628	0.405159
ESRRA	Nuclear receptor	-3.3155	-3.24761	-2.98186	0.346635
ESRRB	Nuclear receptor	-2.95249	-2.84509	-2.70693	0.27182
ESRRG	Nuclear receptor	-3.54946	-3.46637	-3.29683	0.274316
ESX1	Homeodomain	-2.53476	-2.52983	-2.2477	0.477757
ETS1	Ets	-2.6556	-2.58717	-2.48884	0.274082
ETS2	Ets	-2.1177	-2.03503	-1.83905	0.363181
ETV1	Ets	-2.643	-2.53808	-2.47397	0.137225
ETV2	Ets	-3.02338	-2.98976	-2.894	0.197893
ETV3	Ets	-2.737	-2.70049	-2.64185	0.126309
ETV4	Ets	-2.2074	-2.15964	-2.05183	0.216095
ETV5	Ets	-2.46921	-2.42923	-2.30635	0.240124
ETV6	Ets	-3.30881	-3.20341	-3.09243	0.225509
ETV7	Ets	-3.49376	-3.5254	-3.30341	0.400202
EVX1	Homeodomain	-2.41694	-2.4384	-2.19753	0.425716
EVX2	Homeodomain	-2.41222	-2.4295	-2.18812	0.426387
FERD3L	bHLH	-2.18055	-2.23635	-2.08945	0.286981
FEV	Ets	-2.55029	-2.51371	-2.37533	0.263942
FEZF1	C2H2 ZF	-2.27979	-2.31324	-2.17306	0.275869
FEZF2	C2H2 ZF	-2.27979	-2.31324	-2.17306	0.275869
FIGLA	bHLH	-2.15601	-2.22672	-2.0782	0.28964
FLI1	Ets	-2.85709	-2.77948	-2.63727	0.175018
FOS	bZIP	-2.80875	-2.68507	-2.39247	0.495439
FOSB	bZIP	-2.40264	-2.37898	-2.18058	0.366714
FOSL1	bZIP	-2.91492	-2.76964	-2.51768	0.446285
FOSL2	bZIP	-2.86873	-2.73714	-2.46072	0.470849
FOXA1	Forkhead	-2.38666	-2.44589	-2.25326	0.392144
FOXA2	Forkhead	-2.58839	-2.63046	-2.31113	0.460509
FOXA3	Forkhead	-2.38736	-2.42778	-2.14077	0.483589
FOXB1	Forkhead	-2.9353	-2.96942	-2.80668	0.312519
FOXB2	Forkhead	-2.01777	-2.08449	-1.89196	0.358093
FOXC1	Forkhead	-2.92135	-2.92524	-2.68644	0.393829
FOXC2	Forkhead	-2.77215	-2.78739	-2.58286	0.388455
FOXD1	Forkhead	-1.99763	-2.06751	-1.97548	0.190967
FOXD2	Forkhead	-2.35805	-2.4174	-2.21347	0.365603
FOXD3	Forkhead	-2.28245	-2.33607	-2.12941	0.377667
FOXE1	Forkhead	-2.37922	-2.39798	-2.18007	0.394528
FOXE3	Forkhead	-1.99763	-2.06751	-1.97548	0.190967
FOXF1	Forkhead	-2.59057	-2.62473	-2.37373	0.434855
FOXF2	Forkhead	-3.02298	-3.06608	-2.80222	0.455321
FOXG1	Forkhead	-3.6722	-3.69633	-3.578	0.238511
FOXH1	Forkhead	-2.70701	-2.76186	-2.61602	0.285246
FOXI1	Forkhead	-2.54422	-2.5798	-2.4357	0.319282
FOXI2	Forkhead	-2.18678	-2.22826	-1.95354	0.468772
FOXJ2	Forkhead	-2.8506	-2.86483	-2.59932	0.340437
FOXJ3	Forkhead	-2.80294	-2.80647	-2.58326	0.37397
FOXK1	Forkhead	-2.66786	-2.71198	-2.56905	0.260312
FOXK2	Forkhead	-1.96098	-2.06056	-1.91309	0.287911
FOXL1	Forkhead	-2.43001	-2.47995	-2.28353	0.368758
FOXM1	Forkhead	-2.20179	-2.26709	-2.027	0.424689
FOXO1	Forkhead	-2.77411	-2.77153	-2.53352	0.325816
FOXO3	Forkhead	-2.875	-2.83532	-2.73149	0.212644
FOXO4	Forkhead	-2.53474	-2.56058	-2.42293	0.280015
FOXO6	Forkhead	-3.72929	-3.69396	-3.57684	0.236364
FOXP1	Forkhead	-2.34317	-2.37304	-2.1514	0.388169
FOXP2	Forkhead	-2.29925	-2.38699	-2.17944	0.379747
FOXP3	Forkhead	-1.96648	-2.04862	-1.91527	0.263256
FOXP4	Forkhead	-2.10683	-2.17711	-2.0405	0.269885
FOXQ1	Forkhead	-3.34477	-3.37262	-3.20473	0.32063
FOXS1	Forkhead	-1.8635	-1.95608	-1.70304	0.441578
GABPA	Ets	-2.98825	-2.87041	-2.81939	0.200579
GATA1	GATA	-2.53827	-2.54312	-2.37388	0.352051
GATA2	GATA	-2.3476	-2.38677	-2.21265	0.346932
GATA3	GATA	-2.16421	-2.20588	-2.05155	0.309479
GATA4	GATA	-2.07936	-2.12995	-1.9625	0.319744
GATA5	GATA	-2.4665	-2.51631	-2.32511	0.35198
GATA6	GATA	-2.0177	-2.07203	-1.896	0.328341
GBX1	Homeodomain	-2.75291	-2.73015	-2.50629	0.402776
GBX2	Homeodomain	-2.60427	-2.60751	-2.32356	0.479948
GCM1	GCM	-2.82553	-2.82742	-2.74577	0.269265
GCM2	GCM	-2.6331	-2.58841	-2.49148	0.200037
GFI1	C2H2 ZF	-3.02331	-3.0327	-2.7906	0.417458
GFI1B	C2H2 ZF	-2.57426	-2.64419	-2.47824	0.317577
GLI1	C2H2 ZF	-2.74775	-2.69651	-2.58522	0.226058
GLI2	C2H2 ZF	-3.18699	-3.12495	-3.01545	0.243742
GLI3	C2H2 ZF	-2.80984	-2.82297	-2.66349	0.307329
GLIS1	C2H2 ZF	-5.35499	-5.14719	-5.07417	0.154762
GLIS2	C2H2 ZF	-3.71586	-3.46786	-3.36206	0.216216
GLIS3	C2H2 ZF	-3.36718	-3.20106	-3.10332	0.20088
GMEB1	SAND	-2.18285	-2.14879	-2.08606	0.134501
GMEB2	SAND	-3.4531	-3.45454	-3.4196	0.0869595
GRHL1	Grainyhead	-3.26249	-3.32691	-3.18327	0.281604
GSC	Homeodomain	-2.65171	-2.6404	-2.43999	0.369634
GSC2	Homeodomain	-2.62001	-2.53656	-2.33924	0.365143
GSX1	Homeodomain	-2.31337	-2.32331	-2.08629	0.4206
GSX2	Homeodomain	-2.27609	-2.28967	-2.05037	0.423635
HAND1	bHLH	-2.19868	-2.22535	-2.01846	0.378969
HAND2	bHLH	-2.19868	-2.22535	-2.01846	0.378969
HBP1	Sox	-2.42029	-2.39559	-2.25339	0.279219
HDX	Homeodomain	-2.16639	-2.23421	-2.10496	0.257402
HES1	bHLH	-2.64446	-2.48646	-2.38588	0.206735
HES2	bHLH	-2.59889	-2.53668	-2.39317	0.281404
HES4	bHLH	-2.47916	-2.23907	-2.12548	0.230134
HES5	bHLH	-4.1011	-3.88231	-3.80993	0.153499
HES7	bHLH	-4.08246	-3.89842	-3.81489	0.174967
HESX1	Homeodomain	-2.9004	-2.8604	-2.65225	0.380768
HEY1	bHLH	-2.83587	-2.62977	-2.55365	0.160766
HEY2	bHLH	-2.81233	-2.61985	-2.54828	0.159342
HEYL	bHLH	-2.56661	-2.40374	-2.29276	0.225502
HIC1	C2H2 ZF	-2.54185	-2.48037	-2.34427	0.269024
HIC2	C2H2 ZF	-2.03387	-1.98223	-1.78412	0.366293
HIF1A	bHLH	-2.7781	-2.59041	-2.50993	0.169167
HINFP	C2H2 ZF	-4.11134	-3.98772	-3.92108	0.142259
HIVEP1	C2H2 ZF	-2.94088	-2.87804	-2.68625	0.357
HIVEP2	C2H2 ZF	-2.63186	-2.56129	-2.39057	0.325037
HLF	bZIP	-2.8966	-2.89142	-2.6087	0.452234
HLX	Homeodomain	-2.27712	-2.33328	-2.2401	0.193092
HMBOX1	Homeodomain	-2.55831	-2.64542	-2.47461	0.325171
HMG20B	Sox	-2.37157	-2.40989	-2.18683	0.40167
HMGA1	AT hook	-1.67949	-1.76599	-1.59164	0.330655
HMGA2	AT hook	-3.45994	-3.46786	-3.37026	0.201271
HMX1	Homeodomain	-2.49305	-2.51926	-2.32847	0.355519
HMX2	Homeodomain	-2.36255	-2.39641	-2.21622	0.339596
HMX3	Homeodomain	-2.40309	-2.41735	-2.20719	0.383641
HNF1A	Homeodomain	-3.1836	-3.1989	-3.034	0.361575
HNF1B	Homeodomain	-3.52257	-3.47731	-3.31324	0.349881
HNF4A	Nuclear receptor	-3.72345	-3.61391	-3.39511	0.366023
HNF4G	Nuclear receptor	-2.84927	-2.76794	-2.5904	0.328893
HOMEZ	Homeodomain	-3.00635	-3.01622	-2.9639	0.113502
HOXA1	Homeodomain	-2.68164	-2.69893	-2.51166	0.340269
HOXA11	Homeodomain	-2.32113	-2.34154	-2.15484	0.349412
HOXA13	Homeodomain	-2.46676	-2.46948	-2.30235	0.313725
HOXA2	Homeodomain	-3.31994	-3.31174	-3.19946	0.201872
HOXA3	Homeodomain	-1.942	-1.97762	-1.84121	0.269538
HOXA5	Homeodomain	-3.83062	-3.77119	-3.54394	0.406319
HOXA6	Homeodomain	-2.04506	-2.0721	-1.85529	0.392988
HOXA7	Homeodomain	-3.04262	-3.02992	-2.87561	0.299043
HOXA9	Homeodomain	-2.73261	-2.75698	-2.51906	0.401458
HOXB1	Homeodomain	-3.34413	-3.32589	-3.25643	0.147799
HOXB13	Homeodomain	-2.60475	-2.58887	-2.45834	0.334289
HOXB2	Homeodomain	-2.33844	-2.3574	-2.09366	0.455176
HOXB3	Homeodomain	-2.28045	-2.28837	-2.02721	0.451919
HOXB4	Homeodomain	-2.36036	-2.3891	-2.16544	0.402503
HOXB5	Homeodomain	-2.28684	-2.31933	-2.03117	0.484964
HOXB6	Homeodomain	-3.39353	-3.38917	-3.22189	0.319672
HOXB7	Homeodomain	-2.98581	-3.01271	-2.89216	0.242386
HOXB8	Homeodomain	-3.16644	-3.16639	-3.03936	0.253599
HOXB9	Homeodomain	-2.06666	-2.10311	-1.87	0.415351
HOXC10	Homeodomain	-2.27002	-2.29339	-2.09065	0.373017
HOXC11	Homeodomain	-2.53439	-2.55393	-2.34975	0.375075
HOXC12	Homeodomain	-2.8146	-2.82424	-2.68889	0.267653
HOXC13	Homeodomain	-2.87588	-2.85428	-2.69742	0.303079
HOXC5	Homeodomain	-2.15805	-2.19814	-2.00065	0.36384
HOXC6	Homeodomain	-4.20532	-4.18154	-4.05694	0.249428
HOXC8	Homeodomain	-2.77179	-2.76713	-2.59021	0.334609
HOXC9	Homeodomain	-2.51107	-2.54031	-2.32561	0.390038
HOXD1	Homeodomain	-2.28032	-2.27548	-2.08494	0.355149
HOXD10	Homeodomain	-2.15101	-2.18676	-2.02684	0.308043
HOXD11	Homeodomain	-2.46818	-2.49914	-2.31842	0.339727
HOXD12	Homeodomain	-2.64103	-2.66143	-2.50828	0.285315
HOXD13	Homeodomain	-2.53274	-2.52019	-2.36546	0.299723
HOXD3	Homeodomain	-1.94214	-1.98624	-1.75555	0.412079
HOXD4	Homeodomain	-2.06172	-2.12558	-2.01446	0.22575
HOXD8	Homeodomain	-2.10459	-2.15289	-1.95534	0.365479
HOXD9	Homeodomain	-2.29011	-2.37156	-2.2074	0.314776
HSF1	HSF	-3.16661	-3.14808	-2.89748	0.390246
HSF2	HSF	-2.88087	-2.86869	-2.65126	0.36521
HSF4	HSF	-3.15833	-3.13459	-2.92845	0.377905
HSFY1	HSF	-3.30512	-3.25525	-3.15947	0.197914
HSFY2	HSF	-3.30512	-3.25525	-3.15947	0.197914
IKZF1	C2H2 ZF	-2.28138	-2.27429	-2.05844	0.391651
IKZF4	C2H2 ZF	-2.43814	-2.45072	-2.19981	0.438837
INSM1	C2H2 ZF	-3.05772	-2.91949	-2.81529	0.212752
IRF1	IRF	-3.22035	-3.2034	-2.86125	0.431109
IRF2	IRF	-4.07672	-4.10691	-3.89808	0.454354
IRF3	IRF	-3.66714	-3.68545	-3.41766	0.459245
IRF4	IRF	-2.72371	-2.76025	-2.4876	0.466243
IRF5	IRF	-3.5511	-3.51344	-3.35421	0.296636
IRF6	IRF	-2.27494	-2.27784	-2.08945	0.351953
IRF7	IRF	-3.33808	-3.34984	-3.13367	0.375523
IRF8	IRF	-3.74669	-3.73552	-3.55581	0.338867
IRF9	IRF	-4.05397	-4.06175	-3.90304	0.303354
IRX1	Homeodomain	-2.4336	-2.49871	-2.36276	0.268764
IRX2	Homeodomain	-2.54287	-2.63203	-2.4635	0.321623
IRX3	Homeodomain	-2.4336	-2.49871	-2.36276	0.268764
IRX4	Homeodomain	-2.24058	-2.29868	-2.2603	0.084576
IRX5	Homeodomain	-2.40077	-2.47782	-2.29826	0.338632
IRX6	Homeodomain	-2.24058	-2.29868	-2.2603	0.084576
ISL1	Homeodomain	-2.26965	-2.33593	-2.22531	0.224862
ISL2	Homeodomain	-2.10056	-2.11726	-2.00166	0.23371
ISX	Homeodomain	-2.56338	-2.56952	-2.34815	0.362816
JDP2	bZIP	-3.41139	-3.3043	-3.16376	0.252581
JUN	bZIP	-2.9867	-2.83273	-2.54253	0.445401
JUNB	bZIP	-2.82131	-2.67876	-2.38207	0.494981
JUND	bZIP	-3.05633	-2.88149	-2.5836	0.459219
KLF1	C2H2 ZF	-2.5728	-2.36665	-2.21367	0.296888
KLF12	C2H2 ZF	-1.73944	-1.76363	-1.65207	0.226528
KLF13	C2H2 ZF	-4.31988	-4.06801	-3.95745	0.22475
KLF14	C2H2 ZF	-3.44743	-3.11615	-3.01361	0.210314
KLF15	C2H2 ZF	-2.80196	-2.48856	-2.29083	0.365741
KLF16	C2H2 ZF	-2.73249	-2.2981	-2.18176	0.234996
KLF3	C2H2 ZF	-2.84184	-2.82224	-2.61124	0.38483
KLF4	C2H2 ZF	-2.53306	-2.12203	-1.97082	0.294035
KLF5	C2H2 ZF	-2.46352	-2.04718	-1.89657	0.293053
KLF6	C2H2 ZF	-2.08139	-1.71808	-1.61369	0.213661
KLF7	C2H2 ZF	-2.26836	-1.93639	-1.79809	0.272719
KLF8	C2H2 ZF	-2.4915	-2.39782	-2.33051	0.143581
KLF9	C2H2 ZF	-2.91472	-2.90978	-2.87089	0.0856568
LBX1	Homeodomain	-2.38726	-2.41765	-2.23951	0.336475
LBX2	Homeodomain	-2.67308	-2.68498	-2.45608	0.407179
LCOR	Pipsqueak	-2.10437	-2.13756	-1.90252	0.417946
LEF1	Sox	-2.84338	-2.86998	-2.75581	0.222197
LHX1	Homeodomain	-1.86694	-1.90125	-1.67264	0.409277
LHX2	Homeodomain	-2.72151	-2.69857	-2.48796	0.384243
LHX3	Homeodomain	-3.26529	-3.3223	-3.08242	0.424412
LHX4	Homeodomain	-1.7814	-1.82377	-1.64872	0.331729
LHX5	Homeodomain	-1.86694	-1.90125	-1.67264	0.409277
LHX6	Homeodomain	-3.34752	-3.39913	-3.22289	0.379363
LHX8	Homeodomain	-2.08782	-2.12197	-1.83872	0.479097
LHX9	Homeodomain	-2.86868	-2.86365	-2.70479	0.305997
LIN54	CxC	-2.46006	-2.47522	-2.1387	0.539233
LMX1A	Homeodomain	-2.4645	-2.50296	-2.3587	0.28263
LMX1B	Homeodomain	-2.18315	-2.2069	-2.04414	0.311658
MAF	bZIP	-2.10185	-2.17391	-2.0359	0.272235
MAFA	bZIP	-3.34767	-3.30967	-3.06975	0.424464
MAFB	bZIP	-1.95016	-2.0067	-1.85024	0.302507
MAFF	bZIP	-3.3571	-3.36904	-3.2034	0.317089
MAFG	bZIP	-2.95546	-3.01706	-2.81505	0.370546
MAFK	bZIP	-3.05546	-3.05841	-2.90877	0.362871
MAX	bHLH	-2.70717	-2.57687	-2.44511	0.28352
MAZ	C2H2 ZF	-2.78301	-2.33939	-2.08727	0.440396
MBD2	MBD	-2.98417	-2.60566	-2.53515	0.149862
MECOM	C2H2 ZF	-3.39017	-3.41063	-3.37727	0.216837
MECP2	MBD	-2.43745	-2.09289	-2.05554	0.082401
MEF2A	MADS box	-3.36672	-3.25049	-3.18088	0.349425
MEF2B	MADS box	-3.36785	-3.14695	-3.06173	0.178158
MEF2C	MADS box	-2.88413	-2.79114	-2.55383	0.42087
MEF2D	MADS box	-3.26158	-3.05884	-2.94754	0.224643
MEIS1	Homeodomain	-2.42858	-2.54446	-2.2776	0.404147
MEIS2	Homeodomain	-2.93701	-3.04794	-2.86789	0.264152
MEIS3	Homeodomain	-2.5182	-2.62659	-2.47161	0.298281
MEOX1	Homeodomain	-2.63731	-2.63835	-2.43391	0.375453
MEOX2	Homeodomain	-3.5586	-3.54835	-3.34669	0.397236
MESP1	bHLH	-1.89323	-1.92403	-1.75354	0.324677
MESP2	bHLH	-1.89323	-1.92403	-1.75354	0.324677
MGA	bHLH	-4.16782	-4.23129	-4.05993	0.326037
MITF	bHLH	-2.20461	-2.26844	-2.04491	0.402319
MIXL1	Homeodomain	-2.56296	-2.55872	-2.28111	0.472297
MLX	bHLH	-3.15536	-3.06324	-3.01745	0.100084
MLXIP	bHLH	-2.66464	-2.51128	-2.47168	0.0871466
MLXIPL	bHLH	-3.28095	-3.19643	-3.07451	0.238249
MNT	bHLH	-2.67354	-2.52006	-2.4418	0.164895
MNX1	Homeodomain	-2.32037	-2.33753	-2.10732	0.411431
MSC	bHLH	-2.75754	-2.84512	-2.74204	0.211282
MSX1	Homeodomain	-2.529	-2.53263	-2.32918	0.363052
MSX2	Homeodomain	-2.56261	-2.56786	-2.362	0.339286
MTF1	C2H2 ZF	-3.91919	-3.80206	-3.69995	0.206564
MXI1	bHLH	-2.57514	-2.47555	-2.28498	0.362534
MYB	Myb/SANT	-2.14085	-2.21495	-2.05312	0.311077
MYBL1	Myb/SANT	-3.50011	-3.5677	-3.44478	0.228976
MYBL2	Myb/SANT	-3.96017	-4.03184	-3.92144	0.224456
MYC	bHLH	-2.5731	-2.4645	-2.25575	0.355607
MYCN	bHLH	-2.59326	-2.43177	-2.32543	0.217159
MYF6	bHLH	-2.55841	-2.6431	-2.53435	0.220402
MYOD1	bHLH	-2.12699	-2.17434	-1.97264	0.360079
MYOG	bHLH	-2.64486	-2.64168	-2.43376	0.380442
MYPOP	Myb/SANT	-3.00598	-2.84708	-2.7848	0.133598
MZF1	C2H2 ZF	-2.17302	-1.98592	-1.85365	0.329819
NAIF1	MADF	-2.18442	-2.23184	-2.16812	0.136477
NANOG	Homeodomain	-2.57554	-2.60962	-2.53526	0.157368
NEUROD1	bHLH	-2.39051	-2.3484	-2.13042	0.394634
NEUROD2	bHLH	-2.50788	-2.5661	-2.40328	0.312649
NEUROG1	bHLH	-2.17678	-2.24001	-2.093	0.287151
NEUROG2	bHLH	-2.82891	-2.86764	-2.76773	0.20515
NEUROG3	bHLH	-2.60727	-2.63699	-2.52406	0.228968
NFAT5	Rel	-3.45136	-3.47994	-3.23828	0.426599
NFATC1	Rel	-3.99277	-3.9446	-3.74366	0.379649
NFATC2	Rel	-2.14433	-2.20562	-1.97314	0.414484
NFATC3	Rel	-2.18763	-2.25449	-2.03417	0.394319
NFATC4	Rel	-2.11294	-2.17635	-1.90531	0.464242
NFE2	bZIP	-3.18491	-3.09161	-2.91714	0.368627
NFE2L1	bZIP	-2.09661	-2.16087	-1.94042	0.397035
NFE2L2	bZIP	-2.52451	-2.53733	-2.34045	0.364492
NFIA	SMAD	-3.15137	-3.05807	-2.81812	0.42398
NFIB	SMAD	-3.82395	-3.69031	-3.46992	0.397986
NFIC	SMAD	-1.70194	-1.68619	-1.58111	0.214917
NFIL3	bZIP	-3.15684	-3.21237	-2.90608	0.506102
NFIX	SMAD	-2.83567	-2.73424	-2.50036	0.429486
NFKB1	Rel	-3.24809	-3.0702	-2.90906	0.326773
NFKB2	Rel	-3.05945	-2.94664	-2.77379	0.328168
NFYA	CBF/NF-Y	-3.85966	-3.67417	-3.39802	0.377221
NFYB	Unknown	-3.22606	-3.08859	-2.87031	0.39439
NFYC	Unknown	-2.99058	-2.89141	-2.71168	0.338896
NHLH1	bHLH	-3.32482	-3.24515	-3.02537	0.340171
NHLH2	bHLH	-2.14841	-2.20166	-1.96619	0.418527
NKX1-1	Homeodomain	-2.30821	-2.30662	-2.069	0.421387
NKX1-2	Homeodomain	-2.13916	-2.14338	-1.90598	0.421105
NKX2-1	Homeodomain	-2.07879	-2.05437	-1.88658	0.320459
NKX2-2	Homeodomain	-2.7369	-2.82238	-2.67031	0.291935
NKX2-3	Homeodomain	-1.86751	-1.94237	-1.72696	0.391041
NKX2-4	Homeodomain	-1.64786	-1.72593	-1.52957	0.363735
NKX2-5	Homeodomain	-2.19716	-2.32272	-2.191	0.220541
NKX2-6	Homeodomain	-2.11418	-2.1874	-1.97072	0.392818
NKX2-8	Homeodomain	-2.41584	-2.47112	-2.32062	0.292857
NKX3-1	Homeodomain	-2.57873	-2.61929	-2.43541	0.315197
NKX3-2	Homeodomain	-2.43909	-2.48235	-2.2917	0.355316
NKX6-1	Homeodomain	-3.00956	-3.01163	-2.85958	0.295395
NKX6-3	Homeodomain	-2.05377	-2.08818	-1.883	0.376512
NOBOX	Homeodomain	-2.44595	-2.43474	-2.2332	0.371245
NOTO	Homeodomain	-2.4029	-2.42749	-2.19801	0.41044
NPAS1	bHLH	-2.44162	-2.37032	-2.33044	0.0877363
NPAS2	bHLH	-2.53019	-2.44304	-2.33468	0.220812
NPAS3	bHLH	-2.44162	-2.37032	-2.33044	0.0877363
NPAS4	bHLH	-3.32294	-3.25494	-3.19295	0.13302
NR0B1	Unknown	-2.18487	-2.00035	-1.87645	0.248199
NR1D1	Nuclear receptor	-3.24252	-3.25848	-3.08305	0.332321
NR1H2	Nuclear receptor	-5.29947	-5.04421	-4.94923	0.196429
NR1H3	Nuclear receptor	-5.29947	-5.04421	-4.94923	0.196429
NR1H4	Nuclear receptor	-3.21274	-3.17543	-2.98046	0.3617
NR1I2	Nuclear receptor	-2.69145	-2.73596	-2.50063	0.415353
NR1I3	Nuclear receptor	-2.75369	-2.76401	-2.54948	0.386605
NR2C1	Nuclear receptor	-2.79908	-2.77144	-2.54634	0.40447
NR2C2	Nuclear receptor	-3.47431	-3.36487	-3.22735	0.226492
NR2E1	Nuclear receptor	-2.60024	-2.51782	-2.31688	0.362848
NR2E3	Nuclear receptor	-2.85264	-2.91099	-2.73559	0.33226
NR2F1	Nuclear receptor	-2.81904	-2.70021	-2.43219	0.329157
NR2F2	Nuclear receptor	-2.44012	-2.39883	-2.21914	0.33883
NR2F6	Nuclear receptor	-3.55668	-3.4401	-3.27623	0.314313
NR3C1	Nuclear receptor	-3.08296	-3.13817	-2.88752	0.438497
NR3C2	Nuclear receptor	-2.76488	-2.81924	-2.6382	0.393078
NR4A1	Nuclear receptor	-2.48396	-2.44915	-2.31368	0.267978
NR4A2	Nuclear receptor	-3.62544	-3.59312	-3.42024	0.252107
NR4A3	Nuclear receptor	-3.06633	-2.97557	-2.89239	0.174291
NR5A1	Nuclear receptor	-2.26868	-2.21588	-2.05264	0.313315
NR5A2	Nuclear receptor	-2.46701	-2.37711	-2.17603	0.370611
NR6A1	Nuclear receptor	-3.71041	-3.61818	-3.44253	0.330335
NRF1	Unknown	-3.37534	-3.06516	-2.95418	0.197707
NRL	bZIP	-2.26413	-2.34817	-2.14184	0.378172
OLIG1	bHLH	-3.20439	-3.20767	-3.11439	0.193287
OLIG2	bHLH	-2.8101	-2.85305	-2.7351	0.23781
OLIG3	bHLH	-2.6503	-2.69318	-2.57015	0.246699
ONECUT1	CUT	-3.51735	-3.46915	-3.28445	0.347562
ONECUT2	CUT	-3.66181	-3.66446	-3.45704	0.377439
ONECUT3	CUT	-3.51508	-3.47224	-3.31766	0.299479
OSR1	C2H2 ZF	-1.89218	-1.94883	-1.74386	0.376219
OSR2	C2H2 ZF	-2.20468	-2.30948	-2.11405	0.362365
OTP	Homeodomain	-2.10059	-2.13512	-1.89855	0.419996
OTX1	Homeodomain	-2.53129	-2.46705	-2.33767	0.257627
OTX2	Homeodomain	-3.05507	-2.86297	-2.56962	0.313275
OVOL1	C2H2 ZF	-2.37948	-2.4924	-2.38682	0.215818
PATZ1	C2H2 ZF	-2.85037	-2.46241	-2.3096	0.296614
PAX1	Paired box	-4.38352	-4.22981	-4.10358	0.252229
PAX2	Homeodomain	-3.26583	-3.28749	-3.05495	0.371518
PAX3	Homeodomain	-3.74845	-3.7133	-3.61881	0.194909
PAX4	Homeodomain	-2.56018	-2.5836	-2.43646	0.325617
PAX5	Paired box	-3.0942	-2.96421	-2.79161	0.345973
PAX6	Homeodomain	-3.59692	-3.59655	-3.44145	0.261886
PAX7	Homeodomain	-3.44932	-3.46701	-3.35913	0.219037
PAX8	Paired box	-2.60113	-2.58396	-2.35091	0.415278
PAX9	Paired box	-4.69958	-4.52716	-4.41186	0.233161
PBX1	Homeodomain	-3.03071	-3.03529	-2.88062	0.298444
PBX2	Homeodomain	-1.95317	-1.97822	-1.79943	0.33745
PBX3	Homeodomain	-2.96115	-2.8794	-2.64702	0.41437
PDX1	Homeodomain	-2.73511	-2.74053	-2.57648	0.359827
PGR	Nuclear receptor	-2.13666	-2.2189	-2.04892	0.321746
PHOX2A	Homeodomain	-2.78714	-2.80086	-2.64248	0.305591
PHOX2B	Homeodomain	-2.83801	-2.85045	-2.68585	0.31544
PITX1	Homeodomain	-2.53393	-2.48964	-2.28311	0.312272
PITX2	Homeodomain	-2.36581	-2.3471	-2.17141	0.332723
PITX3	Homeodomain	-2.58946	-2.51546	-2.35101	0.315228
PKNOX1	Homeodomain	-3.23879	-3.33709	-3.15358	0.328882
PKNOX2	Homeodomain	-3.73759	-3.87853	-3.7946	0.175735
PLAG1	C2H2 ZF	-2.93916	-2.66607	-2.45923	0.317746
PLAGL1	C2H2 ZF	-2.70177	-2.42147	-2.29787	0.247684
POU1F1	Homeodomain	-3.02071	-2.95262	-2.79006	0.312437
POU2F1	Homeodomain	-2.7654	-2.75794	-2.56426	0.359069
POU2F2	Homeodomain	-2.70521	-2.67695	-2.54342	0.317342
POU2F3	Homeodomain	-2.37923	-2.39014	-2.28255	0.218698
POU3F1	Homeodomain	-2.57658	-2.55967	-2.39782	0.298933
POU3F2	Homeodomain	-2.87663	-2.85611	-2.67106	0.276639
POU3F3	Homeodomain	-2.38671	-2.39724	-2.26519	0.278608
POU3F4	Homeodomain	-2.54404	-2.53911	-2.4483	0.186782
POU4F1	Homeodomain	-2.89394	-2.90345	-2.73266	0.325145
POU4F2	Homeodomain	-3.28697	-3.28337	-3.10397	0.338391
POU4F3	Homeodomain	-3.12887	-3.12688	-2.92115	0.377302
POU5F1	Homeodomain	-3.08547	-3.02267	-2.8384	0.345575
POU5F1B	Homeodomain	-2.47778	-2.48996	-2.38729	0.210226
POU6F1	Homeodomain	-3.04764	-3.10619	-2.88571	0.241514
POU6F2	Homeodomain	-2.99665	-2.98041	-2.81296	0.318377
PPARA	Nuclear receptor	-2.78978	-2.71769	-2.54123	0.333892
PPARD	Nuclear receptor	-2.82517	-2.79927	-2.60456	0.361313
PPARG	Nuclear receptor	-3.78187	-3.76096	-3.56844	0.35792
PRDM1	C2H2 ZF	-2.96227	-2.98587	-2.78055	0.355909
PRDM16	C2H2 ZF	-3.49911	-3.52205	-3.32589	0.363443
PRDM4	C2H2 ZF	-4.54055	-4.43854	-4.37006	0.145882
PROP1	Homeodomain	-2.65793	-2.68619	-2.50995	0.33355
PROX1	Prospero	-3.70853	-3.70864	-3.62646	0.172399
PRRX1	Homeodomain	-2.47807	-2.53249	-2.34295	0.351046
PRRX2	Homeodomain	-2.48668	-2.49244	-2.3079	0.346171
PTF1A	bHLH	-3.31199	-3.32876	-3.08221	0.43318
PURA	Unknown	-2.56911	-2.29034	-2.05908	0.41286
RARA	Nuclear receptor	-4.25445	-4.17181	-3.98297	0.344601
RARB	Nuclear receptor	-3.72936	-3.67817	-3.51983	0.292513
RARG	Nuclear receptor	-4.10518	-4.05004	-3.82178	0.346032
RAX	Homeodomain	-2.5785	-2.57861	-2.32065	0.44787
RAX2	Homeodomain	-2.41187	-2.42422	-2.22741	0.364388
RBPJ	CSL	-2.25308	-2.26755	-2.11166	0.301585
REL	Rel	-2.53222	-2.47473	-2.30385	0.330555
RELA	Rel	-3.14491	-3.05758	-2.80873	0.420462
RELB	Rel	-2.61955	-2.5376	-2.35141	0.348653
REST	C2H2 ZF	-4.06882	-3.96963	-3.79389	0.347566
RFX1	RFX	-3.29016	-3.32663	-3.03278	0.460982
RFX2	RFX	-3.72514	-3.50332	-3.15403	0.34454
RFX3	RFX	-3.87211	-3.60999	-3.33053	0.368685
RFX4	RFX	-3.92502	-3.80481	-3.55749	0.43194
RFX5	RFX	-3.21987	-3.21342	-2.96156	0.4478
RFX6	RFX	-2.16029	-2.13457	-1.93244	0.372134
RFX7	RFX	-2.22409	-2.27857	-2.07454	0.374876
RFX8	RFX	-2.3091	-2.36861	-2.20452	0.314658
RHOXF1	Homeodomain	-2.24167	-2.2327	-2.10486	0.254788
RORA	Nuclear receptor	-3.67257	-3.63861	-3.43794	0.342267
RORC	Nuclear receptor	-3.40536	-3.42639	-3.25057	0.332916
RREB1	C2H2 ZF	-3.33918	-3.1073	-2.86517	0.375597
RUNX1	Runt	-2.26142	-2.31031	-2.16248	0.283602
RUNX2	Runt	-2.57392	-2.55047	-2.42233	0.330176
RUNX3	Runt	-3.12535	-3.09082	-2.91138	0.32907
RXRA	Nuclear receptor	-4.03318	-3.96583	-3.79815	0.319035
RXRB	Nuclear receptor	-1.60317	-1.54347	-1.3557	0.351032
RXRG	Nuclear receptor	-4.50427	-4.367	-4.27009	0.280463
SCRT1	C2H2 ZF	-3.57672	-3.728	-3.54467	0.344355
SCRT2	C2H2 ZF	-3.56922	-3.6946	-3.56516	0.257743
SHOX	Homeodomain	-2.47584	-2.49015	-2.29091	0.367883
SHOX2	Homeodomain	-2.50657	-2.51445	-2.30817	0.378094
SIM1	bHLH	-2.44162	-2.37032	-2.33044	0.0877363
SIM2	bHLH	-2.44162	-2.37032	-2.33044	0.0877363
SIX1	Homeodomain	-2.3088	-2.41292	-2.18559	0.407527
SIX2	Homeodomain	-2.00287	-2.09116	-1.90621	0.346803
SIX3	Homeodomain	-2.36329	-2.45779	-2.31887	0.273773
SIX4	Homeodomain	-2.10047	-2.18391	-1.9919	0.357332
SIX5	Homeodomain	-2.7583	-2.8391	-2.75353	0.178838
SIX6	Homeodomain	-1.82911	-1.92908	-1.78074	0.289331
SMAD1	SMAD	-2.28624	-2.29936	-2.1438	0.301051
SMAD3	SMAD	-2.88898	-2.91403	-2.7586	0.299229
SMAD4	SMAD	-2.05953	-2.12775	-1.95113	0.334143
SNAI1	C2H2 ZF	-2.27105	-2.3212	-2.22362	0.201233
SNAI2	C2H2 ZF	-2.15254	-2.24567	-2.12062	0.242932
SNAI3	C2H2 ZF	-1.96446	-2.09258	-1.81822	0.46834
SOX1	Sox	-2.60806	-2.61616	-2.44478	0.326058
SOX10	Sox	-4.9097	-4.93871	-4.84189	0.190641
SOX11	Sox	-1.74601	-1.82389	-1.5987	0.404603
SOX12	Sox	-1.88469	-1.95611	-1.71347	0.428052
SOX13	Sox	-1.82323	-1.88068	-1.7266	0.298673
SOX14	Sox	-3.79834	-3.82294	-3.76216	0.202469
SOX15	Sox	-4.8462	-4.83107	-4.75747	0.140735
SOX17	Sox	-3.6815	-3.67293	-3.50166	0.3259
SOX18	Sox	-4.52895	-4.5144	-4.40568	0.221311
SOX2	Sox	-4.43733	-4.51131	-4.34911	0.304745
SOX21	Sox	-4.00856	-4.04544	-3.91818	0.246234
SOX3	Sox	-2.02286	-2.06236	-1.9461	0.234855
SOX30	Sox	-2.02253	-2.08121	-1.84144	0.424257
SOX4	Sox	-2.71389	-2.70557	-2.56367	0.23913
SOX5	Sox	-2.41578	-2.46041	-2.30847	0.290585
SOX7	Sox	-4.44212	-4.44822	-4.29861	0.291417
SOX8	Sox	-4.84168	-4.84963	-4.73393	0.197402
SOX9	Sox	-4.80554	-4.81661	-4.68585	0.242554
SP1	C2H2 ZF	-2.63129	-2.09829	-1.94398	0.313606
SP2	C2H2 ZF	-2.95	-2.56913	-2.40392	0.316417
SP3	C2H2 ZF	-2.81042	-2.30329	-2.11044	0.355675
SP4	C2H2 ZF	-3.90053	-3.38982	-3.22694	0.310463
SP5	C2H2 ZF	-2.34056	-1.97223	-1.88792	0.176443
SP6	C2H2 ZF	-2.34056	-1.97223	-1.88792	0.176443
SP7	C2H2 ZF	-2.13541	-1.82481	-1.69334	0.261178
SP8	C2H2 ZF	-2.13541	-1.82481	-1.69334	0.261178
SP9	C2H2 ZF	-2.13541	-1.82481	-1.69334	0.261178
SPDEF	Ets	-3.61634	-3.71436	-3.56727	0.139441
SPI1	Ets	-3.30838	-3.23531	-3.01944	0.397249
SPIB	Ets	-2.53253	-2.53321	-2.34146	0.291116
SPIC	Ets	-2.74677	-2.75158	-2.56598	0.347778
SPZ1	Unknown	-2.87203	-2.75119	-2.58366	0.320048
SREBF1	bHLH	-2.81308	-2.80191	-2.64576	0.294348
SREBF2	bHLH	-2.6741	-2.68248	-2.50238	0.33946
SRF	MADS box	-3.4776	-3.42419	-3.22379	0.297715
SRY	Sox	-3.1635	-3.1823	-3.03023	0.232767
STAT1	STAT	-2.92673	-2.97477	-2.68022	0.429153
STAT2	STAT	-2.77683	-2.81016	-2.53299	0.471624
STAT3	STAT	-2.70434	-2.72903	-2.42422	0.457005
STAT4	STAT	-2.13033	-2.19493	-1.97641	0.394852
STAT5A	STAT	-2.99788	-3.04387	-2.73577	0.494706
STAT5B	STAT	-3.25457	-3.29604	-2.99204	0.503101
STAT6	STAT	-2.10917	-2.16613	-1.86365	0.501655
T	T-box	-5.91927	-5.70572	-5.65783	0.104167
TAL1	bHLH	-3.63701	-3.62386	-3.42891	0.35645
TBP	TBP	-2.35439	-2.34638	-2.22261	0.325773
TBPL2	TBP	-1.80672	-1.8431	-1.78639	0.122411
TBR1	T-box	-2.85059	-2.93165	-2.81023	0.243755
TBX1	T-box	-4.93823	-4.91589	-4.73668	0.293224
TBX10	T-box	-2.48289	-2.56032	-2.33099	0.410249
TBX15	T-box	-4.01108	-4.1428	-4.03287	0.216788
TBX19	T-box	-4.15145	-4.21741	-3.98142	0.419231
TBX2	T-box	-3.58947	-3.57259	-3.27962	0.385028
TBX20	T-box	-3.99839	-4.00019	-3.83978	0.324405
TBX21	T-box	-4.16754	-4.20142	-4.00101	0.289645
TBX3	T-box	-4.31267	-4.34717	-4.11139	0.418936
TBX4	T-box	-2.93412	-2.99293	-2.82168	0.31725
TBX5	T-box	-2.01897	-2.09358	-1.99805	0.231399
TCF12	bHLH	-2.27229	-2.26186	-2.02176	0.258181
TCF15	bHLH	-2.68575	-2.74945	-2.5079	0.426605
TCF21	bHLH	-2.23488	-2.25802	-2.18029	0.163885
TCF23	bHLH	-2.16767	-2.20705	-2.08313	0.243982
TCF3	bHLH	-2.57512	-2.56373	-2.33794	0.402651
TCF4	bHLH	-2.3256	-2.35225	-2.16696	0.347312
TCF7	Sox	-2.50745	-2.50962	-2.30926	0.369554
TCF7L1	Sox	-3.15655	-3.14354	-3.01613	0.254244
TCF7L2	Sox	-2.6337	-2.64749	-2.43032	0.393099
TCFL5	bHLH	-2.62542	-2.36408	-2.25809	0.216549
TEAD1	TEA	-2.73942	-2.73341	-2.52462	0.381675
TEAD3	TEA	-2.54159	-2.62229	-2.37677	0.408014
TEAD4	TEA	-2.47166	-2.50056	-2.29815	0.370231
TEF	bZIP	-2.96908	-3.00491	-2.6949	0.458759
TERF2	Myb/SANT	-2.92725	-2.95238	-2.83028	0.245095
TET1	CxxC	-2.33794	-2.27197	-2.206	0.140933
TFAP2A	AP-2	-2.86206	-2.59857	-2.35549	0.363107
TFAP2B	AP-2	-2.86221	-2.59819	-2.41935	0.331247
TFAP2C	AP-2	-2.74658	-2.51026	-2.27138	0.358103
TFAP2D	AP-2	-3.60856	-3.05431	-2.89753	0.303028
TFAP2E	AP-2	-2.32581	-2.06131	-1.86817	0.359001
TFAP4	bHLH	-2.72565	-2.7377	-2.59812	0.319989
TFCP2	Grainyhead	-2.86306	-2.84773	-2.67682	0.278916
TFDP1	DP	-3.05559	-2.89705	-2.82384	0.155127
TFDP2	DP	-3.05559	-2.89705	-2.82384	0.155127
TFDP3	DP	-3.05559	-2.89705	-2.82384	0.155127
TFE3	bHLH	-2.42893	-2.39024	-2.21141	0.336117
TFEB	bHLH	-2.97859	-2.90359	-2.78256	0.231698
TFEC	bHLH	-2.46575	-2.44192	-2.20992	0.413858
TGIF1	Homeodomain	-2.61367	-2.69906	-2.49805	0.343981
TGIF2	Homeodomain	-3.46364	-3.58616	-3.47302	0.229347
TGIF2LX	Homeodomain	-3.40655	-3.51415	-3.41548	0.203239
TGIF2LY	Homeodomain	-3.40655	-3.51415	-3.41548	0.203239
THAP1	THAP finger	-3.10499	-3.03816	-2.86079	0.335111
THRA	Nuclear receptor	-2.90263	-2.85453	-2.58276	0.336927
THRB	Nuclear receptor	-4.60398	-4.53605	-4.355	0.405914
TLX1	Homeodomain	-2.39255	-2.37241	-2.14813	0.40177
TLX2	Homeodomain	-2.56012	-2.57969	-2.45752	0.244655
TLX3	Homeodomain	-1.93591	-1.93217	-1.73946	0.358355
TOPORS	Unknown	-5.10635	-5.02073	-4.86491	0.301471
TP53	p53	-3.494	-3.44351	-3.21802	0.390859
TP63	p53	-3.2318	-3.16498	-2.8576	0.346273
TP73	p53	-2.7764	-2.74544	-2.543	0.391149
TWIST1	bHLH	-2.59991	-2.6529	-2.56466	0.183861
TWIST2	bHLH	-2.40745	-2.49966	-2.30513	0.361045
UBP1	Grainyhead	-1.87892	-1.94118	-1.84396	0.200568
UNCX	Homeodomain	-2.55911	-2.57401	-2.35867	0.389874
USF1	bHLH	-3.14264	-3.01726	-2.86351	0.328192
USF2	bHLH	-3.25645	-3.11145	-2.9084	0.363739
VAX1	Homeodomain	-2.25649	-2.28044	-2.09942	0.340857
VAX2	Homeodomain	-2.24459	-2.25995	-2.10353	0.302449
VDR	Nuclear receptor	-3.1326	-3.10341	-2.88131	0.388565
VENTX	Homeodomain	-2.60122	-2.60713	-2.46872	0.272894
VSX1	Homeodomain	-2.50235	-2.46505	-2.28039	0.345385
VSX2	Homeodomain	-3.19168	-3.14226	-2.98405	0.305311
WT1	C2H2 ZF	-2.80822	-2.29549	-2.14762	0.28857
XBP1	bZIP	-3.50201	-3.40339	-3.33987	0.164399
YBX1	CSD	-2.27275	-2.20363	-2.07056	0.263925
YY1	C2H2 ZF	-3.41806	-3.32234	-3.19715	0.27972
YY2	C2H2 ZF	-3.0426	-2.92221	-2.86328	0.129271
ZBED1	Unknown	-4.86811	-4.89808	-4.85232	0.1
ZBTB1	C2H2 ZF	-2.27164	-2.13012	-2.05157	0.165459
ZBTB12	C2H2 ZF	-1.67227	-1.70538	-1.49406	0.385284
ZBTB3	C2H2 ZF	-1.80308	-1.84989	-1.60556	0.430272
ZBTB33	C2H2 ZF	-3.39705	-3.2279	-3.07488	0.288434
ZBTB4	C2H2 ZF	-3.707	-3.61611	-3.46671	0.290374
ZBTB42	C2H2 ZF	-2.70891	-2.797	-2.66897	0.255315
ZBTB47	C2H2 ZF	-3.51505	-3.43284	-3.2551	0.335861
ZBTB49	C2H2 ZF	-4.55283	-4.56708	-4.41752	0.291339
ZBTB6	C2H2 ZF	-3.09218	-2.99918	-2.84457	0.299421
ZBTB7A	C2H2 ZF	-2.8833	-2.70628	-2.5122	0.360381
ZBTB7B	C2H2 ZF	-3.42001	-3.10214	-2.9385	0.308515
ZBTB7C	C2H2 ZF	-2.77363	-2.69364	-2.55246	0.277529
ZEB1	C2H2 ZF	-2.30697	-2.43499	-2.23964	0.362249
ZFHX2	Homeodomain	-2.79028	-2.85037	-2.54702	0.50267
ZFHX3	Homeodomain	-2.51861	-2.55333	-2.3758	0.334705
ZFX	C2H2 ZF	-3.26158	-2.84938	-2.62321	0.405951
ZFY	C2H2 ZF	-2.88253	-2.46901	-2.2623	0.378711
ZHX1	Homeodomain	-3.8946	-3.95627	-3.95627	0
ZIC1	C2H2 ZF	-2.19809	-2.09039	-1.98102	0.247654
ZIC2	C2H2 ZF	-2.0931	-1.92061	-1.81903	0.20836
ZIC3	C2H2 ZF	-2.14147	-1.99089	-1.85795	0.28658
ZIC4	C2H2 ZF	-3.23445	-2.99211	-2.82781	0.314994
ZIC5	C2H2 ZF	-2.18284	-1.93891	-1.78216	0.302977
ZKSCAN1	C2H2 ZF	-3.53575	-3.59106	-3.4725	0.238904
ZKSCAN3	C2H2 ZF	-4.09099	-4.04614	-3.94231	0.212654
ZKSCAN4	C2H2 ZF	-4.09099	-4.04614	-3.94231	0.212654
ZNF143	C2H2 ZF	-3.79476	-3.80338	-3.60086	0.428571
ZNF148	C2H2 ZF	-2.90404	-2.3255	-2.0936	0.413732
ZNF202	C2H2 ZF	-2.16089	-1.88965	-1.68779	0.371742
ZNF219	C2H2 ZF	-2.81005	-2.39112	-2.25253	0.27321
ZNF232	C2H2 ZF	-4.78892	-4.72661	-4.48925	0.421053
ZNF263	C2H2 ZF	-2.79227	-2.51869	-2.16612	0.541799
ZNF274	C2H2 ZF	-3.77793	-3.85104	-3.69343	0.304877
ZNF281	C2H2 ZF	-2.38947	-1.97156	-1.79554	0.333212
ZNF282	C2H2 ZF	-4.00232	-4.01392	-3.87362	0.276069
ZNF32	C2H2 ZF	-2.29765	-2.32405	-2.14899	0.33174
ZNF333	C2H2 ZF	-2.36028	-2.38216	-2.2523	0.258459
ZNF35	C2H2 ZF	-1.89934	-1.956	-1.65821	0.496258
ZNF350	Unknown	-3.95934	-3.88085	-3.67768	0.373626
ZNF354C	C2H2 ZF	-1.71793	-1.73721	-1.68265	0.118061
ZNF384	C2H2 ZF	-2.43707	-2.52637	-2.2369	0.486502
ZNF410	C2H2 ZF	-4.90502	-4.79705	-4.6783	0.239234
ZNF423	C2H2 ZF	-4.93489	-4.85782	-4.7939	0.136856
ZNF524	C2H2 ZF	-3.59756	-3.42893	-3.32463	0.213168
ZNF589	C2H2 ZF	-2.81251	-2.77816	-2.61663	0.310598
ZNF652	C2H2 ZF	-3.51505	-3.43284	-3.2551	0.335861
ZNF683	C2H2 ZF	-2.60866	-2.64492	-2.42098	0.402878
ZNF691	C2H2 ZF	-2.28396	-2.24193	-2.11628	0.25123
ZNF713	C2H2 ZF	-5.07937	-5.29088	-5.18554	0.215385
ZNF740	C2H2 ZF	-2.77935	-2.38622	-2.29704	0.185642
ZNF75A	C2H2 ZF	-2.84229	-2.88065	-2.75447	0.252138
ZNF75D	C2H2 ZF	-2.84229	-2.88065	-2.75447	0.252138
ZNF76	C2H2 ZF	-3.39285	-3.38376	-3.1703	0.388295
ZNF784	C2H2 ZF	-3.26365	-3.33787	-3.26213	0.160029
ZSCAN10	C2H2 ZF	-2.77102	-2.76003	-2.54597	0.389134
ZSCAN16	C2H2 ZF	-4.83409	-4.90854	-4.73363	0.331522
ZSCAN4	C2H2 ZF	-3.77356	-3.8084	-3.66783	0.276506

## Sheet: cis-eQTL_pwm
TF name	Motif ID	TF family	Gainability	Disruptability	Hitability	Robustness	WT TFBS count	Retained TFBS	Gained TFBS	Genomic region length	Number of SNVs
TFAP2E	M0085_1.02	AP-2	-1.64041	-1.38973	-1.23124	0.305755	834	255	306	391247443	14204
ARID3B	M0104_1.02	ARID/BRIGHT	-1.92475	-1.67819	-1.53646	0.27845	413	115	164	391247443	14204
ARID3C	M0105_1.02	ARID/BRIGHT	-1.38937	-1.2169	-1.06855	0.289365	1213	351	530	391247443	14204
ARID5A	M0108_1.02	ARID/BRIGHT	-2.26448	-1.95101	-1.7888	0.311688	231	72	76	391247443	14204
TWIST2	M0177_1.02	bHLH	-2.0179	-1.90937	-1.7722	0.270833	240	65	134	391247443	14204
ASCL2	M0178_1.02	bHLH	-1.7401	-1.30669	-1.14723	0.307312	1012	311	240	391247443	14204
HEYL	M0183_1.02	bHLH	-2.10198	-2.00628	-1.9323	0.156627	166	26	111	391247443	14204
HES4	M0191_1.02	bHLH	-1.93581	-1.89956	-1.79068	0.221739	230	51	162	391247443	14204
TCF23	M0195_1.02	bHLH	-1.69334	-1.46936	-1.35238	0.236133	631	149	275	391247443	14204
NPAS2	M0196_1.02	bHLH	-2.14678	-1.99707	-1.88996	0.218579	183	40	100	391247443	14204
HES2	M0199_1.02	bHLH	-2.08633	-2.04861	-1.90937	0.274286	175	48	115	391247443	14204
MLXIP	M0211_1.02	bHLH	-2.34325	-2.24393	-2.16564	0.164948	97	16	64	391247443	14204
TCFL5	M0212_1.02	bHLH	-2.06458	-2.06963	-1.93757	0.262195	164	43	121	391247443	14204
TCF21	M0214_1.02	bHLH	-1.78419	-1.57263	-1.49535	0.162996	454	74	226	391247443	14204
TCF23	M0214_1.02	bHLH	-1.78419	-1.57263	-1.49535	0.162996	454	74	226	391247443	14204
NHLH2	M0216_1.02	bHLH	-1.68228	-1.37354	-1.23438	0.274155	828	227	278	391247443	14204
NEUROG1	M0217_1.02	bHLH	-1.75292	-1.61712	-1.5021	0.232662	447	104	243	391247443	14204
ARNTL2	M0220_1.02	bHLH	-2.26767	-2.14809	-2.0452	0.210938	128	27	76	391247443	14204
ATOH7	M0224_1.02	bHLH	-2.14227	-1.97922	-1.87595	0.21164	189	40	101	391247443	14204
CREB3L2	M0305_1.02	bZIP	-2.35059	-2.3199	-2.24393	0.160494	81	13	63	391247443	14204
OSR2	M0396_1.02	C2H2 ZF	-1.68447	-1.64321	-1.5271	0.234597	422	99	285	391247443	14204
ZSCAN10	M0398_1.02	C2H2 ZF	-2.19303	-2.06251	-1.92969	0.263473	167	44	90	391247443	14204
ZNF202	M0404_1.02	C2H2 ZF	-1.49308	-1.28909	-1.1358	0.297401	1039	309	423	391247443	14204
KLF7	M0405_1.02	C2H2 ZF	-1.61811	-1.35032	-1.22865	0.244338	839	205	322	391247443	14204
ZKSCAN1	M0408_1.02	C2H2 ZF	-3.11038	-2.87366	-2.83019	0.0952381	21	2	11	391247443	14204
ZBTB1	M0413_1.02	C2H2 ZF	-1.72957	-1.90199	-1.74587	0.301961	255	77	260	391247443	14204
KLF9	M0415_1.02	C2H2 ZF	-2.44395	-2.73744	-2.69001	0.103448	29	3	51	391247443	14204
ZNF281	M0420_1.02	C2H2 ZF	-1.71248	-1.45868	-1.31356	0.284058	690	196	262	391247443	14204
ZIC5	M0422_1.02	C2H2 ZF	-1.52139	-1.30176	-1.20645	0.197055	883	174	401	391247443	14204
SNAI3	M0424_1.02	C2H2 ZF	-1.54665	-1.29932	-1.13705	0.311776	1036	323	374	391247443	14204
ZNF691	M0428_1.02	C2H2 ZF	-1.66591	-1.50601	-1.42406	0.171963	535	92	295	391247443	14204
OSR1	M0431_1.02	C2H2 ZF	-1.33302	-1.24554	-1.13122	0.231429	1050	243	611	391247443	14204
ZBTB12	M0433_1.02	C2H2 ZF	-1.01721	-0.991043	-0.879409	0.226667	1875	425	1185	391247443	14204
ZBTB12	M0433_1.02	C2H2 ZF	-1.01721	-0.991043	-0.879409	0.226667	1875	425	1185	391247443	14204
ZBTB12	M0433_1.02	C2H2 ZF	-1.01721	-0.991043	-0.879409	0.226667	1875	425	1185	391247443	14204
ZBTB12	M0433_1.02	C2H2 ZF	-1.01721	-0.991043	-0.879409	0.226667	1875	425	1185	391247443	14204
ZBTB12	M0433_1.02	C2H2 ZF	-1.01721	-0.991043	-0.879409	0.226667	1875	425	1185	391247443	14204
ZNF35	M0436_1.02	C2H2 ZF	-1.38216	-1.1001	-0.92401	0.333333	1692	564	519	391247443	14204
ZNF32	M0437_1.02	C2H2 ZF	-1.80979	-1.73245	-1.63521	0.200608	329	66	215	391247443	14204
ZBTB3	M0442_1.02	C2H2 ZF	-1.28103	-1.09361	-0.948834	0.283479	1598	453	660	391247443	14204
LIN54	M0594_1.02	CxC	-1.8579	-1.58421	-1.44826	0.268775	506	136	190	391247443	14204
DNMT1	M0609_1.02	CxxC	-1.92057	-1.93757	-1.82607	0.226415	212	48	168	391247443	14204
TET1	M0610_1.02	CxxC	-1.92886	-1.97057	-1.85794	0.228426	197	45	165	391247443	14204
DMRT3	M0629_1.02	DM	-2.07027	-1.92969	-1.822	0.219626	214	47	119	391247443	14204
DMRT1	M0630_1.02	DM	-1.52279	-1.40267	-1.28318	0.240541	740	178	404	391247443	14204
DMRT1	M0631_1.02	DM	-1.87684	-1.7668	-1.71784	0.106618	272	29	185	391247443	14204
DMRTA2	M0632_1.02	DM	-1.76058	-1.65965	-1.57838	0.170667	375	64	240	391247443	14204
DMRT2	M0633_1.02	DM	-1.84677	-1.64862	-1.51793	0.259861	431	112	196	391247443	14204
E2F2	M0668_1.02	E2F	-2.2921	-2.30115	-2.16564	0.268041	97	26	72	391247443	14204
FOXP1	M0717_1.02	Forkhead	-1.63778	-1.38898	-1.33683	0.11315	654	74	312	391247443	14204
FOXP4	M0717_1.02	Forkhead	-1.63778	-1.38898	-1.33683	0.11315	654	74	312	391247443	14204
FOXK1	M0718_1.02	Forkhead	-1.10201	-0.928655	-0.792575	0.268996	2290	616	942	391247443	14204
FOXG1	M0719_1.02	Forkhead	-2.28534	-2.11899	-2.06605	0.114754	122	14	73	391247443	14204
FOXS1	M0732_1.02	Forkhead	-1.3769	-1.14381	-1.0094	0.266187	1390	370	538	391247443	14204
FOXK2	M0736_1.02	Forkhead	-1.51075	-1.3123	-1.2235	0.184923	849	157	412	391247443	14204
FOXB2	M0737_1.02	Forkhead	-1.53523	-1.32504	-1.23386	0.189385	829	157	390	391247443	14204
GCM1	M0810_1.02	GCM	-1.46062	-1.33418	-1.23229	0.209135	832	174	463	391247443	14204
HOXA2	M0887_1.02	Homeodomain	-3.55014	-3.30731	-3.30731	0	7	0	4	391247443	14204
NOBOX	M0888_1.02	Homeodomain	-1.76845	-1.60959	-1.47663	0.263713	474	125	234	391247443	14204
LHX2	M0889_1.02	Homeodomain	-1.92221	-1.69001	-1.53963	0.292683	410	120	165	391247443	14204
LHX6	M0890_1.02	Homeodomain	-1.42682	-1.31293	-1.19913	0.230512	898	207	498	391247443	14204
TLX2	M0891_1.02	Homeodomain	-2.27878	-2.06251	-1.99707	0.13986	143	20	74	391247443	14204
EMX1	M0892_1.02	Homeodomain	-1.91694	-1.67965	-1.53857	0.277372	411	114	167	391247443	14204
ZFHX2	M0893_1.02	Homeodomain	-2.17684	-1.92196	-1.79068	0.26087	230	60	93	391247443	14204
LBX1	M0894_1.02	Homeodomain	-1.76365	-1.64726	-1.55802	0.185751	393	73	238	391247443	14204
ZFHX3	M0895_1.02	Homeodomain	-1.63643	-1.46577	-1.3375	0.255743	653	167	313	391247443	14204
VENTX	M0896_1.02	Homeodomain	-1.90334	-1.7722	-1.7115	0.130435	276	36	174	391247443	14204
HOXB13	M0897_1.02	Homeodomain	-1.42777	-1.33221	-1.16296	0.322746	976	315	494	391247443	14204
ZHX1	M0898_1.02	Homeodomain	-4.15232	-3.67529	-3.67529	0	3	0	1	391247443	14204
POU6F1	M0899_1.02	Homeodomain	-2.46764	-2.18862	-2.09171	0.2	115	23	48	391247443	14204
SHOX	M0900_1.02	Homeodomain	-1.83166	-1.70525	-1.59732	0.220056	359	79	204	391247443	14204
NKX2-4	M0908_1.02	Homeodomain	-1.05937	-0.967436	-0.857724	0.223237	1971	440	1067	391247443	14204
LHX5	M0931_1.02	Homeodomain	-1.22997	-1.13122	-0.985685	0.284741	1468	418	750	391247443	14204
LHX1	M0931_1.02	Homeodomain	-1.22997	-1.13122	-0.985685	0.284741	1468	418	750	391247443	14204
SIX6	M0937_1.02	Homeodomain	-1.20256	-1.27446	-1.19432	0.168502	908	153	834	391247443	14204
IRX4	M0942_1.02	Homeodomain	-1.85051	-1.71466	-1.65826	0.121795	312	38	196	391247443	14204
IRX6	M0942_1.02	Homeodomain	-1.85051	-1.71466	-1.65826	0.121795	312	38	196	391247443	14204
OTP	M0943_1.02	Homeodomain	-1.44726	-1.28025	-1.15897	0.243655	985	240	472	391247443	14204
HOXC5	M0949_1.02	Homeodomain	-1.3812	-1.27735	-1.17469	0.210526	950	200	551	391247443	14204
SIX2	M0952_1.02	Homeodomain	-1.3632	-1.47027	-1.36637	0.212766	611	130	589	391247443	14204
CDX4	M0955_1.02	Homeodomain	-1.33434	-1.2159	-1.08758	0.255814	1161	297	604	391247443	14204
LHX4	M0958_1.02	Homeodomain	-1.13131	-1.07432	-0.961239	0.229234	1553	356	935	391247443	14204
BARHL1	M0961_1.02	Homeodomain	-1.47583	-1.40734	-1.26367	0.281654	774	218	449	391247443	14204
LHX8	M0969_1.02	Homeodomain	-1.4566	-1.32569	-1.17241	0.297382	955	284	463	391247443	14204
SIX4	M0994_1.02	Homeodomain	-1.47907	-1.49345	-1.38674	0.217839	583	127	452	391247443	14204
HDX	M0996_1.02	Homeodomain	-1.59138	-1.4474	-1.38674	0.13036	583	76	349	391247443	14204
HOXC9	M1003_1.02	Homeodomain	-1.94814	-1.71944	-1.59611	0.247222	360	89	156	391247443	14204
HOXA11	M1007_1.02	Homeodomain	-1.7311	-1.58538	-1.47572	0.223158	475	106	255	391247443	14204
HOXB4	M1012_1.02	Homeodomain	-1.80274	-1.59131	-1.4631	0.255624	489	125	216	391247443	14204
SIX3	M1016_1.02	Homeodomain	-1.74527	-1.80999	-1.7686	0.0909091	242	22	251	391247443	14204
HLX	M1018_1.02	Homeodomain	-1.66421	-1.56358	-1.4992	0.137778	450	62	298	391247443	14204
HOXD1	M1025_1.02	Homeodomain	-1.60983	-1.50601	-1.40267	0.211744	562	119	335	391247443	14204
HOXA6	M1027_1.02	Homeodomain	-1.45068	-1.30731	-1.16788	0.274611	965	265	469	391247443	14204
NKX2-6	M1029_1.02	Homeodomain	-1.58143	-1.41126	-1.28377	0.254398	739	188	353	391247443	14204
NKX2-3	M1030_1.02	Homeodomain	-1.32272	-1.17241	-1.05446	0.237829	1253	298	616	391247443	14204
DBX2	M1034_1.02	Homeodomain	-1.62331	-1.53332	-1.44484	0.184314	510	94	326	391247443	14204
NKX1-2	M1039_1.02	Homeodomain	-1.53586	-1.36779	-1.22607	0.278436	844	235	389	391247443	14204
SIX1	M1049_1.02	Homeodomain	-1.72537	-1.75796	-1.62607	0.261905	336	88	261	391247443	14204
HOXC5	M1070_1.02	Homeodomain	-1.75051	-1.55912	-1.43391	0.250478	523	131	243	391247443	14204
HOXD3	M1071_1.02	Homeodomain	-1.33588	-1.20743	-1.06498	0.27964	1223	342	599	391247443	14204
NKX1-1	M1125_1.02	Homeodomain	-1.71432	-1.53227	-1.38823	0.282272	581	164	263	391247443	14204
HOXB9	M1157_1.02	Homeodomain	-1.46204	-1.32246	-1.16924	0.297297	962	286	457	391247443	14204
NKX6-3	M1163_1.02	Homeodomain	-1.43091	-1.34488	-1.20793	0.270455	880	238	494	391247443	14204
POU2F1	M1231_1.02	Homeodomain	-1.52702	-1.34964	-1.28142	0.145357	743	108	400	391247443	14204
IRF6	M1266_1.02	IRF	-1.68358	-1.61712	-1.4992	0.237778	450	107	285	391247443	14204
NAIF1	M1281_1.02	MADF	-1.77821	-2.09933	-1.9429	0.302469	162	49	234	391247443	14204
TERF2	M1358_1.02	Myb/SANT	-2.26313	-2.30115	-2.19337	0.21978	91	20	77	391247443	14204
MYPOP	M1359_1.02	Myb/SANT	-2.36555	-2.6339	-2.45344	0.34	50	17	61	391247443	14204
NR2E1	M1432_1.02	Nuclear receptor	-1.98988	-1.7668	-1.63258	0.265861	331	88	142	391247443	14204
NR3C2	M1433_1.02	Nuclear receptor	-1.33111	-1.21439	-1.08348	0.260239	1172	305	608	391247443	14204
NR2F6	M1434_1.02	Nuclear receptor	-1.41801	-1.27446	-1.1603	0.231161	982	227	505	391247443	14204
RARG	M1435_1.02	Nuclear receptor	-1.59531	-1.39959	-1.28612	0.229932	735	169	342	391247443	14204
RXRB	M1455_1.02	Nuclear receptor	-0.896909	-0.739111	-0.631273	0.21988	3320	730	1380	391247443	14204
RXRB	M1455_1.02	Nuclear receptor	-0.896909	-0.739111	-0.631273	0.21988	3320	730	1380	391247443	14204
RXRB	M1455_1.02	Nuclear receptor	-0.896909	-0.739111	-0.631273	0.21988	3320	730	1380	391247443	14204
RXRB	M1455_1.02	Nuclear receptor	-0.896909	-0.739111	-0.631273	0.21988	3320	730	1380	391247443	14204
RXRB	M1455_1.02	Nuclear receptor	-0.896909	-0.739111	-0.631273	0.21988	3320	730	1380	391247443	14204
LCOR	M1507_1.02	Pipsqueak	-1.5481	-1.35307	-1.20498	0.288939	886	256	377	391247443	14204
NFATC3	M1517_1.02	Rel	-1.66301	-1.45344	-1.32504	0.255952	672	172	294	391247443	14204
NFATC2	M1518_1.02	Rel	-1.57021	-1.37426	-1.25754	0.235669	785	185	361	391247443	14204
RFX6	M1526_1.02	RFX	-1.52951	-1.39274	-1.26762	0.250326	767	192	397	391247443	14204
RFX2	M1527_1.02	RFX	-1.74403	-1.66245	-1.55802	0.21374	393	84	249	391247443	14204
RFX7	M1529_1.02	RFX	-1.65663	-1.52504	-1.41047	0.231884	552	128	301	391247443	14204
ARID2	M1536_1.02	ARID/BRIGHT	-2.24983	-2.08795	-1.94558	0.279503	161	45	79	391247443	14204
RFX8	M1537_1.02	RFX	-1.73732	-1.65965	-1.56582	0.194301	386	75	253	391247443	14204
GMEB1	M1545_1.02	SAND	-1.76219	-1.98215	-1.83435	0.288462	208	60	242	391247443	14204
SOX4	M1578_1.02	Sox	-1.72668	-1.55472	-1.49535	0.127753	454	58	258	391247443	14204
CIC	M1581_1.02	Sox	-1.88214	-1.57838	-1.46936	0.221992	482	107	180	391247443	14204
HMG20B	M1582_1.02	Sox	-1.91023	-1.64053	-1.48965	0.293478	460	135	169	391247443	14204
BBX	M1583_1.02	Sox	-2.92132	-2.83019	-2.83019	0	21	0	17	391247443	14204
SOX30	M1589_1.02	Sox	-1.5242	-1.35584	-1.19962	0.302118	897	271	398	391247443	14204
SOX3	M1592_1.02	Sox	-1.54564	-1.42406	-1.3199	0.213235	680	145	385	391247443	14204
SOX12	M1594_1.02	Sox	-1.39263	-1.18021	-1.04249	0.271739	1288	350	523	391247443	14204
SOX11	M1601_1.02	Sox	-1.25802	-1.07214	-0.929954	0.279209	1669	466	692	391247443	14204
SOX1	M1605_1.02	Sox	-2.1318	-1.86685	-1.75101	0.234127	252	59	103	391247443	14204
TBX10	M1628_1.02	T-box	-1.96285	-1.75971	-1.61838	0.277778	342	95	151	391247443	14204
TBPL2	M1641_1.02	TBP	-1.34462	-1.19432	-1.10553	0.184919	1114	206	592	391247443	14204
TFAP2A	M1838_1.02	AP-2	-2.18404	-1.85138	-1.6724	0.337748	302	102	91	391247443	14204
AR	M1841_1.02	Nuclear receptor	-2.25979	-2.02208	-1.85356	0.321608	199	64	77	391247443	14204
PAX5	M1848_1.02	Paired box	-2.80707	-2.33287	-2.17469	0.305263	95	29	22	391247443	14204
NR2F1	M1851_1.02	Nuclear receptor	-2.46773	-2.18393	-2.10319	0.169643	112	19	48	391247443	14204
E2F1	M1856_1.02	E2F	-2.22445	-2.19817	-2.07323	0.25	120	30	84	391247443	14204
NFIL3	M1857_1.02	bZIP	-2.54765	-2.30115	-2.20793	0.193182	88	17	40	391247443	14204
ELK1	M1860_1.02	Ets	-1.81376	-1.83019	-1.7259	0.213483	267	57	214	391247443	14204
PRDM16	M1861_1.02	C2H2 ZF	-2.97543	-2.85138	-2.69001	0.310345	29	9	15	391247443	14204
FOXF2	M1862_1.02	Forkhead	-2.49622	-2.31356	-2.16564	0.28866	97	28	45	391247443	14204
FOXE3	M1863_1.02	Forkhead	-1.49512	-1.34488	-1.27274	0.153034	758	116	430	391247443	14204
FOXD1	M1863_1.02	Forkhead	-1.49512	-1.34488	-1.27274	0.153034	758	116	430	391247443	14204
FOXC1	M1864_1.02	Forkhead	-1.06103	-1.08646	-0.947748	0.273408	1602	438	1095	391247443	14204
FOXL1	M1865_1.02	Forkhead	-1.19173	-1.12141	-0.999511	0.244726	1422	348	822	391247443	14204
GATA2	M1868_1.02	GATA	-2.24357	-2.03847	-1.88057	0.304813	187	57	80	391247443	14204
GATA3	M1869_1.02	GATA	-2.23377	-1.99707	-1.95651	0.089172	157	14	82	391247443	14204
FOXE1	M1873_1.02	Forkhead	-1.89504	-1.6071	-1.48871	0.238612	461	110	175	391247443	14204
FOXI1	M1874_1.02	Forkhead	-1.70984	-1.4265	-1.26479	0.310881	772	240	262	391247443	14204
FOXI2	M1874_1.02	Forkhead	-1.70984	-1.4265	-1.26479	0.310881	772	240	262	391247443	14204
HLF	M1875_1.02	bZIP	-2.31467	-2.0555	-1.92196	0.264706	170	45	68	391247443	14204
HNF1A	M1878_1.02	Homeodomain	-2.75233	-2.42002	-2.30731	0.228571	70	16	25	391247443	14204
NHLH1	M1880_1.02	bHLH	-2.34769	-2.0452	-1.90937	0.268571	175	47	63	391247443	14204
IRF1	M1882_1.02	IRF	-2.84825	-2.33287	-2.14381	0.352941	102	36	20	391247443	14204
IRF2	M1883_1.02	IRF	-4.1521	-3.24932	-3.15241	0.2	10	2	1	391247443	14204
MEF2A	M1884_1.02	MADS box	-2.56765	-2.07323	-1.9429	0.259259	162	42	38	391247443	14204
MZF1	M1887_1.02	C2H2 ZF	-1.37961	-1.14042	-1.05969	0.169628	1238	210	541	391247443	14204
MZF1	M1888_1.02	C2H2 ZF	-1.53603	-1.37789	-1.26592	0.227273	770	175	391	391247443	14204
MAX	M1889_1.02	bHLH	-1.98205	-1.78505	-1.68852	0.199313	291	58	145	391247443	14204
NFYA	M1890_1.02	CBF/NF-Y	-3.30646	-2.92196	-2.70525	0.392857	28	11	7	391247443	14204
PPARG	M1894_1.02	Nuclear receptor	-3.67492	-3.19817	-3.07323	0.25	12	3	3	391247443	14204
PAX6	M1897_1.02	Homeodomain	-2.78921	-2.60834	-2.47117	0.270833	48	13	23	391247443	14204
PBX1	M1898_1.02	Homeodomain	-2.51735	-2.60834	-2.43641	0.326923	52	17	43	391247443	14204
RORA	M1899_1.02	Nuclear receptor	-2.04807	-1.87595	-1.77039	0.215768	241	52	125	391247443	14204
RORA	M1900_1.02	Nuclear receptor	-2.9478	-3.03847	-2.94829	0.1875	16	3	16	391247443	14204
RREB1	M1901_1.02	C2H2 ZF	-3.07154	-2.57263	-2.41205	0.309091	55	17	12	391247443	14204
ELK4	M1903_1.02	Ets	-2.22092	-1.86911	-1.78319	0.179487	234	42	84	391247443	14204
SOX9	M1904_1.02	Sox	-1.78889	-1.68406	-1.58893	0.196721	366	72	225	391247443	14204
SP1	M1906_1.02	C2H2 ZF	-1.84168	-1.35238	-1.24932	0.21125	800	169	193	391247443	14204
SPIB	M1908_1.02	Ets	-1.4159	-1.16474	-1.11181	0.114754	1098	126	503	391247443	14204
SRF	M1910_1.02	MADS box	-2.82881	-2.60834	-2.4992	0.222222	45	10	21	391247443	14204
SRY	M1911_1.02	Sox	-1.47261	-1.28849	-1.19672	0.190476	903	172	448	391247443	14204
ZNF76	M1915_1.02	C2H2 ZF	-2.78884	-2.52916	-2.37426	0.3	60	18	23	391247443	14204
TEAD1	M1916_1.02	TEA	-2.56863	-2.16118	-2.03847	0.246154	130	32	38	391247443	14204
USF1	M1917_1.02	bHLH	-2.20692	-1.96772	-1.86461	0.21134	194	41	87	391247443	14204
YY1	M1919_1.02	C2H2 ZF	-2.41599	-2.11102	-2.03514	0.160305	131	21	54	391247443	14204
REL	M1924_1.02	Rel	-1.96636	-1.74417	-1.64455	0.204969	322	66	150	391247443	14204
CEBPA	M1925_1.02	bZIP	-2.12363	-1.89956	-1.76148	0.272358	246	67	105	391247443	14204
ZEB1	M1926_1.02	C2H2 ZF	-1.99806	-1.66669	-1.58893	0.163934	366	60	139	391247443	14204
NFKB1	M1928_1.02	Rel	-2.28333	-2.01569	-1.88057	0.26738	187	50	73	391247443	14204
TP53	M1929_1.02	p53	-3.03687	-2.52916	-2.43641	0.192308	52	10	13	391247443	14204
RELA	M1930_1.02	Rel	-2.45847	-2.17014	-2.06605	0.213115	122	26	49	391247443	14204
ESR1	M1934_1.02	Nuclear receptor	-2.92049	-2.6339	-2.47117	0.3125	48	15	17	391247443	14204
HNF4A	M1936_1.02	Nuclear receptor	-2.47484	-2.02531	-1.90199	0.247191	178	44	47	391247443	14204
NKX3-1	M1944_1.02	Homeodomain	-1.68916	-1.63786	-1.58421	0.116216	370	43	283	391247443	14204
ZNF354C	M1950_1.02	C2H2 ZF	-1.22815	-1.06534	-1.01065	0.118326	1386	164	758	391247443	14204
HINFP	M1951_1.02	C2H2 ZF	-2.85071	-2.85138	-2.80999	0.0909091	22	2	20	391247443	14204
STAT1	M1955_1.02	STAT	-2.34898	-2.13957	-2.02856	0.225564	133	30	63	391247443	14204
REST	M1956_1.02	C2H2 ZF	-4.15226	-3.67529	-3.45344	0.4	5	2	1	391247443	14204
CTCF	M1957_1.02	C2H2 ZF	-2.9196	-2.48965	-2.26592	0.402597	77	31	17	391247443	14204
STAT3	M1961_1.02	STAT	-2.02157	-1.73081	-1.63127	0.204819	332	68	132	391247443	14204
ZFY	M1963_1.02	C2H2 ZF	-2.13172	-1.69453	-1.56135	0.264103	390	103	102	391247443	14204
FOXA1	M1965_1.02	Forkhead	-2.32705	-2.01887	-1.87595	0.280423	189	53	66	391247443	14204
EBF1	M1968_1.02	bHLH	-1.99522	-1.53123	-1.40812	0.246847	555	137	138	391247443	14204
INSM1	M1969_1.02	C2H2 ZF	-2.28277	-1.93493	-1.84066	0.195122	205	40	73	391247443	14204
NFIC	M1970_1.02	SMAD	-1.10265	-0.895934	-0.839176	0.122509	2057	252	959	391247443	14204
EGR1	M1971_1.02	C2H2 ZF	-2.25508	-1.75447	-1.60834	0.285714	350	100	77	391247443	14204
PLAG1	M1972_1.02	C2H2 ZF	-2.7897	-2.70525	-2.64726	0.125	32	4	23	391247443	14204
ESR2	M2065_1.02	Nuclear receptor	-2.43235	-2.15241	-2.03184	0.242424	132	32	52	391247443	14204
CDX2	M2267_1.02	Homeodomain	-2.15031	-1.96772	-1.83019	0.271429	210	57	99	391247443	14204
CEBPB	M2268_1.02	bZIP	-2.22135	-1.95651	-1.80999	0.286364	220	63	84	391247443	14204
DUX4	M2270_1.02	Homeodomain	-1.08688	-0.825052	-0.737437	0.182692	2600	475	950	391247443	14204
E2F4	M2272_1.02	E2F	-2.31739	-2.38156	-2.2386	0.280488	82	23	68	391247443	14204
E2F6	M2273_1.02	E2F	-2.03853	-1.63521	-1.51392	0.243678	435	106	126	391247443	14204
ELF1	M2275_1.02	Ets	-2.13735	-1.73081	-1.61208	0.239193	347	83	101	391247443	14204
FLI1	M2277_1.02	Ets	-1.96592	-1.54282	-1.43557	0.21881	521	114	148	391247443	14204
FOS	M2278_1.02	bZIP	-2.29272	-1.83644	-1.71625	0.241758	273	66	71	391247443	14204
FOSL1	M2279_1.02	bZIP	-2.4744	-1.96208	-1.86911	0.192708	192	37	47	391247443	14204
FOSL2	M2280_1.02	bZIP	-2.40521	-1.90937	-1.80606	0.211712	222	47	55	391247443	14204
FOXH1	M2281_1.02	Forkhead	-2.21773	-2.02531	-1.91941	0.216374	171	37	85	391247443	14204
FOXP1	M2283_1.02	Forkhead	-2.13433	-1.68852	-1.50601	0.343115	443	152	101	391247443	14204
HNF4G	M2286_1.02	Nuclear receptor	-2.40608	-2.00319	-1.86461	0.273196	194	53	55	391247443	14204
HSF1	M2288_1.02	HSF	-2.71829	-2.34623	-2.19817	0.288889	90	26	27	391247443	14204
JUN	M2289_1.02	bZIP	-2.52548	-2.21289	-2.07323	0.275	120	33	42	391247443	14204
JUN	M2290_1.02	bZIP	-2.33811	-1.89956	-1.73245	0.319392	263	84	64	391247443	14204
JUNB	M2291_1.02	bZIP	-2.33119	-1.84706	-1.72266	0.249071	269	67	65	391247443	14204
JUND	M2292_1.02	bZIP	-2.45618	-1.94022	-1.86015	0.168367	196	33	49	391247443	14204
JUND	M2293_1.02	bZIP	-2.5364	-2.3395	-2.13122	0.380952	105	40	41	391247443	14204
MAFF	M2295_1.02	bZIP	-2.61793	-2.36002	-2.16118	0.367347	98	36	34	391247443	14204
MAFK	M2296_1.02	bZIP	-2.36949	-2.11498	-1.96208	0.296774	155	46	60	391247443	14204
MEF2C	M2297_1.02	MADS box	-2.31965	-1.91186	-1.81595	0.198157	217	43	67	391247443	14204
NFYB	M2301_1.02	Unknown	-2.84911	-2.42002	-2.28318	0.27027	74	20	20	391247443	14204
NR2C2	M2303_1.02	Nuclear receptor	-2.68688	-2.25478	-2.14381	0.22549	102	23	29	391247443	14204
NRF1	M2305_1.02	Unknown	-2.58286	-2.59611	-2.50896	0.181818	44	8	37	391247443	14204
POU2F2	M2306_1.02	Homeodomain	-2.45739	-2.08422	-1.95651	0.254777	157	40	49	391247443	14204
PRDM1	M2307_1.02	C2H2 ZF	-2.37658	-2.02856	-1.9429	0.179012	162	29	59	391247443	14204
RFX5	M2309_1.02	RFX	-2.29586	-2.09551	-1.91688	0.337209	172	58	71	391247443	14204
RUNX2	M2310_1.02	Runt	-1.93787	-1.61585	-1.44484	0.32549	510	166	158	391247443	14204
SP2	M2314_1.02	C2H2 ZF	-2.10724	-1.72266	-1.57377	0.290237	379	110	108	391247443	14204
TCF7L2	M2319_1.02	Sox	-2.22699	-2.05899	-1.83854	0.398058	206	82	83	391247443	14204
TFAP2C	M2320_1.02	AP-2	-2.11711	-1.68112	-1.49535	0.348018	454	158	105	391247443	14204
TP63	M2321_1.02	p53	-2.80714	-2.38156	-2.18393	0.365591	93	34	22	391247443	14204
USF2	M2322_1.02	bHLH	-2.18578	-1.86911	-1.76148	0.219512	246	54	91	391247443	14204
ZBTB33	M2323_1.02	C2H2 ZF	-3.5502	-3.55035	-3.45344	0.2	5	1	4	391247443	14204
ZNF263	M2324_1.02	C2H2 ZF	-2.18647	-1.62221	-1.42732	0.361582	531	192	89	391247443	14204
ESRRA	M2384_1.02	Nuclear receptor	-2.33989	-1.91941	-1.83854	0.169903	206	35	64	391247443	14204
FOXP2	M2385_1.02	Forkhead	-2.05019	-1.80802	-1.69757	0.224561	285	64	124	391247443	14204
SREBF1	M2387_1.02	bHLH	-2.20561	-1.88057	-1.7795	0.207627	236	49	87	391247443	14204
SREBF2	M2388_1.02	bHLH	-2.16333	-1.91186	-1.80802	0.21267	221	47	96	391247443	14204
THAP1	M2389_1.02	THAP finger	-1.27838	-1.11062	-0.997683	0.228992	1428	327	673	391247443	14204
EHF	M2390_1.02	Ets	-2.09981	-1.81197	-1.7795	0.0720339	236	17	111	391247443	14204
KLF5	M2391_1.02	C2H2 ZF	-1.83235	-1.35862	-1.24232	0.234932	813	191	197	391247443	14204
RFX2	M2392_1.02	RFX	-3.306	-2.75447	-2.51894	0.418605	43	18	7	391247443	14204
AHRR	M2917_1.02	bHLH	-3.37414	NA	-3.55035	1	4	4	6	391247443	14204
AHR	M2917_1.02	bHLH	-3.37414	NA	-3.55035	1	4	4	6	391247443	14204
RUNX1	M2925_1.02	Runt	-1.75466	-1.65548	-1.62737	0.0626866	335	21	244	391247443	14204
TFAP2A	M2934_1.02	AP-2	-1.43596	-1.17332	-1.03947	0.265227	1297	344	473	391247443	14204
TFAP2C	M2939_1.02	AP-2	-1.52732	-1.26592	-1.15111	0.232303	1003	233	392	391247443	14204
KLF12	M2942_1.02	C2H2 ZF	-1.31138	-1.05654	-0.98687	0.148224	1464	217	622	391247443	14204
TFAP4	M2943_1.02	bHLH	-3.54937	-2.79068	-2.64726	0.28125	32	9	4	391247443	14204
TFAP4	M2944_1.02	bHLH	-1.68462	-1.33353	-1.19769	0.26859	901	242	275	391247443	14204
TFAP4	M2947_1.02	bHLH	-1.87057	-1.55912	-1.41522	0.282051	546	154	184	391247443	14204
ZEB1	M2952_1.02	C2H2 ZF	-2.16819	-1.94829	-1.82813	0.241706	211	51	95	391247443	14204
ZEB1	M2953_1.02	C2H2 ZF	-1.928	-1.61585	-1.47208	0.281837	479	135	162	391247443	14204
ZEB1	M2954_1.02	C2H2 ZF	-2.20096	-1.9323	-1.7983	0.265487	226	60	88	391247443	14204
ZEB1	M2955_1.02	C2H2 ZF	-1.40006	-1.27331	-1.13538	0.272115	1040	283	524	391247443	14204
ARNT	M2956_1.02	bHLH	-2.59369	-2.44484	-2.25478	0.35443	79	28	36	391247443	14204
ARNT	M2957_1.02	bHLH	-3.1108	-3.37426	-3.30731	0.142857	7	1	11	391247443	14204
NR2F2	M2960_1.02	Nuclear receptor	-2.97442	-2.44484	-2.36002	0.177419	62	11	15	391247443	14204
ATF6	M2978_1.02	bZIP	-2.24794	-2.55035	-2.4992	0.111111	45	5	80	391247443	14204
ATF6B	M2978_1.02	bZIP	-2.24794	-2.55035	-2.4992	0.111111	45	5	80	391247443	14204
ATF6B	M2978_1.02	bZIP	-2.24794	-2.55035	-2.4992	0.111111	45	5	80	391247443	14204
ATF6B	M2978_1.02	bZIP	-2.24794	-2.55035	-2.4992	0.111111	45	5	80	391247443	14204
ATF6B	M2978_1.02	bZIP	-2.24794	-2.55035	-2.4992	0.111111	45	5	80	391247443	14204
BACH1	M2979_1.02	bZIP	-2.89484	-2.38898	-2.27735	0.226667	75	17	18	391247443	14204
BACH2	M2980_1.02	bZIP	-2.18125	-1.86238	-1.77401	0.1841	239	44	92	391247443	14204
POU3F2	M3009_1.02	Homeodomain	-2.52545	-2.21289	-2.06963	0.280992	121	34	42	391247443	14204
ALX1	M3016_1.02	Homeodomain	-3.07234	-2.83019	-2.69001	0.275862	29	8	12	391247443	14204
CDC5L	M3018_1.02	Myb/SANT	-2.32296	-2.17928	-2.11102	0.145455	110	16	67	391247443	14204
CUX1	M3019_1.02	CUT	-3.15217	-3.30731	-3.24932	0.125	8	1	10	391247443	14204
CUX1	M3020_1.02	CUT	-2.92132	-2.94829	-2.83019	0.238095	21	5	17	391247443	14204
CUX1	M3021_1.02	CUT	-2.37969	-2.45344	-2.36708	0.180328	61	11	59	391247443	14204
CUX1	M3022_1.02	CUT	-3.37362	-3.03847	-2.83019	0.380952	21	8	6	391247443	14204
CUX1	M3023_1.02	CUT	-2.06175	-2.08795	-2.00628	0.171429	140	24	122	391247443	14204
CEBPA	M3031_1.02	bZIP	-1.67602	-1.48871	-1.34623	0.279687	640	179	286	391247443	14204
CEBPA	M3032_1.02	bZIP	-2.04392	-1.91688	-1.73245	0.346008	263	91	126	391247443	14204
CEBPB	M3035_1.02	bZIP	-1.89276	-1.67674	-1.4944	0.342857	455	156	176	391247443	14204
CEBPB	M3036_1.02	bZIP	-2.1855	-1.90199	-1.74587	0.301961	255	77	91	391247443	14204
CEBPA	M3040_1.02	bZIP	-2.80833	-2.57263	-2.42002	0.296296	54	16	22	391247443	14204
CEBPA	M3047_1.02	bZIP	-2.12916	-1.99405	-1.84706	0.287129	202	58	104	391247443	14204
ETS1	M3049_1.02	Ets	-1.82357	-1.55253	-1.41363	0.273723	548	150	205	391247443	14204
ETS1	M3050_1.02	Ets	-1.83831	-1.60096	-1.46221	0.273469	490	134	199	391247443	14204
VSX2	M3059_1.02	Homeodomain	-2.77015	-2.47117	-2.32634	0.283582	67	19	24	391247443	14204
MYB	M3068_1.02	Myb/SANT	-3.00527	-2.79068	-2.6339	0.30303	33	10	14	391247443	14204
TFCP2	M3079_1.02	Grainyhead	-2.04738	-1.81796	-1.73245	0.178707	263	47	125	391247443	14204
CREB1	M3083_1.02	bZIP	-2.19064	-2.24393	-2.20302	0.0898876	89	8	91	391247443	14204
CREB1	M3084_1.02	bZIP	-2.35775	-2.46221	-2.28318	0.337838	74	25	62	391247443	14204
ATF2	M3087_1.02	bZIP	-2.68885	-2.58421	-2.57263	0.0263158	38	1	29	391247443	14204
ATF2	M3088_1.02	bZIP	-2.87301	-3.07323	-2.83019	0.428571	21	9	19	391247443	14204
CREB1	M3089_1.02	bZIP	-2.51735	-2.52916	-2.43641	0.192308	52	10	43	391247443	14204
CREB1	M3090_1.02	bZIP	-2.55957	-2.46221	-2.38898	0.155172	58	9	39	391247443	14204
REL	M3091_1.02	Rel	-1.97523	-1.74758	-1.64862	0.203762	319	65	147	391247443	14204
ZEB1	M3114_1.02	C2H2 ZF	-1.71272	-1.47027	-1.35238	0.237718	631	150	263	391247443	14204
E2F1	M3133_1.02	E2F	-3.85135	-4.15241	-4.15241	0	1	0	2	391247443	14204
E2F1	M3134_1.02	E2F	-2.79007	-2.94829	-2.85138	0.2	20	4	23	391247443	14204
TCF3	M3154_1.02	bHLH	-2.30016	-1.95651	-1.78692	0.323276	232	75	70	391247443	14204
TCF3	M3155_1.02	bHLH	-2.41497	-2.11498	-1.93757	0.335366	164	55	54	391247443	14204
NFIL3	M3156_1.02	bZIP	-2.89582	-2.67529	-2.51894	0.302326	43	13	18	391247443	14204
EGR1	M3167_1.02	C2H2 ZF	-3.15177	-2.89714	-2.83019	0.142857	21	3	10	391247443	14204
EGR2	M3176_1.02	C2H2 ZF	-2.92117	-2.79068	-2.73744	0.115385	26	3	17	391247443	14204
EGR3	M3178_1.02	C2H2 ZF	-3.1978	-3.15241	-3.07323	0.166667	12	2	9	391247443	14204
ELK1	M3186_1.02	Ets	-2.33569	-2.17014	-2.05899	0.225806	124	28	65	391247443	14204
EN1	M3191_1.02	Homeodomain	-1.03617	-0.963482	-0.878484	0.177754	1879	334	1134	391247443	14204
ESR1	M3206_1.02	Nuclear receptor	-2.70366	-2.62093	-2.43641	0.346154	52	18	28	391247443	14204
MECOM	M3225_1.02	C2H2 ZF	NA	-3.85138	-3.55035	0.5	4	2	0	391247443	14204
MECOM	M3226_1.02	C2H2 ZF	-2.87277	-2.79068	-2.69001	0.206897	29	6	19	391247443	14204
MECOM	M3227_1.02	C2H2 ZF	-3.45317	-3.45344	-3.19817	0.444444	9	4	5	391247443	14204
MECOM	M3228_1.02	C2H2 ZF	-2.08614	-1.78505	-1.67097	0.231023	303	70	114	391247443	14204
MECOM	M3229_1.02	C2H2 ZF	-2.619	-2.42813	-2.35307	0.15873	63	10	34	391247443	14204
MECOM	M3230_1.02	C2H2 ZF	-2.82961	-2.94829	-2.87366	0.157895	19	3	21	391247443	14204
BPTF	M3234_1.02	Unknown	-1.93326	-1.57607	-1.3973	0.337434	569	192	159	391247443	14204
FOXD3	M3250_1.02	Forkhead	-1.79534	-1.50601	-1.37716	0.256711	596	153	218	391247443	14204
FOXJ2	M3256_1.02	Forkhead	-2.31141	-1.9271	-1.71308	0.389091	275	107	68	391247443	14204
FOXJ2	M3257_1.02	Forkhead	-2.41729	-2.36708	-2.20302	0.314607	89	28	54	391247443	14204
FOXO1	M3275_1.02	Forkhead	-1.66745	-1.38451	-1.24285	0.278325	812	226	288	391247443	14204
FOXO1	M3276_1.02	Forkhead	-2.59313	-2.28909	-2.16564	0.247423	97	24	36	391247443	14204
FOXO3	M3280_1.02	Forkhead	-2.47694	-2.22813	-2.11102	0.236364	110	26	47	391247443	14204
FOXO4	M3282_1.02	Forkhead	-1.66692	-1.40656	-1.2592	0.287724	782	225	289	391247443	14204
FOXO4	M3283_1.02	Forkhead	-2.49613	-2.26032	-2.15241	0.22	100	22	45	391247443	14204
FOXF2	M3294_1.02	Forkhead	-2.65829	-2.36002	-2.19817	0.311111	90	28	31	391247443	14204
FOXC1	M3295_1.02	Forkhead	-3.30636	-2.85138	-2.66105	0.354839	31	11	7	391247443	14204
FOXL1	M3298_1.02	Forkhead	-2.29412	-1.97057	-1.79448	0.333333	228	76	71	391247443	14204
GATA1	M3311_1.02	GATA	-1.48523	-1.45171	-1.31105	0.276657	694	192	442	391247443	14204
GATA1	M3312_1.02	GATA	-2.32881	-2.18393	-2.03184	0.295455	132	39	66	391247443	14204
GATA1	M3313_1.02	GATA	-2.22371	-2.13538	-1.99405	0.277778	144	40	84	391247443	14204
GATA1	M3314_1.02	GATA	-1.92945	-1.77583	-1.61083	0.316092	348	110	163	391247443	14204
GATA1	M3315_1.02	GATA	-1.96426	-1.79068	-1.67965	0.225589	297	67	151	391247443	14204
GATA1	M3316_1.02	GATA	-1.97369	-1.83435	-1.71466	0.240876	274	66	148	391247443	14204
GATA2	M3319_1.02	GATA	-1.52444	-1.5271	-1.40812	0.23964	555	133	408	391247443	14204
GATA2	M3320_1.02	GATA	-1.86411	-1.71308	-1.57035	0.280105	382	107	189	391247443	14204
GATA2	M3321_1.02	GATA	-1.86939	-1.7115	-1.5949	0.235457	361	85	187	391247443	14204
GATA3	M3326_1.02	GATA	-1.37884	-1.31545	-1.20892	0.21754	878	191	557	391247443	14204
GATA3	M3327_1.02	GATA	-1.81973	-1.5949	-1.48031	0.231915	470	109	208	391247443	14204
GATA3	M3328_1.02	GATA	-1.81241	-1.60834	-1.50896	0.204545	440	90	212	391247443	14204
GATA6	M3334_1.02	GATA	-1.55102	-1.45956	-1.29207	0.32	725	232	379	391247443	14204
NR6A1	M3339_1.02	Nuclear receptor	-3.67498	-3.24932	-3.15241	0.2	10	2	3	391247443	14204
GFI1	M3341_1.02	C2H2 ZF	-3.30652	-2.85138	-2.73744	0.230769	26	6	7	391247443	14204
NR3C1	M3356_1.02	Nuclear receptor	-2.75294	-2.56135	-2.45344	0.22	50	11	25	391247443	14204
NR3C1	M3359_1.02	Nuclear receptor	-2.71844	-2.37426	-2.22299	0.294118	85	25	27	391247443	14204
NHLH1	M3375_1.02	bHLH	-2.97522	-2.75447	-2.59611	0.305556	36	11	15	391247443	14204
NHLH1	M3376_1.02	bHLH	-3.11013	-2.85138	-2.69001	0.310345	29	9	11	391247443	14204
FOXI1	M3383_1.02	Forkhead	-2.05057	-1.70993	-1.56695	0.280519	385	108	123	391247443	14204
FOXF1	M3385_1.02	Forkhead	-2.14984	-1.94829	-1.80023	0.288889	225	65	99	391247443	14204
HLF	M3393_1.02	bZIP	-2.09389	-2.02531	-1.90444	0.242938	177	43	113	391247443	14204
HNF1A	M3402_1.02	Homeodomain	-2.75214	-2.36002	-2.2716	0.184211	76	14	25	391247443	14204
HNF1A	M3407_1.02	Homeodomain	-3.00524	-2.70525	-2.62093	0.176471	34	6	14	391247443	14204
FOXA2	M3411_1.02	Forkhead	-2.14436	-1.84706	-1.73577	0.226054	261	59	100	391247443	14204
HNF4A	M3414_1.02	Nuclear receptor	-2.84991	-2.59611	-2.47117	0.25	48	12	20	391247443	14204
HNF4A	M3415_1.02	Nuclear receptor	-2.67253	-2.38156	-2.19817	0.344444	90	31	30	391247443	14204
HOXA5	M3428_1.02	Homeodomain	-4.15235	-3.85138	-3.85138	0	2	0	1	391247443	14204
HOXA3	M3433_1.02	Homeodomain	-1.42029	-1.3309	-1.24554	0.178439	807	144	509	391247443	14204
HSF1	M3439_1.02	HSF	-1.85515	-1.79258	-1.66669	0.251634	306	77	194	391247443	14204
HSF2	M3444_1.02	HSF	-1.94205	-1.82813	-1.69001	0.272414	290	79	159	391247443	14204
XBP1	M3447_1.02	bZIP	-3.67523	-3.85138	-3.85138	0	2	0	3	391247443	14204
IKZF4	M3450_1.02	C2H2 ZF	-1.95103	-1.64726	-1.50308	0.282511	446	126	154	391247443	14204
IKZF1	M3450_1.02	C2H2 ZF	-1.95103	-1.64726	-1.50308	0.282511	446	126	154	391247443	14204
IKZF1	M3451_1.02	C2H2 ZF	-1.7358	-1.47389	-1.33816	0.268405	652	175	249	391247443	14204
IKZF1	M3452_1.02	C2H2 ZF	-2.3779	-2.20302	-2.07686	0.252101	119	30	59	391247443	14204
IRF1	M3467_1.02	IRF	-3.30624	-2.73744	-2.60834	0.257143	35	9	7	391247443	14204
IRF2	M3471_1.02	IRF	-3.5502	-3.45344	-3.45344	0	5	0	4	391247443	14204
IRF7	M3480_1.02	IRF	-2.94599	-2.38898	-2.27735	0.226667	75	17	16	391247443	14204
TOPORS	M3524_1.02	Unknown	-4.15235	-3.85138	-3.85138	0	2	0	1	391247443	14204
IKZF1	M3525_1.02	C2H2 ZF	-1.52246	-1.2302	-1.13122	0.20381	1050	214	395	391247443	14204
MAX	M3539_1.02	bHLH	-2.75346	-2.85138	-2.6339	0.393939	33	13	25	391247443	14204
PATZ1	M3546_1.02	C2H2 ZF	-2.2254	-1.87595	-1.74248	0.264591	257	68	83	391247443	14204
MEF2A	M3550_1.02	MADS box	-3.85132	-3.85138	-3.85138	0	2	0	2	391247443	14204
MEF2A	M3551_1.02	MADS box	-3.30621	-2.80999	-2.59611	0.388889	36	14	7	391247443	14204
MEF2A	M3552_1.02	MADS box	-3.37346	-2.92196	-2.73744	0.346154	26	9	6	391247443	14204
MEF2A	M3553_1.02	MADS box	-4.15235	-4.15241	-3.85138	0.5	2	1	1	391247443	14204
MEIS1	M3562_1.02	Homeodomain	-1.98268	-1.73911	-1.58774	0.294278	367	108	144	391247443	14204
ARID5B	M3574_1.02	ARID/BRIGHT	-2.45918	-2.24393	-2.15678	0.181818	99	18	49	391247443	14204
MSX1	M3576_1.02	Homeodomain	-1.55653	-1.50503	-1.40969	0.197107	553	109	379	391247443	14204
MYB	M3585_1.02	Myb/SANT	-1.64764	-1.52916	-1.40036	0.256637	565	145	307	391247443	14204
MYOD1	M3589_1.02	bHLH	-2.09464	-1.81997	-1.70993	0.223827	277	62	112	391247443	14204
MYOD1	M3591_1.02	bHLH	-1.71532	-1.3375	-1.19194	0.284775	913	260	256	391247443	14204
MZF1	M3594_1.02	C2H2 ZF	-1.49608	-1.24072	-1.12181	0.239515	1073	257	419	391247443	14204
MZF1	M3595_1.02	C2H2 ZF	-1.82757	-1.58774	-1.4631	0.249489	489	122	204	391247443	14204
TLX2	M3602_1.02	Homeodomain	-1.71163	-1.70216	-1.60096	0.207865	356	74	269	391247443	14204
NFE2	M3617_1.02	bZIP	-2.48538	-2.09551	-2.0094	0.179856	139	25	46	391247443	14204
NFKB1	M3622_1.02	Rel	-2.63187	-2.41205	-2.33287	0.166667	66	11	33	391247443	14204
RELA	M3623_1.02	Rel	-2.47703	-2.23333	-2.12303	0.224299	107	24	47	391247443	14204
NFKB1	M3624_1.02	Rel	-2.78918	-2.53963	-2.46221	0.163265	49	8	23	391247443	14204
NFKB1	M3625_1.02	Rel	-2.54737	-2.30731	-2.16564	0.278351	97	27	40	391247443	14204
NFYA	M3628_1.02	CBF/NF-Y	-3.55014	-3.37426	-3.30731	0.142857	7	1	4	391247443	14204
EGR4	M3630_1.02	C2H2 ZF	-3.00555	-2.85138	-2.7722	0.166667	24	4	14	391247443	14204
NKX2-2	M3631_1.02	Homeodomain	-2.22482	-2.20302	-2.11899	0.175926	108	19	84	391247443	14204
NKX2-5	M3632_1.02	Homeodomain	-1.68228	-1.55581	-1.50601	0.108352	443	48	286	391247443	14204
NKX2-5	M3633_1.02	Homeodomain	-1.98764	-1.89714	-1.83435	0.134615	208	28	144	391247443	14204
NKX3-1	M3638_1.02	Homeodomain	-2.24452	-2.08795	-1.95929	0.25641	156	40	80	391247443	14204
NKX6-1	M3640_1.02	Homeodomain	-2.48652	-2.28318	-2.14381	0.27451	102	28	46	391247443	14204
MYCN	M3642_1.02	bHLH	-2.33529	-2.18862	-2.01569	0.328467	137	45	65	391247443	14204
REST	M3666_1.02	C2H2 ZF	NA	NA	-4.15241	1	1	1	0	391247443	14204
POU2F1	M3675_1.02	Homeodomain	-3.45243	-2.89714	-2.6339	0.454545	33	15	5	391247443	14204
POU2F1	M3676_1.02	Homeodomain	-2.58096	-2.24393	-2.1271	0.235849	106	25	37	391247443	14204
POU2F1	M3677_1.02	Homeodomain	-2.0283	-1.97922	-1.80606	0.328829	222	73	131	391247443	14204
POU2F1	M3678_1.02	Homeodomain	-2.78869	-2.48031	-2.3395	0.276923	65	18	23	391247443	14204
POU2F1	M3679_1.02	Homeodomain	-2.7897	-2.7722	-2.64726	0.25	32	8	23	391247443	14204
POU2F1	M3680_1.02	Homeodomain	-1.9787	-1.72266	-1.55253	0.324121	398	129	145	391247443	14204
POU2F1	M3681_1.02	Homeodomain	-2.78921	-2.52916	-2.47117	0.125	48	6	23	391247443	14204
POU2F1	M3684_1.02	Homeodomain	-2.34868	-2.13122	-1.99707	0.265734	143	38	63	391247443	14204
TP53	M3699_1.02	p53	-1.74033	-1.523	-1.40036	0.246018	565	139	248	391247443	14204
PAX2	M3710_1.02	Homeodomain	-3.03801	-3.07323	-2.97632	0.2	15	3	13	391247443	14204
PAX2	M3711_1.02	Homeodomain	-1.21577	-1.03085	-0.894253	0.269868	1812	489	754	391247443	14204
PAX3	M3713_1.02	Homeodomain	-3.67517	-3.67529	-3.55035	0.25	4	1	3	391247443	14204
PAX4	M3715_1.02	Homeodomain	-3.00579	-3.07323	-2.94829	0.25	16	4	14	391247443	14204
PAX4	M3716_1.02	Homeodomain	-1.76441	-1.54496	-1.41761	0.254144	543	138	235	391247443	14204
PAX4	M3717_1.02	Homeodomain	-1.74101	-1.38973	-1.23913	0.29304	819	240	243	391247443	14204
PAX4	M3718_1.02	Homeodomain	-3.54977	-2.94829	-2.87366	0.157895	19	3	4	391247443	14204
PAX5	M3720_1.02	Paired box	-3.55029	-3.85138	-3.85138	0	2	0	4	391247443	14204
PAX5	M3721_1.02	Paired box	-4.15241	NA	NA	NA	0	0	1	391247443	14204
PAX6	M3727_1.02	Homeodomain	-3.24905	-3.30731	-3.19817	0.222222	9	2	8	391247443	14204
PBX1	M3732_1.02	Homeodomain	-1.51809	-1.36637	-1.27562	0.188579	753	142	408	391247443	14204
PBX1	M3733_1.02	Homeodomain	-3.03813	-3.37426	-3.11102	0.454545	11	5	13	391247443	14204
POU3F2	M3772_1.02	Homeodomain	-3.19792	-3.30731	-3.24932	0.125	8	1	9	391247443	14204
POU3F2	M3773_1.02	Homeodomain	-3.45304	-3.03847	-3.03847	0	13	0	5	391247443	14204
POU6F1	M3780_1.02	Homeodomain	-2.5268	-2.35307	-2.26592	0.181818	77	14	42	391247443	14204
PPARA	M3781_1.02	Nuclear receptor	NA	-3.67529	-3.55035	0.25	4	1	0	391247443	14204
PPARG	M3783_1.02	Nuclear receptor	-3.85138	NA	NA	NA	0	0	2	391247443	14204
PPARG	M3784_1.02	Nuclear receptor	NA	NA	-4.15241	1	1	1	0	391247443	14204
PPARG	M3785_1.02	Nuclear receptor	-2.97503	-2.70525	-2.52916	0.333333	42	14	15	391247443	14204
RFX1	M3829_1.02	RFX	-2.89542	-2.58421	-2.40422	0.339286	56	19	18	391247443	14204
RFX1	M3830_1.02	RFX	-3.00469	-2.62093	-2.43641	0.346154	52	18	14	391247443	14204
ZNF423	M3836_1.02	C2H2 ZF	NA	-4.15241	-4.15241	0	1	0	0	391247443	14204
RORA	M3837_1.02	Nuclear receptor	-2.3083	-2.0555	-1.91941	0.269006	171	46	69	391247443	14204
RORA	M3838_1.02	Nuclear receptor	-3.00576	-3.00628	-2.92196	0.176471	17	3	14	391247443	14204
ZBTB42	M3841_1.02	C2H2 ZF	-2.34119	-2.02531	-1.93757	0.182927	164	30	64	391247443	14204
RREB1	M3843_1.02	C2H2 ZF	-2.52557	-2.18862	-2.08422	0.213675	117	25	42	391247443	14204
MEF2A	M3846_1.02	MADS box	-3.03718	-2.66105	-2.52916	0.261905	42	11	13	391247443	14204
SOX5	M3913_1.02	Sox	-1.97244	-1.7983	-1.65548	0.280255	314	88	148	391247443	14204
SOX9	M3916_1.02	Sox	-2.28308	-2.0452	-1.86238	0.34359	195	67	73	391247443	14204
SP1	M3919_1.02	C2H2 ZF	-1.47562	-1.19576	-1.0846	0.225834	1169	264	436	391247443	14204
SP1	M3926_1.02	C2H2 ZF	-1.98417	-1.64862	-1.53332	0.233173	416	97	143	391247443	14204
SPZ1	M3942_1.02	Unknown	-2.06299	-1.78692	-1.63258	0.299094	331	99	120	391247443	14204
SREBF1	M3944_1.02	bHLH	-2.59282	-2.21289	-2.12303	0.186916	107	20	36	391247443	14204
SREBF1	M3945_1.02	bHLH	-3.55029	-3.85138	-3.85138	0	2	0	4	391247443	14204
SRF	M3952_1.02	MADS box	-3.85132	-4.15241	-3.85138	0.5	2	1	2	391247443	14204
SRF	M3956_1.02	MADS box	-2.89631	-2.94829	-2.72105	0.407407	27	11	18	391247443	14204
SRF	M3960_1.02	MADS box	-2.8087	-2.69001	-2.52916	0.309524	42	13	22	391247443	14204
SRY	M3961_1.02	Sox	-1.01749	-0.862599	-0.782083	0.169224	2346	397	1139	391247443	14204
SRY	M3962_1.02	Sox	-1.752	-1.51592	-1.3823	0.264856	589	156	241	391247443	14204
ZNF143	M3964_1.02	C2H2 ZF	-3.55008	-3.24932	-3.19817	0.111111	9	1	4	391247443	14204
ZNF143	M3965_1.02	C2H2 ZF	-3.24828	-2.85138	-2.62093	0.411765	34	14	8	391247443	14204
STAT1	M3966_1.02	STAT	-3.85129	-4.15241	-3.67529	0.666667	3	2	2	391247443	14204
STAT1	M3968_1.02	STAT	-1.15337	-0.968856	-0.853558	0.233166	1990	464	858	391247443	14204
STAT3	M3974_1.02	STAT	-4.15241	NA	NA	NA	0	0	1	391247443	14204
STAT3	M3975_1.02	STAT	-1.29704	-1.13747	-1.03747	0.205679	1303	268	651	391247443	14204
STAT4	M3982_1.02	STAT	-1.06235	-0.894972	-0.775287	0.240873	2383	574	1024	391247443	14204
STAT5A	M3985_1.02	STAT	-2.67321	-2.48965	-2.3199	0.323529	68	22	30	391247443	14204
STAT5A	M3986_1.02	STAT	NA	-3.67529	-3.19817	0.666667	9	6	0	391247443	14204
STAT5A	M3988_1.02	STAT	-0.988272	-0.785428	-0.661329	0.248547	3098	770	1141	391247443	14204
STAT5B	M3990_1.02	STAT	-2.736	-2.69001	-2.48031	0.382979	47	18	26	391247443	14204
STAT6	M3992_1.02	STAT	-0.924354	-0.707741	-0.577107	0.259771	3761	977	1243	391247443	14204
TBP	M4010_1.02	TBP	-2.2917	-2.24932	-2.11102	0.272727	110	30	72	391247443	14204
TBP	M4011_1.02	TBP	-1.99492	-1.81997	-1.72428	0.197761	268	53	141	391247443	14204
CREB1	M4012_1.02	bZIP	-3.19802	-3.67529	-3.45344	0.4	5	2	9	391247443	14204
CREB1	M4013_1.02	bZIP	NA	NA	NA	NA	0	0	0	391247443	14204
TBP	M4014_1.02	TBP	-1.59695	-1.46045	-1.37066	0.186777	605	113	344	391247443	14204
NFE2L1	M4030_1.02	bZIP	-1.98439	-1.7037	-1.54069	0.312958	409	128	143	391247443	14204
TGIF1	M4064_1.02	Homeodomain	-2.20143	-1.94829	-1.82813	0.241706	211	51	88	391247443	14204
POU3F1	M4075_1.02	Homeodomain	-2.19475	-1.86685	-1.72428	0.279851	268	75	89	391247443	14204
USF1	M4080_1.02	bHLH	-2.68808	-2.53963	-2.35307	0.349206	63	22	29	391247443	14204
USF1	M4081_1.02	bHLH	-2.30208	-2.0555	-1.92196	0.264706	170	45	70	391247443	14204
USF1	M4086_1.02	bHLH	-1.65366	-1.48402	-1.40812	0.16036	555	89	303	391247443	14204
TEF	M4088_1.02	bZIP	-2.22891	-2.09551	-1.99405	0.208333	144	30	83	391247443	14204
XBP1	M4101_1.02	bZIP	-2.92129	-3.07323	-2.80999	0.454545	22	10	17	391247443	14204
YY1	M4109_1.02	C2H2 ZF	-2.34877	-2.13538	-2.00628	0.257143	140	36	63	391247443	14204
YY1	M4110_1.02	C2H2 ZF	-3.30633	-2.85138	-2.64726	0.375	32	12	7	391247443	14204
ZIC1	M4147_1.02	C2H2 ZF	-1.57617	-1.40113	-1.32311	0.164444	675	111	359	391247443	14204
ZIC2	M4148_1.02	C2H2 ZF	-1.5925	-1.30484	-1.21741	0.182346	861	157	341	391247443	14204
ZIC3	M4149_1.02	C2H2 ZF	-1.51572	-1.29448	-1.20205	0.191704	892	171	406	391247443	14204
ZBTB6	M4151_1.02	C2H2 ZF	-2.33671	-2.38156	-2.19337	0.351648	91	32	65	391247443	14204
CTCF	M4427_1.02	C2H2 ZF	-2.89496	-2.60834	-2.30115	0.507042	71	36	18	391247443	14204
NR3C1	M4428_1.02	Nuclear receptor	-2.36303	-2.18393	-2.03184	0.295455	132	39	61	391247443	14204
USF1	M4429_1.02	bHLH	-2.87231	-2.64726	-2.50896	0.272727	44	12	19	391247443	14204
CTCF	M4430_1.02	C2H2 ZF	-2.64425	-2.30115	-2.16118	0.27551	98	27	32	391247443	14204
CTCF	M4431_1.02	C2H2 ZF	-2.60327	-2.08422	-1.93493	0.290909	165	48	35	391247443	14204
CTCF	M4432_1.02	C2H2 ZF	-2.61722	-2.24932	-2.06963	0.338843	121	41	34	391247443	14204
CTCF	M4433_1.02	C2H2 ZF	-2.55732	-2.16564	-2.03514	0.259542	131	34	39	391247443	14204
CTCF	M4434_1.02	C2H2 ZF	-2.35429	-1.98806	-1.8829	0.215054	186	40	62	391247443	14204
CTCF	M4435_1.02	C2H2 ZF	-2.51461	-2.13538	-2.00319	0.262411	141	37	43	391247443	14204
CTCF	M4436_1.02	C2H2 ZF	-2.55754	-2.17469	-2.05899	0.233871	124	29	39	391247443	14204
CTCF	M4437_1.02	C2H2 ZF	-2.58056	-2.19817	-2.07686	0.243697	119	29	37	391247443	14204
ESRRA	M4438_1.02	Nuclear receptor	-2.45856	-2.20302	-2.07686	0.252101	119	30	49	391247443	14204
FOXA1	M4439_1.02	Forkhead	-2.3264	-1.99104	-1.83019	0.309524	210	65	66	391247443	14204
NR3C1	M4440_1.02	Nuclear receptor	-3.15091	-2.66105	-2.46221	0.367347	49	18	10	391247443	14204
CTCF	M4441_1.02	C2H2 ZF	-2.39245	-2.17928	-2.02856	0.293233	133	39	57	391247443	14204
CTCF	M4442_1.02	C2H2 ZF	-2.53505	-2.1271	-1.97922	0.288591	149	43	41	391247443	14204
CTCF	M4443_1.02	C2H2 ZF	-2.89521	-2.6339	-2.35307	0.47619	63	30	18	391247443	14204
RELA	M4444_1.02	Rel	-2.67262	-2.36708	-2.21289	0.298851	87	26	30	391247443	14204
CTCF	M4445_1.02	C2H2 ZF	-2.64401	-2.27735	-2.1271	0.292453	106	31	32	391247443	14204
CTCF	M4446_1.02	C2H2 ZF	-2.56962	-2.27735	-2.16118	0.234694	98	23	38	391247443	14204
CTCF	M4447_1.02	C2H2 ZF	-2.56937	-2.24932	-2.1271	0.245283	106	26	38	391247443	14204
CTCF	M4448_1.02	C2H2 ZF	-2.67127	-2.17014	-2.03514	0.267176	131	35	30	391247443	14204
CTCF	M4449_1.02	C2H2 ZF	-2.70271	-2.35307	-2.23333	0.240964	83	20	28	391247443	14204
CTCF	M4450_1.02	C2H2 ZF	-2.68722	-2.3199	-2.19337	0.252747	91	23	29	391247443	14204
ATF3	M4451_1.02	bZIP	-2.50632	-2.30115	-2.21791	0.174419	86	15	44	391247443	14204
BATF	M4452_1.02	bZIP	-2.39109	-2.03514	-1.90444	0.259887	177	46	57	391247443	14204
BCL11A	M4453_1.02	C2H2 ZF	-2.24504	-1.78692	-1.6541	0.263492	315	83	79	391247443	14204
CTCF	M4455_1.02	C2H2 ZF	-2.43998	-2.08422	-1.95375	0.259494	158	41	51	391247443	14204
CTCF	M4456_1.02	C2H2 ZF	-2.6046	-2.17928	-2.06605	0.229508	122	28	35	391247443	14204
CTCF	M4457_1.02	C2H2 ZF	-2.28938	-1.98509	-1.88524	0.205405	185	38	72	391247443	14204
CTCF	M4458_1.02	C2H2 ZF	-2.87105	-2.44484	-2.22299	0.4	85	34	19	391247443	14204
EGR1	M4459_1.02	C2H2 ZF	-2.94602	-2.46221	-2.28318	0.337838	74	25	16	391247443	14204
ELF1	M4460_1.02	Ets	-2.58191	-2.36708	-2.27735	0.186667	75	14	37	391247443	14204
ETS1	M4461_1.02	Ets	-3.55026	-4.15241	-3.67529	0.666667	3	2	4	391247443	14204
GABPA	M4462_1.02	Ets	-2.30988	-2.17014	-2.07323	0.2	120	24	69	391247443	14204
IRF4	M4463_1.02	IRF	-2.3066	-1.95651	-1.7983	0.30531	226	69	69	391247443	14204
JUND	M4464_1.02	bZIP	-2.78817	-2.38156	-2.2386	0.280488	82	23	23	391247443	14204
MAX	M4465_1.02	bHLH	-2.28463	-2.13957	-1.99104	0.289655	145	42	73	391247443	14204
MEF2A	M4466_1.02	MADS box	-2.24654	-1.84706	-1.7259	0.243446	267	65	79	391247443	14204
MEF2C	M4467_1.02	MADS box	-2.29347	-1.86911	-1.75621	0.228916	249	57	71	391247443	14204
RELA	M4468_1.02	Rel	-2.59255	-2.26032	-2.08795	0.327586	116	38	36	391247443	14204
REST	M4469_1.02	C2H2 ZF	-2.89585	-2.67529	-2.52916	0.285714	42	12	18	391247443	14204
POU2F2	M4470_1.02	Homeodomain	-2.18749	-1.94829	-1.87138	0.162304	191	31	91	391247443	14204
PAX5	M4471_1.02	Paired box	-2.28553	-2.20302	-2.08795	0.232759	116	27	73	391247443	14204
PAX5	M4472_1.02	Paired box	-2.27363	-2.17928	-2.06963	0.22314	121	27	75	391247443	14204
PBX3	M4473_1.02	Homeodomain	-2.46748	-2.24393	-2.07323	0.325	120	39	48	391247443	14204
POU2F2	M4474_1.02	Homeodomain	-2.18749	-1.94829	-1.87138	0.162304	191	31	91	391247443	14204
SPI1	M4475_1.02	Ets	-2.8488	-2.38898	-2.22813	0.309524	84	26	20	391247443	14204
RFX5	M4476_1.02	RFX	-2.40094	-2.24932	-2.12303	0.252336	107	27	56	391247443	14204
SRF	M4477_1.02	MADS box	-2.9208	-2.70525	-2.57263	0.263158	38	10	17	391247443	14204
STAT3	M4478_1.02	STAT	-3.00463	-2.58421	-2.42002	0.314815	54	17	14	391247443	14204
TCF12	M4479_1.02	bHLH	-1.80496	-1.4306	-1.28435	0.285908	738	211	211	391247443	14204
USF1	M4480_1.02	bHLH	-3.07213	-2.70525	-2.59611	0.222222	36	8	12	391247443	14204
USF2	M4481_1.02	bHLH	-2.84973	-2.52916	-2.42002	0.222222	54	12	20	391247443	14204
YY1	M4482_1.02	C2H2 ZF	-3.03752	-2.75447	-2.66105	0.193548	31	6	13	391247443	14204
ZEB1	M4483_1.02	C2H2 ZF	-1.79482	-1.47117	-1.41205	0.127273	550	70	219	391247443	14204
ZNF143	M4484_1.02	C2H2 ZF	-3.03795	-3.00628	-2.92196	0.176471	17	3	13	391247443	14204
RELA	M4485_1.02	Rel	-2.78792	-2.39654	-2.19817	0.366667	90	33	23	391247443	14204
POU2F2	M4486_1.02	Homeodomain	-2.369	-2.05204	-1.91941	0.263158	171	45	60	391247443	14204
PAX5	M4487_1.02	Paired box	-2.30369	-2.20302	-2.08053	0.245763	118	29	70	391247443	14204
POU2F2	M4488_1.02	Homeodomain	-2.369	-2.05204	-1.91941	0.263158	171	45	60	391247443	14204
SPI1	M4489_1.02	Ets	-3.00368	-2.40422	-2.22299	0.341176	85	29	14	391247443	14204
YY1	M4490_1.02	C2H2 ZF	-2.61894	-2.39654	-2.3395	0.123077	65	8	34	391247443	14204
RELA	M4491_1.02	Rel	-2.71832	-2.38898	-2.20302	0.348315	89	31	27	391247443	14204
PAX5	M4492_1.02	Paired box	-2.34329	-2.29508	-2.17014	0.25	96	24	64	391247443	14204
YY1	M4493_1.02	C2H2 ZF	-3.00549	-2.83019	-2.73744	0.192308	26	5	14	391247443	14204
RELA	M4494_1.02	Rel	-2.70246	-2.38898	-2.19337	0.362637	91	33	28	391247443	14204
RELA	M4495_1.02	Rel	-2.73462	-2.37426	-2.18862	0.347826	92	32	26	391247443	14204
RELA	M4496_1.02	Rel	-2.82728	-2.36708	-2.17469	0.357895	95	34	21	391247443	14204
RELA	M4497_1.02	Rel	-2.44911	-2.11102	-2.00319	0.219858	141	31	50	391247443	14204
RELA	M4498_1.02	Rel	-2.65804	-2.33287	-2.16118	0.326531	98	32	31	391247443	14204
RELA	M4499_1.02	Rel	-2.73449	-2.38156	-2.17014	0.385417	96	37	26	391247443	14204
ATF3	M4500_1.02	bZIP	-2.47798	-2.36708	-2.2716	0.197368	76	15	47	391247443	14204
JUN	M4501_1.02	bZIP	-2.71905	-2.46221	-2.3395	0.246154	65	16	27	391247443	14204
CTCF	M4502_1.02	C2H2 ZF	-2.51464	-2.14809	-2.00628	0.278571	140	39	43	391247443	14204
CTCF	M4503_1.02	C2H2 ZF	-2.55748	-2.19337	-2.05204	0.277778	126	35	39	391247443	14204
EGR1	M4504_1.02	C2H2 ZF	-2.94664	-2.56135	-2.42002	0.277778	54	15	16	391247443	14204
GABPA	M4505_1.02	Ets	-2.34279	-2.20302	-2.10319	0.205357	112	23	64	391247443	14204
JUND	M4506_1.02	bZIP	-2.49375	-2.00012	-1.90444	0.19774	177	35	45	391247443	14204
MAX	M4507_1.02	bHLH	-2.03736	-1.87595	-1.74758	0.255906	254	65	128	391247443	14204
REST	M4508_1.02	C2H2 ZF	-3.55008	-3.24932	-3.19817	0.111111	9	1	4	391247443	14204
POU5F1	M4509_1.02	Homeodomain	-2.75263	-2.50896	-2.37426	0.266667	60	16	25	391247443	14204
RFX5	M4510_1.02	RFX	-3.07204	-2.66105	-2.56135	0.205128	39	8	12	391247443	14204
RXRA	M4511_1.02	Nuclear receptor	-1.55358	-1.32569	-1.23648	0.18568	824	153	374	391247443	14204
SRF	M4512_1.02	MADS box	-2.97522	-2.72105	-2.59611	0.25	36	9	15	391247443	14204
TCF12	M4513_1.02	bHLH	-1.76417	-1.34488	-1.25865	0.180077	783	141	231	391247443	14204
USF1	M4514_1.02	bHLH	-2.75285	-2.58421	-2.42813	0.301887	53	16	25	391247443	14204
USF2	M4515_1.02	bHLH	-2.94707	-2.72105	-2.55035	0.325	40	13	16	391247443	14204
YY1	M4516_1.02	C2H2 ZF	-2.97537	-2.7722	-2.66105	0.225806	31	7	15	391247443	14204
CTCF	M4517_1.02	C2H2 ZF	-2.58065	-2.21791	-2.08795	0.258621	116	30	37	391247443	14204
CTCF	M4518_1.02	C2H2 ZF	-2.78801	-2.41205	-2.21289	0.367816	87	32	23	391247443	14204
CTCF	M4519_1.02	C2H2 ZF	-2.60426	-2.15241	-2.02856	0.24812	133	33	35	391247443	14204
CTCF	M4520_1.02	C2H2 ZF	-2.44014	-2.09933	-1.96772	0.261438	153	40	51	391247443	14204
CTCF	M4521_1.02	C2H2 ZF	-2.32083	-2.01887	-1.89956	0.240223	179	43	67	391247443	14204
ELK4	M4522_1.02	Ets	-2.06082	-1.77401	-1.69757	0.161404	285	46	121	391247443	14204
CTCF	M4523_1.02	C2H2 ZF	-2.8488	-2.42002	-2.22813	0.357143	84	30	20	391247443	14204
TFAP2A	M4524_1.02	AP-2	-2.15537	-1.80411	-1.63127	0.328313	332	109	97	391247443	14204
TFAP2C	M4525_1.02	AP-2	-2.14534	-1.76148	-1.58538	0.333333	369	123	99	391247443	14204
CEBPB	M4529_1.02	bZIP	-2.28901	-2.02856	-1.85794	0.324873	197	64	72	391247443	14204
FOS	M4530_1.02	bZIP	-2.50205	-1.91186	-1.80216	0.223214	224	50	44	391247443	14204
JUN	M4531_1.02	bZIP	-2.45621	-1.96489	-1.86238	0.210256	195	41	49	391247443	14204
MYC	M4532_1.02	bHLH	-2.06163	-1.85138	-1.73911	0.227799	259	59	121	391247443	14204
CTCF	M4533_1.02	C2H2 ZF	-2.5243	-2.10709	-1.95375	0.297468	158	47	42	391247443	14204
CTCF	M4534_1.02	C2H2 ZF	-2.60389	-2.11102	-1.99104	0.241379	145	35	35	391247443	14204
CTCF	M4535_1.02	C2H2 ZF	-2.73437	-2.35307	-2.15241	0.37	100	37	26	391247443	14204
E2F1	M4536_1.02	E2F	-2.401	-2.28909	-2.13122	0.304762	105	32	56	391247443	14204
E2F4	M4537_1.02	E2F	-2.5377	-2.51894	-2.35307	0.31746	63	20	41	391247443	14204
E2F6	M4538_1.02	E2F	-2.0769	-1.72916	-1.59974	0.257703	357	92	116	391247443	14204
ELK4	M4539_1.02	Ets	-2.30849	-2.03184	-1.93493	0.2	165	33	69	391247443	14204
GABPA	M4540_1.02	Ets	-2.55868	-2.3395	-2.21289	0.252874	87	22	39	391247443	14204
JUND	M4541_1.02	bZIP	-2.84816	-2.24393	-2.13122	0.228571	105	24	20	391247443	14204
MAX	M4542_1.02	bHLH	-2.11202	-1.92196	-1.7983	0.247788	226	56	108	391247443	14204
MXI1	M4543_1.02	bHLH	-2.12054	-1.97057	-1.82403	0.286385	213	61	106	391247443	14204
REST	M4544_1.02	C2H2 ZF	-3.4532	-3.30731	-3.24932	0.125	8	1	5	391247443	14204
PRDM1	M4545_1.02	C2H2 ZF	-2.24117	-1.83435	-1.73081	0.212121	264	56	80	391247443	14204
ZNF683	M4545_1.02	C2H2 ZF	-2.24117	-1.83435	-1.73081	0.212121	264	56	80	391247443	14204
RFX5	M4546_1.02	RFX	-2.3031	-2.13538	-2.01569	0.240876	137	33	70	391247443	14204
STAT1	M4547_1.02	STAT	-2.8957	-2.72105	-2.48031	0.425532	47	20	18	391247443	14204
STAT3	M4548_1.02	STAT	-2.23051	-1.9069	-1.73411	0.328244	262	86	82	391247443	14204
NR2C2	M4549_1.02	Nuclear receptor	-2.80916	-2.79068	-2.72105	0.148148	27	4	22	391247443	14204
USF2	M4550_1.02	bHLH	-2.47734	-2.26032	-2.16564	0.195876	97	19	47	391247443	14204
ZNF274	M4551_1.02	C2H2 ZF	NA	-3.55035	-3.45344	0.2	5	1	0	391247443	14204
ATF3	M4552_1.02	bZIP	-2.48748	-2.38898	-2.30115	0.183099	71	13	46	391247443	14204
BHLHE40	M4553_1.02	bHLH	-2.16547	-2.05899	-1.97057	0.184211	152	28	96	391247443	14204
NR2C2	M4554_1.02	Nuclear receptor	-2.97583	-3.00628	-2.94829	0.125	16	2	15	391247443	14204
ZNF274	M4555_1.02	C2H2 ZF	-3.30685	-3.15241	-2.97632	0.333333	15	5	7	391247443	14204
CEBPB	M4556_1.02	bZIP	-2.23216	-1.99104	-1.83226	0.30622	209	64	82	391247443	14204
JUN	M4557_1.02	bZIP	-2.84939	-2.4992	-2.3395	0.307692	65	20	20	391247443	14204
MYC	M4558_1.02	bHLH	-2.20698	-1.99707	-1.86911	0.255208	192	49	87	391247443	14204
CTCF	M4559_1.02	C2H2 ZF	-2.71758	-2.30115	-2.09933	0.371681	113	42	27	391247443	14204
CTCF	M4560_1.02	C2H2 ZF	-2.60373	-2.11102	-1.97632	0.266667	150	40	35	391247443	14204
CTCF	M4561_1.02	C2H2 ZF	-2.53468	-2.07323	-1.94558	0.254658	161	41	41	391247443	14204
CTCF	M4562_1.02	C2H2 ZF	-2.49437	-2.09171	-1.95651	0.267516	157	42	45	391247443	14204
ELF1	M4563_1.02	Ets	-2.48662	-2.24932	-2.15678	0.191919	99	19	46	391247443	14204
ESR1	M4564_1.02	Nuclear receptor	-2.14735	-1.7983	-1.66811	0.259016	305	79	99	391247443	14204
FOSL2	M4565_1.02	bZIP	-2.49319	-2.01253	-1.86238	0.292308	195	57	45	391247443	14204
FOXA1	M4566_1.02	Forkhead	-1.97835	-1.62737	-1.54069	0.180929	409	74	145	391247443	14204
FOXA2	M4567_1.02	Forkhead	-2.15606	-1.81197	-1.66105	0.293548	310	91	97	391247443	14204
GABPA	M4568_1.02	Ets	-2.67357	-2.55035	-2.40422	0.285714	56	16	30	391247443	14204
HSF1	M4569_1.02	HSF	-3.67498	-3.45344	-3.15241	0.5	10	5	3	391247443	14204
JUND	M4570_1.02	bZIP	-2.483	-1.97922	-1.81796	0.310185	216	67	46	391247443	14204
JUND	M4571_1.02	bZIP	-2.41473	-2.02856	-1.91688	0.226744	172	39	54	391247443	14204
MAFF	M4572_1.02	bZIP	-3.03684	-2.60834	-2.42813	0.339623	53	18	13	391247443	14204
MAFK	M4573_1.02	bZIP	-2.41599	-2.14809	-2.03514	0.229008	131	30	54	391247443	14204
REST	M4574_1.02	C2H2 ZF	-3.37386	-3.24932	-3.03847	0.384615	13	5	6	391247443	14204
RFX5	M4575_1.02	RFX	-2.43235	-2.17014	-2.03184	0.272727	132	36	52	391247443	14204
RXRA	M4576_1.02	Nuclear receptor	-2.01142	-1.65272	-1.5021	0.293065	447	131	134	391247443	14204
SRF	M4577_1.02	MADS box	-2.975	-2.6339	-2.51894	0.232558	43	10	15	391247443	14204
USF1	M4578_1.02	bHLH	-2.68787	-2.37426	-2.30731	0.142857	70	10	29	391247443	14204
USF2	M4579_1.02	bHLH	-2.65936	-2.51894	-2.41205	0.218182	55	12	31	391247443	14204
CTCF	M4580_1.02	C2H2 ZF	-3.00377	-2.4992	-2.2386	0.45122	82	37	14	391247443	14204
CTCF	M4581_1.02	C2H2 ZF	-2.71779	-2.29508	-2.1271	0.320755	106	34	27	391247443	14204
CTCF	M4582_1.02	C2H2 ZF	-2.17092	-1.80023	-1.71944	0.169742	271	46	94	391247443	14204
CTCF	M4583_1.02	C2H2 ZF	-2.51384	-2.08053	-1.9323	0.289157	166	48	43	391247443	14204
CTCF	M4584_1.02	C2H2 ZF	-2.32098	-2.02531	-1.91186	0.229885	174	40	67	391247443	14204
CTCF	M4585_1.02	C2H2 ZF	-2.60457	-2.18393	-2.06251	0.243902	123	30	35	391247443	14204
CTCF	M4586_1.02	C2H2 ZF	-2.18656	-1.91688	-1.80802	0.221719	221	49	91	391247443	14204
CTCF	M4587_1.02	C2H2 ZF	-2.80673	-2.30731	-2.1271	0.339623	106	36	22	391247443	14204
CTCF	M4588_1.02	C2H2 ZF	-2.80677	-2.33287	-2.13122	0.371429	105	39	22	391247443	14204
REST	M4589_1.02	C2H2 ZF	-3.24865	-2.92196	-2.80999	0.227273	22	5	8	391247443	14204
FOS	M4590_1.02	bZIP	-2.37301	-1.83644	-1.70993	0.252708	277	70	59	391247443	14204
JUN	M4591_1.02	bZIP	-2.56566	-1.97632	-1.7983	0.336283	226	76	38	391247443	14204
CTCF	M4592_1.02	C2H2 ZF	-2.97451	-2.66105	-2.38156	0.474576	59	28	15	391247443	14204
CTCF	M4593_1.02	C2H2 ZF	-2.61709	-2.19817	-2.0555	0.28	125	35	34	391247443	14204
CTCF	M4594_1.02	C2H2 ZF	-2.89508	-2.60834	-2.32634	0.477612	67	32	18	391247443	14204
GATA2	M4595_1.02	GATA	-1.81329	-1.60834	-1.47389	0.266247	477	127	211	391247443	14204
MAX	M4596_1.02	bHLH	-2.55871	-2.38156	-2.21791	0.313953	86	27	39	391247443	14204
ATF3	M4597_1.02	bZIP	-2.17597	-2.20302	-2.11899	0.175926	108	19	94	391247443	14204
E2F4	M4598_1.02	E2F	-2.50669	-2.44484	-2.28318	0.310811	74	23	44	391247443	14204
E2F6	M4599_1.02	E2F	-1.96506	-1.51094	-1.41363	0.20073	548	110	148	391247443	14204
GATA1	M4600_1.02	GATA	-1.93814	-1.75796	-1.63654	0.243902	328	80	160	391247443	14204
GATA2	M4601_1.02	GATA	-2.63166	-2.43641	-2.28909	0.287671	73	21	33	391247443	14204
NR2C2	M4602_1.02	Nuclear receptor	-2.94771	-2.94829	-2.87366	0.157895	19	3	16	391247443	14204
YY1	M4603_1.02	C2H2 ZF	-3.03776	-2.89714	-2.79068	0.217391	23	5	13	391247443	14204
ZNF263	M4604_1.02	C2H2 ZF	-2.37263	-1.85794	-1.69151	0.318339	289	92	59	391247443	14204
ZNF274	M4605_1.02	C2H2 ZF	-3.0377	-2.87366	-2.75447	0.24	25	6	13	391247443	14204
CEBPB	M4606_1.02	bZIP	-2.40753	-2.16118	-1.98509	0.333333	147	49	55	391247443	14204
FOS	M4607_1.02	bZIP	-2.65591	-2.07323	-1.92969	0.281437	167	47	31	391247443	14204
JUN	M4608_1.02	bZIP	-2.61558	-1.99405	-1.91186	0.172414	174	30	34	391247443	14204
MYC	M4609_1.02	bHLH	-2.16853	-2.00012	-1.85138	0.29	200	58	95	391247443	14204
MYC	M4610_1.02	bHLH	-1.99873	-1.87825	-1.76324	0.232653	245	57	140	391247443	14204
CTCF	M4611_1.02	C2H2 ZF	-2.76959	-2.38898	-2.22299	0.317647	85	27	24	391247443	14204
CTCFL	M4612_1.02	C2H2 ZF	-2.68756	-2.43641	-2.24932	0.35	80	28	29	391247443	14204
CTCF	M4613_1.02	C2H2 ZF	-2.55714	-2.15241	-2.01569	0.270073	137	37	39	391247443	14204
CTCF	M4614_1.02	C2H2 ZF	-2.54623	-2.15241	-2.02531	0.253731	134	34	40	391247443	14204
E2F6	M4615_1.02	E2F	-2.12532	-1.76502	-1.64053	0.249231	325	81	104	391247443	14204
EGR1	M4616_1.02	C2H2 ZF	-2.8709	-2.39654	-2.19817	0.366667	90	33	19	391247443	14204
ELF1	M4617_1.02	Ets	-2.33618	-2.19817	-2.11899	0.166667	108	18	65	391247443	14204
ETS1	M4618_1.02	Ets	-3.67508	-3.55035	-3.30731	0.428571	7	3	3	391247443	14204
FOSL1	M4619_1.02	bZIP	-2.5239	-2.02208	-1.91941	0.210526	171	36	42	391247443	14204
GABPA	M4620_1.02	Ets	-2.6182	-2.32634	-2.20302	0.247191	89	22	34	391247443	14204
GATA2	M4621_1.02	GATA	-2.65829	-2.3395	-2.19817	0.277778	90	25	31	391247443	14204
GATA2	M4622_1.02	GATA	-1.86203	-1.60959	-1.50113	0.220982	448	99	189	391247443	14204
JUNB	M4623_1.02	bZIP	-2.58992	-2.01253	-1.84921	0.313433	201	63	36	391247443	14204
JUND	M4624_1.02	bZIP	-2.94725	-2.72105	-2.62093	0.205882	34	7	16	391247443	14204
JUND	M4625_1.02	bZIP	-2.59144	-2.09551	-1.97057	0.25	152	38	36	391247443	14204
MAFK	M4626_1.02	bZIP	-2.97433	-2.51894	-2.3395	0.338462	65	22	15	391247443	14204
MAX	M4627_1.02	bHLH	-2.0744	-1.97057	-1.85356	0.236181	199	47	118	391247443	14204
MAX	M4628_1.02	bHLH	-2.32909	-2.17014	-2.06251	0.219512	123	27	66	391247443	14204
NFE2	M4629_1.02	bZIP	-3.03743	-2.7722	-2.62093	0.294118	34	10	13	391247443	14204
REST	M4630_1.02	C2H2 ZF	-3.19728	-2.80999	-2.69001	0.241379	29	7	9	391247443	14204
SPI1	M4631_1.02	Ets	-2.92006	-2.40422	-2.36002	0.0967742	62	6	17	391247443	14204
SP2	M4632_1.02	C2H2 ZF	-2.82887	-2.64726	-2.51894	0.255814	43	11	21	391247443	14204
SRF	M4633_1.02	MADS box	-3.15171	-2.94829	-2.79068	0.304348	23	7	10	391247443	14204
STAT1	M4634_1.02	STAT	-2.29022	-2.06605	-1.95375	0.227848	158	36	72	391247443	14204
STAT2	M4635_1.02	STAT	-2.47647	-2.19337	-2.0555	0.272	125	34	47	391247443	14204
THAP1	M4636_1.02	THAP finger	-3.67511	-3.67529	-3.37426	0.5	6	3	3	391247443	14204
USF1	M4637_1.02	bHLH	-2.70308	-2.42813	-2.30115	0.253521	71	18	28	391247443	14204
USF2	M4638_1.02	bHLH	-2.65887	-2.44484	-2.30115	0.28169	71	20	31	391247443	14204
YY1	M4639_1.02	C2H2 ZF	-3.03752	-2.72105	-2.66105	0.129032	31	4	13	391247443	14204
ZBTB7A	M4640_1.02	C2H2 ZF	-2.11686	-1.81796	-1.63258	0.347432	331	115	106	391247443	14204
STAT3	M4641_1.02	STAT	-2.20583	-1.96489	-1.79258	0.327511	229	75	87	391247443	14204
STAT3	M4642_1.02	STAT	-2.20583	-1.96489	-1.79258	0.327511	229	75	87	391247443	14204
MYC	M4643_1.02	bHLH	-1.84425	-1.65272	-1.58304	0.148248	371	55	198	391247443	14204
CTCF	M4644_1.02	C2H2 ZF	-2.52489	-2.13538	-2.0094	0.251799	139	35	42	391247443	14204
MYC	M4645_1.02	bHLH	-2.11513	-1.86238	-1.74417	0.238281	256	61	107	391247443	14204
MAX	M4646_1.02	bHLH	-2.27277	-2.11102	-1.97922	0.261745	149	39	75	391247443	14204
CTCF	M4647_1.02	C2H2 ZF	-3.03626	-2.53963	-2.29508	0.430556	72	31	13	391247443	14204
CTCF	M4648_1.02	C2H2 ZF	-2.73434	-2.3199	-2.14809	0.326733	101	33	26	391247443	14204
CTCF	M4649_1.02	C2H2 ZF	-2.51467	-2.13957	-2.0094	0.258993	139	36	43	391247443	14204
CTCF	M4650_1.02	C2H2 ZF	-2.56876	-2.17014	-2.05204	0.238095	126	30	38	391247443	14204
CTCF	M4651_1.02	C2H2 ZF	-2.60373	-2.11498	-1.97632	0.273333	150	41	35	391247443	14204
YY1	M4652_1.02	C2H2 ZF	-2.85028	-2.70525	-2.59611	0.222222	36	8	20	391247443	14204
ZNF274	M4653_1.02	C2H2 ZF	-3.30667	-2.89714	-2.83019	0.142857	21	3	7	391247443	14204
CTCF	M4654_1.02	C2H2 ZF	-2.78768	-2.34623	-2.16118	0.346939	98	34	23	391247443	14204
REST	M4655_1.02	C2H2 ZF	NA	-4.15241	-3.85138	0.5	2	1	0	391247443	14204
GATA1	M4656_1.02	GATA	-2.7028	-2.42002	-2.24932	0.325	80	26	28	391247443	14204
REST	M4657_1.02	C2H2 ZF	-3.67504	-3.37426	-3.24932	0.25	8	2	3	391247443	14204
CTCF	M4658_1.02	C2H2 ZF	-2.60457	-2.18862	-2.06251	0.252033	123	31	35	391247443	14204
CTCF	M4659_1.02	C2H2 ZF	-2.47567	-2.08795	-1.97343	0.231788	151	35	47	391247443	14204
GATA2	M4660_1.02	GATA	-1.66841	-1.50308	-1.37716	0.251678	596	150	292	391247443	14204
CTCF	M4661_1.02	C2H2 ZF	-2.68639	-2.19337	-2.08053	0.228814	118	27	29	391247443	14204
CTCF	M4662_1.02	C2H2 ZF	-2.65641	-2.10709	-1.97343	0.264901	151	40	31	391247443	14204
ESRRA	M4663_1.02	Nuclear receptor	-3.07216	-2.7722	-2.60834	0.314286	35	11	12	391247443	14204
FOXA1	M4664_1.02	Forkhead	-2.00731	-1.66811	-1.5807	0.182306	373	68	136	391247443	14204
GATA3	M4665_1.02	GATA	-2.64536	-2.47117	-2.36002	0.225806	62	14	32	391247443	14204
ZNF263	M4666_1.02	C2H2 ZF	-2.05061	-1.60341	-1.45693	0.28629	496	142	122	391247443	14204
REST	M4667_1.02	C2H2 ZF	-3.45277	-2.97632	-2.80999	0.318182	22	7	5	391247443	14204
CTCF	M4668_1.02	C2H2 ZF	-2.64268	-2.1271	-1.97922	0.288591	149	43	32	391247443	14204
MXI1	M4678_1.02	bHLH	-2.9474	-2.80999	-2.69001	0.241379	29	7	16	391247443	14204
MXI1	M4679_1.02	bHLH	-2.07008	-1.86911	-1.80999	0.127273	220	28	119	391247443	14204
BACH1	M4680_1.02	bZIP	-1.96254	-1.79068	-1.73744	0.115385	260	30	152	391247443	14204
BACH1	M4681_1.02	bZIP	-3.15103	-2.56135	-2.4992	0.133333	45	6	10	391247443	14204
BACH1	M4682_1.02	bZIP	-1.98367	-1.82607	-1.77401	0.112971	239	27	145	391247443	14204
ATF3	M4683_1.02	bZIP	-1.9192	-1.81595	-1.74417	0.152344	256	39	168	391247443	14204
ATF3	M4684_1.02	bZIP	-2.82758	-2.30731	-2.22299	0.176471	85	15	21	391247443	14204
ZEB1	M4685_1.02	C2H2 ZF	-2.50589	-2.20302	-2.15241	0.11	100	11	44	391247443	14204
PRDM1	M4686_1.02	C2H2 ZF	-1.71157	-1.54069	-1.48871	0.112798	461	52	267	391247443	14204
PRDM1	M4687_1.02	C2H2 ZF	-2.61934	-2.46221	-2.43641	0.0576923	52	3	34	391247443	14204
ELF1	M4688_1.02	Ets	-2.9212	-2.83019	-2.75447	0.16	25	4	17	391247443	14204
FOXA1	M4689_1.02	Forkhead	-2.21095	-1.92969	-1.7983	0.261062	226	59	86	391247443	14204
GATA1	M4690_1.02	GATA	-2.87268	-2.7722	-2.64726	0.25	32	8	19	391247443	14204
GATA1	M4691_1.02	GATA	-2.47684	-2.24932	-2.09933	0.292035	113	33	47	391247443	14204
SIX5	M4692_1.02	Homeodomain	-2.85062	-2.83019	-2.75447	0.16	25	4	20	391247443	14204
SIX5	M4693_1.02	Homeodomain	-1.72793	-1.54175	-1.48216	0.128205	468	60	257	391247443	14204
MEF2A	M4694_1.02	MADS box	-2.85013	-2.67529	-2.53963	0.268293	41	11	20	391247443	14204
MEF2A	M4695_1.02	MADS box	-1.46086	-1.23701	-1.15328	0.175351	998	175	457	391247443	14204
ESR1	M4696_1.02	Nuclear receptor	-2.94661	-2.56135	-2.41205	0.290909	55	16	16	391247443	14204
ESR1	M4697_1.02	Nuclear receptor	-1.68266	-1.42002	-1.32504	0.196429	672	132	281	391247443	14204
HNF4A	M4698_1.02	Nuclear receptor	-2.47533	-2.08795	-1.9429	0.283951	162	46	47	391247443	14204
HNF4A	M4699_1.02	Nuclear receptor	-1.59409	-1.35169	-1.33617	0.0351145	655	23	345	391247443	14204
NR2C2	M4700_1.02	Nuclear receptor	-3.07283	-3.07323	-3.03847	0.0769231	13	1	12	391247443	14204
NR2C2	M4701_1.02	Nuclear receptor	-2.38505	-2.11498	-2.0452	0.148438	128	19	58	391247443	14204
NR2F2	M4702_1.02	Nuclear receptor	-1.52414	-1.30669	-1.23229	0.157452	832	131	400	391247443	14204
NR2F2	M4703_1.02	Nuclear receptor	-1.70523	-1.51492	-1.44655	0.145669	508	74	270	391247443	14204
PAX5	M4704_1.02	Paired box	-2.3788	-2.33287	-2.19817	0.266667	90	24	59	391247443	14204
PAX5	M4705_1.02	Paired box	-1.89465	-1.86015	-1.77583	0.176471	238	42	178	391247443	14204
STAT1	M4706_1.02	STAT	-2.32856	-2.13957	-2.00628	0.264286	140	37	66	391247443	14204
STAT1	M4707_1.02	STAT	-2.84917	-2.36708	-2.29508	0.152778	72	11	20	391247443	14204
TBP	M4708_1.02	TBP	-1.9276	-1.62349	-1.54282	0.169533	407	69	163	391247443	14204
FEZF1	M4840_1.02	C2H2 ZF	-1.78982	-1.66386	-1.55253	0.226131	398	90	224	391247443	14204
FEZF2	M4840_1.02	C2H2 ZF	-1.78982	-1.66386	-1.55253	0.226131	398	90	224	391247443	14204
TCF15	M4850_1.02	bHLH	-2.23922	-2.09551	-1.96772	0.254902	153	39	81	391247443	14204
NPAS4	M4930_1.02	bHLH	-2.67462	-2.85138	-2.80999	0.0909091	22	2	30	391247443	14204
FERD3L	M4971_1.02	bHLH	-1.73233	-1.48965	-1.37571	0.230769	598	138	252	391247443	14204
ATOH8	M5116_1.02	bHLH	-1.74052	-1.36566	-1.26087	0.214377	779	167	244	391247443	14204
SP6	M5209_1.02	C2H2 ZF	-1.67376	-1.45693	-1.36283	0.194805	616	120	288	391247443	14204
SP5	M5209_1.02	C2H2 ZF	-1.67376	-1.45693	-1.36283	0.194805	616	120	288	391247443	14204
SIM1	M5234_1.02	bHLH	-1.91828	-2.11102	-2.07323	0.0833333	120	10	170	391247443	14204
NPAS1	M5234_1.02	bHLH	-1.91828	-2.11102	-2.07323	0.0833333	120	10	170	391247443	14204
NPAS3	M5234_1.02	bHLH	-1.91828	-2.11102	-2.07323	0.0833333	120	10	170	391247443	14204
SIM2	M5234_1.02	bHLH	-1.91828	-2.11102	-2.07323	0.0833333	120	10	170	391247443	14204
ALX3	M5284_1.02	Homeodomain	-2.05747	-1.85794	-1.70837	0.291367	278	81	122	391247443	14204
ALX3	M5285_1.02	Homeodomain	-1.8648	-1.72266	-1.59611	0.252778	360	91	189	391247443	14204
ALX3	M5286_1.02	Homeodomain	-2.36392	-2.24932	-2.13957	0.223301	103	23	61	391247443	14204
ALX4	M5287_1.02	Homeodomain	-2.30295	-2.14381	-2.00012	0.28169	142	40	70	391247443	14204
AR	M5288_1.02	Nuclear receptor	-3.85092	-3.15241	-2.97632	0.333333	15	5	2	391247443	14204
AR	M5289_1.02	Nuclear receptor	-3.85101	-3.15241	-3.07323	0.166667	12	2	2	391247443	14204
ARNTL	M5290_1.02	bHLH	-3.45295	-3.07323	-2.94829	0.25	16	4	5	391247443	14204
ARX	M5291_1.02	Homeodomain	-2.44183	-2.24932	-2.16118	0.183673	98	18	51	391247443	14204
ATF4	M5292_1.02	bZIP	-2.92034	-2.55035	-2.42813	0.245283	53	13	17	391247443	14204
ATF7	M5293_1.02	bZIP	-3.55029	-4.15241	-3.85138	0.5	2	1	4	391247443	14204
BARHL2	M5294_1.02	Homeodomain	-1.68058	-1.6071	-1.45605	0.293763	497	146	286	391247443	14204
BARHL2	M5295_1.02	Homeodomain	-1.64608	-1.50699	-1.36424	0.28013	614	172	307	391247443	14204
BARHL2	M5296_1.02	Homeodomain	-2.73563	-2.53963	-2.38156	0.305085	59	18	26	391247443	14204
BARHL2	M5297_1.02	Homeodomain	-1.73378	-1.67674	-1.56135	0.233333	390	91	255	391247443	14204
BARHL2	M5298_1.02	Homeodomain	-1.69316	-1.55912	-1.42163	0.271375	538	146	277	391247443	14204
BARHL2	M5299_1.02	Homeodomain	-2.92098	-2.7722	-2.64726	0.25	32	8	17	391247443	14204
BARX1	M5300_1.02	Homeodomain	-2.97528	-2.7722	-2.62093	0.294118	34	10	15	391247443	14204
BARX1	M5301_1.02	Homeodomain	-1.59382	-1.51094	-1.38525	0.251282	585	147	347	391247443	14204
BATF3	M5302_1.02	bZIP	NA	-3.85138	-3.85138	0	2	0	0	391247443	14204
BCL6B	M5303_1.02	C2H2 ZF	-3.85132	-3.85138	-3.85138	0	2	0	2	391247443	14204
BHLHA15	M5304_1.02	bHLH	-2.58286	-2.59611	-2.50896	0.181818	44	8	37	391247443	14204
BHLHE40	M5305_1.02	bHLH	-2.59439	-2.46221	-2.40422	0.125	56	7	36	391247443	14204
BHLHE41	M5306_1.02	bHLH	-2.65967	-2.57263	-2.4992	0.155556	45	7	31	391247443	14204
BHLHE22	M5307_1.02	bHLH	-2.73661	-2.94829	-2.72105	0.407407	27	11	26	391247443	14204
BHLHE23	M5308_1.02	bHLH	-2.42654	-2.59611	-2.43641	0.307692	52	16	53	391247443	14204
BHLHE41	M5309_1.02	bHLH	-2.97577	-2.94829	-2.89714	0.111111	18	2	15	391247443	14204
BSX	M5310_1.02	Homeodomain	-1.4943	-1.42163	-1.29448	0.253814	721	183	432	391247443	14204
ALX1	M5311_1.02	Homeodomain	-2.22253	-2.02531	-1.89234	0.263736	182	48	84	391247443	14204
CDX1	M5312_1.02	Homeodomain	-1.67547	-1.55362	-1.4406	0.229126	515	118	289	391247443	14204
CDX2	M5313_1.02	Homeodomain	-1.74147	-1.63786	-1.5302	0.21957	419	92	250	391247443	14204
CEBPB	M5314_1.02	bZIP	-2.46838	-2.32634	-2.19337	0.263736	91	24	48	391247443	14204
CEBPB	M5315_1.02	bZIP	-2.41741	-2.36002	-2.22299	0.270588	85	23	54	391247443	14204
CEBPD	M5316_1.02	bZIP	-2.58209	-2.46221	-2.31356	0.289855	69	20	37	391247443	14204
CEBPE	M5317_1.02	bZIP	-2.1938	-2.11899	-2.00012	0.239437	142	34	90	391247443	14204
CEBPG	M5318_1.02	bZIP	-2.75288	-2.57263	-2.43641	0.269231	52	14	25	391247443	14204
CEBPG	M5319_1.02	bZIP	-2.75282	-2.52916	-2.42002	0.222222	54	12	25	391247443	14204
CENPB	M5320_1.02	CENPB	-3.37401	-3.37426	-3.24932	0.25	8	2	6	391247443	14204
CLOCK	M5321_1.02	bHLH	-2.3641	-2.25478	-2.16564	0.185567	97	18	61	391247443	14204
CPEB1	M5322_1.02	Unknown	-1.6668	-1.52607	-1.4474	0.16568	507	84	295	391247443	14204
CREB3L3	M5323_1.02	bZIP	-2.89567	-2.52916	-2.47117	0.125	48	6	18	391247443	14204
CREB3	M5323_1.02	bZIP	-2.89567	-2.52916	-2.47117	0.125	48	6	18	391247443	14204
CREB3L4	M5323_1.02	bZIP	-2.89567	-2.52916	-2.47117	0.125	48	6	18	391247443	14204
CREB3	M5324_1.02	bZIP	-3.15183	-2.97632	-2.87366	0.210526	19	4	10	391247443	14204
CREB3L1	M5325_1.02	bZIP	-3.24898	-3.11102	-3.11102	0	11	0	8	391247443	14204
CREB3L1	M5326_1.02	bZIP	-2.94756	-2.94829	-2.7722	0.333333	24	8	16	391247443	14204
CREB3L1	M5327_1.02	bZIP	-3.24898	-3.37426	-3.11102	0.454545	11	5	8	391247443	14204
CREB3L1	M5328_1.02	bZIP	NA	-3.85138	-3.85138	0	2	0	0	391247443	14204
CREB3L1	M5329_1.02	bZIP	-2.97577	-3.11102	-2.89714	0.388889	18	7	15	391247443	14204
CREB3L1	M5330_1.02	bZIP	-3.67504	-3.24932	-3.24932	0	8	0	3	391247443	14204
CTCF	M5331_1.02	C2H2 ZF	-3.30658	-2.85138	-2.7722	0.166667	24	4	7	391247443	14204
CUX1	M5332_1.02	CUT	-3.45338	-3.85138	-3.85138	0	2	0	5	391247443	14204
CUX1	M5333_1.02	CUT	-4.15232	-3.85138	-3.67529	0.333333	3	1	1	391247443	14204
CUX1	M5334_1.02	CUT	-2.25258	-2.41205	-2.29508	0.236111	72	17	79	391247443	14204
CUX2	M5335_1.02	CUT	NA	NA	NA	NA	0	0	0	391247443	14204
CUX2	M5336_1.02	CUT	-2.35836	-2.50896	-2.42002	0.185185	54	10	62	391247443	14204
DBP	M5337_1.02	bZIP	-2.87255	-2.72105	-2.59611	0.25	36	9	19	391247443	14204
DBP	M5338_1.02	bZIP	-2.82835	-2.48965	-2.37426	0.233333	60	14	21	391247443	14204
DLX1	M5339_1.02	Homeodomain	-1.83076	-1.5302	-1.38082	0.291032	591	172	201	391247443	14204
DLX2	M5340_1.02	Homeodomain	-1.7058	-1.56023	-1.46221	0.202041	490	99	270	391247443	14204
DLX3	M5341_1.02	Homeodomain	-1.9077	-1.78505	-1.67965	0.215488	297	64	172	391247443	14204
DLX4	M5342_1.02	Homeodomain	-1.9077	-1.78505	-1.67965	0.215488	297	64	172	391247443	14204
DLX5	M5343_1.02	Homeodomain	-1.9077	-1.78505	-1.67965	0.215488	297	64	172	391247443	14204
DLX6	M5344_1.02	Homeodomain	-1.9077	-1.78505	-1.67965	0.215488	297	64	172	391247443	14204
DMBX1	M5345_1.02	Homeodomain	-1.93734	-1.85356	-1.7259	0.254682	267	68	161	391247443	14204
DPRX	M5346_1.02	Homeodomain	-1.85443	-1.75447	-1.63521	0.240122	329	79	194	391247443	14204
DPRX	M5347_1.02	Homeodomain	-2.22405	-2.15678	-2.02856	0.255639	133	34	84	391247443	14204
DRGX	M5348_1.02	Homeodomain	-2.40122	-2.2716	-2.16118	0.22449	98	22	56	391247443	14204
DUXA	M5349_1.02	Homeodomain	-2.37042	-2.14381	-2.0555	0.184	125	23	60	391247443	14204
E2F1	M5350_1.02	E2F	-3.03798	-3.03847	-2.94829	0.1875	16	3	13	391247443	14204
E2F1	M5351_1.02	E2F	-2.92147	-3.07323	-2.94829	0.25	16	4	17	391247443	14204
E2F1	M5352_1.02	E2F	-3.07295	-3.37426	-3.19817	0.333333	9	3	12	391247443	14204
E2F1	M5353_1.02	E2F	-3.37414	-3.55035	-3.55035	0	4	0	6	391247443	14204
E2F2	M5354_1.02	E2F	-4.15241	NA	NA	NA	0	0	1	391247443	14204
E2F2	M5355_1.02	E2F	-4.15241	NA	NA	NA	0	0	1	391247443	14204
E2F2	M5356_1.02	E2F	-4.15238	-4.15241	-4.15241	0	1	0	1	391247443	14204
E2F3	M5357_1.02	E2F	-4.15241	NA	NA	NA	0	0	1	391247443	14204
E2F3	M5358_1.02	E2F	-3.85138	NA	NA	NA	0	0	2	391247443	14204
E2F3	M5359_1.02	E2F	-4.15241	NA	NA	NA	0	0	1	391247443	14204
E2F4	M5360_1.02	E2F	-3.85129	-3.85138	-3.67529	0.333333	3	1	2	391247443	14204
E2F4	M5361_1.02	E2F	-3.55035	NA	NA	NA	0	0	4	391247443	14204
E2F7	M5362_1.02	E2F	NA	-3.67529	-3.67529	0	3	0	0	391247443	14204
E2F8	M5363_1.02	E2F	-3.30692	-3.11102	-3.03847	0.153846	13	2	7	391247443	14204
EBF1	M5364_1.02	bHLH	-2.89548	-2.48965	-2.42002	0.148148	54	8	18	391247443	14204
EGR1	M5365_1.02	C2H2 ZF	-3.0724	-2.80999	-2.72105	0.185185	27	5	12	391247443	14204
EGR1	M5366_1.02	C2H2 ZF	-3.85126	-4.15241	-3.55035	0.75	4	3	2	391247443	14204
EGR2	M5367_1.02	C2H2 ZF	-2.7714	-2.80999	-2.73744	0.153846	26	4	24	391247443	14204
EGR2	M5368_1.02	C2H2 ZF	-2.97549	-2.89714	-2.72105	0.333333	27	9	15	391247443	14204
EGR3	M5369_1.02	C2H2 ZF	-3.30685	-3.19817	-2.97632	0.4	15	6	7	391247443	14204
EGR4	M5370_1.02	C2H2 ZF	-3.10979	-2.72105	-2.55035	0.325	40	13	11	391247443	14204
EGR4	M5371_1.02	C2H2 ZF	-3.85126	-4.15241	-3.55035	0.75	4	3	2	391247443	14204
EHF	M5372_1.02	Ets	-2.63209	-2.44484	-2.38156	0.135593	59	8	33	391247443	14204
ELF1	M5373_1.02	Ets	-2.82924	-2.70525	-2.66105	0.0967742	31	3	21	391247443	14204
ELF1	M5374_1.02	Ets	-3.1105	-3.03847	-2.92196	0.235294	17	4	11	391247443	14204
ELF3	M5375_1.02	Ets	-2.8091	-2.72105	-2.69001	0.0689655	29	2	22	391247443	14204
ELF3	M5376_1.02	Ets	-2.89647	-2.89714	-2.80999	0.181818	22	4	18	391247443	14204
ELF4	M5377_1.02	Ets	-2.80916	-2.79068	-2.72105	0.148148	27	4	22	391247443	14204
ELF5	M5378_1.02	Ets	-1.97244	-1.62221	-1.54175	0.169118	408	69	147	391247443	14204
ELF5	M5379_1.02	Ets	-1.832	-1.51592	-1.41047	0.21558	552	119	201	391247443	14204
ELK1	M5380_1.02	Ets	-2.23005	-2.21289	-2.12303	0.186916	107	20	83	391247443	14204
ELK1	M5381_1.02	Ets	-2.70357	-2.48031	-2.41205	0.145455	55	8	28	391247443	14204
ELK1	M5383_1.02	Ets	-2.73643	-2.70525	-2.6339	0.151515	33	5	26	391247443	14204
ELK3	M5384_1.02	Ets	-2.25147	-2.20302	-2.11899	0.175926	108	19	79	391247443	14204
ELK4	M5385_1.02	Ets	-2.2558	-2.05204	-1.98509	0.142857	147	21	78	391247443	14204
EMX1	M5386_1.02	Homeodomain	-1.91316	-1.72753	-1.58774	0.275204	367	101	169	391247443	14204
EMX1	M5387_1.02	Homeodomain	-2.80861	-2.64726	-2.4992	0.288889	45	13	22	391247443	14204
EMX2	M5388_1.02	Homeodomain	-2.18575	-1.88996	-1.75971	0.259109	247	64	91	391247443	14204
EMX2	M5389_1.02	Homeodomain	-2.50611	-2.31356	-2.18393	0.258065	93	24	44	391247443	14204
EN1	M5390_1.02	Homeodomain	-1.94386	-1.7795	-1.64726	0.2625	320	84	158	391247443	14204
EN1	M5391_1.02	Homeodomain	-3.00527	-2.80999	-2.6339	0.333333	33	11	14	391247443	14204
EN1	M5392_1.02	Homeodomain	-1.8273	-1.67529	-1.5925	0.173554	363	63	206	391247443	14204
EN1	M5393_1.02	Homeodomain	-2.21309	-2.10319	-1.95651	0.286624	157	45	86	391247443	14204
EN2	M5394_1.02	Homeodomain	-1.89528	-1.74079	-1.57838	0.312	375	117	176	391247443	14204
EN2	M5395_1.02	Homeodomain	-1.82948	-1.70062	-1.5949	0.216066	361	78	205	391247443	14204
EOMES	M5396_1.02	T-box	-2.2905	-2.08795	-1.97922	0.221477	149	33	72	391247443	14204
EOMES	M5397_1.02	T-box	-3.67508	-3.30731	-3.30731	0	7	0	3	391247443	14204
ERF	M5398_1.02	Ets	-2.34236	-2.12303	-2.05204	0.150794	126	19	64	391247443	14204
ERG	M5399_1.02	Ets	-2.16816	-1.89714	-1.82607	0.150943	212	32	95	391247443	14204
ERG	M5400_1.02	Ets	-3.55014	-3.55035	-3.30731	0.428571	7	3	4	391247443	14204
ERG	M5401_1.02	Ets	-2.28457	-2.0452	-1.98509	0.129252	147	19	73	391247443	14204
ERG	M5402_1.02	Ets	-3.85126	-3.85138	-3.55035	0.5	4	2	2	391247443	14204
ESR1	M5403_1.02	Nuclear receptor	NA	-3.45344	-3.37426	0.166667	6	1	0	391247443	14204
ESRRA	M5404_1.02	Nuclear receptor	-2.26609	-1.99104	-1.89956	0.189944	179	34	76	391247443	14204
ESRRA	M5405_1.02	Nuclear receptor	-3.85107	-3.24932	-3.15241	0.2	10	2	2	391247443	14204
ESRRA	M5406_1.02	Nuclear receptor	-3.55023	-3.67529	-3.55035	0.25	4	1	4	391247443	14204
ESRRA	M5407_1.02	Nuclear receptor	-2.1447	-1.85794	-1.75447	0.212	250	53	100	391247443	14204
ESRRA	M5408_1.02	Nuclear receptor	-3.45301	-3.15241	-3.00628	0.285714	14	4	5	391247443	14204
ESRRA	M5409_1.02	Nuclear receptor	-3.55004	-3.37426	-3.15241	0.4	10	4	4	391247443	14204
ESRRB	M5410_1.02	Nuclear receptor	-2.82774	-2.29508	-2.24932	0.1	80	8	21	391247443	14204
ESRRG	M5411_1.02	Nuclear receptor	-3.5502	-3.55035	-3.45344	0.2	5	1	4	391247443	14204
ESRRG	M5412_1.02	Nuclear receptor	-3.67504	-3.24932	-3.24932	0	8	0	3	391247443	14204
ESRRG	M5413_1.02	Nuclear receptor	-2.15062	-1.91941	-1.85138	0.145	200	29	99	391247443	14204
ESX1	M5414_1.02	Homeodomain	-1.89285	-1.74079	-1.57954	0.31016	374	116	177	391247443	14204
ESX1	M5415_1.02	Homeodomain	-1.94207	-1.73081	-1.57607	0.299735	377	113	158	391247443	14204
ETS1	M5416_1.02	Ets	-2.19702	-1.9429	-1.86238	0.169231	195	33	89	391247443	14204
ETS1	M5417_1.02	Ets	NA	-3.67529	-3.55035	0.25	4	1	0	391247443	14204
ETS1	M5418_1.02	Ets	-2.13301	-1.91186	-1.82403	0.183099	213	39	103	391247443	14204
ETS1	M5419_1.02	Ets	NA	NA	NA	NA	0	0	0	391247443	14204
ETV1	M5420_1.02	Ets	-2.11783	-2.00319	-1.92452	0.16568	169	28	107	391247443	14204
ETV2	M5421_1.02	Ets	-2.64481	-2.32634	-2.24932	0.1625	80	13	32	391247443	14204
ETV3	M5422_1.02	Ets	-2.26788	-2.13957	-2.06963	0.14876	121	18	76	391247443	14204
ETV4	M5423_1.02	Ets	-2.05258	-1.9069	-1.83435	0.153846	208	32	124	391247443	14204
ETV5	M5424_1.02	Ets	-1.97825	-1.89234	-1.80606	0.18018	222	40	147	391247443	14204
ETV6	M5425_1.02	Ets	-3.67492	-3.15241	-3.07323	0.166667	12	2	3	391247443	14204
ETV6	M5426_1.02	Ets	-2.06956	-1.85575	-1.77766	0.164557	237	39	119	391247443	14204
EVX1	M5427_1.02	Homeodomain	-1.80675	-1.65548	-1.523	0.262911	426	112	215	391247443	14204
EVX2	M5428_1.02	Homeodomain	-1.84205	-1.6541	-1.50797	0.285714	441	126	198	391247443	14204
FEV	M5429_1.02	Ets	-2.18851	-2.02531	-1.95375	0.151899	158	24	91	391247443	14204
FIGLA	M5430_1.02	bHLH	-1.81004	-1.46221	-1.34352	0.23913	644	154	210	391247443	14204
FLI1	M5431_1.02	Ets	-2.15099	-1.96208	-1.87825	0.175532	188	33	99	391247443	14204
FLI1	M5432_1.02	Ets	-3.45326	-3.55035	-3.37426	0.333333	6	2	5	391247443	14204
FLI1	M5433_1.02	Ets	-2.425	-2.21289	-2.14381	0.147059	102	15	53	391247443	14204
FLI1	M5434_1.02	Ets	-3.67523	-4.15241	-3.85138	0.5	2	1	3	391247443	14204
FOXB1	M5435_1.02	Forkhead	-2.89619	-2.72105	-2.66105	0.129032	31	4	18	391247443	14204
FOXB1	M5436_1.02	Forkhead	-3.19771	-3.07323	-2.97632	0.2	15	3	9	391247443	14204
FOXB1	M5437_1.02	Forkhead	-2.12261	-1.78692	-1.70681	0.168459	279	47	105	391247443	14204
FOXB1	M5438_1.02	Forkhead	-1.92817	-1.73411	-1.66954	0.138158	304	42	164	391247443	14204
FOXC1	M5439_1.02	Forkhead	-2.09078	-1.85138	-1.70993	0.277978	277	77	113	391247443	14204
FOXC1	M5440_1.02	Forkhead	-2.67253	-2.38156	-2.19817	0.344444	90	31	30	391247443	14204
FOXC1	M5441_1.02	Forkhead	-1.82522	-1.61459	-1.51995	0.195804	429	84	206	391247443	14204
FOXC2	M5442_1.02	Forkhead	-2.50534	-2.24932	-2.08053	0.322034	118	38	44	391247443	14204
FOXC2	M5443_1.02	Forkhead	-2.02524	-1.75447	-1.64726	0.21875	320	70	131	391247443	14204
FOXC2	M5444_1.02	Forkhead	-1.82368	-1.59012	-1.47298	0.236402	478	113	206	391247443	14204
FOXD2	M5445_1.02	Forkhead	-2.26444	-1.9429	-1.78692	0.301724	232	70	76	391247443	14204
FOXD2	M5446_1.02	Forkhead	-1.51005	-1.32054	-1.28259	0.0836707	741	62	416	391247443	14204
FOXD3	M5447_1.02	Forkhead	-2.42191	-2.02208	-1.84706	0.331683	202	67	53	391247443	14204
FOXD3	M5448_1.02	Forkhead	-1.47443	-1.27331	-1.22453	0.106257	847	90	448	391247443	14204
FOXG1	M5449_1.02	Forkhead	NA	-4.15241	-4.15241	0	1	0	0	391247443	14204
FOXG1	M5450_1.02	Forkhead	-3.15201	-3.15241	-3.03847	0.230769	13	3	10	391247443	14204
FOXI1	M5451_1.02	Forkhead	-1.97434	-1.7722	-1.74929	0.0513834	253	13	148	391247443	14204
FOXI1	M5452_1.02	Forkhead	-4.15238	NA	-4.15241	1	1	1	1	391247443	14204
FOXJ2	M5453_1.02	Forkhead	-2.85003	-2.55035	-2.50896	0.0909091	44	4	20	391247443	14204
FOXJ2	M5454_1.02	Forkhead	-1.60641	-1.40267	-1.32698	0.15994	669	107	335	391247443	14204
FOXJ2	M5455_1.02	Forkhead	-2.3931	-2.17014	-2.10319	0.142857	112	16	57	391247443	14204
FOXJ3	M5456_1.02	Forkhead	-1.47451	-1.15459	-1.05135	0.211569	1262	267	434	391247443	14204
FOXJ3	M5457_1.02	Forkhead	-3.24865	-2.87366	-2.80999	0.136364	22	3	8	391247443	14204
FOXJ3	M5458_1.02	Forkhead	-2.77061	-2.51894	-2.43641	0.173077	52	9	24	391247443	14204
FOXK1	M5459_1.02	Forkhead	-3.1978	-3.07323	-3.07323	0	12	0	9	391247443	14204
FOXL1	M5460_1.02	Forkhead	-1.69061	-1.51193	-1.47939	0.0721868	471	34	280	391247443	14204
FOXL1	M5461_1.02	Forkhead	-2.08661	-1.84491	-1.69302	0.295139	288	85	114	391247443	14204
FOXO1	M5462_1.02	Forkhead	-1.66502	-1.46577	-1.4019	0.136767	563	77	295	391247443	14204
FOXO1	M5463_1.02	Forkhead	-3.67511	-3.67529	-3.37426	0.5	6	3	3	391247443	14204
FOXO1	M5464_1.02	Forkhead	-2.64465	-2.31356	-2.22299	0.188235	85	16	32	391247443	14204
FOXO3	M5465_1.02	Forkhead	NA	-4.15241	-4.15241	0	1	0	0	391247443	14204
FOXO3	M5466_1.02	Forkhead	-2.04152	-1.84278	-1.79068	0.113043	230	26	127	391247443	14204
FOXO3	M5467_1.02	Forkhead	-2.50518	-2.14809	-2.06251	0.178862	123	22	44	391247443	14204
FOXO4	M5468_1.02	Forkhead	-3.37417	-4.15241	-3.67529	0.666667	3	2	6	391247443	14204
FOXO4	M5469_1.02	Forkhead	-1.65946	-1.44229	-1.4089	0.0740072	554	41	299	391247443	14204
FOXO4	M5470_1.02	Forkhead	-2.45031	-2.22299	-2.14381	0.166667	102	17	50	391247443	14204
FOXO6	M5471_1.02	Forkhead	-3.67501	-3.45344	-3.19817	0.444444	9	4	3	391247443	14204
FOXO6	M5472_1.02	Forkhead	-1.97434	-1.7722	-1.74929	0.0513834	253	13	148	391247443	14204
FOXO6	M5473_1.02	Forkhead	-3.30679	-3.00628	-2.92196	0.176471	17	3	7	391247443	14204
FOXP3	M5474_1.02	Forkhead	-1.36771	-1.20991	-1.1603	0.107943	982	106	567	391247443	14204
GABPA	M5475_1.02	Ets	-2.51624	-2.26592	-2.20793	0.125	88	11	43	391247443	14204
GATA3	M5476_1.02	GATA	-1.47565	-1.42325	-1.31356	0.223188	690	154	452	391247443	14204
GATA3	M5477_1.02	GATA	-1.49365	-1.43391	-1.32054	0.22975	679	156	434	391247443	14204
GATA4	M5478_1.02	GATA	-1.51003	-1.4265	-1.32182	0.21418	677	145	418	391247443	14204
GATA5	M5479_1.02	GATA	-1.50967	-1.41841	-1.31482	0.212209	688	146	418	391247443	14204
GBX1	M5480_1.02	Homeodomain	-2.10012	-1.92452	-1.7983	0.252212	226	57	111	391247443	14204
GBX2	M5481_1.02	Homeodomain	-1.97222	-1.80606	-1.64591	0.308411	321	99	148	391247443	14204
GBX2	M5482_1.02	Homeodomain	-2.75325	-2.69001	-2.55035	0.275	40	11	25	391247443	14204
GBX2	M5483_1.02	Homeodomain	-1.89319	-1.75796	-1.5925	0.316804	363	115	177	391247443	14204
GCM1	M5484_1.02	GCM	-2.40956	-2.30115	-2.24393	0.123457	81	10	55	391247443	14204
GCM1	M5485_1.02	GCM	-3.37371	-3.11102	-2.89714	0.388889	18	7	6	391247443	14204
GCM1	M5486_1.02	GCM	-2.39424	-2.37426	-2.27735	0.2	75	15	57	391247443	14204
GCM2	M5487_1.02	GCM	-2.1349	-2.04182	-1.97057	0.151316	152	23	103	391247443	14204
GLI2	M5488_1.02	C2H2 ZF	-2.38434	-2.09171	-1.97343	0.238411	151	36	58	391247443	14204
GLI2	M5489_1.02	C2H2 ZF	-2.71924	-2.47117	-2.38156	0.186441	59	11	27	391247443	14204
GLIS1	M5490_1.02	C2H2 ZF	NA	NA	NA	NA	0	0	0	391247443	14204
GLIS2	M5491_1.02	C2H2 ZF	-3.19765	-2.97632	-2.92196	0.117647	17	2	9	391247443	14204
GLIS3	M5492_1.02	C2H2 ZF	-4.15232	-3.67529	-3.67529	0	3	0	1	391247443	14204
GMEB2	M5493_1.02	SAND	-1.89572	-2.15241	-2.0555	0.2	125	25	179	391247443	14204
GMEB2	M5494_1.02	SAND	-4.15241	NA	NA	NA	0	0	1	391247443	14204
GMEB2	M5495_1.02	SAND	-3.85135	-4.15241	-4.15241	0	1	0	2	391247443	14204
GMEB2	M5496_1.02	SAND	-2.2643	-2.48965	-2.42813	0.132075	53	7	77	391247443	14204
GRHL1	M5497_1.02	Grainyhead	-3.54971	-2.87366	-2.83019	0.0952381	21	2	4	391247443	14204
GRHL1	M5498_1.02	Grainyhead	-2.61888	-2.41205	-2.32634	0.179104	67	12	34	391247443	14204
GRHL1	M5499_1.02	Grainyhead	-3.1967	-2.64726	-2.47117	0.333333	48	16	9	391247443	14204
GSC	M5500_1.02	Homeodomain	-1.96329	-1.92196	-1.7795	0.279661	236	66	152	391247443	14204
GSC2	M5501_1.02	Homeodomain	-1.97488	-1.75274	-1.6339	0.239394	330	79	147	391247443	14204
GSX1	M5502_1.02	Homeodomain	-1.70617	-1.52504	-1.38898	0.268966	580	156	268	391247443	14204
GSX2	M5503_1.02	Homeodomain	-1.6737	-1.51592	-1.36142	0.299353	618	185	288	391247443	14204
HES5	M5504_1.02	bHLH	-3.45323	-3.30731	-3.30731	0	7	0	5	391247443	14204
HES5	M5505_1.02	bHLH	-3.67517	-3.55035	-3.55035	0	4	0	3	391247443	14204
HES7	M5506_1.02	bHLH	-3.67508	-3.30731	-3.30731	0	7	0	3	391247443	14204
HESX1	M5507_1.02	Homeodomain	-2.03562	-1.80411	-1.66105	0.280645	310	87	128	391247443	14204
HESX1	M5508_1.02	Homeodomain	-3.37405	-3.37426	-3.30731	0.142857	7	1	6	391247443	14204
HEY1	M5509_1.02	bHLH	-2.45086	-2.30731	-2.22813	0.166667	84	14	50	391247443	14204
HEY2	M5510_1.02	bHLH	-2.34301	-2.19337	-2.13122	0.133333	105	14	64	391247443	14204
HEY2	M5511_1.02	bHLH	-2.34329	-2.26592	-2.17014	0.197917	96	19	64	391247443	14204
HIC2	M5512_1.02	C2H2 ZF	-1.47106	-1.23966	-1.1358	0.212705	1039	221	445	391247443	14204
HINFP	M5513_1.02	C2H2 ZF	-2.87308	-3.00628	-2.87366	0.263158	19	5	19	391247443	14204
HINFP	M5515_1.02	C2H2 ZF	-4.15241	NA	NA	NA	0	0	1	391247443	14204
HLF	M5516_1.02	bZIP	-2.48597	-2.2386	-2.07323	0.316667	120	38	46	391247443	14204
HMBOX1	M5517_1.02	Homeodomain	-1.9443	-1.91436	-1.81395	0.206422	218	45	159	391247443	14204
HMX1	M5518_1.02	Homeodomain	-1.88294	-1.80802	-1.66954	0.273026	304	83	182	391247443	14204
HMX2	M5519_1.02	Homeodomain	-1.81958	-1.66811	-1.54069	0.254279	409	104	209	391247443	14204
HMX3	M5520_1.02	Homeodomain	-1.79064	-1.73744	-1.58187	0.301075	372	112	224	391247443	14204
HNF1A	M5521_1.02	Homeodomain	-3.00515	-2.70525	-2.58421	0.243243	37	9	14	391247443	14204
HNF1B	M5522_1.02	Homeodomain	-2.92089	-2.72105	-2.60834	0.228571	35	8	17	391247443	14204
HNF1B	M5523_1.02	Homeodomain	-3.07222	-2.73744	-2.6339	0.212121	33	7	12	391247443	14204
HNF4A	M5524_1.02	Nuclear receptor	-3.45313	-3.45344	-3.15241	0.5	10	5	5	391247443	14204
HNF4A	M5525_1.02	Nuclear receptor	-3.67492	-3.19817	-3.07323	0.25	12	3	3	391247443	14204
HNF4A	M5526_1.02	Nuclear receptor	-3.85104	-3.24932	-3.11102	0.272727	11	3	2	391247443	14204
HNF4A	M5527_1.02	Nuclear receptor	-3.67508	-3.37426	-3.30731	0.142857	7	1	3	391247443	14204
HNF4A	M5528_1.02	Nuclear receptor	-3.67508	-3.45344	-3.30731	0.285714	7	2	3	391247443	14204
HNF4A	M5529_1.02	Nuclear receptor	-3.67492	-3.19817	-3.07323	0.25	12	3	3	391247443	14204
HOMEZ	M5530_1.02	Homeodomain	-2.40281	-2.55035	-2.48965	0.130435	46	6	56	391247443	14204
HOXA9	M5531_1.02	Homeodomain	-2.26699	-2.11899	-1.97632	0.28	150	42	76	391247443	14204
HOXA9	M5532_1.02	Homeodomain	-1.76594	-1.59853	-1.45781	0.276768	495	137	235	391247443	14204
HOXA1	M5533_1.02	Homeodomain	-1.88621	-1.75447	-1.60464	0.291785	353	103	180	391247443	14204
HOXA13	M5534_1.02	Homeodomain	-1.76478	-1.63919	-1.53436	0.214458	415	89	237	391247443	14204
HOXA13	M5535_1.02	Homeodomain	-2.39411	-2.36002	-2.25478	0.21519	79	17	57	391247443	14204
HOXA13	M5536_1.02	Homeodomain	-1.83232	-1.73245	-1.62349	0.221893	338	75	204	391247443	14204
HOXA13	M5537_1.02	Homeodomain	-2.36364	-2.13957	-2.10319	0.0803571	112	9	61	391247443	14204
HOXA2	M5538_1.02	Homeodomain	-1.84346	-1.6339	-1.48402	0.291845	466	136	197	391247443	14204
HOXB13	M5539_1.02	Homeodomain	-1.96662	-1.91436	-1.80802	0.217195	221	48	151	391247443	14204
HOXB13	M5540_1.02	Homeodomain	-2.48742	-2.39654	-2.28909	0.219178	73	16	46	391247443	14204
HOXB2	M5541_1.02	Homeodomain	-1.75261	-1.56246	-1.39654	0.317544	570	181	241	391247443	14204
HOXB3	M5542_1.02	Homeodomain	-1.69663	-1.47298	-1.32182	0.293944	677	199	272	391247443	14204
HOXB5	M5543_1.02	Homeodomain	-1.68965	-1.50797	-1.34084	0.319444	648	207	277	391247443	14204
HOXC10	M5544_1.02	Homeodomain	-1.56679	-1.4474	-1.30361	0.28187	706	199	366	391247443	14204
HOXC10	M5545_1.02	Homeodomain	-1.65465	-1.5302	-1.3973	0.26362	569	150	302	391247443	14204
HOXC10	M5546_1.02	Homeodomain	-2.032	-1.93757	-1.83019	0.219048	210	46	130	391247443	14204
HOXC11	M5547_1.02	Homeodomain	-2.11311	-1.99707	-1.87138	0.251309	191	48	108	391247443	14204
HOXC11	M5548_1.02	Homeodomain	-1.64313	-1.49727	-1.36142	0.268608	618	166	309	391247443	14204
HOXC11	M5549_1.02	Homeodomain	-2.44214	-2.32634	-2.20793	0.238636	88	21	51	391247443	14204
HOXC11	M5550_1.02	Homeodomain	-1.76232	-1.58656	-1.45956	0.25355	493	125	237	391247443	14204
HOXC12	M5551_1.02	Homeodomain	-1.75711	-1.61333	-1.52097	0.191589	428	82	241	391247443	14204
HOXC12	M5552_1.02	Homeodomain	-2.73621	-2.6339	-2.55035	0.175	40	7	26	391247443	14204
HOXC13	M5553_1.02	Homeodomain	-1.91644	-1.84066	-1.73411	0.217557	262	57	169	391247443	14204
HOXC13	M5554_1.02	Homeodomain	-2.53806	-2.51894	-2.44484	0.156863	51	8	41	391247443	14204
HOXD11	M5555_1.02	Homeodomain	-2.18916	-2.11102	-2.01569	0.19708	137	27	91	391247443	14204
HOXD11	M5556_1.02	Homeodomain	-1.56205	-1.40969	-1.28142	0.25572	743	190	369	391247443	14204
HOXD12	M5557_1.02	Homeodomain	-1.76771	-1.5949	-1.50995	0.177677	439	78	235	391247443	14204
HOXD12	M5558_1.02	Homeodomain	-2.84997	-2.62093	-2.48965	0.26087	46	12	20	391247443	14204
HOXD12	M5559_1.02	Homeodomain	-2.32354	-2.30731	-2.19337	0.230769	91	21	67	391247443	14204
HOXD12	M5560_1.02	Homeodomain	-1.67663	-1.52198	-1.43142	0.188213	526	99	288	391247443	14204
HOXD13	M5561_1.02	Homeodomain	-1.89294	-1.81197	-1.68554	0.25256	293	74	178	391247443	14204
HOXD13	M5562_1.02	Homeodomain	-2.61925	-2.50896	-2.41205	0.2	55	11	34	391247443	14204
HOXD8	M5563_1.02	Homeodomain	-1.57338	-1.33287	-1.2109	0.244851	874	214	356	391247443	14204
HSF1	M5564_1.02	HSF	-2.60583	-2.34623	-2.2386	0.219512	82	18	35	391247443	14204
HSF1	M5565_1.02	HSF	-3.03807	-3.15241	-3.03847	0.230769	13	3	13	391247443	14204
HSF2	M5566_1.02	HSF	-2.97534	-2.72105	-2.64726	0.15625	32	5	15	391247443	14204
HSF4	M5567_1.02	HSF	-2.71909	-2.44484	-2.34623	0.203125	64	13	27	391247443	14204
HSFY2	M5568_1.02	HSF	-2.70433	-2.70525	-2.67529	0.0666667	30	2	28	391247443	14204
HSFY1	M5568_1.02	HSF	-2.70433	-2.70525	-2.67529	0.0666667	30	2	28	391247443	14204
HSFY2	M5569_1.02	HSF	-2.23011	-2.18393	-2.13122	0.114286	105	12	83	391247443	14204
HSFY2	M5570_1.02	HSF	-3.15207	-3.11102	-3.11102	0	11	0	10	391247443	14204
IRF3	M5572_1.02	IRF	-3.67523	-3.85138	-3.85138	0	2	0	3	391247443	14204
IRF4	M5573_1.02	IRF	-3.85132	-3.85138	-3.85138	0	2	0	2	391247443	14204
IRF5	M5574_1.02	IRF	-3.03749	-2.72105	-2.64726	0.15625	32	5	13	391247443	14204
IRF5	M5575_1.02	IRF	-2.58292	-2.60834	-2.52916	0.166667	42	7	37	391247443	14204
IRF7	M5576_1.02	IRF	-2.80882	-2.64726	-2.57263	0.157895	38	6	22	391247443	14204
IRF7	M5577_1.02	IRF	-3.8512	-3.37426	-3.37426	0	6	0	2	391247443	14204
IRF8	M5578_1.02	IRF	-3.15171	-2.89714	-2.79068	0.217391	23	5	10	391247443	14204
IRF8	M5579_1.02	IRF	-3.55032	NA	-4.15241	1	1	1	4	391247443	14204
IRF9	M5580_1.02	IRF	-4.15235	-3.85138	-3.85138	0	2	0	1	391247443	14204
IRX2	M5581_1.02	Homeodomain	-2.14215	-1.96772	-1.86685	0.207254	193	40	101	391247443	14204
IRX5	M5582_1.02	Homeodomain	-1.98168	-1.78134	-1.67097	0.224422	303	68	145	391247443	14204
ISL2	M5583_1.02	Homeodomain	-1.54445	-1.39959	-1.31863	0.170088	682	116	386	391247443	14204
ISX	M5584_1.02	Homeodomain	-2.97531	-2.75447	-2.6339	0.242424	33	8	15	391247443	14204
ISX	M5585_1.02	Homeodomain	-1.88765	-1.77039	-1.66527	0.214984	307	66	180	391247443	14204
ISX	M5586_1.02	Homeodomain	-1.9077	-1.78505	-1.67965	0.215488	297	64	172	391247443	14204
JDP2	M5587_1.02	bZIP	-2.64404	-2.16118	-2.13122	0.0666667	105	7	32	391247443	14204
JDP2	M5588_1.02	bZIP	-3.45313	-3.19817	-3.15241	0.1	10	1	5	391247443	14204
JDP2	M5589_1.02	bZIP	-2.51544	-2.12303	-2.09551	0.0614035	114	7	43	391247443	14204
JDP2	M5590_1.02	bZIP	-3.30682	-2.97632	-2.94829	0.0625	16	1	7	391247443	14204
KLF13	M5591_1.02	C2H2 ZF	-3.85117	-3.67529	-3.30731	0.571429	7	4	2	391247443	14204
KLF14	M5592_1.02	C2H2 ZF	-2.82884	-2.58421	-2.50896	0.159091	44	7	21	391247443	14204
KLF16	M5593_1.02	C2H2 ZF	-2.08125	-1.71944	-1.62349	0.198225	338	67	115	391247443	14204
LBX2	M5594_1.02	Homeodomain	-2.15565	-1.99707	-1.89714	0.205556	180	37	98	391247443	14204
LBX2	M5595_1.02	Homeodomain	-1.98115	-1.78692	-1.64726	0.275	320	88	145	391247443	14204
LEF1	M5596_1.02	Sox	-2.92086	-2.70525	-2.59611	0.222222	36	8	17	391247443	14204
LHX2	M5597_1.02	Homeodomain	-2.14878	-1.87138	-1.73911	0.262548	259	68	99	391247443	14204
LHX2	M5598_1.02	Homeodomain	-3.2488	-3.07323	-2.92196	0.294118	17	5	8	391247443	14204
LHX6	M5599_1.02	Homeodomain	-2.31486	-2.02531	-1.93757	0.182927	164	30	68	391247443	14204
LHX6	M5600_1.02	Homeodomain	-4.1522	-3.55035	-3.30731	0.428571	7	3	1	391247443	14204
LHX6	M5601_1.02	Homeodomain	-3.19777	-3.07323	-3.03847	0.0769231	13	1	9	391247443	14204
LHX9	M5602_1.02	Homeodomain	-1.68722	-1.5302	-1.42895	0.20794	529	110	281	391247443	14204
LHX9	M5603_1.02	Homeodomain	-2.85052	-2.80999	-2.70525	0.214286	28	6	20	391247443	14204
LMX1A	M5604_1.02	Homeodomain	-1.81757	-1.69001	-1.61966	0.14956	341	51	211	391247443	14204
LMX1B	M5605_1.02	Homeodomain	-1.54211	-1.40578	-1.29508	0.225	720	162	387	391247443	14204
LMX1B	M5606_1.02	Homeodomain	-1.57443	-1.48496	-1.38973	0.196891	579	114	363	391247443	14204
MAFF	M5607_1.02	bZIP	-3.54998	-3.24932	-3.07323	0.333333	12	4	4	391247443	14204
MAFG	M5608_1.02	bZIP	-3.37401	-3.45344	-3.24932	0.375	8	3	6	391247443	14204
MAFK	M5609_1.02	bZIP	-1.97517	-1.76324	-1.64591	0.23676	321	76	147	391247443	14204
MAFK	M5610_1.02	bZIP	-3.37365	-3.15241	-2.85138	0.5	20	10	6	391247443	14204
MAFK	M5611_1.02	bZIP	-1.95581	-1.7888	-1.68406	0.214286	294	63	154	391247443	14204
MAFK	M5612_1.02	bZIP	-2.70387	-2.66105	-2.4992	0.311111	45	14	28	391247443	14204
MAX	M5613_1.02	bHLH	-3.67514	-3.45344	-3.45344	0	5	0	3	391247443	14204
MAX	M5614_1.02	bHLH	-2.34948	-2.19337	-2.08422	0.222222	117	26	63	391247443	14204
MEF2A	M5615_1.02	MADS box	-2.94611	-2.42002	-2.30115	0.239437	71	17	16	391247443	14204
BORCS8-MEF2B	M5616_1.02	MADS box	-3.00438	-2.52916	-2.36002	0.322581	62	20	14	391247443	14204
MEF2B	M5616_1.02	MADS box	-3.00438	-2.52916	-2.36002	0.322581	62	20	14	391247443	14204
MEF2D	M5617_1.02	MADS box	-3.10949	-2.55035	-2.45344	0.2	50	10	11	391247443	14204
MEIS1	M5618_1.02	Homeodomain	-1.39821	-1.2114	-1.08385	0.254483	1171	298	521	391247443	14204
MEIS2	M5619_1.02	Homeodomain	-4.15214	-3.24932	-3.19817	0.111111	9	1	1	391247443	14204
MEIS2	M5620_1.02	Homeodomain	-1.77844	-1.58187	-1.4944	0.182418	455	83	229	391247443	14204
MEIS3	M5621_1.02	Homeodomain	-1.57068	-1.43308	-1.33353	0.204856	659	135	364	391247443	14204
MEIS3	M5622_1.02	Homeodomain	-2.56984	-2.28318	-2.19337	0.186813	91	17	38	391247443	14204
MEOX1	M5623_1.02	Homeodomain	-2.05815	-1.87825	-1.74417	0.265625	256	68	122	391247443	14204
MEOX2	M5624_1.02	Homeodomain	-1.78309	-1.5937	-1.4631	0.259714	489	127	226	391247443	14204
MEOX2	M5625_1.02	Homeodomain	-3.45304	-3.19817	-3.03847	0.307692	13	4	5	391247443	14204
MEOX2	M5626_1.02	Homeodomain	-3.00549	-2.89714	-2.73744	0.307692	26	8	14	391247443	14204
MESP1	M5627_1.02	bHLH	-1.4206	-1.14981	-1.03914	0.224961	1298	292	490	391247443	14204
MESP2	M5627_1.02	bHLH	-1.4206	-1.14981	-1.03914	0.224961	1298	292	490	391247443	14204
MGA	M5628_1.02	bHLH	-1.79489	-1.58893	-1.52607	0.134752	423	57	221	391247443	14204
MGA	M5629_1.02	bHLH	-4.15238	-4.15241	-4.15241	0	1	0	1	391247443	14204
MGA	M5630_1.02	bHLH	-3.30722	-3.85138	-3.67529	0.333333	3	1	7	391247443	14204
MIXL1	M5631_1.02	Homeodomain	-1.92642	-1.75447	-1.59611	0.305556	360	110	164	391247443	14204
MLX	M5632_1.02	bHLH	-2.89622	-2.73744	-2.67529	0.133333	30	4	18	391247443	14204
MLXIPL	M5633_1.02	bHLH	-2.4426	-2.3395	-2.28909	0.109589	73	8	51	391247443	14204
MNT	M5634_1.02	bHLH	-2.35658	-2.22813	-2.10319	0.25	112	28	62	391247443	14204
MNX1	M5635_1.02	Homeodomain	-1.70926	-1.52504	-1.38525	0.275214	585	161	266	391247443	14204
MSC	M5636_1.02	bHLH	-2.25595	-2.07686	-2.00012	0.161972	142	23	78	391247443	14204
MSX1	M5637_1.02	Homeodomain	-3.19753	-3.03847	-2.83019	0.380952	21	8	9	391247443	14204
MSX1	M5638_1.02	Homeodomain	-1.9077	-1.78505	-1.67965	0.215488	297	64	172	391247443	14204
MSX1	M5639_1.02	Homeodomain	-1.86817	-1.73911	-1.63919	0.205521	326	67	188	391247443	14204
MSX2	M5640_1.02	Homeodomain	-3.54992	-3.19817	-3.00628	0.357143	14	5	4	391247443	14204
MSX2	M5641_1.02	Homeodomain	-1.9131	-1.80023	-1.69453	0.216028	287	62	170	391247443	14204
MTF1	M5642_1.02	C2H2 ZF	-3.24923	-3.67529	-3.67529	0	3	0	8	391247443	14204
MYBL1	M5643_1.02	Myb/SANT	-2.67452	-2.87366	-2.75447	0.24	25	6	30	391247443	14204
MYBL1	M5644_1.02	Myb/SANT	-3.07298	-3.30731	-3.24932	0.125	8	1	12	391247443	14204
MYBL1	M5645_1.02	Myb/SANT	-2.48846	-2.67529	-2.56135	0.230769	39	9	46	391247443	14204
MYBL1	M5646_1.02	Myb/SANT	-3.5502	-3.55035	-3.45344	0.2	5	1	4	391247443	14204
MYBL2	M5647_1.02	Myb/SANT	-3.30719	-3.55035	-3.55035	0	4	0	7	391247443	14204
MYBL2	M5648_1.02	Myb/SANT	-3.67526	NA	-4.15241	1	1	1	3	391247443	14204
MYBL2	M5649_1.02	Myb/SANT	-2.51784	-2.75447	-2.59611	0.305556	36	11	43	391247443	14204
MYBL2	M5650_1.02	Myb/SANT	-3.55026	-3.67529	-3.67529	0	3	0	4	391247443	14204
MYF6	M5651_1.02	bHLH	-2.59335	-2.25478	-2.19817	0.122222	90	11	36	391247443	14204
NEUROD2	M5652_1.02	bHLH	-2.03904	-1.9429	-1.85138	0.19	200	38	128	391247443	14204
NEUROG3	M5653_1.02	bHLH	-2.09883	-2.09551	-2.00012	0.197183	142	28	112	391247443	14204
NEUROG2	M5653_1.02	bHLH	-2.09883	-2.09551	-2.00012	0.197183	142	28	112	391247443	14204
NEUROG2	M5654_1.02	bHLH	-2.60687	-2.4992	-2.47117	0.0625	48	3	35	391247443	14204
NFAT5	M5655_1.02	Rel	-3.11031	-2.92196	-2.79068	0.26087	23	6	11	391247443	14204
NFATC1	M5656_1.02	Rel	-3.4531	-3.30731	-3.11102	0.363636	11	4	5	391247443	14204
NFATC1	M5657_1.02	Rel	-3.45323	-3.45344	-3.30731	0.285714	7	2	5	391247443	14204
NFATC1	M5658_1.02	Rel	-3.45332	-3.55035	-3.55035	0	4	0	5	391247443	14204
NFE2	M5659_1.02	bZIP	-3.07188	-2.52916	-2.50896	0.0454546	44	2	12	391247443	14204
NFIA	M5660_1.02	SMAD	-3.15183	-3.11102	-2.87366	0.421053	19	8	10	391247443	14204
NFIA	M5661_1.02	SMAD	-1.90757	-1.64591	-1.48683	0.306695	463	142	170	391247443	14204
NFIB	M5662_1.02	SMAD	-3.15177	-3.07323	-2.83019	0.428571	21	9	10	391247443	14204
NFIL3	M5663_1.02	bZIP	-2.29636	-2.09171	-1.95929	0.262821	156	41	71	391247443	14204
NFIX	M5664_1.02	SMAD	-2.78737	-2.29508	-2.11899	0.333333	108	36	23	391247443	14204
NFIX	M5665_1.02	SMAD	-1.3642	-1.16519	-1.01696	0.289165	1366	395	555	391247443	14204
NFIX	M5666_1.02	SMAD	-1.83036	-1.6071	-1.48216	0.25	468	117	203	391247443	14204
NFIX	M5667_1.02	SMAD	-2.94661	-2.60834	-2.41205	0.363636	55	20	16	391247443	14204
NFKB1	M5668_1.02	Rel	-3.55017	-3.55035	-3.37426	0.333333	6	2	4	391247443	14204
NFKB2	M5669_1.02	Rel	-2.97565	-2.92196	-2.80999	0.227273	22	5	15	391247443	14204
NHLH1	M5670_1.02	bHLH	-2.20012	-1.82403	-1.74929	0.158103	253	40	88	391247443	14204
NHLH1	M5671_1.02	bHLH	-2.22416	-1.75621	-1.67965	0.161616	297	48	83	391247443	14204
NOTO	M5672_1.02	Homeodomain	-1.82472	-1.65135	-1.50405	0.28764	445	128	206	391247443	14204
NR2C2	M5673_1.02	Nuclear receptor	-3.005	-2.62093	-2.52916	0.190476	42	8	14	391247443	14204
NR2E1	M5674_1.02	Nuclear receptor	-1.82266	-1.64053	-1.57607	0.137931	377	52	208	391247443	14204
NR2E1	M5675_1.02	Nuclear receptor	-2.45927	-2.24932	-2.17014	0.166667	96	16	49	391247443	14204
NR2F1	M5676_1.02	Nuclear receptor	-3.15204	-3.15241	-3.07323	0.166667	12	2	10	391247443	14204
NR2F1	M5677_1.02	Nuclear receptor	-3.30667	-2.94829	-2.83019	0.238095	21	5	7	391247443	14204
NR2F1	M5678_1.02	Nuclear receptor	-1.73756	-1.46846	-1.37644	0.190955	597	114	249	391247443	14204
NR2F1	M5679_1.02	Nuclear receptor	-2.28631	-1.84278	-1.69909	0.28169	284	80	72	391247443	14204
NR2F6	M5680_1.02	Nuclear receptor	-3.5502	-3.67529	-3.45344	0.4	5	2	4	391247443	14204
NR2F6	M5681_1.02	Nuclear receptor	-3.55023	-3.55035	-3.55035	0	4	0	4	391247443	14204
NR2F6	M5682_1.02	Nuclear receptor	-3.15137	-2.72105	-2.62093	0.205882	34	7	10	391247443	14204
NR3C1	M5683_1.02	Nuclear receptor	-4.1522	-3.55035	-3.30731	0.428571	7	3	1	391247443	14204
NR3C2	M5684_1.02	Nuclear receptor	-3.85104	-3.24932	-3.11102	0.272727	11	3	2	391247443	14204
NR4A2	M5685_1.02	Nuclear receptor	-4.15226	-3.67529	-3.45344	0.4	5	2	1	391247443	14204
NR4A2	M5686_1.02	Nuclear receptor	NA	NA	NA	NA	0	0	0	391247443	14204
NR4A2	M5687_1.02	Nuclear receptor	-2.45046	-2.25478	-2.16564	0.185567	97	18	50	391247443	14204
NRF1	M5688_1.02	Unknown	-3.67508	-3.30731	-3.30731	0	7	0	3	391247443	14204
NRL	M5689_1.02	bZIP	-1.74705	-1.55691	-1.43641	0.242308	520	126	245	391247443	14204
OLIG1	M5690_1.02	bHLH	-2.60773	-2.92196	-2.85138	0.15	20	3	35	391247443	14204
OLIG2	M5691_1.02	bHLH	-2.31071	-2.29508	-2.18393	0.225806	93	21	69	391247443	14204
OLIG2	M5692_1.02	bHLH	-2.40993	-2.41205	-2.31356	0.202899	69	14	55	391247443	14204
OLIG3	M5693_1.02	bHLH	-2.20908	-2.16118	-2.05899	0.209677	124	26	87	391247443	14204
ONECUT1	M5694_1.02	CUT	-2.87265	-2.73744	-2.6339	0.212121	33	7	19	391247443	14204
ONECUT1	M5695_1.02	CUT	-3.00558	-2.92196	-2.79068	0.26087	23	6	14	391247443	14204
ONECUT2	M5696_1.02	CUT	-3.03767	-2.87366	-2.73744	0.269231	26	7	13	391247443	14204
ONECUT3	M5697_1.02	CUT	-3.11007	-2.7722	-2.66105	0.225806	31	7	11	391247443	14204
OTX1	M5698_1.02	Homeodomain	-3.45326	-3.45344	-3.37426	0.166667	6	1	5	391247443	14204
OTX1	M5699_1.02	Homeodomain	-1.86817	-1.71308	-1.63919	0.156442	326	51	188	391247443	14204
OTX2	M5700_1.02	Homeodomain	-3.24914	-3.55035	-3.37426	0.333333	6	2	8	391247443	14204
OTX2	M5701_1.02	Homeodomain	-1.86873	-1.64862	-1.57035	0.164921	382	63	187	391247443	14204
PAX1	M5702_1.02	Paired box	-3.6752	-4.15241	-3.67529	0.666667	3	2	3	391247443	14204
PAX2	M5703_1.02	Homeodomain	-3.5502	-3.67529	-3.45344	0.4	5	2	4	391247443	14204
PAX3	M5704_1.02	Homeodomain	-2.97543	-2.7722	-2.69001	0.172414	29	5	15	391247443	14204
PAX4	M5705_1.02	Homeodomain	-1.92125	-1.70525	-1.59974	0.215686	357	77	166	391247443	14204
PAX4	M5706_1.02	Homeodomain	-2.00159	-1.84706	-1.74929	0.201581	253	51	139	391247443	14204
PAX5	M5707_1.02	Paired box	-3.11047	-3.15241	-2.89714	0.444444	18	8	11	391247443	14204
PAX6	M5708_1.02	Homeodomain	-4.1522	-3.55035	-3.30731	0.428571	7	3	1	391247443	14204
PAX7	M5709_1.02	Homeodomain	-2.68774	-2.35307	-2.28318	0.148649	74	11	29	391247443	14204
PAX7	M5710_1.02	Homeodomain	-3.11059	-3.07323	-3.00628	0.142857	14	2	11	391247443	14204
PAX9	M5711_1.02	Paired box	-3.85135	NA	-4.15241	1	1	1	2	391247443	14204
PDX1	M5712_1.02	Homeodomain	-3.07256	-2.92196	-2.80999	0.227273	22	5	12	391247443	14204
PDX1	M5713_1.02	Homeodomain	-1.64441	-1.51193	-1.39048	0.243945	578	141	309	391247443	14204
PHOX2A	M5714_1.02	Homeodomain	-2.14731	-2.00628	-1.9323	0.156627	166	26	100	391247443	14204
PHOX2B	M5715_1.02	Homeodomain	-2.10898	-1.95101	-1.86238	0.184615	195	36	109	391247443	14204
PHOX2B	M5716_1.02	Homeodomain	-2.25116	-2.14381	-2.08053	0.135593	118	16	79	391247443	14204
PITX1	M5717_1.02	Homeodomain	-1.94785	-1.67384	-1.58538	0.184282	369	68	156	391247443	14204
PITX1	M5718_1.02	Homeodomain	-1.84972	-1.64455	-1.54175	0.210784	408	86	195	391247443	14204
PITX1	M5719_1.02	Homeodomain	-1.74917	-1.57035	-1.49631	0.156733	453	71	245	391247443	14204
PITX3	M5720_1.02	Homeodomain	-1.92049	-1.65826	-1.57149	0.181102	381	69	166	391247443	14204
PKNOX1	M5721_1.02	Homeodomain	-3.54989	-3.03847	-2.97632	0.133333	15	2	4	391247443	14204
PKNOX2	M5722_1.02	Homeodomain	-3.67471	-2.94829	-2.87366	0.157895	19	3	3	391247443	14204
POU1F1	M5723_1.02	Homeodomain	-2.63098	-2.33287	-2.17469	0.305263	95	29	33	391247443	14204
POU1F1	M5724_1.02	Homeodomain	-2.56987	-2.3199	-2.19817	0.244444	90	22	38	391247443	14204
POU2F1	M5725_1.02	Homeodomain	-2.23135	-1.87366	-1.78134	0.191489	235	45	82	391247443	14204
POU2F1	M5726_1.02	Homeodomain	-2.28988	-2.07686	-1.92452	0.295858	169	50	72	391247443	14204
POU2F2	M5727_1.02	Homeodomain	-1.9804	-1.69151	-1.61585	0.159884	344	55	145	391247443	14204
POU2F2	M5728_1.02	Homeodomain	-2.16679	-1.87595	-1.74417	0.261719	256	67	95	391247443	14204
POU2F3	M5729_1.02	Homeodomain	-1.89782	-1.63919	-1.5807	0.126005	373	47	175	391247443	14204
POU2F3	M5730_1.02	Homeodomain	-2.08204	-1.77401	-1.65687	0.236422	313	74	115	391247443	14204
POU3F1	M5731_1.02	Homeodomain	-2.20484	-1.82813	-1.73577	0.191571	261	50	87	391247443	14204
POU3F1	M5732_1.02	Homeodomain	-1.87154	-1.64455	-1.50797	0.269841	441	119	185	391247443	14204
POU3F2	M5733_1.02	Homeodomain	-2.00701	-1.822	-1.7037	0.238434	281	67	137	391247443	14204
POU3F2	M5734_1.02	Homeodomain	-2.35494	-2.02208	-1.93493	0.181818	165	30	62	391247443	14204
POU3F3	M5735_1.02	Homeodomain	-2.37676	-2.06963	-1.95929	0.224359	156	35	59	391247443	14204
POU3F3	M5736_1.02	Homeodomain	-1.92412	-1.73577	-1.60959	0.252149	349	88	165	391247443	14204
POU3F3	M5737_1.02	Homeodomain	-1.7471	-1.49345	-1.35307	0.27619	630	174	243	391247443	14204
POU3F4	M5738_1.02	Homeodomain	-2.2169	-1.88057	-1.85575	0.0555556	198	11	85	391247443	14204
POU3F4	M5739_1.02	Homeodomain	-1.93631	-1.77039	-1.67529	0.196667	300	59	161	391247443	14204
POU4F1	M5740_1.02	Homeodomain	-2.43254	-2.17928	-2.05204	0.253968	126	32	52	391247443	14204
POU4F2	M5741_1.02	Homeodomain	-2.94673	-2.6339	-2.44484	0.352941	51	18	16	391247443	14204
POU4F2	M5742_1.02	Homeodomain	-3.30692	-3.19817	-3.03847	0.307692	13	4	7	391247443	14204
POU4F3	M5743_1.02	Homeodomain	-2.67274	-2.40422	-2.23333	0.325301	83	27	30	391247443	14204
POU5F1B	M5744_1.02	Homeodomain	-1.8429	-1.59732	-1.53541	0.13285	414	55	198	391247443	14204
POU5F1B	M5745_1.02	Homeodomain	-2.32129	-2.04182	-1.93757	0.213415	164	35	67	391247443	14204
POU6F2	M5746_1.02	Homeodomain	-2.10839	-1.95101	-1.822	0.257009	214	55	109	391247443	14204
POU6F2	M5747_1.02	Homeodomain	-3.67492	-3.15241	-3.07323	0.166667	12	2	3	391247443	14204
POU6F2	M5748_1.02	Homeodomain	-2.46727	-2.17014	-2.04861	0.244094	127	31	48	391247443	14204
PRDM1	M5749_1.02	C2H2 ZF	-3.19688	-2.6339	-2.52916	0.214286	42	9	9	391247443	14204
PRDM4	M5750_1.02	C2H2 ZF	-4.15238	-4.15241	-4.15241	0	1	0	1	391247443	14204
PROP1	M5751_1.02	Homeodomain	-2.57033	-2.3395	-2.27735	0.133333	75	10	38	391247443	14204
PROP1	M5752_1.02	Homeodomain	-2.08083	-1.88524	-1.7888	0.199134	231	46	116	391247443	14204
PROX1	M5753_1.02	Prospero	-3.24901	-3.19817	-3.15241	0.1	10	1	8	391247443	14204
PRRX1	M5754_1.02	Homeodomain	-1.83147	-1.69604	-1.59012	0.216438	365	79	204	391247443	14204
PRRX1	M5755_1.02	Homeodomain	-1.84923	-1.70993	-1.60464	0.215297	353	76	196	391247443	14204
PRRX1	M5756_1.02	Homeodomain	-2.15639	-2.03184	-1.95929	0.153846	156	24	98	391247443	14204
PRRX2	M5757_1.02	Homeodomain	-1.79943	-1.65135	-1.54603	0.215347	404	87	219	391247443	14204
RARA	M5758_1.02	Nuclear receptor	-3.85111	-3.45344	-3.19817	0.444444	9	4	2	391247443	14204
RARA	M5759_1.02	Nuclear receptor	NA	NA	NA	NA	0	0	0	391247443	14204
RARA	M5760_1.02	Nuclear receptor	-3.45332	-3.85138	-3.55035	0.5	4	2	5	391247443	14204
RARA	M5761_1.02	Nuclear receptor	-4.15229	-3.55035	-3.55035	0	4	0	1	391247443	14204
RARA	M5762_1.02	Nuclear receptor	-3.85111	-3.45344	-3.19817	0.444444	9	4	2	391247443	14204
RARA	M5763_1.02	Nuclear receptor	-3.45329	-3.67529	-3.45344	0.4	5	2	5	391247443	14204
RARB	M5764_1.02	Nuclear receptor	NA	-3.85138	-3.85138	0	2	0	0	391247443	14204
RARG	M5765_1.02	Nuclear receptor	-3.67514	-3.45344	-3.45344	0	5	0	3	391247443	14204
RARG	M5766_1.02	Nuclear receptor	-3.37414	-3.85138	-3.55035	0.5	4	2	6	391247443	14204
RARG	M5767_1.02	Nuclear receptor	-3.37389	-3.37426	-3.07323	0.5	12	6	6	391247443	14204
RARG	M5768_1.02	Nuclear receptor	NA	-3.55035	-3.55035	0	4	0	0	391247443	14204
RARG	M5769_1.02	Nuclear receptor	-3.67511	-3.45344	-3.37426	0.166667	6	1	3	391247443	14204
RARG	M5770_1.02	Nuclear receptor	-3.00481	-2.60834	-2.47117	0.270833	48	13	14	391247443	14204
RAX	M5771_1.02	Homeodomain	-1.98674	-1.77766	-1.62866	0.290419	334	97	143	391247443	14204
RAX2	M5772_1.02	Homeodomain	-1.76343	-1.65826	-1.55035	0.22	400	88	238	391247443	14204
RFX2	M5773_1.02	RFX	-3.85098	-3.15241	-3.03847	0.230769	13	3	2	391247443	14204
RFX2	M5774_1.02	RFX	NA	-3.85138	-3.67529	0.333333	3	1	0	391247443	14204
RFX3	M5775_1.02	RFX	-3.30661	-2.97632	-2.79068	0.347826	23	8	7	391247443	14204
RFX3	M5776_1.02	RFX	-4.15214	-3.24932	-3.19817	0.111111	9	1	1	391247443	14204
RFX4	M5777_1.02	RFX	-3.15134	-2.7722	-2.60834	0.314286	35	11	10	391247443	14204
RFX4	M5778_1.02	RFX	-3.85107	-3.30731	-3.15241	0.3	10	3	2	391247443	14204
RFX5	M5779_1.02	RFX	-3.85101	-3.45344	-3.07323	0.583333	12	7	2	391247443	14204
RFX5	M5780_1.02	RFX	-4.15201	-3.30731	-3.03847	0.461538	13	6	1	391247443	14204
RFX5	M5781_1.02	RFX	-4.15201	-3.30731	-3.03847	0.461538	13	6	1	391247443	14204
RHOXF1	M5782_1.02	Homeodomain	-1.88113	-1.78134	-1.69604	0.178322	286	51	183	391247443	14204
RHOXF1	M5783_1.02	Homeodomain	-1.24263	-1.08016	-0.963201	0.236093	1546	365	724	391247443	14204
RHOXF1	M5784_1.02	Homeodomain	-1.92204	-1.83226	-1.75796	0.157258	248	39	167	391247443	14204
RHOXF1	M5785_1.02	Homeodomain	-1.3071	-1.15942	-1.05759	0.209003	1244	260	639	391247443	14204
RORA	M5786_1.02	Nuclear receptor	-4.15238	-4.15241	-4.15241	0	1	0	1	391247443	14204
RUNX2	M5788_1.02	Runt	-3.24898	-3.24932	-3.11102	0.272727	11	3	8	391247443	14204
RUNX2	M5789_1.02	Runt	-3.67511	-3.45344	-3.37426	0.166667	6	1	3	391247443	14204
RUNX2	M5790_1.02	Runt	-2.07145	-2.00012	-1.9069	0.193182	176	34	119	391247443	14204
RUNX3	M5791_1.02	Runt	-3.45323	-3.45344	-3.30731	0.285714	7	2	5	391247443	14204
RUNX3	M5792_1.02	Runt	-2.15608	-2.06605	-1.9323	0.26506	166	44	98	391247443	14204
RUNX3	M5793_1.02	Runt	-3.4532	-3.30731	-3.24932	0.125	8	1	5	391247443	14204
RUNX3	M5794_1.02	Runt	-2.12147	-1.99707	-1.88996	0.218579	183	40	106	391247443	14204
RXRA	M5795_1.02	Nuclear receptor	-3.37411	-3.45344	-3.45344	0	5	0	6	391247443	14204
RXRA	M5796_1.02	Nuclear receptor	-3.1108	-3.45344	-3.30731	0.285714	7	2	11	391247443	14204
RXRA	M5797_1.02	Nuclear receptor	-3.45332	-3.55035	-3.55035	0	4	0	5	391247443	14204
RXRA	M5798_1.02	Nuclear receptor	-3.30704	-3.30731	-3.19817	0.222222	9	2	7	391247443	14204
RXRB	M5799_1.02	Nuclear receptor	-3.3742	-3.85138	-3.85138	0	2	0	6	391247443	14204
RXRG	M5800_1.02	Nuclear receptor	-3.37411	-3.45344	-3.45344	0	5	0	6	391247443	14204
RXRG	M5801_1.02	Nuclear receptor	-3.67517	-3.85138	-3.55035	0.5	4	2	3	391247443	14204
RXRG	M5802_1.02	Nuclear receptor	-3.85132	-3.85138	-3.85138	0	2	0	2	391247443	14204
RXRG	M5803_1.02	Nuclear receptor	-3.45344	NA	NA	NA	0	0	5	391247443	14204
SCRT1	M5804_1.02	C2H2 ZF	-3.00533	-2.7722	-2.66105	0.225806	31	7	14	391247443	14204
SCRT2	M5805_1.02	C2H2 ZF	-2.94743	-2.7722	-2.70525	0.142857	28	4	16	391247443	14204
SHOX	M5806_1.02	Homeodomain	-1.85138	-1.7115	-1.60218	0.222535	355	79	195	391247443	14204
SHOX2	M5807_1.02	Homeodomain	-1.87966	-1.74079	-1.62997	0.225225	333	75	183	391247443	14204
SMAD3	M5808_1.02	SMAD	-3.07283	-3.15241	-3.03847	0.230769	13	3	12	391247443	14204
SNAI2	M5809_1.02	C2H2 ZF	-1.65189	-1.37862	-1.28025	0.202685	745	151	300	391247443	14204
SOX10	M5810_1.02	Sox	NA	-3.85138	-3.85138	0	2	0	0	391247443	14204
SOX10	M5811_1.02	Sox	-4.15238	-4.15241	-4.15241	0	1	0	1	391247443	14204
SOX10	M5812_1.02	Sox	NA	NA	NA	NA	0	0	0	391247443	14204
SOX10	M5813_1.02	Sox	NA	NA	NA	NA	0	0	0	391247443	14204
SOX10	M5814_1.02	Sox	-4.15238	-4.15241	-4.15241	0	1	0	1	391247443	14204
SOX14	M5815_1.02	Sox	-3.67498	-3.19817	-3.15241	0.1	10	1	3	391247443	14204
SOX14	M5816_1.02	Sox	-3.67498	-3.30731	-3.15241	0.3	10	3	3	391247443	14204
SOX14	M5817_1.02	Sox	-3.45277	-2.83019	-2.80999	0.0454546	22	1	5	391247443	14204
SOX15	M5818_1.02	Sox	-4.15238	-4.15241	-4.15241	0	1	0	1	391247443	14204
SOX15	M5819_1.02	Sox	NA	NA	NA	NA	0	0	0	391247443	14204
SOX15	M5820_1.02	Sox	-4.15241	NA	NA	NA	0	0	1	391247443	14204
SOX18	M5821_1.02	Sox	NA	-3.85138	-3.85138	0	2	0	0	391247443	14204
SOX18	M5822_1.02	Sox	-4.15238	-4.15241	-4.15241	0	1	0	1	391247443	14204
SOX18	M5823_1.02	Sox	NA	-4.15241	-4.15241	0	1	0	0	391247443	14204
SOX2	M5824_1.02	Sox	NA	-3.67529	-3.55035	0.25	4	1	0	391247443	14204
SOX21	M5825_1.02	Sox	NA	-3.55035	-3.45344	0.2	5	1	0	391247443	14204
SOX21	M5826_1.02	Sox	-4.15223	-3.45344	-3.37426	0.166667	6	1	1	391247443	14204
SOX21	M5827_1.02	Sox	-3.54995	-3.15241	-3.03847	0.230769	13	3	4	391247443	14204
SOX21	M5828_1.02	Sox	-3.30707	-3.30731	-3.24932	0.125	8	1	7	391247443	14204
SOX2	M5829_1.02	Sox	-3.45323	-3.37426	-3.30731	0.142857	7	1	5	391247443	14204
SOX2	M5830_1.02	Sox	-4.15238	-4.15241	-4.15241	0	1	0	1	391247443	14204
SOX2	M5831_1.02	Sox	NA	-4.15241	-4.15241	0	1	0	0	391247443	14204
SOX2	M5832_1.02	Sox	NA	NA	NA	NA	0	0	0	391247443	14204
SOX2	M5833_1.02	Sox	-3.67504	-3.45344	-3.24932	0.375	8	3	3	391247443	14204
SOX4	M5834_1.02	Sox	NA	-4.15241	-4.15241	0	1	0	0	391247443	14204
SOX7	M5835_1.02	Sox	-3.85114	-3.30731	-3.24932	0.125	8	1	2	391247443	14204
SOX7	M5836_1.02	Sox	NA	-3.55035	-3.55035	0	4	0	0	391247443	14204
SOX7	M5837_1.02	Sox	NA	-3.67529	-3.55035	0.25	4	1	0	391247443	14204
SOX8	M5838_1.02	Sox	-4.15235	-3.85138	-3.85138	0	2	0	1	391247443	14204
SOX8	M5839_1.02	Sox	-3.55023	-3.67529	-3.55035	0.25	4	1	4	391247443	14204
SOX8	M5840_1.02	Sox	NA	-4.15241	-4.15241	0	1	0	0	391247443	14204
SOX8	M5841_1.02	Sox	NA	NA	NA	NA	0	0	0	391247443	14204
SOX8	M5842_1.02	Sox	-3.85135	-4.15241	-4.15241	0	1	0	2	391247443	14204
SOX8	M5843_1.02	Sox	NA	-4.15241	-4.15241	0	1	0	0	391247443	14204
SOX8	M5844_1.02	Sox	-3.55029	-3.85138	-3.85138	0	2	0	4	391247443	14204
SOX8	M5845_1.02	Sox	NA	NA	NA	NA	0	0	0	391247443	14204
SOX9	M5846_1.02	Sox	-1.68848	-1.52813	-1.42163	0.217472	538	117	280	391247443	14204
SOX9	M5847_1.02	Sox	-4.15238	-4.15241	-4.15241	0	1	0	1	391247443	14204
SOX9	M5850_1.02	Sox	NA	-3.67529	-3.67529	0	3	0	0	391247443	14204
SOX9	M5851_1.02	Sox	NA	NA	NA	NA	0	0	0	391247443	14204
SOX9	M5852_1.02	Sox	NA	NA	-4.15241	1	1	1	0	391247443	14204
SP1	M5853_1.02	C2H2 ZF	-1.82959	-1.4265	-1.31043	0.234532	695	163	200	391247443	14204
SP3	M5854_1.02	C2H2 ZF	-1.84992	-1.48683	-1.36424	0.245928	614	151	192	391247443	14204
SP4	M5855_1.02	C2H2 ZF	-3.24874	-3.07323	-2.87366	0.368421	19	7	8	391247443	14204
SP8	M5856_1.02	C2H2 ZF	-1.53036	-1.25533	-1.11899	0.269444	1080	291	387	391247443	14204
SP7	M5856_1.02	C2H2 ZF	-1.53036	-1.25533	-1.11899	0.269444	1080	291	387	391247443	14204
SP9	M5856_1.02	C2H2 ZF	-1.53036	-1.25533	-1.11899	0.269444	1080	291	387	391247443	14204
SPDEF	M5857_1.02	Ets	-2.80889	-2.70525	-2.59611	0.222222	36	8	22	391247443	14204
SPDEF	M5858_1.02	Ets	-4.15238	-4.15241	-4.15241	0	1	0	1	391247443	14204
SPDEF	M5859_1.02	Ets	-3.37371	-3.03847	-2.89714	0.277778	18	5	6	391247443	14204
SPDEF	M5860_1.02	Ets	-2.73649	-2.73744	-2.66105	0.16129	31	5	26	391247443	14204
SPDEF	M5861_1.02	Ets	-4.15241	NA	NA	NA	0	0	1	391247443	14204
SPDEF	M5862_1.02	Ets	-3.30655	-2.92196	-2.75447	0.32	25	8	7	391247443	14204
SPI1	M5863_1.02	Ets	-3.54989	-3.03847	-2.97632	0.133333	15	2	4	391247443	14204
SPIB	M5864_1.02	Ets	-2.91997	-2.42002	-2.3395	0.169231	65	11	17	391247443	14204
SPIC	M5865_1.02	Ets	-2.29564	-2.02531	-1.89956	0.251397	179	45	71	391247443	14204
SREBF2	M5866_1.02	bHLH	-3.0373	-2.6339	-2.57263	0.131579	38	5	13	391247443	14204
SRF	M5867_1.02	MADS box	-3.24908	-3.37426	-3.24932	0.25	8	2	8	391247443	14204
SRF	M5868_1.02	MADS box	-3.67514	-3.67529	-3.45344	0.4	5	2	3	391247443	14204
SRY	M5869_1.02	Sox	NA	-3.85138	-3.85138	0	2	0	0	391247443	14204
SRY	M5870_1.02	Sox	-4.15232	-3.67529	-3.67529	0	3	0	1	391247443	14204
SRY	M5871_1.02	Sox	NA	-3.85138	-3.85138	0	2	0	0	391247443	14204
SRY	M5872_1.02	Sox	-3.45313	-3.15241	-3.15241	0	10	0	5	391247443	14204
TBR1	M5873_1.02	T-box	-2.10777	-1.84491	-1.78319	0.132479	234	31	109	391247443	14204
TBR1	M5874_1.02	T-box	-2.50672	-2.33287	-2.28909	0.0958904	73	7	44	391247443	14204
TBX1	M5875_1.02	T-box	NA	-4.15241	-4.15241	0	1	0	0	391247443	14204
TBX1	M5877_1.02	T-box	-2.07341	-1.83644	-1.7888	0.103896	231	24	118	391247443	14204
TBX15	M5880_1.02	T-box	NA	-4.15241	-4.15241	0	1	0	0	391247443	14204
TBX15	M5881_1.02	T-box	-2.03252	-1.7115	-1.67384	0.0830565	301	25	129	391247443	14204
TBX19	M5882_1.02	T-box	-3.55008	-3.37426	-3.19817	0.333333	9	3	4	391247443	14204
TBX20	M5883_1.02	T-box	-3.24895	-3.15241	-3.07323	0.166667	12	2	8	391247443	14204
TBX20	M5884_1.02	T-box	-4.15226	-3.55035	-3.45344	0.2	5	1	1	391247443	14204
TBX20	M5885_1.02	T-box	-2.50598	-2.26592	-2.16564	0.206186	97	20	44	391247443	14204
TBX20	M5886_1.02	T-box	-2.43207	-2.08422	-2.00319	0.170213	141	24	52	391247443	14204
TBX20	M5887_1.02	T-box	-3.67501	-3.19817	-3.19817	0	9	0	3	391247443	14204
TBX2	M5888_1.02	T-box	-3.19746	-2.97632	-2.79068	0.347826	23	8	9	391247443	14204
TBX21	M5889_1.02	T-box	-3.67504	-3.37426	-3.24932	0.25	8	2	3	391247443	14204
TBX21	M5890_1.02	T-box	-2.1504	-1.91186	-1.83644	0.15942	207	33	99	391247443	14204
TBX21	M5891_1.02	T-box	-4.15229	-4.15241	-3.55035	0.75	4	3	1	391247443	14204
TBX21	M5892_1.02	T-box	NA	NA	NA	NA	0	0	0	391247443	14204
TBX21	M5893_1.02	T-box	-2.18786	-1.95651	-1.89956	0.122905	179	22	91	391247443	14204
TBX21	M5894_1.02	T-box	NA	-4.15241	-4.15241	0	1	0	0	391247443	14204
TBX2	M5895_1.02	T-box	-1.94583	-1.7115	-1.61459	0.2	345	69	157	391247443	14204
TBX4	M5896_1.02	T-box	-1.65606	-1.46667	-1.39654	0.149123	570	85	301	391247443	14204
TBX4	M5897_1.02	T-box	-3.37365	-3.03847	-2.85138	0.35	20	7	6	391247443	14204
TBX5	M5898_1.02	T-box	-1.51262	-1.28142	-1.20351	0.164229	889	146	409	391247443	14204
TBX5	M5899_1.02	T-box	-3.55001	-3.37426	-3.11102	0.454545	11	5	4	391247443	14204
TCF3	M5900_1.02	bHLH	-1.89631	-1.45868	-1.33485	0.248097	657	163	172	391247443	14204
TCF4	M5901_1.02	bHLH	-1.94496	-1.52916	-1.41284	0.234973	549	129	155	391247443	14204
TCF4	M5902_1.02	bHLH	-1.52149	-1.20941	-1.0809	0.256149	1179	302	392	391247443	14204
TCF7L1	M5903_1.02	Sox	-2.7352	-2.35307	-2.28909	0.136986	73	10	26	391247443	14204
TEAD1	M5904_1.02	TEA	-1.69536	-1.42895	-1.32828	0.206897	667	138	273	391247443	14204
TEAD1	M5905_1.02	TEA	-3.15082	-2.60834	-2.43641	0.326923	52	17	10	391247443	14204
TEAD3	M5906_1.02	TEA	-3.07216	-2.80999	-2.60834	0.371429	35	13	12	391247443	14204
TEAD3	M5907_1.02	TEA	-1.79397	-1.55581	-1.49727	0.126106	452	57	221	391247443	14204
TEAD4	M5908_1.02	TEA	-1.68737	-1.41442	-1.29568	0.239221	719	172	277	391247443	14204
TEF	M5909_1.02	bZIP	-2.78937	-2.6339	-2.51894	0.232558	43	10	23	391247443	14204
TEF	M5910_1.02	bZIP	-2.56984	-2.36708	-2.19337	0.32967	91	30	38	391247443	14204
TFAP2A	M5911_1.02	AP-2	-2.02084	-1.7115	-1.60218	0.222535	355	79	132	391247443	14204
TFAP2A	M5912_1.02	AP-2	-2.08878	-1.76148	-1.61966	0.278592	341	95	113	391247443	14204
TFAP2A	M5913_1.02	AP-2	-2.19052	-1.91941	-1.75796	0.310484	248	77	90	391247443	14204
TFAP2A	M5914_1.02	AP-2	-2.25883	-1.9069	-1.79068	0.234783	230	54	77	391247443	14204
TFAP2A	M5915_1.02	AP-2	-2.16296	-1.89714	-1.78505	0.227468	233	53	96	391247443	14204
TFAP2A	M5916_1.02	AP-2	-2.55788	-2.24393	-2.09933	0.283186	113	32	39	391247443	14204
TFAP2B	M5917_1.02	AP-2	-2.07154	-1.7888	-1.68852	0.206186	291	60	118	391247443	14204
TFAP2B	M5918_1.02	AP-2	-2.2655	-1.99405	-1.85575	0.272727	198	54	76	391247443	14204
TFAP2B	M5919_1.02	AP-2	-2.48606	-2.20793	-2.08422	0.247863	117	29	46	391247443	14204
TFAP2C	M5920_1.02	AP-2	-2.08197	-1.7668	-1.6541	0.228571	315	72	115	391247443	14204
TFAP2C	M5921_1.02	AP-2	-2.13929	-1.80802	-1.69757	0.224561	285	64	101	391247443	14204
TFAP2C	M5922_1.02	AP-2	-2.6582	-2.30115	-2.18393	0.236559	93	22	31	391247443	14204
TFAP2C	M5923_1.02	AP-2	-1.88142	-1.5647	-1.44912	0.233663	505	118	180	391247443	14204
TFAP2C	M5924_1.02	AP-2	-2.59218	-2.20793	-2.0452	0.3125	128	40	36	391247443	14204
TFAP2C	M5925_1.02	AP-2	-1.86066	-1.53541	-1.40113	0.265957	564	150	188	391247443	14204
TFAP4	M5926_1.02	bHLH	-2.33479	-2.06251	-1.96772	0.196078	153	30	65	391247443	14204
TFAP4	M5927_1.02	bHLH	-2.28482	-2.09933	-2.0094	0.18705	139	26	73	391247443	14204
TFCP2	M5928_1.02	Grainyhead	-2.53717	-2.30731	-2.24932	0.125	80	10	41	391247443	14204
TFCP2	M5929_1.02	Grainyhead	-3.37395	-3.24932	-3.15241	0.2	10	2	6	391247443	14204
TFE3	M5930_1.02	bHLH	-1.98075	-1.88759	-1.77766	0.223629	237	53	146	391247443	14204
TFEB	M5931_1.02	bHLH	-2.04551	-1.91186	-1.82607	0.179245	212	38	126	391247443	14204
TFEC	M5932_1.02	bHLH	-1.94049	-1.72105	-1.62093	0.205882	340	70	159	391247443	14204
TGIF1	M5933_1.02	Homeodomain	-3.85107	-3.24932	-3.15241	0.2	10	2	2	391247443	14204
TGIF2	M5934_1.02	Homeodomain	-3.1514	-2.72105	-2.6339	0.181818	33	6	10	391247443	14204
TGIF2LX	M5935_1.02	Homeodomain	-2.89573	-2.55035	-2.48965	0.130435	46	6	18	391247443	14204
TGIF2LY	M5935_1.02	Homeodomain	-2.89573	-2.55035	-2.48965	0.130435	46	6	18	391247443	14204
THRA	M5936_1.02	Nuclear receptor	NA	-3.85138	-3.85138	0	2	0	0	391247443	14204
THRB	M5937_1.02	Nuclear receptor	-4.15232	-3.67529	-3.67529	0	3	0	1	391247443	14204
THRB	M5938_1.02	Nuclear receptor	-3.85126	-3.55035	-3.55035	0	4	0	2	391247443	14204
THRB	M5939_1.02	Nuclear receptor	-3.85129	-3.85138	-3.67529	0.333333	3	1	2	391247443	14204
TP63	M5940_1.02	p53	NA	-4.15241	-4.15241	0	1	0	0	391247443	14204
UNCX	M5941_1.02	Homeodomain	-2.11146	-1.89956	-1.76502	0.266393	244	65	108	391247443	14204
UNCX	M5942_1.02	Homeodomain	-1.79824	-1.67384	-1.57377	0.205805	379	78	220	391247443	14204
USF1	M5943_1.02	bHLH	-2.19331	-2.00628	-1.95375	0.113924	158	18	90	391247443	14204
VAX1	M5944_1.02	Homeodomain	-1.63213	-1.48496	-1.39501	0.187063	572	107	318	391247443	14204
VAX2	M5945_1.02	Homeodomain	-1.63817	-1.49631	-1.40812	0.183784	555	102	314	391247443	14204
VDR	M5946_1.02	Nuclear receptor	-3.55023	-3.67529	-3.55035	0.25	4	1	4	391247443	14204
VENTX	M5947_1.02	Homeodomain	-1.978	-1.89234	-1.79068	0.208696	230	48	147	391247443	14204
VSX1	M5949_1.02	Homeodomain	-1.86279	-1.6071	-1.52504	0.17217	424	73	189	391247443	14204
VSX1	M5950_1.02	Homeodomain	-2.02443	-1.74079	-1.61333	0.254335	346	88	131	391247443	14204
VSX2	M5951_1.02	Homeodomain	-1.96001	-1.69151	-1.61966	0.152493	341	52	152	391247443	14204
XBP1	M5952_1.02	bZIP	-3.19768	-2.97632	-2.94829	0.0625	16	1	9	391247443	14204
XBP1	M5953_1.02	bZIP	-3.30673	-2.92196	-2.87366	0.105263	19	2	7	391247443	14204
YY1	M5954_1.02	C2H2 ZF	-1.86599	-1.75447	-1.64455	0.223602	322	72	189	391247443	14204
YY2	M5955_1.02	C2H2 ZF	-2.38693	-2.42002	-2.32634	0.19403	67	13	58	391247443	14204
YY2	M5956_1.02	C2H2 ZF	-1.96742	-1.7888	-1.69302	0.197917	288	57	150	391247443	14204
YY2	M5957_1.02	C2H2 ZF	-2.80938	-3.00628	-2.85138	0.3	20	6	22	391247443	14204
ZBED1	M5958_1.02	Unknown	NA	NA	NA	NA	0	0	0	391247443	14204
ZBTB49	M5959_1.02	C2H2 ZF	-4.15232	-3.85138	-3.67529	0.333333	3	1	1	391247443	14204
ZBTB7A	M5960_1.02	C2H2 ZF	-2.45151	-2.40422	-2.35307	0.111111	63	7	50	391247443	14204
ZBTB7B	M5961_1.02	C2H2 ZF	-2.61915	-2.44484	-2.38898	0.12069	58	7	34	391247443	14204
ZBTB7C	M5962_1.02	C2H2 ZF	-2.18361	-2.03184	-1.94022	0.190184	163	31	92	391247443	14204
ZIC1	M5963_1.02	C2H2 ZF	-2.87274	-2.73744	-2.67529	0.133333	30	4	19	391247443	14204
ZIC3	M5964_1.02	C2H2 ZF	-2.77122	-2.70525	-2.64726	0.125	32	4	24	391247443	14204
ZIC4	M5965_1.02	C2H2 ZF	-2.54784	-2.32634	-2.2386	0.182927	82	15	40	391247443	14204
ZNF143	M5966_1.02	C2H2 ZF	-4.1521	-3.24932	-3.15241	0.2	10	2	1	391247443	14204
ZNF232	M5967_1.02	C2H2 ZF	NA	-4.15241	-3.85138	0.5	2	1	0	391247443	14204
ZNF282	M5970_1.02	C2H2 ZF	-3.6752	-3.85138	-3.67529	0.333333	3	1	3	391247443	14204
ZKSCAN4	M5971_1.02	C2H2 ZF	-3.37401	-3.37426	-3.24932	0.25	8	2	6	391247443	14204
ZKSCAN3	M5971_1.02	C2H2 ZF	-3.37401	-3.37426	-3.24932	0.25	8	2	6	391247443	14204
ZNF410	M5972_1.02	C2H2 ZF	-4.15238	NA	-4.15241	1	1	1	1	391247443	14204
ZSCAN16	M5973_1.02	C2H2 ZF	NA	-4.15241	-4.15241	0	1	0	0	391247443	14204
ZNF524	M5974_1.02	C2H2 ZF	-3.19731	-2.7722	-2.70525	0.142857	28	4	9	391247443	14204
ZNF524	M5975_1.02	C2H2 ZF	-2.7897	-2.83019	-2.64726	0.34375	32	11	23	391247443	14204
ZNF713	M5976_1.02	C2H2 ZF	NA	NA	NA	NA	0	0	0	391247443	14204
ZNF740	M5977_1.02	C2H2 ZF	-2.09644	-1.90444	-1.81197	0.191781	219	42	112	391247443	14204
ZNF740	M5978_1.02	C2H2 ZF	-2.15055	-1.90937	-1.84706	0.133663	202	27	99	391247443	14204
ZNF75A	M5979_1.02	C2H2 ZF	-2.46699	-2.05899	-2.01887	0.0882353	136	12	48	391247443	14204
ZNF75D	M5979_1.02	C2H2 ZF	-2.46699	-2.05899	-2.01887	0.0882353	136	12	48	391247443	14204
ZNF784	M5980_1.02	C2H2 ZF	-2.7364	-2.69001	-2.62093	0.147059	34	5	26	391247443	14204
ZSCAN4	M5981_1.02	C2H2 ZF	-3.24911	-3.45344	-3.30731	0.285714	7	2	8	391247443	14204
CREB5	M5998_1.02	bZIP	-3.11031	-2.85138	-2.79068	0.130435	23	3	11	391247443	14204
IRX1	M6037_1.02	Homeodomain	-1.99801	-1.79448	-1.72428	0.149254	268	40	140	391247443	14204
IRX3	M6037_1.02	Homeodomain	-1.99801	-1.79448	-1.72428	0.149254	268	40	140	391247443	14204
ZBTB47	M6111_1.02	C2H2 ZF	-2.8087	-2.64726	-2.52916	0.238095	42	10	22	391247443	14204
ZNF652	M6111_1.02	C2H2 ZF	-2.8087	-2.64726	-2.52916	0.238095	42	10	22	391247443	14204
FOXA1	M6114_1.02	Forkhead	-1.69661	-1.43474	-1.35445	0.16879	628	106	273	391247443	14204
TP73	M6115_1.02	p53	-2.34054	-2.00012	-1.88524	0.232432	185	43	64	391247443	14204
TP73	M6116_1.02	p53	-2.89545	-2.55035	-2.41205	0.272727	55	15	18	391247443	14204
TP73	M6117_1.02	p53	-2.2883	-1.94558	-1.80999	0.268182	220	59	72	391247443	14204
SPI1	M6119_1.02	Ets	-2.67241	-2.2386	-2.17928	0.12766	94	12	30	391247443	14204
AHR	M6139_1.02	bHLH	-2.06119	-2.08053	-1.95375	0.253165	158	40	122	391247443	14204
AIRE	M6140_1.02	SAND	-2.50611	-2.3199	-2.18393	0.268817	93	25	44	391247443	14204
ALX1	M6141_1.02	Homeodomain	-2.15626	-2.0452	-1.94829	0.2	160	32	98	391247443	14204
AR	M6142_1.02	Nuclear receptor	-2.41667	-2.22813	-2.11498	0.229358	109	25	54	391247443	14204
TFAP2A	M6143_1.02	AP-2	-1.63996	-1.2716	-1.1816	0.187166	935	175	304	391247443	14204
TFAP2B	M6144_1.02	AP-2	-1.73484	-1.41205	-1.31863	0.193548	682	132	249	391247443	14204
TFAP2C	M6145_1.02	AP-2	-1.75137	-1.35238	-1.26143	0.188946	778	147	238	391247443	14204
TFAP2D	M6146_1.02	AP-2	-2.89493	-2.39654	-2.29508	0.208333	72	15	18	391247443	14204
ARID3A	M6147_1.02	ARID/BRIGHT	-2.77005	-2.41205	-2.30731	0.214286	70	15	24	391247443	14204
ARID3A	M6148_1.02	ARID/BRIGHT	-1.84676	-1.64053	-1.5949	0.099723	361	36	197	391247443	14204
ARID5B	M6149_1.02	ARID/BRIGHT	-1.99779	-1.86461	-1.71308	0.294545	275	81	140	391247443	14204
ARNT2	M6150_1.02	bHLH	-1.83572	-1.53963	-1.45084	0.184891	503	93	200	391247443	14204
ARNT	M6151_1.02	bHLH	-1.83108	-1.8829	-1.7686	0.231405	242	56	206	391247443	14204
ATF1	M6152_1.02	bZIP	-2.31683	-2.22813	-2.15241	0.16	100	16	68	391247443	14204
ATF3	M6153_1.02	bZIP	-1.48175	-1.31043	-1.20156	0.221725	893	198	439	391247443	14204
ATF5	M6154_1.02	bZIP	-2.00976	-1.7888	-1.68259	0.216949	295	64	136	391247443	14204
ATF6	M6155_1.02	bZIP	-2.97559	-2.80999	-2.7722	0.0833333	24	2	15	391247443	14204
BACH1	M6156_1.02	bZIP	-3.24889	-3.07323	-3.00628	0.142857	14	2	8	391247443	14204
BARX2	M6157_1.02	Homeodomain	-1.81062	-1.65548	-1.51693	0.273148	432	118	213	391247443	14204
BATF	M6158_1.02	bZIP	-2.00659	-1.66386	-1.55472	0.222222	396	88	136	391247443	14204
BCL6	M6159_1.02	C2H2 ZF	-2.22674	-2.01887	-1.822	0.364486	214	78	83	391247443	14204
BHLHE40	M6160_1.02	bHLH	-2.16547	-2.0094	-1.97057	0.0855263	152	13	96	391247443	14204
BHLHE41	M6161_1.02	bHLH	-2.82838	-2.55035	-2.38156	0.322034	59	19	21	391247443	14204
ARNTL	M6162_1.02	bHLH	-2.87301	-2.97632	-2.83019	0.285714	21	6	19	391247443	14204
BPTF	M6163_1.02	Unknown	-1.64711	-1.30238	-1.12303	0.338318	1070	362	296	391247443	14204
CDC5L	M6166_1.02	Myb/SANT	-2.42442	-2.21791	-2.06963	0.289256	121	35	53	391247443	14204
CDX1	M6167_1.02	Homeodomain	-1.38382	-1.23281	-1.1358	0.200192	1039	208	544	391247443	14204
CDX2	M6168_1.02	Homeodomain	-1.43565	-1.29207	-1.17377	0.238445	952	227	486	391247443	14204
CEBPA	M6169_1.02	bZIP	-1.57825	-1.33485	-1.2104	0.249143	875	218	352	391247443	14204
CEBPB	M6170_1.02	bZIP	-1.90559	-1.64321	-1.50405	0.274157	445	122	171	391247443	14204
CEBPD	M6171_1.02	bZIP	-1.73834	-1.58893	-1.43808	0.293436	518	152	250	391247443	14204
CEBPE	M6172_1.02	bZIP	-1.95991	-1.86238	-1.74929	0.229249	253	58	153	391247443	14204
CEBPG	M6173_1.02	bZIP	-2.15852	-1.94022	-1.7888	0.294372	231	68	97	391247443	14204
CEBPZ	M6174_1.02	Unknown	-2.73554	-2.40422	-2.36002	0.0967742	62	6	26	391247443	14204
EBF1	M6175_1.02	bHLH	-2.03825	-1.62093	-1.50503	0.234234	444	104	126	391247443	14204
NR2F1	M6176_1.02	Nuclear receptor	-2.02593	-1.79068	-1.67819	0.228188	298	68	131	391247443	14204
NR2F1	M6177_1.02	Nuclear receptor	-1.75992	-1.52198	-1.44399	0.164384	511	84	238	391247443	14204
NR2F2	M6178_1.02	Nuclear receptor	-1.91644	-1.63127	-1.52198	0.222482	427	95	167	391247443	14204
NR2F2	M6179_1.02	Nuclear receptor	-2.09878	-1.83019	-1.72266	0.219331	269	59	111	391247443	14204
CREB1	M6180_1.02	bZIP	-2.02979	-1.98509	-1.91186	0.155172	174	27	131	391247443	14204
CREM	M6181_1.02	bZIP	-2.18448	-2.13122	-2.02208	0.222222	135	30	92	391247443	14204
CRX	M6182_1.02	Homeodomain	-1.56724	-1.41284	-1.33617	0.161832	655	106	367	391247443	14204
CTCF	M6183_1.02	C2H2 ZF	-2.76938	-2.36708	-2.18862	0.336957	92	31	24	391247443	14204
CUX1	M6184_1.02	CUT	-2.51677	-2.45344	-2.30115	0.295775	71	21	43	391247443	14204
CXXC1	M6185_1.02	CxxC	-1.49344	-1.60341	-1.54496	0.125926	405	51	443	391247443	14204
DBP	M6186_1.02	bZIP	-1.99019	-1.7983	-1.64591	0.29595	321	95	142	391247443	14204
DDIT3	M6187_1.02	bZIP	-2.3423	-2.1271	-2.0452	0.171875	128	22	64	391247443	14204
DLX2	M6188_1.02	Homeodomain	-2.1706	-2.09551	-2.02856	0.142857	133	19	95	391247443	14204
DLX3	M6189_1.02	Homeodomain	-2.08829	-1.88524	-1.78319	0.209402	234	49	114	391247443	14204
E2F1	M6190_1.02	E2F	-2.24527	-2.13957	-2.03184	0.219697	132	29	80	391247443	14204
E2F2	M6191_1.02	E2F	-2.59494	-2.6339	-2.57263	0.131579	38	5	36	391247443	14204
E2F3	M6192_1.02	E2F	-2.33781	-2.48965	-2.41205	0.163636	55	9	65	391247443	14204
E2F4	M6193_1.02	E2F	-2.53763	-2.46221	-2.3395	0.246154	65	16	41	391247443	14204
E2F5	M6194_1.02	E2F	-2.67483	-3.15241	-2.97632	0.333333	15	5	30	391247443	14204
E2F6	M6195_1.02	E2F	-1.96855	-1.62997	-1.51094	0.239726	438	105	148	391247443	14204
E2F7	M6196_1.02	E2F	-3.5502	-3.45344	-3.45344	0	5	0	4	391247443	14204
E4F1	M6197_1.02	C2H2 ZF	-2.38721	-2.48965	-2.38898	0.206897	58	12	58	391247443	14204
EGR1	M6198_1.02	C2H2 ZF	-2.30861	-2.03184	-1.94558	0.180124	161	29	69	391247443	14204
EGR2	M6199_1.02	C2H2 ZF	-2.05022	-1.81395	-1.69909	0.232394	284	66	124	391247443	14204
EGR3	M6200_1.02	C2H2 ZF	-2.102	-1.7983	-1.68703	0.226027	292	66	110	391247443	14204
EGR4	M6201_1.02	C2H2 ZF	-2.24387	-2.00012	-1.90444	0.19774	177	35	80	391247443	14204
EHF	M6202_1.02	Ets	-2.2953	-2.0094	-1.87366	0.268421	190	51	71	391247443	14204
ELF1	M6203_1.02	Ets	-1.73531	-1.38451	-1.26255	0.244845	776	190	247	391247443	14204
ELF2	M6204_1.02	Ets	-2.29403	-1.94829	-1.7888	0.307359	231	71	71	391247443	14204
ELF3	M6205_1.02	Ets	-2.31284	-1.89473	-1.79258	0.209607	229	48	68	391247443	14204
ELF5	M6206_1.02	Ets	-1.72178	-1.44569	-1.33221	0.229955	661	152	257	391247443	14204
ELK1	M6207_1.02	Ets	-1.71467	-1.47027	-1.39654	0.15614	570	89	263	391247443	14204
ELK3	M6208_1.02	Ets	-2.20137	-1.96489	-1.82403	0.276995	213	59	88	391247443	14204
ELK4	M6209_1.02	Ets	-2.45028	-2.20793	-2.13957	0.145631	103	15	50	391247443	14204
EOMES	M6211_1.02	T-box	NA	NA	NA	NA	0	0	0	391247443	14204
EPAS1	M6212_1.02	bHLH	-2.27331	-1.80023	-1.64862	0.294671	319	94	74	391247443	14204
ERG	M6213_1.02	Ets	-2.35528	-2.0452	-1.96489	0.168831	154	26	62	391247443	14204
ESRRA	M6214_1.02	Nuclear receptor	-1.78076	-1.52402	-1.45171	0.153386	502	77	227	391247443	14204
ESRRB	M6215_1.02	Nuclear receptor	-2.01572	-1.72105	-1.66105	0.129032	310	40	134	391247443	14204
ESRRG	M6216_1.02	Nuclear receptor	-2.03752	-1.80411	-1.75621	0.104418	249	26	128	391247443	14204
ESR1	M6217_1.02	Nuclear receptor	-2.71859	-2.40422	-2.24932	0.3	80	24	27	391247443	14204
ESR2	M6218_1.02	Nuclear receptor	-2.50543	-2.20793	-2.09171	0.234783	115	27	44	391247443	14204
ESR2	M6219_1.02	Nuclear receptor	-1.66942	-1.42895	-1.36637	0.134206	611	82	291	391247443	14204
ETS1	M6220_1.02	Ets	-1.51015	-1.22607	-1.11339	0.228519	1094	250	405	391247443	14204
ETS2	M6221_1.02	Ets	-1.61324	-1.27504	-1.15765	0.236842	988	234	322	391247443	14204
ETV4	M6222_1.02	Ets	-1.33863	-1.082	-0.992242	0.186722	1446	270	585	391247443	14204
ETV5	M6223_1.02	Ets	-1.98189	-1.66811	-1.55912	0.221939	392	87	144	391247443	14204
ETV7	M6224_1.02	Ets	-3.03724	-2.73744	-2.55035	0.35	40	14	13	391247443	14204
MECOM	M6225_1.02	C2H2 ZF	-3.0373	-2.72105	-2.57263	0.289474	38	11	13	391247443	14204
FEV	M6226_1.02	Ets	-1.93214	-1.63919	-1.51592	0.247113	433	107	161	391247443	14204
FLI1	M6227_1.02	Ets	-2.398	-2.01569	-1.84706	0.321782	202	65	56	391247443	14204
FOSB	M6228_1.02	bZIP	-1.88078	-1.60341	-1.50016	0.211581	449	95	181	391247443	14204
FOSL1	M6229_1.02	bZIP	-2.14286	-1.7795	-1.66245	0.236246	309	73	100	391247443	14204
FOSL2	M6230_1.02	bZIP	-2.37425	-1.89473	-1.77766	0.236287	237	56	59	391247443	14204
FOS	M6231_1.02	bZIP	-1.86276	-1.66954	-1.52402	0.284706	425	121	189	391247443	14204
FOXA1	M6232_1.02	Forkhead	-1.91851	-1.5807	-1.50503	0.15991	444	71	166	391247443	14204
FOXA2	M6233_1.02	Forkhead	-1.99987	-1.64862	-1.54175	0.218137	408	89	138	391247443	14204
FOXA3	M6234_1.02	Forkhead	-1.94949	-1.60834	-1.45781	0.292929	495	145	154	391247443	14204
FOXC1	M6235_1.02	Forkhead	-2.78845	-2.35307	-2.28909	0.136986	73	10	23	391247443	14204
FOXC2	M6236_1.02	Forkhead	-2.78918	-2.62093	-2.46221	0.306122	49	15	23	391247443	14204
FOXD3	M6237_1.02	Forkhead	-1.75562	-1.56135	-1.47572	0.178947	475	85	241	391247443	14204
FOXF1	M6238_1.02	Forkhead	-2.02577	-1.7795	-1.67097	0.221122	303	67	131	391247443	14204
FOXF2	M6239_1.02	Forkhead	-2.07489	-1.76148	-1.6724	0.18543	302	56	117	391247443	14204
FOXI1	M6240_1.02	Forkhead	-2.82903	-2.66105	-2.57263	0.184211	38	7	21	391247443	14204
FOXJ2	M6241_1.02	Forkhead	-1.83601	-1.54711	-1.45868	0.184211	494	91	200	391247443	14204
FOXJ3	M6242_1.02	Forkhead	-2.19052	-1.86685	-1.75796	0.221774	248	55	90	391247443	14204
FOXJ3	M6243_1.02	Forkhead	-2.20102	-1.93757	-1.80216	0.267857	224	60	88	391247443	14204
FOXM1	M6244_1.02	Forkhead	-1.70973	-1.42487	-1.29267	0.262431	724	190	263	391247443	14204
FOXO1	M6245_1.02	Forkhead	-2.00353	-1.64998	-1.45956	0.35497	493	175	136	391247443	14204
FOXO3	M6246_1.02	Forkhead	-1.92543	-1.55253	-1.40422	0.289286	560	162	162	391247443	14204
FOXO4	M6247_1.02	Forkhead	-1.77907	-1.51894	-1.40812	0.225225	555	125	227	391247443	14204
FOXP2	M6248_1.02	Forkhead	-1.64683	-1.36354	-1.26705	0.199219	768	153	303	391247443	14204
FOXP3	M6249_1.02	Forkhead	-1.566	-1.33816	-1.24715	0.189055	804	152	364	391247443	14204
FOXQ1	M6250_1.02	Forkhead	-2.89604	-2.72105	-2.59611	0.25	36	9	18	391247443	14204
GABPA	M6252_1.02	Ets	-2.4406	-2.11102	-2.01253	0.202899	138	28	51	391247443	14204
GATA1	M6253_1.02	GATA	-1.95976	-1.71466	-1.60959	0.2149	349	75	152	391247443	14204
GATA2	M6254_1.02	GATA	-1.52508	-1.37644	-1.28553	0.188859	736	139	402	391247443	14204
GATA3	M6255_1.02	GATA	-1.4548	-1.37571	-1.2592	0.235294	782	184	471	391247443	14204
GATA4	M6256_1.02	GATA	-1.58622	-1.45431	-1.32828	0.251874	667	168	351	391247443	14204
GATA5	M6257_1.02	GATA	-2.50552	-2.28318	-2.10319	0.339286	112	38	44	391247443	14204
GATA6	M6258_1.02	GATA	-1.3893	-1.29993	-1.21189	0.183486	872	160	544	391247443	14204
GCM1	M6259_1.02	GCM	-2.20791	-2.08422	-1.9429	0.277778	162	45	87	391247443	14204
NR3C1	M6260_1.02	Nuclear receptor	-2.39841	-2.03847	-1.87595	0.312169	189	59	56	391247443	14204
NR3C1	M6261_1.02	Nuclear receptor	-1.37316	-1.15546	-1.10242	0.114973	1122	129	554	391247443	14204
GFI1B	M6262_1.02	C2H2 ZF	-2.01514	-1.89234	-1.80023	0.191111	225	43	135	391247443	14204
GFI1	M6263_1.02	C2H2 ZF	-1.81958	-1.52504	-1.41921	0.216266	541	117	207	391247443	14204
GLI1	M6264_1.02	C2H2 ZF	-2.26575	-1.96208	-1.87366	0.184211	190	35	76	391247443	14204
GLI2	M6265_1.02	C2H2 ZF	-3.37368	-2.89714	-2.87366	0.0526316	19	1	6	391247443	14204
GLI3	M6266_1.02	C2H2 ZF	-2.43992	-2.0452	-1.94829	0.2	160	32	51	391247443	14204
GLIS3	M6267_1.02	C2H2 ZF	-1.92131	-1.66386	-1.60218	0.132394	355	47	166	391247443	14204
HAND1	M6268_1.02	bHLH	-1.67615	-1.46045	-1.34895	0.226415	636	144	286	391247443	14204
HAND2	M6268_1.02	bHLH	-1.67615	-1.46045	-1.34895	0.226415	636	144	286	391247443	14204
HBP1	M6269_1.02	Sox	-1.80879	-1.69302	-1.5949	0.202216	361	73	215	391247443	14204
NHLH1	M6270_1.02	bHLH	-3.15143	-2.79068	-2.64726	0.28125	32	9	10	391247443	14204
HES1	M6271_1.02	bHLH	-2.07027	-1.96772	-1.822	0.285047	214	61	119	391247443	14204
HESX1	M6272_1.02	Homeodomain	-2.33557	-2.17014	-2.0452	0.25	128	32	65	391247443	14204
HEY2	M6273_1.02	bHLH	-2.94673	-2.60834	-2.44484	0.313725	51	16	16	391247443	14204
HIC1	M6274_1.02	C2H2 ZF	-1.95562	-1.74248	-1.67529	0.143333	300	43	154	391247443	14204
HIF1A	M6275_1.02	bHLH	-2.378	-2.24393	-2.08795	0.301724	116	35	59	391247443	14204
HINFP	M6276_1.02	C2H2 ZF	-3.45332	-3.55035	-3.55035	0	4	0	5	391247443	14204
HLF	M6277_1.02	bZIP	-2.68734	-2.33287	-2.21289	0.241379	87	21	29	391247443	14204
HMGA1	M6279_1.02	AT hook	-1.2032	-0.985389	-0.871377	0.23089	1910	441	770	391247443	14204
HMGA2	M6280_1.02	AT hook	-2.82952	-2.87366	-2.80999	0.136364	22	3	21	391247443	14204
HNF1A	M6281_1.02	Homeodomain	-2.52591	-2.24393	-2.1271	0.235849	106	25	42	391247443	14204
HNF1B	M6282_1.02	Homeodomain	-2.38558	-2.23333	-2.10709	0.252252	111	28	58	391247443	14204
HNF4A	M6283_1.02	Nuclear receptor	-2.15254	-1.82403	-1.70525	0.239286	280	67	98	391247443	14204
HNF4G	M6284_1.02	Nuclear receptor	-2.24316	-1.94558	-1.85138	0.195	200	39	80	391247443	14204
ONECUT1	M6285_1.02	CUT	-2.50595	-2.3395	-2.16118	0.336735	98	33	44	391247443	14204
HSF1	M6286_1.02	HSF	-2.2112	-1.93493	-1.81395	0.243119	218	53	86	391247443	14204
HSF2	M6287_1.02	HSF	-2.46671	-2.13957	-1.99104	0.289655	145	42	48	391247443	14204
TCF12	M6288_1.02	bHLH	-1.88735	-1.50016	-1.41363	0.180657	548	99	177	391247443	14204
HOXA9	M6289_1.02	Homeodomain	-2.06953	-1.88524	-1.77583	0.222689	238	53	119	391247443	14204
HOXA13	M6290_1.02	Homeodomain	-1.87788	-1.7668	-1.65548	0.226115	314	71	184	391247443	14204
HOXA1	M6291_1.02	Homeodomain	-2.25156	-2.2716	-2.13122	0.27619	105	29	79	391247443	14204
HOXA5	M6292_1.02	Homeodomain	-1.95238	-1.90444	-1.80216	0.209821	224	47	156	391247443	14204
HOXA7	M6293_1.02	Homeodomain	-2.53763	-2.51894	-2.3395	0.338462	65	22	41	391247443	14204
HOXA9	M6294_1.02	Homeodomain	-2.8083	-2.4992	-2.41205	0.181818	55	10	22	391247443	14204
HOXB1	M6295_1.02	Homeodomain	-2.87295	-2.89714	-2.79068	0.217391	23	5	19	391247443	14204
HOXB6	M6296_1.02	Homeodomain	-2.75334	-2.66105	-2.58421	0.162162	37	6	25	391247443	14204
HOXB7	M6297_1.02	Homeodomain	-2.40152	-2.28909	-2.20793	0.170455	88	15	56	391247443	14204
HOXB8	M6298_1.02	Homeodomain	-2.51738	-2.57263	-2.44484	0.254902	51	13	43	391247443	14204
HOXC6	M6299_1.02	Homeodomain	-3.55023	-3.85138	-3.55035	0.5	4	2	4	391247443	14204
HOXC8	M6300_1.02	Homeodomain	-2.18383	-2.09551	-1.95929	0.269231	156	42	92	391247443	14204
HOXD10	M6301_1.02	Homeodomain	-1.64474	-1.40422	-1.30731	0.2	700	140	306	391247443	14204
HOXD13	M6302_1.02	Homeodomain	-1.84772	-1.66105	-1.54927	0.226933	401	91	196	391247443	14204
HOXD4	M6303_1.02	Homeodomain	-1.51777	-1.36283	-1.28909	0.156164	730	114	409	391247443	14204
HOXD9	M6304_1.02	Homeodomain	-1.78663	-1.6541	-1.51094	0.280822	438	123	225	391247443	14204
IKZF1	M6305_1.02	C2H2 ZF	-1.4356	-1.09361	-0.992843	0.207064	1444	299	468	391247443	14204
INSM1	M6306_1.02	C2H2 ZF	-2.61962	-2.55035	-2.51894	0.0697674	43	3	34	391247443	14204
IRF1	M6307_1.02	IRF	-2.17506	-1.78319	-1.69453	0.184669	287	53	93	391247443	14204
IRF2	M6308_1.02	IRF	-2.51442	-2.05899	-1.98509	0.156463	147	23	43	391247443	14204
IRF3	M6309_1.02	IRF	-2.44048	-2.15241	-2.00012	0.295775	142	42	51	391247443	14204
IRF4	M6310_1.02	IRF	-1.98379	-1.47755	-1.29689	0.340307	717	244	140	391247443	14204
IRF5	M6311_1.02	IRF	-4.15229	-3.85138	-3.55035	0.5	4	2	1	391247443	14204
IRF7	M6312_1.02	IRF	-1.57917	-1.37789	-1.26536	0.228275	771	176	354	391247443	14204
IRF8	M6313_1.02	IRF	-2.24592	-1.80802	-1.69453	0.229965	287	66	79	391247443	14204
IRF9	M6314_1.02	IRF	-2.92123	-2.80999	-2.7722	0.0833333	24	2	17	391247443	14204
ISL1	M6315_1.02	Homeodomain	-1.7292	-1.65687	-1.57954	0.163102	374	61	258	391247443	14204
TCF4	M6316_1.02	bHLH	-2.18107	-1.85138	-1.76324	0.183673	245	45	92	391247443	14204
JUNB	M6317_1.02	bZIP	-1.92689	-1.58304	-1.44145	0.27821	514	143	162	391247443	14204
JUND	M6318_1.02	bZIP	-2.31129	-1.81796	-1.70681	0.225806	279	63	68	391247443	14204
JUN	M6319_1.02	bZIP	-1.9077	-1.60218	-1.4906	0.22658	459	104	170	391247443	14204
ZBTB33	M6320_1.02	C2H2 ZF	-2.08925	-1.97343	-1.84491	0.256158	203	52	114	391247443	14204
KLF15	M6321_1.02	C2H2 ZF	-2.17785	-1.75796	-1.61083	0.287356	348	100	92	391247443	14204
KLF1	M6322_1.02	C2H2 ZF	-2.06815	-1.66954	-1.55144	0.238095	399	95	118	391247443	14204
KLF3	M6323_1.02	C2H2 ZF	-2.35538	-2.09933	-1.97343	0.251656	151	38	62	391247443	14204
KLF4	M6324_1.02	C2H2 ZF	-1.80372	-1.43976	-1.34017	0.204931	649	133	213	391247443	14204
KLF6	M6325_1.02	C2H2 ZF	-1.3661	-1.11498	-1.02758	0.182296	1333	243	554	391247443	14204
KLF8	M6326_1.02	C2H2 ZF	-1.97723	-1.82813	-1.74587	0.172549	255	44	147	391247443	14204
LEF1	M6327_1.02	Sox	-1.7824	-1.52916	-1.4992	0.0666667	450	30	227	391247443	14204
LHX2	M6328_1.02	Homeodomain	-2.2168	-1.99104	-1.84921	0.278607	201	56	85	391247443	14204
LHX3	M6329_1.02	Homeodomain	-2.77008	-2.41205	-2.31356	0.202899	69	14	24	391247443	14204
MAFA	M6330_1.02	bZIP	-2.87173	-2.47117	-2.35307	0.238095	63	15	19	391247443	14204
MAFB	M6331_1.02	bZIP	-1.46121	-1.20547	-1.10984	0.197643	1103	218	453	391247443	14204
MAF	M6332_1.02	bZIP	-1.62273	-1.36354	-1.28435	0.166667	738	123	321	391247443	14204
MAFG	M6333_1.02	bZIP	-1.46463	-1.27389	-1.19242	0.171053	912	156	456	391247443	14204
MAFK	M6334_1.02	bZIP	-2.67324	-2.38898	-2.32634	0.134328	67	9	30	391247443	14204
MAX	M6335_1.02	bHLH	-2.2286	-2.0555	-1.96489	0.188312	154	29	83	391247443	14204
MAZ	M6336_1.02	C2H2 ZF	-2.13033	-1.55144	-1.3973	0.29877	569	170	101	391247443	14204
MBD2	M6337_1.02	MBD	-2.24619	-2.27735	-2.14381	0.264706	102	27	80	391247443	14204
NR3C2	M6338_1.02	Nuclear receptor	-2.20276	-2.11498	-1.9271	0.35119	168	59	88	391247443	14204
MECP2	M6339_1.02	MBD	-1.7938	-1.80216	-1.71944	0.173432	271	47	224	391247443	14204
MEF2A	M6340_1.02	MADS box	-2.67139	-2.20793	-2.04861	0.307087	127	39	30	391247443	14204
MEF2C	M6341_1.02	MADS box	-3.37343	-2.85138	-2.72105	0.259259	27	7	6	391247443	14204
MEF2D	M6342_1.02	MADS box	-2.41584	-2.11899	-2.01887	0.205882	136	28	54	391247443	14204
MEIS1	M6343_1.02	Homeodomain	-2.49558	-2.18862	-2.08053	0.220339	118	26	45	391247443	14204
MEIS2	M6344_1.02	Homeodomain	-2.64456	-2.35307	-2.20793	0.284091	88	25	32	391247443	14204
MITF	M6345_1.02	bHLH	-1.79437	-1.51995	-1.40113	0.239362	564	135	219	391247443	14204
MLXIPL	M6346_1.02	bHLH	-3.03801	-3.07323	-2.97632	0.2	15	3	13	391247443	14204
MSX2	M6347_1.02	Homeodomain	-1.47654	-1.34151	-1.2271	0.231591	842	195	446	391247443	14204
MTF1	M6348_1.02	C2H2 ZF	-3.0728	-3.07323	-3.00628	0.142857	14	2	12	391247443	14204
MYBL2	M6349_1.02	Myb/SANT	-1.55659	-1.41284	-1.28849	0.248974	731	182	374	391247443	14204
MYB	M6350_1.02	Myb/SANT	-1.41857	-1.39806	-1.28968	0.22085	729	161	514	391247443	14204
MYC	M6351_1.02	bHLH	-2.30378	-2.17928	-2.09171	0.182609	115	21	70	391247443	14204
MYCN	M6352_1.02	bHLH	-2.06011	-1.92196	-1.86685	0.119171	193	23	122	391247443	14204
MYF6	M6353_1.02	bHLH	-1.83863	-1.45084	-1.41284	0.0837887	549	46	198	391247443	14204
MYOD1	M6354_1.02	bHLH	-1.68336	-1.33816	-1.22658	0.226572	843	191	277	391247443	14204
MYOG	M6355_1.02	bHLH	-2.203	-1.76324	-1.64726	0.234375	320	75	87	391247443	14204
MZF1	M6356_1.02	C2H2 ZF	-1.67414	-1.39199	-1.27967	0.227882	746	170	285	391247443	14204
NANOG	M6357_1.02	Homeodomain	-2.06026	-1.92452	-1.87825	0.101064	188	19	122	391247443	14204
NEUROD1	M6358_1.02	bHLH	-1.88209	-1.54496	-1.40422	0.276786	560	155	179	391247443	14204
NFE2L1	M6359_1.02	bZIP	-1.27624	-1.14552	-1.0378	0.219662	1302	286	683	391247443	14204
NFE2L2	M6360_1.02	bZIP	-2.04171	-1.73577	-1.62866	0.218563	334	73	126	391247443	14204
NFATC1	M6361_1.02	Rel	-2.68768	-2.38898	-2.2716	0.236842	76	18	29	391247443	14204
NFATC1	M6362_1.02	Rel	-2.01731	-1.91186	-1.73911	0.328185	259	85	134	391247443	14204
NFATC2	M6363_1.02	Rel	-1.76151	-1.44912	-1.35032	0.20347	634	129	235	391247443	14204
NFATC3	M6364_1.02	Rel	-1.79156	-1.45344	-1.38156	0.152542	590	90	220	391247443	14204
NFATC4	M6365_1.02	Rel	-1.65338	-1.33221	-1.20842	0.248009	879	218	296	391247443	14204
NFAT5	M6366_1.02	Rel	-3.03727	-2.73744	-2.56135	0.333333	39	13	13	391247443	14204
NFE2	M6367_1.02	bZIP	-2.48495	-2.0555	-1.96772	0.183007	153	28	46	391247443	14204
NFIL3	M6368_1.02	bZIP	-2.73569	-2.60834	-2.39654	0.385965	57	22	26	391247443	14204
NFKB1	M6369_1.02	Rel	-2.22711	-1.97632	-1.84706	0.257426	202	52	83	391247443	14204
NFKB2	M6370_1.02	Rel	-1.8299	-1.63919	-1.53436	0.214458	415	89	204	391247443	14204
NFYA	M6371_1.02	CBF/NF-Y	-2.5058	-2.3199	-2.13957	0.339806	103	35	44	391247443	14204
NFYB	M6372_1.02	Unknown	-2.52625	-2.30115	-2.17469	0.252632	95	24	42	391247443	14204
NFYC	M6373_1.02	Unknown	-2.5156	-2.23333	-2.11498	0.238532	109	26	43	391247443	14204
NKX2-1	M6374_1.02	Homeodomain	-1.50015	-1.29993	-1.18957	0.224401	918	206	420	391247443	14204
NKX2-2	M6375_1.02	Homeodomain	-2.22906	-2.14381	-2.0094	0.266187	139	37	83	391247443	14204
NKX2-5	M6376_1.02	Homeodomain	-1.51568	-1.41601	-1.35238	0.136292	631	86	414	391247443	14204
NKX2-8	M6377_1.02	Homeodomain	-1.83439	-1.70837	-1.62093	0.182353	340	62	203	391247443	14204
NKX3-1	M6378_1.02	Homeodomain	-2.19531	-1.88057	-1.75447	0.252	250	63	89	391247443	14204
NKX3-2	M6379_1.02	Homeodomain	-1.8446	-1.68259	-1.59611	0.180556	360	65	198	391247443	14204
NOBOX	M6380_1.02	Homeodomain	-1.94049	-1.73577	-1.62093	0.232353	340	79	159	391247443	14204
NR0B1	M6381_1.02	Unknown	-1.62082	-1.41522	-1.32504	0.1875	672	126	324	391247443	14204
NR1D1	M6382_1.02	Nuclear receptor	-2.70369	-2.57263	-2.44484	0.254902	51	13	28	391247443	14204
NR1H3	M6383_1.02	Nuclear receptor	NA	-3.85138	-3.85138	0	2	0	0	391247443	14204
NR1H2	M6383_1.02	Nuclear receptor	NA	-3.85138	-3.85138	0	2	0	0	391247443	14204
NR1H4	M6384_1.02	Nuclear receptor	-2.70283	-2.36002	-2.25478	0.21519	79	17	28	391247443	14204
NR1I2	M6385_1.02	Nuclear receptor	-2.63163	-2.38898	-2.28318	0.216216	74	16	33	391247443	14204
NR1I2	M6386_1.02	Nuclear receptor	-1.50923	-1.32828	-1.23281	0.197353	831	164	414	391247443	14204
NR1I3	M6387_1.02	Nuclear receptor	-2.80803	-2.41205	-2.34623	0.140625	64	9	22	391247443	14204
NR1I3	M6388_1.02	Nuclear receptor	-1.55266	-1.35238	-1.25976	0.192061	781	150	376	391247443	14204
NR2C1	M6389_1.02	Nuclear receptor	-2.22179	-1.95929	-1.83854	0.242718	206	50	84	391247443	14204
NR2C2	M6390_1.02	Nuclear receptor	-2.04492	-1.71784	-1.61838	0.204678	342	70	125	391247443	14204
NR2E3	M6391_1.02	Nuclear receptor	-2.3625	-2.05204	-1.97922	0.154362	149	23	61	391247443	14204
NR2F6	M6392_1.02	Nuclear receptor	-2.4581	-2.20302	-2.02531	0.335821	134	45	49	391247443	14204
NR4A1	M6393_1.02	Nuclear receptor	-1.98511	-1.65548	-1.56582	0.186529	386	72	143	391247443	14204
NR4A2	M6394_1.02	Nuclear receptor	-1.86144	-1.61966	-1.55691	0.134518	394	53	190	391247443	14204
NR4A3	M6395_1.02	Nuclear receptor	-2.59332	-2.29508	-2.19337	0.208791	91	19	36	391247443	14204
NR5A2	M6396_1.02	Nuclear receptor	-1.85018	-1.53963	-1.42406	0.233645	535	125	193	391247443	14204
NR6A1	M6397_1.02	Nuclear receptor	-2.78912	-2.52916	-2.44484	0.176471	51	9	23	391247443	14204
NRF1	M6398_1.02	Unknown	-2.47851	-2.46221	-2.38156	0.169492	59	10	47	391247443	14204
ONECUT2	M6399_1.02	CUT	-3.67477	-3.11102	-2.92196	0.352941	17	6	3	391247443	14204
OTX1	M6400_1.02	Homeodomain	-1.64665	-1.50308	-1.41047	0.192029	552	106	308	391247443	14204
OTX2	M6401_1.02	Homeodomain	-2.49264	-1.99104	-1.82403	0.319249	213	68	45	391247443	14204
OVOL1	M6402_1.02	C2H2 ZF	-1.88447	-1.80999	-1.74587	0.137255	255	35	182	391247443	14204
TP53	M6403_1.02	p53	-3.24834	-2.79068	-2.64726	0.28125	32	9	8	391247443	14204
TP63	M6404_1.02	p53	-1.83907	-1.69151	-1.55362	0.27204	397	108	200	391247443	14204
TP73	M6405_1.02	p53	-1.83308	-1.5271	-1.38451	0.279863	586	164	200	391247443	14204
PAX2	M6406_1.02	Homeodomain	-2.753	-2.64726	-2.47117	0.333333	48	16	25	391247443	14204
PAX2	M6407_1.02	Homeodomain	-1.3777	-1.2592	-1.19194	0.143483	913	131	557	391247443	14204
PAX5	M6408_1.02	Paired box	-2.5054	-2.22813	-2.08795	0.275862	116	32	44	391247443	14204
PAX5	M6409_1.02	Paired box	-1.45242	-1.15546	-1.05481	0.206869	1252	259	457	391247443	14204
PAX6	M6410_1.02	Homeodomain	-2.04894	-1.9069	-1.82403	0.173709	213	37	125	391247443	14204
PAX8	M6411_1.02	Paired box	-2.01387	-1.87595	-1.72753	0.289474	266	77	135	391247443	14204
PBX1	M6412_1.02	Homeodomain	-2.47774	-2.35307	-2.22813	0.25	84	21	47	391247443	14204
PBX2	M6413_1.02	Homeodomain	-1.36594	-1.22095	-1.13705	0.175676	1036	182	567	391247443	14204
PBX2	M6413_1.02	Homeodomain	-1.36594	-1.22095	-1.13705	0.175676	1036	182	567	391247443	14204
PBX2	M6413_1.02	Homeodomain	-1.36594	-1.22095	-1.13705	0.175676	1036	182	567	391247443	14204
PBX2	M6413_1.02	Homeodomain	-1.36594	-1.22095	-1.13705	0.175676	1036	182	567	391247443	14204
PBX2	M6413_1.02	Homeodomain	-1.36594	-1.22095	-1.13705	0.175676	1036	182	567	391247443	14204
PBX2	M6413_1.02	Homeodomain	-1.36594	-1.22095	-1.13705	0.175676	1036	182	567	391247443	14204
PBX3	M6414_1.02	Homeodomain	-2.33501	-2.13122	-1.98806	0.280822	146	41	65	391247443	14204
PDX1	M6415_1.02	Homeodomain	-2.1685	-1.95651	-1.84921	0.218905	201	44	95	391247443	14204
POU1F1	M6417_1.02	Homeodomain	-2.02182	-1.73411	-1.64187	0.191358	324	62	132	391247443	14204
PITX2	M6418_1.02	Homeodomain	-1.78359	-1.54282	-1.42487	0.237828	534	127	225	391247443	14204
PKNOX1	M6419_1.02	Homeodomain	-2.19098	-1.91688	-1.78505	0.261803	233	61	90	391247443	14204
PLAG1	M6420_1.02	C2H2 ZF	-2.28796	-1.97632	-1.7888	0.350649	231	81	72	391247443	14204
PLAG1	M6421_1.02	C2H2 ZF	-1.8818	-1.5949	-1.45956	0.267748	493	132	180	391247443	14204
PLAGL1	M6422_1.02	C2H2 ZF	-2.04934	-1.74417	-1.65826	0.179487	312	56	124	391247443	14204
POU2F1	M6423_1.02	Homeodomain	-1.68	-1.44655	-1.36637	0.168576	611	103	284	391247443	14204
POU2F2	M6424_1.02	Homeodomain	-2.2498	-1.97343	-1.9429	0.0679012	162	11	79	391247443	14204
POU3F1	M6425_1.02	Homeodomain	-2.20242	-1.99707	-1.89956	0.201117	179	36	88	391247443	14204
POU3F2	M6426_1.02	Homeodomain	-1.53397	-1.29629	-1.18113	0.232906	936	218	388	391247443	14204
POU4F2	M6427_1.02	Homeodomain	-2.42467	-2.22299	-2.09933	0.247788	113	28	53	391247443	14204
POU5F1	M6428_1.02	Homeodomain	-2.58108	-2.24932	-2.14381	0.215686	102	22	37	391247443	14204
POU6F1	M6429_1.02	Homeodomain	-3.24871	-2.92196	-2.85138	0.15	20	3	8	391247443	14204
PPARA	M6430_1.02	Nuclear receptor	-1.75356	-1.48216	-1.42002	0.133333	540	72	241	391247443	14204
PPARA	M6431_1.02	Nuclear receptor	-2.32039	-1.95929	-1.86685	0.19171	193	37	67	391247443	14204
PPARD	M6432_1.02	Nuclear receptor	-2.34759	-2.02856	-1.90199	0.252809	178	45	63	391247443	14204
PPARG	M6433_1.02	Nuclear receptor	-2.49604	-2.31356	-2.13957	0.330097	103	34	45	391247443	14204
PPARG	M6434_1.02	Nuclear receptor	-1.64756	-1.44998	-1.36566	0.176471	612	108	306	391247443	14204
PRDM1	M6435_1.02	C2H2 ZF	-2.7024	-2.25478	-2.18393	0.150538	93	14	28	391247443	14204
PGR	M6436_1.02	Nuclear receptor	-2.03214	-1.78134	-1.65687	0.249201	313	78	129	391247443	14204
PGR	M6437_1.02	Nuclear receptor	-1.30847	-1.11538	-1.0368	0.165517	1305	216	634	391247443	14204
PROP1	M6438_1.02	Homeodomain	-2.17727	-1.94558	-1.81796	0.25463	216	55	93	391247443	14204
PRRX1	M6439_1.02	Homeodomain	-1.93689	-1.90444	-1.86238	0.0923077	195	18	162	391247443	14204
PRRX2	M6440_1.02	Homeodomain	-1.90836	-1.7983	-1.7115	0.181159	276	50	172	391247443	14204
PTF1A	M6441_1.02	bHLH	-2.9459	-2.42813	-2.26032	0.320513	78	25	16	391247443	14204
PURA	M6442_1.02	Unknown	-1.95412	-1.62093	-1.42978	0.356061	528	188	152	391247443	14204
RARA	M6443_1.02	Nuclear receptor	-1.87875	-1.65687	-1.5937	0.135359	362	49	183	391247443	14204
RARA	M6444_1.02	Nuclear receptor	-2.53644	-2.26032	-2.13538	0.25	104	26	41	391247443	14204
RARB	M6445_1.02	Nuclear receptor	-1.94765	-1.62737	-1.48589	0.278017	464	129	155	391247443	14204
RARG	M6446_1.02	Nuclear receptor	-2.75153	-2.26032	-2.17014	0.1875	96	18	25	391247443	14204
RARG	M6447_1.02	Nuclear receptor	-1.57824	-1.32894	-1.27046	0.125984	762	96	355	391247443	14204
RELB	M6448_1.02	Rel	-1.98187	-1.78692	-1.67965	0.218855	297	65	145	391247443	14204
REL	M6449_1.02	Rel	-2.12239	-1.82403	-1.69604	0.255245	286	73	105	391247443	14204
REST	M6450_1.02	C2H2 ZF	-4.15217	-3.45344	-3.24932	0.375	8	3	1	391247443	14204
RFX1	M6451_1.02	RFX	-2.19312	-2.04861	-1.93757	0.22561	164	37	90	391247443	14204
RFX2	M6452_1.02	RFX	-2.40109	-2.27735	-2.14381	0.264706	102	27	56	391247443	14204
RFX3	M6453_1.02	RFX	-2.92086	-2.75447	-2.59611	0.305556	36	11	17	391247443	14204
RORA	M6454_1.02	Nuclear receptor	-2.70305	-2.42002	-2.29508	0.25	72	18	28	391247443	14204
RORC	M6455_1.02	Nuclear receptor	-3.00506	-2.66105	-2.55035	0.225	40	9	14	391247443	14204
RREB1	M6456_1.02	C2H2 ZF	-2.76858	-2.24393	-2.08053	0.313559	118	37	24	391247443	14204
RUNX1	M6457_1.02	Runt	-1.83128	-1.63786	-1.50995	0.255125	439	112	203	391247443	14204
RUNX2	M6458_1.02	Runt	-1.82941	-1.59012	-1.45518	0.267068	498	133	203	391247443	14204
RUNX3	M6459_1.02	Runt	-2.70268	-2.35307	-2.22813	0.25	84	21	28	391247443	14204
RXRA	M6460_1.02	Nuclear receptor	-2.05879	-1.70681	-1.60834	0.202857	350	71	121	391247443	14204
RXRB	M6461_1.02	Nuclear receptor	-1.70965	-1.51193	-1.39426	0.237347	573	136	266	391247443	14204
RXRG	M6462_1.02	Nuclear receptor	-2.97549	-2.83019	-2.72105	0.222222	27	6	15	391247443	14204
SMAD1	M6463_1.02	SMAD	-1.82405	-1.53646	-1.42568	0.225141	533	120	205	391247443	14204
SMAD3	M6465_1.02	SMAD	-1.52284	-1.38082	-1.26479	0.234456	772	181	403	391247443	14204
SMAD4	M6466_1.02	SMAD	-1.5189	-1.37281	-1.27103	0.208936	761	159	407	391247443	14204
SNAI1	M6468_1.02	C2H2 ZF	-1.93065	-1.54175	-1.47117	0.15	480	72	161	391247443	14204
SNAI2	M6469_1.02	C2H2 ZF	-1.89149	-1.49727	-1.45781	0.0868687	495	43	176	391247443	14204
SOX10	M6470_1.02	Sox	-1.37305	-1.21389	-1.13915	0.158099	1031	163	558	391247443	14204
SOX13	M6471_1.02	Sox	-1.30669	-1.12998	-1.03282	0.200456	1317	264	636	391247443	14204
SOX15	M6472_1.02	Sox	-1.67352	-1.51592	-1.46936	0.10166	482	49	291	391247443	14204
SOX17	M6473_1.02	Sox	-3.11062	-3.24932	-3.03847	0.384615	13	5	11	391247443	14204
SOX18	M6474_1.02	Sox	-2.63178	-2.48031	-2.31356	0.318841	69	22	33	391247443	14204
SOX2	M6475_1.02	Sox	-2.50546	-2.21791	-2.09551	0.245614	114	28	44	391247443	14204
SOX4	M6476_1.02	Sox	-2.20819	-2.06963	-1.96772	0.20915	153	32	87	391247443	14204
SOX5	M6477_1.02	Sox	-1.89188	-1.71784	-1.63786	0.168196	327	55	178	391247443	14204
SOX9	M6478_1.02	Sox	-2.09249	-1.90444	-1.80606	0.202703	222	45	113	391247443	14204
SP1	M6479_1.02	C2H2 ZF	-1.90427	-1.50601	-1.39883	0.218695	567	124	170	391247443	14204
SP1	M6480_1.02	C2H2 ZF	-2.30392	-1.84921	-1.65826	0.355769	312	111	69	391247443	14204
SP2	M6481_1.02	C2H2 ZF	-2.20745	-2.08053	-1.90444	0.333333	177	59	87	391247443	14204
SP3	M6482_1.02	C2H2 ZF	-2.35012	-1.82813	-1.64726	0.340625	320	109	62	391247443	14204
SP4	M6483_1.02	C2H2 ZF	-2.97436	-2.48031	-2.34623	0.265625	64	17	15	391247443	14204
SPI1	M6484_1.02	Ets	-2.40545	-1.95929	-1.822	0.271028	214	58	55	391247443	14204
SPIB	M6485_1.02	Ets	-2.0462	-1.78505	-1.67384	0.225914	301	68	125	391247443	14204
SPZ1	M6486_1.02	Unknown	-2.46047	-2.56135	-2.39654	0.315789	57	18	49	391247443	14204
SREBF1	M6487_1.02	bHLH	-1.72906	-1.42163	-1.30731	0.231429	700	162	252	391247443	14204
SREBF2	M6488_1.02	bHLH	-1.7347	-1.40969	-1.25204	0.304403	795	242	247	391247443	14204
SRF	M6489_1.02	MADS box	-2.65936	-2.55035	-2.41205	0.272727	55	15	31	391247443	14204
SRY	M6490_1.02	Sox	-1.41504	-1.18021	-1.082	0.202381	1176	238	501	391247443	14204
STAT5A	M6491_1.02	STAT	-2.212	-2.01887	-1.86911	0.291667	192	56	86	391247443	14204
STAT5B	M6492_1.02	STAT	-2.5373	-2.43641	-2.2716	0.315789	76	24	41	391247443	14204
STAT1	M6493_1.02	STAT	-2.48575	-2.19337	-2.04861	0.283465	127	36	46	391247443	14204
STAT2	M6494_1.02	STAT	-2.01268	-1.67819	-1.54282	0.267813	407	109	134	391247443	14204
STAT3	M6495_1.02	STAT	-2.17569	-1.83854	-1.7259	0.228464	267	61	93	391247443	14204
STAT4	M6496_1.02	STAT	-2.14479	-1.88057	-1.75971	0.242915	247	60	100	391247443	14204
STAT6	M6497_1.02	STAT	-2.17129	-1.89714	-1.73911	0.305019	259	79	94	391247443	14204
NR5A1	M6498_1.02	Nuclear receptor	-1.65408	-1.41442	-1.32182	0.192024	677	130	300	391247443	14204
RBPJ	M6499_1.02	CSL	-1.77193	-1.54282	-1.46936	0.155602	482	75	232	391247443	14204
TAL1	M6500_1.02	bHLH	-2.64527	-2.42002	-2.3395	0.169231	65	11	32	391247443	14204
TAL1	M6501_1.02	bHLH	-3.67511	-3.45344	-3.37426	0.166667	6	1	3	391247443	14204
TBP	M6502_1.02	TBP	-1.67701	-1.48496	-1.36779	0.236453	609	144	286	391247443	14204
TBX2	M6503_1.02	T-box	-3.15122	-2.67529	-2.56135	0.230769	39	9	10	391247443	14204
TBX3	M6504_1.02	T-box	-3.85132	-4.15241	-3.85138	0.5	2	1	2	391247443	14204
TBX5	M6505_1.02	T-box	-1.60424	-1.30918	-1.24019	0.146879	817	120	333	391247443	14204
TCF7	M6506_1.02	Sox	-2.02917	-1.80802	-1.67384	0.265781	301	80	130	391247443	14204
TEAD1	M6507_1.02	TEA	-2.04928	-1.78692	-1.65548	0.261147	314	82	124	391247443	14204
TEAD3	M6508_1.02	TEA	-2.04682	-1.83435	-1.7037	0.259786	281	73	125	391247443	14204
TEAD4	M6509_1.02	TEA	-2.20735	-1.99405	-1.89714	0.2	180	36	87	391247443	14204
TEF	M6510_1.02	bZIP	-2.26088	-2.05899	-1.93757	0.243902	164	40	77	391247443	14204
RELA	M6511_1.02	Rel	-2.35482	-2.05899	-1.92452	0.266272	169	45	62	391247443	14204
TCF7L2	M6512_1.02	Sox	-1.9586	-1.69604	-1.56582	0.259067	386	100	152	391247443	14204
TFAP4	M6513_1.02	bHLH	-2.16218	-1.86238	-1.74079	0.244186	258	63	96	391247443	14204
TFCP2	M6514_1.02	Grainyhead	-2.17643	-1.91688	-1.7668	0.292181	243	71	93	391247443	14204
TFDP2	M6515_1.02	DP	-2.41809	-2.4992	-2.35307	0.285714	63	18	54	391247443	14204
TFDP3	M6515_1.02	DP	-2.41809	-2.4992	-2.35307	0.285714	63	18	54	391247443	14204
TFDP1	M6515_1.02	DP	-2.41809	-2.4992	-2.35307	0.285714	63	18	54	391247443	14204
TCF3	M6516_1.02	bHLH	-1.87693	-1.58656	-1.45781	0.256566	495	127	182	391247443	14204
TFE3	M6517_1.02	bHLH	-1.85787	-1.62607	-1.51392	0.227586	435	99	191	391247443	14204
TFEB	M6518_1.02	bHLH	-3.00552	-2.79068	-2.75447	0.08	25	2	14	391247443	14204
TGIF1	M6519_1.02	Homeodomain	-2.22008	-1.84921	-1.73577	0.229885	261	60	84	391247443	14204
TGIF1	M6520_1.02	Homeodomain	-1.49595	-1.30607	-1.20351	0.210349	889	187	425	391247443	14204
THRA	M6521_1.02	Nuclear receptor	-1.7487	-1.54711	-1.43308	0.230916	524	121	244	391247443	14204
THRA	M6522_1.02	Nuclear receptor	-2.30771	-2.03184	-1.87366	0.305263	190	58	69	391247443	14204
THRB	M6523_1.02	Nuclear receptor	-2.46644	-2.08422	-1.96489	0.24026	154	37	48	391247443	14204
THRB	M6524_1.02	Nuclear receptor	-1.84798	-1.59974	-1.48683	0.228942	463	106	195	391247443	14204
TLX1	M6525_1.02	Homeodomain	-1.33464	-1.20694	-1.09096	0.234375	1152	270	604	391247443	14204
TLX3	M6525_1.02	Homeodomain	-1.33464	-1.20694	-1.09096	0.234375	1152	270	604	391247443	14204
TLX1	M6526_1.02	Homeodomain	-2.32668	-1.98215	-1.84921	0.263682	201	53	66	391247443	14204
TWIST1	M6527_1.02	bHLH	-2.32727	-2.00319	-1.89234	0.225275	182	41	66	391247443	14204
YY1	M6528_1.02	C2H2 ZF	-2.35569	-2.08795	-2.00319	0.177305	141	25	62	391247443	14204
UBP1	M6529_1.02	Grainyhead	-1.36252	-1.19289	-1.11379	0.166514	1093	182	569	391247443	14204
USF1	M6530_1.02	bHLH	-2.4247	-2.16118	-2.10319	0.125	112	14	53	391247443	14204
USF2	M6531_1.02	bHLH	-1.97958	-1.69151	-1.58421	0.218919	370	81	145	391247443	14204
VDR	M6532_1.02	Nuclear receptor	-1.37373	-1.17469	-1.10905	0.140271	1105	155	554	391247443	14204
VDR	M6533_1.02	Nuclear receptor	-2.56944	-2.2716	-2.13538	0.269231	104	28	38	391247443	14204
VSX2	M6534_1.02	Homeodomain	-2.53696	-2.28909	-2.21289	0.16092	87	14	41	391247443	14204
WT1	M6535_1.02	C2H2 ZF	-2.08445	-1.73411	-1.59974	0.266106	357	95	114	391247443	14204
XBP1	M6536_1.02	bZIP	-2.85086	-2.94829	-2.92196	0.0588235	17	1	20	391247443	14204
YBX1	M6537_1.02	CSD	-1.67641	-1.51592	-1.42568	0.187617	533	100	288	391247443	14204
ZBTB7A	M6538_1.02	C2H2 ZF	-2.28786	-1.95101	-1.78319	0.320513	234	75	72	391247443	14204
ZBTB7B	M6539_1.02	C2H2 ZF	-2.80741	-2.36708	-2.22813	0.27381	84	23	22	391247443	14204
ZBTB4	M6540_1.02	C2H2 ZF	-2.68811	-2.52916	-2.36002	0.322581	62	20	29	391247443	14204
ZBTB4	M6541_1.02	C2H2 ZF	-3.30719	-3.67529	-3.55035	0.25	4	1	7	391247443	14204
ZBTB6	M6542_1.02	C2H2 ZF	-2.41732	-2.35307	-2.20793	0.284091	88	25	54	391247443	14204
ZEB1	M6543_1.02	C2H2 ZF	-1.45359	-1.2515	-1.18253	0.146838	933	137	467	391247443	14204
HIVEP1	M6544_1.02	C2H2 ZF	-2.3488	-2.08422	-2.0094	0.158273	139	22	63	391247443	14204
HIVEP2	M6545_1.02	C2H2 ZF	-2.02951	-1.83435	-1.69001	0.282759	290	82	130	391247443	14204
ZFHX3	M6546_1.02	Homeodomain	-2.31557	-2.12303	-2.00319	0.241135	141	34	68	391247443	14204
ZFX	M6547_1.02	C2H2 ZF	-2.45668	-2.06251	-1.89714	0.316667	180	57	49	391247443	14204
ZIC1	M6548_1.02	C2H2 ZF	-1.42925	-1.15111	-1.0452	0.216406	1280	277	481	391247443	14204
ZIC2	M6549_1.02	C2H2 ZF	-1.50495	-1.19385	-1.10242	0.18984	1122	213	409	391247443	14204
ZIC3	M6550_1.02	C2H2 ZF	-1.4912	-1.23966	-1.13789	0.208897	1034	216	425	391247443	14204
ZNF143	M6551_1.02	C2H2 ZF	-3.00512	-2.70525	-2.57263	0.263158	38	10	14	391247443	14204
ZNF148	M6552_1.02	C2H2 ZF	-2.16603	-1.69453	-1.52198	0.327869	427	140	94	391247443	14204
ZNF219	M6553_1.02	C2H2 ZF	-2.07931	-1.80999	-1.70525	0.214286	280	60	116	391247443	14204
ZNF333	M6555_1.02	C2H2 ZF	-1.81851	-1.76502	-1.65965	0.215434	311	67	211	391247443	14204
ZNF350	M6556_1.02	Unknown	-3.54983	-3.00628	-2.92196	0.176471	17	3	4	391247443	14204
ZNF384	M6557_1.02	C2H2 ZF	-1.89544	-1.70525	-1.58421	0.243243	370	90	176	391247443	14204
ZNF423	M6558_1.02	C2H2 ZF	NA	-4.15241	-4.15241	0	1	0	0	391247443	14204
ZNF589	M6559_1.02	C2H2 ZF	-2.17066	-2.17014	-2.03514	0.267176	131	35	95	391247443	14204
HINFP	M5514_1.02	C2H2 ZF	NA	NA	NA	NA	0	0	0	391247443	14204
ELK1	M5382_1.02	Ets	NA	NA	NA	NA	0	0	0	391247443	14204
VENTX	M5948_1.02	Homeodomain	NA	NA	NA	NA	0	0	0	391247443	14204
RORA	M5787_1.02	Nuclear receptor	NA	NA	NA	NA	0	0	0	391247443	14204
TP53	M3698_1.02	p53	NA	NA	NA	NA	0	0	0	391247443	14204
SOX9	M5848_1.02	Sox	NA	NA	NA	NA	0	0	0	391247443	14204
SOX9	M5849_1.02	Sox	NA	NA	NA	NA	0	0	0	391247443	14204
T	M3004_1.02	T-box	NA	NA	NA	NA	0	0	0	391247443	14204
T	M6164_1.02	T-box	NA	NA	NA	NA	0	0	0	391247443	14204
TBX1	M5876_1.02	T-box	NA	NA	NA	NA	0	0	0	391247443	14204
TBX1	M5879_1.02	T-box	NA	NA	NA	NA	0	0	0	391247443	14204

## Sheet: cis-eQTL_tf
TF name	TF family	Gainability	Disruptability	Hitability	Robustness
AHR	bHLH	-2.34159	-2.38156	-2.24393	0.626582
AHRR	bHLH	-3.37414	NA	-3.55035	1
AIRE	SAND	-2.50611	-2.3199	-2.18393	0.268817
ALX1	Homeodomain	-2.22253	-2.0452	-1.94829	0.263736
ALX3	Homeodomain	-2.05747	-1.85794	-1.70837	0.252778
ALX4	Homeodomain	-2.30295	-2.14381	-2.00012	0.28169
AR	Nuclear receptor	-2.70201	-2.48031	-2.36002	0.275483
ARID2	ARID/BRIGHT	-2.24983	-2.08795	-1.94558	0.279503
ARID3A	ARID/BRIGHT	-2.09884	-1.87366	-1.81896	0.157004
ARID3B	ARID/BRIGHT	-1.92475	-1.67819	-1.53646	0.27845
ARID3C	ARID/BRIGHT	-1.38937	-1.2169	-1.06855	0.289365
ARID5A	ARID/BRIGHT	-2.26448	-1.95101	-1.7888	0.311688
ARID5B	ARID/BRIGHT	-2.1699	-2.01411	-1.88057	0.238182
ARNT	bHLH	-2.59369	-2.44484	-2.25478	0.231405
ARNT2	bHLH	-1.83572	-1.53963	-1.45084	0.184891
ARNTL	bHLH	-3.07262	-3.02208	-2.88524	0.267857
ARNTL2	bHLH	-2.26767	-2.14809	-2.0452	0.210938
ARX	Homeodomain	-2.44183	-2.24932	-2.16118	0.183673
ASCL2	bHLH	-1.7401	-1.30669	-1.14723	0.307312
ATF1	bZIP	-2.31683	-2.22813	-2.15241	0.16
ATF2	bZIP	-2.77124	-2.76324	-2.68259	0.227444
ATF3	bZIP	-2.47798	-2.30115	-2.21791	0.176471
ATF4	bZIP	-2.92034	-2.55035	-2.42813	0.245283
ATF5	bZIP	-2.00976	-1.7888	-1.68259	0.216949
ATF6	bZIP	-2.47444	-2.66105	-2.61459	0.0972222
ATF6B	bZIP	-2.24794	-2.55035	-2.4992	0.111111
ATF7	bZIP	-3.55029	-4.15241	-3.85138	0.5
ATOH7	bHLH	-2.14227	-1.97922	-1.87595	0.21164
ATOH8	bHLH	-1.74052	-1.36566	-1.26087	0.214377
BACH1	bZIP	-2.89484	-2.38898	-2.27735	0.133333
BACH2	bZIP	-2.18125	-1.86238	-1.77401	0.1841
BARHL1	Homeodomain	-1.47583	-1.40734	-1.26367	0.281654
BARHL2	Homeodomain	-1.713	-1.64053	-1.50552	0.275753
BARX1	Homeodomain	-1.87717	-1.7888	-1.66175	0.2727
BARX2	Homeodomain	-1.81062	-1.65548	-1.51693	0.273148
BATF	bZIP	-2.15761	-1.81098	-1.69529	0.241055
BATF3	bZIP	NA	-3.85138	-3.85138	0
BBX	Sox	-2.92132	-2.83019	-2.83019	0
BCL11A	C2H2 ZF	-2.24504	-1.78692	-1.6541	0.263492
BCL6	C2H2 ZF	-2.22674	-2.01887	-1.822	0.364486
BCL6B	C2H2 ZF	-3.85132	-3.85138	-3.85138	0
BHLHA15	bHLH	-2.58286	-2.59611	-2.50896	0.181818
BHLHE22	bHLH	-2.73661	-2.94829	-2.72105	0.407407
BHLHE23	bHLH	-2.42654	-2.59611	-2.43641	0.307692
BHLHE40	bHLH	-2.16547	-2.05899	-1.97057	0.125
BHLHE41	bHLH	-2.82838	-2.57263	-2.4992	0.155556
BORCS8-MEF2B	MADS box	-3.00438	-2.52916	-2.36002	0.322581
BPTF	Unknown	-1.76703	-1.41801	-1.23886	0.337876
BSX	Homeodomain	-1.4943	-1.42163	-1.29448	0.253814
CDC5L	Myb/SANT	-2.37073	-2.19817	-2.08983	0.217355
CDX1	Homeodomain	-1.50561	-1.36424	-1.26199	0.214659
CDX2	Homeodomain	-1.74147	-1.63786	-1.5302	0.238445
CDX4	Homeodomain	-1.33434	-1.2159	-1.08758	0.255814
CEBPA	bZIP	-2.08195	-1.90813	-1.74672	0.283408
CEBPB	bZIP	-2.23216	-1.99104	-1.83226	0.301961
CEBPD	bZIP	-1.98121	-1.83539	-1.6848	0.291646
CEBPE	bZIP	-2.0613	-1.972	-1.85684	0.234343
CEBPG	bZIP	-2.75282	-2.52916	-2.42002	0.269231
CEBPZ	Unknown	-2.73554	-2.40422	-2.36002	0.0967742
CENPB	CENPB	-3.37401	-3.37426	-3.24932	0.25
CIC	Sox	-1.88214	-1.57838	-1.46936	0.221992
CLOCK	bHLH	-2.3641	-2.25478	-2.16564	0.185567
CPEB1	Unknown	-1.6668	-1.52607	-1.4474	0.16568
CREB1	bZIP	-2.51735	-2.46221	-2.38898	0.17374
CREB3	bZIP	-3.00513	-2.69757	-2.62737	0.167763
CREB3L1	bZIP	-3.24898	-3.17469	-3.11102	0.166667
CREB3L2	bZIP	-2.35059	-2.3199	-2.24393	0.160494
CREB3L3	bZIP	-2.89567	-2.52916	-2.47117	0.125
CREB3L4	bZIP	-2.89567	-2.52916	-2.47117	0.125
CREB5	bZIP	-3.11031	-2.85138	-2.79068	0.130435
CREM	bZIP	-2.18448	-2.13122	-2.02208	0.222222
CRX	Homeodomain	-1.56724	-1.41284	-1.33617	0.161832
CTCF	C2H2 ZF	-2.60426	-2.18393	-2.05899	0.267516
CTCFL	C2H2 ZF	-2.68756	-2.43641	-2.24932	0.35
CUX1	CUT	-2.92132	-2.94829	-2.83019	0.236111
CUX2	CUT	-2.65939	-2.50896	-2.72105	0.185185
CXXC1	CxxC	-1.49344	-1.60341	-1.54496	0.125926
DBP	bZIP	-2.82835	-2.48965	-2.37426	0.25
DBX2	Homeodomain	-1.62331	-1.53332	-1.44484	0.184314
DDIT3	bZIP	-2.3423	-2.1271	-2.0452	0.171875
DLX1	Homeodomain	-1.83076	-1.5302	-1.38082	0.291032
DLX2	Homeodomain	-1.87878	-1.75015	-1.65895	0.172449
DLX3	Homeodomain	-1.98868	-1.83226	-1.72835	0.212445
DLX4	Homeodomain	-1.9077	-1.78505	-1.67965	0.215488
DLX5	Homeodomain	-1.9077	-1.78505	-1.67965	0.215488
DLX6	Homeodomain	-1.9077	-1.78505	-1.67965	0.215488
DMBX1	Homeodomain	-1.93734	-1.85356	-1.7259	0.254682
DMRT1	DM	-1.6647	-1.54764	-1.44826	0.173579
DMRT2	DM	-1.84677	-1.64862	-1.51793	0.259861
DMRT3	DM	-2.07027	-1.92969	-1.822	0.219626
DMRTA2	DM	-1.76058	-1.65965	-1.57838	0.170667
DNMT1	CxxC	-1.92057	-1.93757	-1.82607	0.226415
DPRX	Homeodomain	-2.00105	-1.91062	-1.7888	0.24788
DRGX	Homeodomain	-2.40122	-2.2716	-2.16118	0.22449
DUX4	Homeodomain	-1.08688	-0.825052	-0.737437	0.182692
DUXA	Homeodomain	-2.37042	-2.14381	-2.0555	0.184
E2F1	E2F	-2.92147	-3.03847	-2.94829	0.219697
E2F2	E2F	-4.15238	-2.6339	-4.15241	0.131579
E2F3	E2F	-3.97632	-2.48965	NA	0.163636
E2F4	E2F	-2.53767	-2.46221	-2.34623	0.310811
E2F5	E2F	-2.67483	-3.15241	-2.97632	0.333333
E2F6	E2F	-2.03853	-1.63521	-1.51392	0.243678
E2F7	E2F	-3.85123	-3.55035	-3.55035	0
E2F8	E2F	-3.30692	-3.11102	-3.03847	0.153846
E4F1	C2H2 ZF	-2.38721	-2.48965	-2.38898	0.206897
EBF1	bHLH	-2.03825	-1.62093	-1.50503	0.234234
EGR1	C2H2 ZF	-2.94633	-2.50896	-2.34623	0.281746
EGR2	C2H2 ZF	-2.83986	-2.80023	-2.72916	0.19312
EGR3	C2H2 ZF	-3.1978	-3.15241	-2.97632	0.226027
EGR4	C2H2 ZF	-3.05455	-2.78134	-2.64726	0.26137
EHF	Ets	-2.2953	-2.0094	-1.87366	0.135593
ELF1	Ets	-2.53165	-2.30422	-2.21289	0.189293
ELF2	Ets	-2.29403	-1.94829	-1.7888	0.307359
ELF3	Ets	-2.8091	-2.72105	-2.69001	0.181818
ELF4	Ets	-2.80916	-2.79068	-2.72105	0.148148
ELF5	Ets	-1.832	-1.51592	-1.41047	0.21558
ELK1	Ets	-2.33569	-2.19099	-2.12303	0.171528
ELK3	Ets	-2.2257	-2.06783	-1.94694	0.226461
ELK4	Ets	-2.2558	-2.03184	-1.93493	0.161404
EMX1	Homeodomain	-1.91694	-1.72753	-1.58774	0.277372
EMX2	Homeodomain	-2.31704	-2.05204	-1.92196	0.258587
EN1	Homeodomain	-1.94386	-1.7795	-1.64726	0.2625
EN2	Homeodomain	-1.86113	-1.72024	-1.58656	0.264033
EOMES	T-box	-3.67508	-2.36354	-3.30731	0.110738
EPAS1	bHLH	-2.27331	-1.80023	-1.64862	0.294671
ERF	Ets	-2.34236	-2.12303	-2.05204	0.150794
ERG	Ets	-2.35528	-2.0452	-1.98509	0.168831
ESR1	Nuclear receptor	-2.71859	-2.56135	-2.41205	0.290909
ESR2	Nuclear receptor	-2.43235	-2.15241	-2.03184	0.234783
ESRRA	Nuclear receptor	-2.66496	-2.40036	-2.26592	0.231
ESRRB	Nuclear receptor	-2.25448	-1.91941	-1.86238	0.114516
ESRRG	Nuclear receptor	-2.43468	-2.20059	-2.13538	0.124709
ESX1	Homeodomain	-1.91676	-1.73577	-1.5778	0.304948
ETS1	Ets	-2.19702	-1.9271	-1.86238	0.261735
ETS2	Ets	-1.61324	-1.27504	-1.15765	0.236842
ETV1	Ets	-2.11783	-2.00319	-1.92452	0.16568
ETV2	Ets	-2.64481	-2.32634	-2.24932	0.1625
ETV3	Ets	-2.26788	-2.13957	-2.06963	0.14876
ETV4	Ets	-1.56294	-1.32246	-1.23491	0.170284
ETV5	Ets	-1.98007	-1.76591	-1.66527	0.201059
ETV6	Ets	-2.35994	-2.13538	-2.05724	0.165612
ETV7	Ets	-3.03724	-2.73744	-2.55035	0.35
EVX1	Homeodomain	-1.80675	-1.65548	-1.523	0.262911
EVX2	Homeodomain	-1.84205	-1.6541	-1.50797	0.285714
FERD3L	bHLH	-1.73233	-1.48965	-1.37571	0.230769
FEV	Ets	-2.04168	-1.79068	-1.68185	0.199506
FEZF1	C2H2 ZF	-1.78982	-1.66386	-1.55253	0.226131
FEZF2	C2H2 ZF	-1.78982	-1.66386	-1.55253	0.226131
FIGLA	bHLH	-1.81004	-1.46221	-1.34352	0.23913
FLI1	Ets	-2.41129	-2.10319	-1.99104	0.270296
FOS	bZIP	-2.37301	-1.83644	-1.71625	0.252708
FOSB	bZIP	-1.88078	-1.60341	-1.50016	0.211581
FOSL1	bZIP	-2.4744	-1.96208	-1.86911	0.210526
FOSL2	bZIP	-2.40521	-1.90937	-1.80606	0.236287
FOXA1	Forkhead	-2.00731	-1.66811	-1.5807	0.182306
FOXA2	Forkhead	-2.14436	-1.81197	-1.66105	0.226054
FOXA3	Forkhead	-1.94949	-1.60834	-1.45781	0.292929
FOXB1	Forkhead	-2.35603	-2.04014	-1.96208	0.153308
FOXB2	Forkhead	-1.53523	-1.32504	-1.23386	0.189385
FOXC1	Forkhead	-2.29076	-2.03348	-1.88877	0.275693
FOXC2	Forkhead	-2.20208	-1.93493	-1.81197	0.271262
FOXD1	Forkhead	-1.49512	-1.34488	-1.27274	0.153034
FOXD2	Forkhead	-1.74066	-1.52864	-1.46533	0.192697
FOXD3	Forkhead	-1.77503	-1.5328	-1.42365	0.217829
FOXE1	Forkhead	-1.89504	-1.6071	-1.48871	0.238612
FOXE3	Forkhead	-1.49512	-1.34488	-1.27274	0.153034
FOXF1	Forkhead	-2.08339	-1.85575	-1.73081	0.255005
FOXF2	Forkhead	-2.49622	-2.31356	-2.16564	0.28866
FOXG1	Forkhead	-3.15201	-3.15241	-3.03847	0.114754
FOXH1	Forkhead	-2.21773	-2.02531	-1.91941	0.216374
FOXI1	Forkhead	-2.05057	-1.7722	-1.74929	0.280519
FOXI2	Forkhead	-1.70984	-1.4265	-1.26479	0.310881
FOXJ2	Forkhead	-2.35034	-2.03184	-1.86573	0.172075
FOXJ3	Forkhead	-2.20102	-1.93757	-1.80216	0.211569
FOXK1	Forkhead	-1.39957	-1.22658	-1.09134	0.134498
FOXK2	Forkhead	-1.51075	-1.3123	-1.2235	0.184923
FOXL1	Forkhead	-1.84495	-1.64726	-1.5732	0.269932
FOXM1	Forkhead	-1.70973	-1.42487	-1.29267	0.262431
FOXO1	Forkhead	-2.20513	-1.86126	-1.68259	0.262874
FOXO3	Forkhead	-2.47694	-2.14809	-2.06251	0.178862
FOXO4	Forkhead	-1.99618	-1.74163	-1.63654	0.222613
FOXO6	Forkhead	-3.30679	-3.00628	-2.92196	0.176471
FOXP1	Forkhead	-1.81865	-1.51342	-1.41323	0.228132
FOXP2	Forkhead	-1.80327	-1.53123	-1.43101	0.21189
FOXP3	Forkhead	-1.45564	-1.26932	-1.20156	0.148499
FOXP4	Forkhead	-1.63778	-1.38898	-1.33683	0.11315
FOXQ1	Forkhead	-2.89604	-2.72105	-2.59611	0.25
FOXS1	Forkhead	-1.3769	-1.14381	-1.0094	0.266187
GABPA	Ets	-2.51624	-2.26592	-2.20302	0.205357
GATA1	GATA	-1.97369	-1.83435	-1.71466	0.276657
GATA2	GATA	-1.86307	-1.65756	-1.53436	0.258963
GATA3	GATA	-1.62442	-1.50699	-1.39312	0.224497
GATA4	GATA	-1.54645	-1.44018	-1.32504	0.233027
GATA5	GATA	-1.76893	-1.66386	-1.55035	0.275748
GATA6	GATA	-1.46267	-1.37245	-1.25014	0.251743
GBX1	Homeodomain	-2.10012	-1.92452	-1.7983	0.252212
GBX2	Homeodomain	-1.97222	-1.80606	-1.64591	0.308411
GCM1	GCM	-2.39424	-2.30115	-2.24393	0.209135
GCM2	GCM	-2.1349	-2.04182	-1.97057	0.151316
GFI1	C2H2 ZF	-2.10668	-1.80606	-1.69986	0.223518
GFI1B	C2H2 ZF	-2.01514	-1.89234	-1.80023	0.191111
GLI1	C2H2 ZF	-2.26575	-1.96208	-1.87366	0.184211
GLI2	C2H2 ZF	-2.71924	-2.47117	-2.38156	0.186441
GLI3	C2H2 ZF	-2.43992	-2.0452	-1.94829	0.2
GLIS1	C2H2 ZF	NA	NA	NA	NA
GLIS2	C2H2 ZF	-3.19765	-2.97632	-2.92196	0.117647
GLIS3	C2H2 ZF	-2.2198	-1.96068	-1.89956	0.0661972
GMEB1	SAND	-1.76219	-1.98215	-1.83435	0.288462
GMEB2	SAND	-2.55423	-2.48965	-2.72105	0.132075
GRHL1	Grainyhead	-3.1967	-2.64726	-2.47117	0.179104
GSC	Homeodomain	-1.96329	-1.92196	-1.7795	0.279661
GSC2	Homeodomain	-1.97488	-1.75274	-1.6339	0.239394
GSX1	Homeodomain	-1.70617	-1.52504	-1.38898	0.268966
GSX2	Homeodomain	-1.6737	-1.51592	-1.36142	0.299353
HAND1	bHLH	-1.67615	-1.46045	-1.34895	0.226415
HAND2	bHLH	-1.67615	-1.46045	-1.34895	0.226415
HBP1	Sox	-1.80879	-1.69302	-1.5949	0.202216
HDX	Homeodomain	-1.59138	-1.4474	-1.38674	0.13036
HES1	bHLH	-2.07027	-1.96772	-1.822	0.285047
HES2	bHLH	-2.08633	-2.04861	-1.90937	0.274286
HES4	bHLH	-1.93581	-1.89956	-1.79068	0.221739
HES5	bHLH	-3.55017	-3.41205	-3.41205	0
HES7	bHLH	-3.67508	-3.30731	-3.30731	0
HESX1	Homeodomain	-2.33557	-2.17014	-2.0452	0.25
HEY1	bHLH	-2.45086	-2.30731	-2.22813	0.166667
HEY2	bHLH	-2.34329	-2.26592	-2.17014	0.197917
HEYL	bHLH	-2.10198	-2.00628	-1.9323	0.156627
HIC1	C2H2 ZF	-1.95562	-1.74248	-1.67529	0.143333
HIC2	C2H2 ZF	-1.47106	-1.23966	-1.1358	0.212705
HIF1A	bHLH	-2.378	-2.24393	-2.08795	0.301724
HINFP	C2H2 ZF	-3.45332	-3.00628	-3.55035	0.0909091
HIVEP1	C2H2 ZF	-2.3488	-2.08422	-2.0094	0.158273
HIVEP2	C2H2 ZF	-2.02951	-1.83435	-1.69001	0.282759
HLF	bZIP	-2.39193	-2.13747	-1.99104	0.253822
HLX	Homeodomain	-1.66421	-1.56358	-1.4992	0.137778
HMBOX1	Homeodomain	-1.9443	-1.91436	-1.81395	0.206422
HMG20B	Sox	-1.91023	-1.64053	-1.48965	0.293478
HMGA1	AT hook	-1.2032	-0.985389	-0.871377	0.23089
HMGA2	AT hook	-2.82952	-2.87366	-2.80999	0.136364
HMX1	Homeodomain	-1.88294	-1.80802	-1.66954	0.273026
HMX2	Homeodomain	-1.81958	-1.66811	-1.54069	0.254279
HMX3	Homeodomain	-1.79064	-1.73744	-1.58187	0.301075
HNF1A	Homeodomain	-2.75233	-2.42002	-2.30731	0.228571
HNF1B	Homeodomain	-2.92089	-2.72105	-2.60834	0.228571
HNF4A	Nuclear receptor	-3.05426	-2.80023	-2.67529	0.25
HNF4G	Nuclear receptor	-2.31702	-1.97343	-1.85794	0.234098
HOMEZ	Homeodomain	-2.40281	-2.55035	-2.48965	0.130435
HOXA1	Homeodomain	-2.03155	-1.94022	-1.79258	0.283988
HOXA11	Homeodomain	-1.7311	-1.58538	-1.47572	0.223158
HOXA13	Homeodomain	-1.87788	-1.7668	-1.65548	0.21519
HOXA2	Homeodomain	-2.13604	-1.92581	-1.77858	0.145923
HOXA3	Homeodomain	-1.42029	-1.3309	-1.24554	0.178439
HOXA5	Homeodomain	-2.25068	-2.20059	-2.09933	0.104911
HOXA6	Homeodomain	-1.45068	-1.30731	-1.16788	0.274611
HOXA7	Homeodomain	-2.53763	-2.51894	-2.3395	0.338462
HOXA9	Homeodomain	-2.15713	-1.98657	-1.86461	0.249728
HOXB1	Homeodomain	-2.87295	-2.89714	-2.79068	0.217391
HOXB13	Homeodomain	-1.96662	-1.91436	-1.80802	0.219178
HOXB2	Homeodomain	-1.75261	-1.56246	-1.39654	0.317544
HOXB3	Homeodomain	-1.69663	-1.47298	-1.32182	0.293944
HOXB4	Homeodomain	-1.80274	-1.59131	-1.4631	0.255624
HOXB5	Homeodomain	-1.68965	-1.50797	-1.34084	0.319444
HOXB6	Homeodomain	-2.75334	-2.66105	-2.58421	0.162162
HOXB7	Homeodomain	-2.40152	-2.28909	-2.20793	0.170455
HOXB8	Homeodomain	-2.51738	-2.57263	-2.44484	0.254902
HOXB9	Homeodomain	-1.46204	-1.32246	-1.16924	0.297297
HOXC10	Homeodomain	-1.65465	-1.5302	-1.3973	0.26362
HOXC11	Homeodomain	-1.90322	-1.74502	-1.61838	0.252429
HOXC12	Homeodomain	-2.0148	-1.8748	-1.78319	0.183294
HOXC13	Homeodomain	-2.1244	-2.05899	-1.9579	0.18721
HOXC5	Homeodomain	-1.52772	-1.39577	-1.28524	0.230502
HOXC6	Homeodomain	-3.55023	-3.85138	-3.55035	0.5
HOXC8	Homeodomain	-2.18383	-2.09551	-1.95929	0.269231
HOXC9	Homeodomain	-1.94814	-1.71944	-1.59611	0.247222
HOXD1	Homeodomain	-1.60983	-1.50601	-1.40267	0.211744
HOXD10	Homeodomain	-1.64474	-1.40422	-1.30731	0.2
HOXD11	Homeodomain	-1.77107	-1.63193	-1.50896	0.2264
HOXD12	Homeodomain	-1.96218	-1.81896	-1.72916	0.209491
HOXD13	Homeodomain	-1.89294	-1.81197	-1.68554	0.226933
HOXD3	Homeodomain	-1.33588	-1.20743	-1.06498	0.27964
HOXD4	Homeodomain	-1.51777	-1.36283	-1.28909	0.156164
HOXD8	Homeodomain	-1.57338	-1.33287	-1.2109	0.244851
HOXD9	Homeodomain	-1.78663	-1.6541	-1.51094	0.280822
HSF1	HSF	-2.65843	-2.34623	-2.21791	0.247377
HSF2	HSF	-2.46671	-2.13957	-1.99104	0.272414
HSF4	HSF	-2.71909	-2.44484	-2.34623	0.203125
HSFY1	HSF	-2.70433	-2.70525	-2.67529	0.0666667
HSFY2	HSF	-2.70433	-2.70525	-2.67529	0.0666667
IKZF1	C2H2 ZF	-1.7358	-1.47389	-1.33816	0.252101
IKZF4	C2H2 ZF	-1.95103	-1.64726	-1.50308	0.282511
INSM1	C2H2 ZF	-2.41932	-2.14169	-2.05899	0.132445
IRF1	IRF	-2.84825	-2.33287	-2.14381	0.257143
IRF2	IRF	-3.5502	-3.24932	-3.15241	0.156463
IRF3	IRF	-2.71692	-2.44484	-2.29508	0.147887
IRF4	IRF	-2.3066	-1.95651	-1.7983	0.30531
IRF5	IRF	-3.03749	-2.72105	-2.64726	0.166667
IRF6	IRF	-1.68358	-1.61712	-1.4992	0.237778
IRF7	IRF	-2.87202	-2.4992	-2.40036	0.192281
IRF8	IRF	-3.15171	-2.89714	-2.79068	0.229965
IRF9	IRF	-3.19747	-3.07323	-3.03847	0.0416667
IRX1	Homeodomain	-1.99801	-1.79448	-1.72428	0.149254
IRX2	Homeodomain	-2.14215	-1.96772	-1.86685	0.207254
IRX3	Homeodomain	-1.99801	-1.79448	-1.72428	0.149254
IRX4	Homeodomain	-1.85051	-1.71466	-1.65826	0.121795
IRX5	Homeodomain	-1.98168	-1.78134	-1.67097	0.224422
IRX6	Homeodomain	-1.85051	-1.71466	-1.65826	0.121795
ISL1	Homeodomain	-1.7292	-1.65687	-1.57954	0.163102
ISL2	Homeodomain	-1.54445	-1.39959	-1.31863	0.170088
ISX	Homeodomain	-1.9077	-1.78505	-1.67965	0.215488
JDP2	bZIP	-2.85964	-2.40036	-2.37066	0.0645833
JUN	bZIP	-2.5451	-1.98509	-1.88641	0.260577
JUNB	bZIP	-2.33119	-1.84706	-1.72266	0.27821
JUND	bZIP	-2.51456	-2.06074	-1.9429	0.227658
KLF1	C2H2 ZF	-2.06815	-1.66954	-1.55144	0.238095
KLF12	C2H2 ZF	-1.31138	-1.05654	-0.98687	0.148224
KLF13	C2H2 ZF	-3.85117	-3.67529	-3.30731	0.571429
KLF14	C2H2 ZF	-2.82884	-2.58421	-2.50896	0.159091
KLF15	C2H2 ZF	-2.17785	-1.75796	-1.61083	0.287356
KLF16	C2H2 ZF	-2.08125	-1.71944	-1.62349	0.198225
KLF3	C2H2 ZF	-2.35538	-2.09933	-1.97343	0.251656
KLF4	C2H2 ZF	-1.80372	-1.43976	-1.34017	0.204931
KLF5	C2H2 ZF	-1.83235	-1.35862	-1.24232	0.234932
KLF6	C2H2 ZF	-1.3661	-1.11498	-1.02758	0.182296
KLF7	C2H2 ZF	-1.61811	-1.35032	-1.22865	0.244338
KLF8	C2H2 ZF	-1.97723	-1.82813	-1.74587	0.172549
KLF9	C2H2 ZF	-2.44395	-2.73744	-2.69001	0.103448
LBX1	Homeodomain	-1.76365	-1.64726	-1.55802	0.185751
LBX2	Homeodomain	-2.05969	-1.87941	-1.75447	0.240278
LCOR	Pipsqueak	-1.5481	-1.35307	-1.20498	0.288939
LEF1	Sox	-2.05295	-1.80216	-1.7668	0.144444
LHX1	Homeodomain	-1.22997	-1.13122	-0.985685	0.284741
LHX2	Homeodomain	-2.18146	-1.9271	-1.79068	0.285645
LHX3	Homeodomain	-2.77008	-2.41205	-2.31356	0.202899
LHX4	Homeodomain	-1.13131	-1.07432	-0.961239	0.229234
LHX5	Homeodomain	-1.22997	-1.13122	-0.985685	0.284741
LHX6	Homeodomain	-2.56245	-2.28909	-2.20547	0.20672
LHX8	Homeodomain	-1.4566	-1.32569	-1.17241	0.297382
LHX9	Homeodomain	-1.95941	-1.809	-1.70759	0.211113
LIN54	CxC	-1.8579	-1.58421	-1.44826	0.268775
LMX1A	Homeodomain	-1.81757	-1.69001	-1.61966	0.14956
LMX1B	Homeodomain	-1.55797	-1.44356	-1.33983	0.210946
MAF	bZIP	-1.62273	-1.36354	-1.28435	0.166667
MAFA	bZIP	-2.87173	-2.47117	-2.35307	0.238095
MAFB	bZIP	-1.46121	-1.20547	-1.10984	0.197643
MAFF	bZIP	-3.03684	-2.60834	-2.42813	0.339623
MAFG	bZIP	-1.76034	-1.57206	-1.48965	0.273026
MAFK	bZIP	-2.52584	-2.25204	-2.15678	0.266767
MAX	bHLH	-2.27866	-2.12506	-1.98509	0.241984
MAZ	C2H2 ZF	-2.13033	-1.55144	-1.3973	0.29877
MBD2	MBD	-2.24619	-2.27735	-2.14381	0.264706
MECOM	C2H2 ZF	-2.87277	-2.79068	-2.69001	0.231023
MECP2	MBD	-1.7938	-1.80216	-1.71944	0.173432
MEF2A	MADS box	-2.94611	-2.66105	-2.52916	0.261905
MEF2B	MADS box	-3.00438	-2.52916	-2.36002	0.322581
MEF2C	MADS box	-2.31965	-1.91186	-1.81595	0.228916
MEF2D	MADS box	-2.6368	-2.28318	-2.18393	0.202941
MEIS1	Homeodomain	-1.98268	-1.73911	-1.58774	0.254483
MEIS2	Homeodomain	-2.64456	-2.35307	-2.20793	0.182418
MEIS3	Homeodomain	-1.83024	-1.67674	-1.57838	0.195835
MEOX1	Homeodomain	-2.05815	-1.87825	-1.74417	0.265625
MEOX2	Homeodomain	-3.00549	-2.89714	-2.73744	0.307692
MESP1	bHLH	-1.4206	-1.14981	-1.03914	0.224961
MESP2	bHLH	-1.4206	-1.14981	-1.03914	0.224961
MGA	bHLH	-3.30722	-3.85138	-3.67529	0.134752
MITF	bHLH	-1.79437	-1.51995	-1.40113	0.239362
MIXL1	Homeodomain	-1.92642	-1.75447	-1.59611	0.305556
MLX	bHLH	-2.89622	-2.73744	-2.67529	0.133333
MLXIP	bHLH	-2.34325	-2.24393	-2.16564	0.164948
MLXIPL	bHLH	-2.64538	-2.56695	-2.50896	0.154795
[truncated: 372 more rows]
