# Supplementary material for: Prediction of genome-wide effects of single nucleotide variants on transcription factor binding
Source: Sci Rep. 2020 Oct 19;10:17632. doi: 10.1038/s41598-020-74793-4 (PMC7572467; doi:10.1038/s41598-020-74793-4)
Supplement: Supplementary file 6 — Supplementary Table S3. [file 41598_2020_74793_MOESM6_ESM.xlsx]

## Sheet: cancer_pwm
Tf name	TF family	Motif ID	Cancer type	Gainability	Disruptability	Hitability	Robustness
TFAP2B	AP-2	M5917_1.02	all	-2.96754	-2.56683	-2.40638	0.308892
TFAP2B	AP-2	M5918_1.02	all	-3.12657	-2.74752	-2.61462	0.263626
TFAP2B	AP-2	M5919_1.02	all	-3.4162	-2.94511	-2.79316	0.295225
TFAP2B	AP-2	M6144_1.02	all	-2.66479	-2.15603	-2.04588	0.224028
TFAP2D	AP-2	M6146_1.02	all	-3.81979	-3.23272	-3.09891	0.265161
TFAP2C	AP-2	M2320_1.02	all	-2.9332	-2.47989	-2.27689	0.373388
TFAP2C	AP-2	M2939_1.02	all	-2.54161	-2.00276	-1.87159	0.26068
TFAP2C	AP-2	M4525_1.02	all	-2.98844	-2.56	-2.3543	0.377264
TFAP2C	AP-2	M5920_1.02	all	-2.95322	-2.54468	-2.3875	0.303661
TFAP2C	AP-2	M5921_1.02	all	-2.96932	-2.60234	-2.47285	0.25782
TFAP2C	AP-2	M5922_1.02	all	-3.5349	-3.03963	-2.90189	0.271793
TFAP2C	AP-2	M5923_1.02	all	-2.75766	-2.37463	-2.21561	0.306608
TFAP2C	AP-2	M5924_1.02	all	-3.52849	-3.13307	-2.93317	0.368891
TFAP2C	AP-2	M5925_1.02	all	-2.65944	-2.32662	-2.17917	0.287884
TFAP2C	AP-2	M6145_1.02	all	-2.66199	-2.08942	-1.97819	0.225952
TFAP2E	AP-2	M0085_1.02	all	-2.50259	-2.07512	-1.92723	0.288606
TFAP2A	AP-2	M1838_1.02	all	-3.01093	-2.62584	-2.42442	0.371107
TFAP2A	AP-2	M2934_1.02	all	-2.4323	-1.90208	-1.75798	0.282372
TFAP2A	AP-2	M4524_1.02	all	-3.07155	-2.60621	-2.40852	0.365674
TFAP2A	AP-2	M5911_1.02	all	-2.92627	-2.47754	-2.32344	0.298704
TFAP2A	AP-2	M5912_1.02	all	-2.91196	-2.52581	-2.39079	0.267219
TFAP2A	AP-2	M5913_1.02	all	-3.13163	-2.65502	-2.48051	0.33089
TFAP2A	AP-2	M5914_1.02	all	-3.09757	-2.6982	-2.58183	0.235052
TFAP2A	AP-2	M5915_1.02	all	-3.0577	-2.65275	-2.50197	0.293329
TFAP2A	AP-2	M5916_1.02	all	-3.44835	-2.97442	-2.83501	0.274576
TFAP2A	AP-2	M6143_1.02	all	-2.54568	-1.98747	-1.8841	0.211799
ARID3A	ARID/BRIGHT	M6147_1.02	all	-2.94219	-3.13162	-2.85693	0.468737
ARID3A	ARID/BRIGHT	M6148_1.02	all	-2.14749	-2.41055	-2.2782	0.262685
ARID5B	ARID/BRIGHT	M3574_1.02	all	-2.81088	-3.0163	-2.83103	0.347279
ARID5B	ARID/BRIGHT	M6149_1.02	all	-2.39965	-2.63957	-2.41826	0.399266
ARID3B	ARID/BRIGHT	M0104_1.02	all	-2.09831	-2.42639	-2.13151	0.492874
ARID5A	ARID/BRIGHT	M0108_1.02	all	-2.36897	-2.75513	-2.37825	0.580128
ARID3C	ARID/BRIGHT	M0105_1.02	all	-1.67671	-1.98163	-1.65637	0.527134
ARID2	ARID/BRIGHT	M1536_1.02	all	-2.84226	-2.89986	-2.67498	0.404175
HMGA1	AT hook	M6279_1.02	all	-1.26486	-1.66251	-1.4272	0.418313
HMGA2	AT hook	M6280_1.02	all	-3.23586	-3.33976	-3.24686	0.192578
MAX	bHLH	M1889_1.02	all	-2.5072	-2.5948	-2.38152	0.388038
MAX	bHLH	M3539_1.02	all	-3.53237	-3.44461	-3.22299	0.399684
MAX	bHLH	M4465_1.02	all	-3.00665	-2.90156	-2.70423	0.365152
MAX	bHLH	M4507_1.02	all	-2.70258	-2.63807	-2.44395	0.36044
MAX	bHLH	M4542_1.02	all	-2.72792	-2.69139	-2.4889	0.372658
MAX	bHLH	M4596_1.02	all	-3.25112	-3.0663	-2.88839	0.336116
MAX	bHLH	M4627_1.02	all	-2.72072	-2.63968	-2.49259	0.287295
MAX	bHLH	M4628_1.02	all	-3.00372	-2.86959	-2.74136	0.255663
MAX	bHLH	M4646_1.02	all	-2.96588	-2.85012	-2.67145	0.337273
MAX	bHLH	M5613_1.02	all	-4.51047	-4.51586	-4.29617	0.397004
MAX	bHLH	M5614_1.02	all	-2.98842	-2.87191	-2.72233	0.291367
MAX	bHLH	M6335_1.02	all	-2.90528	-2.81618	-2.65733	0.306349
MLXIPL	bHLH	M5633_1.02	all	-3.11045	-3.04517	-2.93607	0.222131
MLXIPL	bHLH	M6346_1.02	all	-3.83552	-3.79071	-3.62647	0.314904
ARNTL2	bHLH	M0220_1.02	all	-2.88789	-2.83411	-2.69245	0.278332
AHRR	bHLH	M2917_1.02	all	-4.5583	-4.38823	-4.2573	0.260274
TFE3	bHLH	M5930_1.02	all	-2.64443	-2.60083	-2.45217	0.289868
TFE3	bHLH	M6517_1.02	all	-2.42477	-2.41636	-2.24601	0.324469
HES2	bHLH	M0199_1.02	all	-2.73698	-2.76445	-2.56938	0.361835
MNT	bHLH	M5634_1.02	all	-3.0088	-2.88226	-2.72947	0.296597
TCF3	bHLH	M3154_1.02	all	-3.01937	-2.86103	-2.61625	0.430852
TCF3	bHLH	M3155_1.02	all	-2.9913	-3.03748	-2.75654	0.476324
TCF3	bHLH	M5900_1.02	all	-2.49369	-2.41214	-2.20693	0.376567
TCF3	bHLH	M6516_1.02	all	-2.49923	-2.39389	-2.20163	0.357696
SREBF1	bHLH	M2387_1.02	all	-2.79048	-2.69055	-2.57895	0.226603
SREBF1	bHLH	M3944_1.02	all	-3.06001	-3.02449	-2.88145	0.280628
SREBF1	bHLH	M3945_1.02	all	-4.58595	-4.54084	-4.48463	0.121387
SREBF1	bHLH	M6487_1.02	all	-2.40642	-2.24385	-2.10419	0.274999
TFAP4	bHLH	M2943_1.02	all	-3.87067	-3.68605	-3.48413	0.371824
TFAP4	bHLH	M2944_1.02	all	-2.39056	-2.1787	-1.98936	0.353359
TFAP4	bHLH	M2947_1.02	all	-2.62413	-2.39935	-2.22132	0.336297
TFAP4	bHLH	M5926_1.02	all	-2.88588	-2.85687	-2.74082	0.234491
TFAP4	bHLH	M5927_1.02	all	-2.9433	-2.90877	-2.78072	0.255343
TFAP4	bHLH	M6513_1.02	all	-2.98463	-2.73239	-2.56911	0.313369
HIF1A	bHLH	M6275_1.02	all	-2.99576	-2.85433	-2.75626	0.202139
TCFL5	bHLH	M0212_1.02	all	-2.8876	-2.62073	-2.48471	0.268891
USF2	bHLH	M2322_1.02	all	-2.75339	-2.71793	-2.50365	0.389456
USF2	bHLH	M4481_1.02	all	-3.58888	-3.39737	-3.22327	0.330272
USF2	bHLH	M4515_1.02	all	-3.7067	-3.52047	-3.3344	0.348466
USF2	bHLH	M4550_1.02	all	-3.16667	-3.07765	-2.89648	0.341092
USF2	bHLH	M4579_1.02	all	-3.47269	-3.32025	-3.1579	0.311904
USF2	bHLH	M4638_1.02	all	-3.4076	-3.25641	-3.07237	0.345414
USF2	bHLH	M6531_1.02	all	-2.61307	-2.51853	-2.34722	0.325961
TFEC	bHLH	M5932_1.02	all	-2.51513	-2.52546	-2.34416	0.341281
AHR	bHLH	M2917_1.02	all	-4.5583	-4.38823	-4.2573	0.260274
AHR	bHLH	M6139_1.02	all	-2.75213	-2.56765	-2.4866	0.170247
MLX	bHLH	M5632_1.02	all	-3.40188	-3.3394	-3.25819	0.170556
MYF6	bHLH	M5651_1.02	all	-2.97719	-3.09902	-2.94671	0.295812
MYF6	bHLH	M6353_1.02	all	-2.46584	-2.38389	-2.30273	0.170456
SIM1	bHLH	M5234_1.02	all	-2.5402	-2.62804	-2.55463	0.155518
TFEB	bHLH	M5931_1.02	all	-2.71163	-2.72399	-2.55374	0.324297
TFEB	bHLH	M6518_1.02	all	-3.5839	-3.49944	-3.43065	0.146503
HAND1	bHLH	M6268_1.02	all	-2.20189	-2.21499	-2.02776	0.35021
HES1	bHLH	M6271_1.02	all	-2.83828	-2.66418	-2.54101	0.24694
EPAS1	bHLH	M6212_1.02	all	-2.83378	-2.65017	-2.41399	0.419483
TCF21	bHLH	M0214_1.02	all	-2.42047	-2.30958	-2.19953	0.223841
MXI1	bHLH	M4543_1.02	all	-2.77251	-2.69099	-2.48741	0.374229
MXI1	bHLH	M4678_1.02	all	-3.78045	-3.52128	-3.2843	0.420554
MXI1	bHLH	M4679_1.02	all	-2.76966	-2.55513	-2.47878	0.16122
MYOG	bHLH	M6355_1.02	all	-2.87383	-2.71754	-2.51052	0.379164
TWIST1	bHLH	M6527_1.02	all	-2.80311	-2.77569	-2.67955	0.198569
NEUROG3	bHLH	M5653_1.02	all	-2.64192	-2.77771	-2.60714	0.324801
BHLHE41	bHLH	M5306_1.02	all	-3.28125	-3.16856	-3.07667	0.190691
BHLHE41	bHLH	M5309_1.02	all	-3.72649	-3.60941	-3.55271	0.12238
BHLHE41	bHLH	M6161_1.02	all	-3.58694	-3.41819	-3.17392	0.430187
BHLHE23	bHLH	M5308_1.02	all	-2.96427	-3.15051	-2.94941	0.370639
TCF15	bHLH	M4850_1.02	all	-2.71134	-2.7895	-2.51068	0.473762
MYOD1	bHLH	M3589_1.02	all	-2.74312	-2.75266	-2.54218	0.384082
MYOD1	bHLH	M3591_1.02	all	-2.33933	-2.23881	-2.00815	0.412048
MYOD1	bHLH	M6354_1.02	all	-2.31782	-2.20161	-2.04028	0.310277
NPAS1	bHLH	M5234_1.02	all	-2.5402	-2.62804	-2.55463	0.155518
ARNTL	bHLH	M5290_1.02	all	-3.95398	-3.85228	-3.81206	0.0884521
ARNTL	bHLH	M6162_1.02	all	-3.80768	-3.6758	-3.53856	0.270942
BHLHE40	bHLH	M4553_1.02	all	-2.81202	-2.78657	-2.66391	0.246048
BHLHE40	bHLH	M5305_1.02	all	-3.20492	-3.10348	-2.99923	0.213422
BHLHE40	bHLH	M6160_1.02	all	-2.80731	-2.75373	-2.67424	0.167263
MYCN	bHLH	M3642_1.02	all	-2.99202	-2.85882	-2.66803	0.355524
MYCN	bHLH	M6352_1.02	all	-2.72845	-2.58048	-2.48903	0.189887
CLOCK	bHLH	M5321_1.02	all	-2.85776	-2.96483	-2.8282	0.269922
HEY2	bHLH	M5510_1.02	all	-3.10027	-2.89751	-2.78331	0.231229
HEY2	bHLH	M5511_1.02	all	-3.10106	-2.93764	-2.82079	0.235899
HEY2	bHLH	M6273_1.02	all	-3.63111	-3.39676	-3.23202	0.31567
MYC	bHLH	M4532_1.02	all	-2.66076	-2.59254	-2.42376	0.322012
MYC	bHLH	M4558_1.02	all	-2.80138	-2.70249	-2.529	0.329321
MYC	bHLH	M4609_1.02	all	-2.79425	-2.67552	-2.50252	0.328575
MYC	bHLH	M4610_1.02	all	-2.72837	-2.62859	-2.43961	0.35284
MYC	bHLH	M4643_1.02	all	-2.45047	-2.42311	-2.28954	0.264763
MYC	bHLH	M4645_1.02	all	-2.71164	-2.66285	-2.46237	0.369742
MYC	bHLH	M6351_1.02	all	-2.98581	-2.87889	-2.741	0.272035
TCF12	bHLH	M4479_1.02	all	-2.51981	-2.34173	-2.10946	0.41422
TCF12	bHLH	M4513_1.02	all	-2.34787	-2.21979	-2.10489	0.232453
TCF12	bHLH	M6288_1.02	all	-2.5229	-2.45725	-2.31845	0.273566
ARNT	bHLH	M2956_1.02	all	-3.26297	-3.17874	-2.96211	0.392746
ARNT	bHLH	M2957_1.02	all	-4.15794	-4.00501	-3.76173	0.428884
ARNT	bHLH	M6151_1.02	all	-2.52075	-2.41335	-2.28971	0.247749
FERD3L	bHLH	M4971_1.02	all	-2.31036	-2.27669	-2.12975	0.287046
NPAS3	bHLH	M5234_1.02	all	-2.5402	-2.62804	-2.55463	0.155518
USF1	bHLH	M1917_1.02	all	-2.85724	-2.77692	-2.59325	0.344863
USF1	bHLH	M4080_1.02	all	-3.40157	-3.30838	-3.10213	0.378055
USF1	bHLH	M4081_1.02	all	-2.84353	-2.91144	-2.64797	0.454829
USF1	bHLH	M4086_1.02	all	-2.2638	-2.26975	-2.13404	0.268365
USF1	bHLH	M4429_1.02	all	-3.64075	-3.46261	-3.28923	0.329156
USF1	bHLH	M4480_1.02	all	-3.78551	-3.5885	-3.45457	0.265372
USF1	bHLH	M4514_1.02	all	-3.58002	-3.39758	-3.20154	0.363253
USF1	bHLH	M4578_1.02	all	-3.30117	-3.17812	-3.03954	0.27318
USF1	bHLH	M4637_1.02	all	-3.41546	-3.25998	-3.07111	0.352666
USF1	bHLH	M5943_1.02	all	-2.85193	-2.85105	-2.66968	0.341388
USF1	bHLH	M6530_1.02	all	-3.05383	-2.95761	-2.82139	0.269236
SIM2	bHLH	M5234_1.02	all	-2.5402	-2.62804	-2.55463	0.155518
TAL1	bHLH	M6500_1.02	all	-3.24818	-3.15401	-3.00852	0.284666
TAL1	bHLH	M6501_1.02	all	-4.15325	-4.15097	-3.86898	0.477591
NEUROD1	bHLH	M6358_1.02	all	-2.59452	-2.41027	-2.21044	0.368801
TCF23	bHLH	M0195_1.02	all	-2.20691	-2.22254	-2.0351	0.350532
HEYL	bHLH	M0183_1.02	all	-2.7869	-2.68717	-2.54885	0.272752
HAND2	bHLH	M6268_1.02	all	-2.20189	-2.21499	-2.02776	0.35021
EBF1	bHLH	M1968_1.02	all	-2.75352	-2.23838	-2.06812	0.324324
EBF1	bHLH	M5364_1.02	all	-3.43588	-3.00128	-2.88295	0.238502
EBF1	bHLH	M6175_1.02	all	-2.84559	-2.30861	-2.15138	0.303743
HEY1	bHLH	M5509_1.02	all	-3.15445	-2.97737	-2.84606	0.260927
MESP1	bHLH	M5627_1.02	all	-2.08972	-2.04316	-1.86653	0.33416
PTF1A	bHLH	M6441_1.02	all	-3.38705	-3.29911	-3.06477	0.417015
ATOH8	bHLH	M5116_1.02	all	-2.34139	-2.20119	-2.05155	0.291475
NPAS2	bHLH	M0196_1.02	all	-2.72925	-2.73092	-2.58076	0.292319
NEUROD2	bHLH	M5652_1.02	all	-2.53273	-2.65098	-2.4698	0.341098
NHLH1	bHLH	M1880_1.02	all	-3.13766	-2.90531	-2.73591	0.32299
NHLH1	bHLH	M3375_1.02	all	-4.02794	-3.75937	-3.50257	0.446386
NHLH1	bHLH	M3376_1.02	all	-4.16388	-3.89725	-3.66463	0.414698
NHLH1	bHLH	M5670_1.02	all	-2.9839	-2.76436	-2.66002	0.213556
NHLH1	bHLH	M5671_1.02	all	-2.91164	-2.70816	-2.5792	0.256917
NHLH1	bHLH	M6270_1.02	all	-4.07324	-3.78818	-3.61041	0.335907
ARNT2	bHLH	M6150_1.02	all	-2.64739	-2.36909	-2.21269	0.30242
NPAS4	bHLH	M4930_1.02	all	-3.36601	-3.27942	-3.22148	0.124882
MLXIP	bHLH	M0211_1.02	all	-3.00057	-2.87449	-2.78451	0.187132
OLIG3	bHLH	M5693_1.02	all	-2.62137	-2.78587	-2.61802	0.32055
NHLH2	bHLH	M0216_1.02	all	-2.31242	-2.27102	-2.04743	0.402391
NEUROG2	bHLH	M5653_1.02	all	-2.64192	-2.77771	-2.60714	0.324801
NEUROG2	bHLH	M5654_1.02	all	-3.09628	-3.19751	-3.06572	0.261732
MSC	bHLH	M5636_1.02	all	-2.87698	-2.89235	-2.77864	0.230349
HES7	bHLH	M5506_1.02	all	-4.32125	-4.21483	-4.1163	0.20297
ATOH7	bHLH	M0224_1.02	all	-2.60579	-2.65999	-2.47761	0.342908
BHLHA15	bHLH	M5304_1.02	all	-3.06937	-3.18701	-3.04663	0.276197
BHLHE22	bHLH	M5307_1.02	all	-3.26605	-3.43065	-3.20893	0.399816
NEUROG1	bHLH	M0217_1.02	all	-2.18316	-2.30549	-2.12776	0.335849
FIGLA	bHLH	M5430_1.02	all	-2.37057	-2.33609	-2.16113	0.331604
ASCL2	bHLH	M0178_1.02	all	-2.33103	-2.22857	-1.98416	0.430369
OLIG1	bHLH	M5690_1.02	all	-3.18738	-3.36646	-3.21631	0.292303
MITF	bHLH	M6345_1.02	all	-2.30776	-2.37588	-2.15928	0.392698
ENSG00000187728	bHLH	M0214_1.02	all	-2.42047	-2.30958	-2.19953	0.223841
MESP2	bHLH	M5627_1.02	all	-2.08972	-2.04316	-1.86653	0.33416
HES4	bHLH	M0191_1.02	all	-2.72401	-2.5175	-2.37164	0.285281
TCF4	bHLH	M5901_1.02	all	-2.56357	-2.47964	-2.28525	0.360847
TCF4	bHLH	M5902_1.02	all	-2.13378	-2.11199	-1.8974	0.38988
TCF4	bHLH	M6316_1.02	all	-2.80275	-2.80428	-2.63508	0.322681
HES5	bHLH	M5504_1.02	all	-4.26174	-4.14981	-4.0316	0.238289
HES5	bHLH	M5505_1.02	all	-4.50781	-4.30771	-4.20154	0.216867
SREBF2	bHLH	M2388_1.02	all	-2.75338	-2.68482	-2.56314	0.244338
SREBF2	bHLH	M5866_1.02	all	-3.49617	-3.48288	-3.41948	0.135821
SREBF2	bHLH	M6488_1.02	all	-2.48382	-2.20054	-2.0258	0.33125
OLIG2	bHLH	M5691_1.02	all	-2.67231	-2.89784	-2.73123	0.318613
OLIG2	bHLH	M5692_1.02	all	-2.80772	-3.00995	-2.84872	0.310119
TWIST2	bHLH	M0177_1.02	all	-2.46256	-2.64025	-2.41996	0.397848
MGA	bHLH	M5628_1.02	all	-2.38287	-2.43524	-2.31795	0.23667
MGA	bHLH	M5629_1.02	all	-4.91649	-4.98232	-4.80887	0.329268
MGA	bHLH	M5630_1.02	all	-4.20413	-4.28177	-4.09225	0.35363
CREB3L3	bZIP	M5323_1.02	all	-3.51051	-3.37166	-3.23399	0.271665
FOSL2	bZIP	M2280_1.02	all	-2.94137	-2.7184	-2.50816	0.383756
FOSL2	bZIP	M4565_1.02	all	-3.07566	-2.83529	-2.55803	0.471869
FOSL2	bZIP	M6230_1.02	all	-2.90378	-2.67615	-2.49313	0.343884
NFE2L1	bZIP	M4030_1.02	all	-2.39039	-2.50142	-2.20661	0.492793
NFE2L1	bZIP	M6359_1.02	all	-1.75353	-1.83812	-1.67968	0.305675
CEBPE	bZIP	M5317_1.02	all	-2.72637	-2.72569	-2.57513	0.292966
CEBPE	bZIP	M6172_1.02	all	-2.39852	-2.3856	-2.22293	0.312419
CREM	bZIP	M6181_1.02	all	-2.837	-2.81323	-2.69297	0.241875
XBP1	bZIP	M3447_1.02	all	-4.24408	-4.32823	-4.11309	0.390663
XBP1	bZIP	M4101_1.02	all	-3.49078	-3.53263	-3.38403	0.289775
XBP1	bZIP	M5952_1.02	all	-3.59738	-3.55684	-3.47692	0.168086
XBP1	bZIP	M5953_1.02	all	-3.61568	-3.64242	-3.53572	0.217815
XBP1	bZIP	M6536_1.02	all	-3.45626	-3.45976	-3.36723	0.191884
DBP	bZIP	M5337_1.02	all	-3.28451	-3.45598	-3.22107	0.417769
DBP	bZIP	M5338_1.02	all	-3.11451	-3.32059	-3.04334	0.471856
DBP	bZIP	M6186_1.02	all	-2.31614	-2.59834	-2.31298	0.481624
CREB3	bZIP	M5323_1.02	all	-3.51051	-3.37166	-3.23399	0.271665
CREB3	bZIP	M5324_1.02	all	-3.67179	-3.64933	-3.53347	0.234153
HLF	bZIP	M1875_1.02	all	-2.68281	-2.77086	-2.55439	0.39252
HLF	bZIP	M3393_1.02	all	-2.50835	-2.75922	-2.53697	0.400561
HLF	bZIP	M5516_1.02	all	-2.77832	-3.04948	-2.72792	0.523077
HLF	bZIP	M6277_1.02	all	-2.95598	-3.11266	-2.81586	0.495105
BACH2	bZIP	M2980_1.02	all	-2.77339	-2.60894	-2.45803	0.293536
ATF2	bZIP	M3087_1.02	all	-2.99832	-3.20986	-3.11727	0.192012
ATF2	bZIP	M3088_1.02	all	-3.48071	-3.47299	-3.39389	0.16651
NFE2L2	bZIP	M6360_1.02	all	-2.60173	-2.55486	-2.39269	0.311614
ATF6	bZIP	M2978_1.02	all	-2.81507	-2.79148	-2.7694	0.0495546
ATF6	bZIP	M6155_1.02	all	-3.64479	-3.51049	-3.43466	0.160227
CREB1	bZIP	M3083_1.02	all	-2.82675	-2.80366	-2.77515	0.0635297
CREB1	bZIP	M3084_1.02	all	-3.04504	-2.98406	-2.87253	0.22649
CREB1	bZIP	M3089_1.02	all	-3.07385	-3.04828	-2.96166	0.180825
CREB1	bZIP	M3090_1.02	all	-3.13038	-3.07335	-2.97706	0.19885
CREB1	bZIP	M4012_1.02	all	-3.94446	-3.86174	-3.77427	0.182432
CREB1	bZIP	M4013_1.02	all	-5.20416	-5.08921	-5.06947	0.0444444
CREB1	bZIP	M6180_1.02	all	-2.6111	-2.57801	-2.50286	0.1589
ATF1	bZIP	M6152_1.02	all	-2.92259	-2.88132	-2.80581	0.159603
NFE2	bZIP	M3617_1.02	all	-2.99357	-2.88743	-2.75659	0.260136
NFE2	bZIP	M4629_1.02	all	-3.59533	-3.49582	-3.24498	0.438748
NFE2	bZIP	M5659_1.02	all	-3.54027	-3.31751	-3.18048	0.270588
NFE2	bZIP	M6367_1.02	all	-3.02141	-2.91144	-2.72233	0.353018
BATF3	bZIP	M5302_1.02	all	-4.71834	-4.43938	-4.33351	0.216327
FOSB	bZIP	M6228_1.02	all	-2.4372	-2.35693	-2.20701	0.291932
ATF4	bZIP	M5292_1.02	all	-3.26929	-3.26586	-3.05813	0.380169
NRL	bZIP	M5689_1.02	all	-2.28324	-2.37858	-2.16104	0.394018
JUND	bZIP	M2292_1.02	all	-2.97585	-2.7509	-2.58644	0.315236
JUND	bZIP	M2293_1.02	all	-3.09712	-3.06966	-2.75467	0.515823
JUND	bZIP	M4464_1.02	all	-3.16339	-3.1623	-2.87069	0.489033
JUND	bZIP	M4506_1.02	all	-3.04906	-2.79939	-2.6127	0.349402
JUND	bZIP	M4541_1.02	all	-3.26773	-3.06889	-2.78192	0.483553
JUND	bZIP	M4570_1.02	all	-3.03568	-2.78321	-2.5093	0.467788
JUND	bZIP	M4571_1.02	all	-2.93102	-2.81959	-2.57349	0.432584
JUND	bZIP	M4624_1.02	all	-3.53632	-3.4247	-3.22769	0.364683
JUND	bZIP	M4625_1.02	all	-3.17453	-2.93247	-2.64288	0.486644
JUND	bZIP	M6318_1.02	all	-2.80275	-2.60171	-2.4104	0.356297
JDP2	bZIP	M5587_1.02	all	-3.13903	-2.94743	-2.88813	0.127635
JDP2	bZIP	M5588_1.02	all	-3.94084	-3.80887	-3.70398	0.214559
JDP2	bZIP	M5589_1.02	all	-3.03003	-2.86288	-2.80047	0.133852
JDP2	bZIP	M5590_1.02	all	-3.79059	-3.68287	-3.55773	0.250342
CREB3L4	bZIP	M5323_1.02	all	-3.51051	-3.37166	-3.23399	0.271665
CREB5	bZIP	M5998_1.02	all	-3.55135	-3.50179	-3.35945	0.279463
CEBPG	bZIP	M5318_1.02	all	-3.21752	-3.10579	-3.0135	0.191444
CEBPG	bZIP	M5319_1.02	all	-3.14642	-3.04663	-2.94598	0.206856
CEBPG	bZIP	M6173_1.02	all	-2.5434	-2.60224	-2.37506	0.407321
BATF	bZIP	M4452_1.02	all	-2.79679	-2.82019	-2.57942	0.425582
BATF	bZIP	M6158_1.02	all	-2.4997	-2.42024	-2.26782	0.29599
BACH1	bZIP	M2979_1.02	all	-3.40979	-3.1988	-2.9365	0.45337
BACH1	bZIP	M4680_1.02	all	-2.52547	-2.60027	-2.50338	0.199952
BACH1	bZIP	M4681_1.02	all	-3.49248	-3.2686	-3.21862	0.108709
BACH1	bZIP	M4682_1.02	all	-2.49982	-2.5846	-2.49551	0.185455
BACH1	bZIP	M6156_1.02	all	-4.02889	-3.95404	-3.81581	0.272615
CREB3L1	bZIP	M5325_1.02	all	-3.82607	-3.81851	-3.69087	0.254647
CREB3L1	bZIP	M5326_1.02	all	-3.62146	-3.54256	-3.44074	0.208986
CREB3L1	bZIP	M5327_1.02	all	-3.93162	-3.85404	-3.75937	0.195865
CREB3L1	bZIP	M5328_1.02	all	-4.30435	-4.23132	-4.13609	0.196891
CREB3L1	bZIP	M5329_1.02	all	-3.73534	-3.6475	-3.55183	0.197706
CREB3L1	bZIP	M5330_1.02	all	-4.0289	-4.01003	-3.88762	0.245614
ATF3	bZIP	M4451_1.02	all	-3.17824	-3.0662	-2.94316	0.246719
ATF3	bZIP	M4500_1.02	all	-3.09838	-3.03721	-2.9075	0.258188
ATF3	bZIP	M4552_1.02	all	-3.15118	-3.06276	-2.94816	0.231933
ATF3	bZIP	M4597_1.02	all	-2.82162	-2.7752	-2.67677	0.202789
ATF3	bZIP	M4683_1.02	all	-2.56136	-2.52402	-2.45149	0.153813
ATF3	bZIP	M4684_1.02	all	-3.25511	-3.05327	-2.89216	0.309942
ATF3	bZIP	M6153_1.02	all	-2.07087	-2.02834	-1.85538	0.32851
NFIL3	bZIP	M1857_1.02	all	-2.79995	-3.09073	-2.84215	0.435813
NFIL3	bZIP	M3156_1.02	all	-3.20797	-3.43488	-3.16433	0.463644
NFIL3	bZIP	M5663_1.02	all	-2.68076	-2.91258	-2.58691	0.527579
NFIL3	bZIP	M6368_1.02	all	-3.0904	-3.3218	-3.00451	0.51837
TEF	bZIP	M4088_1.02	all	-2.60412	-2.85906	-2.65878	0.369443
TEF	bZIP	M5909_1.02	all	-3.23642	-3.49351	-3.22617	0.459675
TEF	bZIP	M5910_1.02	all	-2.86001	-3.16868	-2.82204	0.549843
TEF	bZIP	M6510_1.02	all	-2.52581	-2.78261	-2.55034	0.414229
CR753803.1	bZIP	M2978_1.02	all	-2.81507	-2.79148	-2.7694	0.0495546
ATF5	bZIP	M6154_1.02	all	-2.48077	-2.36044	-2.20924	0.294018
FOS	bZIP	M2278_1.02	all	-2.79349	-2.59883	-2.41763	0.341128
FOS	bZIP	M4530_1.02	all	-3.01551	-2.78251	-2.52364	0.449033
FOS	bZIP	M4590_1.02	all	-2.82238	-2.63785	-2.42545	0.386815
FOS	bZIP	M4607_1.02	all	-3.15792	-2.91854	-2.6186	0.498741
FOS	bZIP	M6231_1.02	all	-2.48126	-2.43551	-2.22903	0.378385
ATF7	bZIP	M5293_1.02	all	-4.16392	-4.01172	-3.9071	0.214067
JUNB	bZIP	M2291_1.02	all	-2.84886	-2.63936	-2.41677	0.401018
JUNB	bZIP	M4623_1.02	all	-3.07461	-2.84652	-2.53165	0.515684
JUNB	bZIP	M6317_1.02	all	-2.42177	-2.36719	-2.18231	0.346685
CEBPB	bZIP	M2268_1.02	all	-2.58969	-2.6133	-2.43421	0.337931
CEBPB	bZIP	M3035_1.02	all	-2.26673	-2.31035	-2.05807	0.440613
CEBPB	bZIP	M3036_1.02	all	-2.63067	-2.71819	-2.41154	0.506424
CEBPB	bZIP	M4529_1.02	all	-2.75889	-2.7949	-2.50046	0.492357
CEBPB	bZIP	M4556_1.02	all	-2.69798	-2.74891	-2.51761	0.412909
CEBPB	bZIP	M4606_1.02	all	-2.93475	-2.94251	-2.623	0.520827
CEBPB	bZIP	M5314_1.02	all	-2.93622	-2.87523	-2.74638	0.256732
CEBPB	bZIP	M5315_1.02	all	-2.92938	-2.88151	-2.75233	0.257281
CEBPB	bZIP	M6170_1.02	all	-2.32036	-2.36955	-2.18089	0.352357
DDIT3	bZIP	M6187_1.02	all	-2.8818	-2.86091	-2.68506	0.332967
FOSL1	bZIP	M2279_1.02	all	-2.97288	-2.75364	-2.57811	0.332473
FOSL1	bZIP	M4619_1.02	all	-3.05245	-2.8261	-2.63331	0.358486
FOSL1	bZIP	M6229_1.02	all	-2.65851	-2.55148	-2.32097	0.411849
JUN	bZIP	M2289_1.02	all	-2.99161	-2.98003	-2.74743	0.414673
JUN	bZIP	M2290_1.02	all	-2.85768	-2.69257	-2.38395	0.508664
JUN	bZIP	M4501_1.02	all	-3.32461	-3.18638	-2.96211	0.403332
JUN	bZIP	M4531_1.02	all	-2.91947	-2.71391	-2.53947	0.330797
JUN	bZIP	M4557_1.02	all	-3.38719	-3.25522	-3.00194	0.441887
JUN	bZIP	M4591_1.02	all	-2.98548	-2.78536	-2.45516	0.532487
JUN	bZIP	M4608_1.02	all	-3.07479	-2.81986	-2.63814	0.341921
JUN	bZIP	M6319_1.02	all	-2.4413	-2.35997	-2.21173	0.289177
MAF	bZIP	M6332_1.02	all	-2.19829	-2.18276	-2.0671	0.233811
CREB3L2	bZIP	M0305_1.02	all	-3.00361	-2.94244	-2.88389	0.126105
MAFA	bZIP	M6330_1.02	all	-3.47858	-3.37927	-3.1379	0.426379
MAFF	bZIP	M2295_1.02	all	-3.03761	-3.13452	-2.86759	0.459165
MAFF	bZIP	M4572_1.02	all	-3.41046	-3.38803	-3.23371	0.299059
MAFF	bZIP	M5607_1.02	all	-3.91507	-3.90117	-3.76316	0.272228
MAFG	bZIP	M5608_1.02	all	-3.99263	-4.01426	-3.76364	0.438462
MAFG	bZIP	M6333_1.02	all	-1.96604	-2.05643	-1.90055	0.301589
MAFK	bZIP	M2296_1.02	all	-2.78455	-2.89635	-2.6529	0.429107
MAFK	bZIP	M4573_1.02	all	-3.00307	-2.9748	-2.79954	0.33206
MAFK	bZIP	M4626_1.02	all	-3.366	-3.38244	-3.1979	0.346177
MAFK	bZIP	M5609_1.02	all	-2.49176	-2.60161	-2.36389	0.421536
MAFK	bZIP	M5610_1.02	all	-3.75641	-3.82892	-3.54256	0.482827
MAFK	bZIP	M5611_1.02	all	-2.49812	-2.62214	-2.40339	0.395704
MAFK	bZIP	M5612_1.02	all	-3.37662	-3.368	-3.16409	0.374689
MAFK	bZIP	M6334_1.02	all	-3.28396	-3.20377	-3.1133	0.188053
MAFB	bZIP	M6331_1.02	all	-2.08364	-2.0321	-1.90003	0.262223
ATF6B	bZIP	M2978_1.02	all	-2.81507	-2.79148	-2.7694	0.0495546
CEBPD	bZIP	M5316_1.02	all	-3.04231	-2.92486	-2.81286	0.227323
CEBPD	bZIP	M6171_1.02	all	-2.21077	-2.24234	-2.03604	0.378128
CR925796.2	bZIP	M2978_1.02	all	-2.81507	-2.79148	-2.7694	0.0495546
AL662828.6	bZIP	M2978_1.02	all	-2.81507	-2.79148	-2.7694	0.0495546
CEBPA	bZIP	M1925_1.02	all	-2.50487	-2.58419	-2.40993	0.330511
CEBPA	bZIP	M3031_1.02	all	-2.10512	-2.2563	-2.00378	0.440915
CEBPA	bZIP	M3032_1.02	all	-2.44008	-2.6344	-2.30906	0.527219
CEBPA	bZIP	M3040_1.02	all	-3.26669	-3.33016	-3.05346	0.471193
CEBPA	bZIP	M3047_1.02	all	-2.55559	-2.72797	-2.40075	0.529258
CEBPA	bZIP	M6169_1.02	all	-1.96821	-2.03909	-1.8588	0.339754
ZEB1	C2H2 ZF	M1926_1.02	all	-2.60638	-2.61523	-2.43811	0.334909
ZEB1	C2H2 ZF	M2952_1.02	all	-2.75798	-2.90465	-2.63369	0.464152
ZEB1	C2H2 ZF	M2953_1.02	all	-2.37999	-2.50273	-2.2752	0.407801
ZEB1	C2H2 ZF	M2954_1.02	all	-2.85267	-2.79727	-2.58536	0.386107
ZEB1	C2H2 ZF	M2955_1.02	all	-1.82572	-1.91544	-1.74028	0.331903
ZEB1	C2H2 ZF	M3114_1.02	all	-2.31772	-2.40424	-2.15167	0.440977
ZEB1	C2H2 ZF	M4483_1.02	all	-2.40797	-2.40472	-2.25768	0.287208
ZEB1	C2H2 ZF	M4685_1.02	all	-3.0724	-3.0881	-2.97496	0.229353
ZEB1	C2H2 ZF	M6543_1.02	all	-2.02073	-2.12087	-2.00011	0.242745
ZFX	C2H2 ZF	M6547_1.02	all	-3.54444	-2.99311	-2.78935	0.37449
ZNF263	C2H2 ZF	M2324_1.02	all	-2.9025	-2.45791	-2.08248	0.578723
ZNF263	C2H2 ZF	M4604_1.02	all	-3.22855	-2.71391	-2.42104	0.490513
ZNF263	C2H2 ZF	M4666_1.02	all	-2.81887	-2.36124	-2.1531	0.380759
HIVEP2	C2H2 ZF	M6545_1.02	all	-2.6422	-2.51419	-2.37294	0.277644
SNAI2	C2H2 ZF	M5809_1.02	all	-2.25409	-2.3354	-2.12557	0.383164
SNAI2	C2H2 ZF	M6469_1.02	all	-2.46134	-2.4105	-2.32063	0.18694
ZIC2	C2H2 ZF	M4148_1.02	all	-2.26346	-2.10588	-2.01141	0.195486
ZIC2	C2H2 ZF	M6549_1.02	all	-2.23077	-1.98346	-1.86722	0.234827
PRDM1	C2H2 ZF	M2307_1.02	all	-2.69324	-2.64495	-2.43352	0.385438
PRDM1	C2H2 ZF	M4545_1.02	all	-2.48647	-2.47017	-2.25745	0.387256
PRDM1	C2H2 ZF	M4686_1.02	all	-2.13264	-2.21368	-2.14124	0.153624
PRDM1	C2H2 ZF	M4687_1.02	all	-3.06608	-3.23724	-3.13892	0.202608
PRDM1	C2H2 ZF	M5749_1.02	all	-3.28378	-3.27043	-3.08851	0.342234
PRDM1	C2H2 ZF	M6435_1.02	all	-3.01839	-2.87529	-2.71793	0.303956
ZNF76	C2H2 ZF	M1915_1.02	all	-3.50016	-3.33994	-3.12302	0.393162
KLF6	C2H2 ZF	M6325_1.02	all	-2.3272	-1.78342	-1.70632	0.162665
ZFY	C2H2 ZF	M1963_1.02	all	-3.10182	-2.60704	-2.41802	0.352886
GLI2	C2H2 ZF	M5488_1.02	all	-3.00456	-2.94071	-2.74519	0.362507
GLI2	C2H2 ZF	M5489_1.02	all	-3.31703	-3.27043	-3.15471	0.23391
GLI2	C2H2 ZF	M6265_1.02	all	-3.8168	-3.83959	-3.72138	0.238285
REST	C2H2 ZF	M1956_1.02	all	-4.44617	-4.28335	-3.97527	0.50805
REST	C2H2 ZF	M3666_1.02	all	-5.23131	-4.79326	-4.55536	0.421769
REST	C2H2 ZF	M4469_1.02	all	-3.5596	-3.46285	-3.30921	0.297954
REST	C2H2 ZF	M4508_1.02	all	-4.19888	-4.02983	-3.87573	0.29872
REST	C2H2 ZF	M4544_1.02	all	-4.20543	-4.04144	-3.86535	0.333333
REST	C2H2 ZF	M4574_1.02	all	-4.06555	-3.9268	-3.77037	0.302455
REST	C2H2 ZF	M4589_1.02	all	-3.81945	-3.65117	-3.49634	0.299881
REST	C2H2 ZF	M4630_1.02	all	-3.90367	-3.71323	-3.54891	0.315013
REST	C2H2 ZF	M4655_1.02	all	-4.80884	-4.52678	-4.19764	0.531343
REST	C2H2 ZF	M4657_1.02	all	-4.16033	-3.98708	-3.83845	0.289817
REST	C2H2 ZF	M4667_1.02	all	-3.9744	-3.80047	-3.65264	0.288511
REST	C2H2 ZF	M6450_1.02	all	-4.41728	-4.25286	-3.94021	0.513201
MECOM	C2H2 ZF	M3225_1.02	all	-4.28018	-4.45317	-4.32648	0.253012
MECOM	C2H2 ZF	M3226_1.02	all	-3.28491	-3.49377	-3.38642	0.218995
MECOM	C2H2 ZF	M3227_1.02	all	-3.57833	-3.75701	-3.71238	0.0976562
MECOM	C2H2 ZF	M3228_1.02	all	-2.2863	-2.39881	-2.19827	0.369825
MECOM	C2H2 ZF	M3229_1.02	all	-2.71378	-2.93437	-2.86288	0.151775
MECOM	C2H2 ZF	M3230_1.02	all	-3.15103	-3.43443	-3.38562	0.106305
MECOM	C2H2 ZF	M6225_1.02	all	-3.05478	-3.28319	-3.09124	0.357243
HIVEP1	C2H2 ZF	M6544_1.02	all	-2.97066	-2.65502	-2.48268	0.327541
MZF1	C2H2 ZF	M1887_1.02	all	-2.27714	-1.69026	-1.59382	0.199127
MZF1	C2H2 ZF	M1888_1.02	all	-2.27371	-1.98739	-1.84557	0.278601
MZF1	C2H2 ZF	M3594_1.02	all	-2.30749	-1.83648	-1.69419	0.279369
MZF1	C2H2 ZF	M3595_1.02	all	-2.48797	-2.2457	-2.06833	0.335299
MZF1	C2H2 ZF	M6356_1.02	all	-2.42734	-2.0012	-1.85464	0.286421
PATZ1	C2H2 ZF	M3546_1.02	all	-2.98242	-2.57122	-2.42407	0.287395
YY1	C2H2 ZF	M1919_1.02	all	-2.87795	-2.87314	-2.69395	0.338076
YY1	C2H2 ZF	M4109_1.02	all	-2.86286	-2.94504	-2.70298	0.427274
YY1	C2H2 ZF	M4110_1.02	all	-3.63896	-3.52074	-3.30571	0.390505
YY1	C2H2 ZF	M4482_1.02	all	-3.59051	-3.41072	-3.27367	0.270626
YY1	C2H2 ZF	M4490_1.02	all	-3.14459	-3.04911	-2.95227	0.199864
YY1	C2H2 ZF	M4493_1.02	all	-3.62178	-3.49737	-3.36551	0.261863
YY1	C2H2 ZF	M4516_1.02	all	-3.59827	-3.4197	-3.27274	0.287083
YY1	C2H2 ZF	M4603_1.02	all	-3.72555	-3.48766	-3.36742	0.241836
YY1	C2H2 ZF	M4639_1.02	all	-3.57879	-3.38923	-3.2371	0.295521
YY1	C2H2 ZF	M4652_1.02	all	-3.41855	-3.31207	-3.18562	0.252613
YY1	C2H2 ZF	M5954_1.02	all	-2.48009	-2.50823	-2.32263	0.347783
YY1	C2H2 ZF	M6528_1.02	all	-2.8475	-2.83036	-2.66949	0.309564
KLF8	C2H2 ZF	M6326_1.02	all	-2.69202	-2.6066	-2.51802	0.184519
KLF5	C2H2 ZF	M2391_1.02	all	-2.69554	-2.08292	-1.93427	0.28984
ZNF423	C2H2 ZF	M3836_1.02	all	-4.87758	-4.8142	-4.75889	0.119565
ZNF423	C2H2 ZF	M6558_1.02	all	-5.27552	-5.15448	-5.05992	0.195652
CTCF	C2H2 ZF	M1957_1.02	all	-3.68876	-3.04171	-2.68529	0.559868
CTCF	C2H2 ZF	M4427_1.02	all	-3.79036	-3.05476	-2.70153	0.556624
CTCF	C2H2 ZF	M4430_1.02	all	-3.55922	-2.9643	-2.68641	0.472634
CTCF	C2H2 ZF	M4431_1.02	all	-3.31261	-2.86073	-2.5782	0.478239
CTCF	C2H2 ZF	M4432_1.02	all	-3.39371	-2.89947	-2.63735	0.453126
CTCF	C2H2 ZF	M4433_1.02	all	-3.35074	-2.8912	-2.61277	0.473292
CTCF	C2H2 ZF	M4434_1.02	all	-3.0941	-2.74095	-2.51783	0.40176
CTCF	C2H2 ZF	M4435_1.02	all	-3.30258	-2.86426	-2.58183	0.478129
CTCF	C2H2 ZF	M4436_1.02	all	-3.39206	-2.87486	-2.62894	0.432347
CTCF	C2H2 ZF	M4437_1.02	all	-3.40801	-2.87038	-2.63288	0.421241
CTCF	C2H2 ZF	M4441_1.02	all	-3.4028	-2.89512	-2.64746	0.434614
CTCF	C2H2 ZF	M4442_1.02	all	-3.37021	-2.90228	-2.61075	0.488949
CTCF	C2H2 ZF	M4443_1.02	all	-3.81238	-3.1081	-2.76839	0.542606
CTCF	C2H2 ZF	M4445_1.02	all	-3.48321	-2.92155	-2.67455	0.433763
CTCF	C2H2 ZF	M4446_1.02	all	-3.51204	-2.9433	-2.70694	0.419713
CTCF	C2H2 ZF	M4447_1.02	all	-3.45223	-2.921	-2.66776	0.44184
CTCF	C2H2 ZF	M4448_1.02	all	-3.45056	-2.90697	-2.6486	0.448398
CTCF	C2H2 ZF	M4449_1.02	all	-3.60334	-2.99174	-2.7646	0.407269
CTCF	C2H2 ZF	M4450_1.02	all	-3.53888	-2.95515	-2.72639	0.409481
CTCF	C2H2 ZF	M4455_1.02	all	-3.38473	-2.85622	-2.60227	0.442743
CTCF	C2H2 ZF	M4456_1.02	all	-3.45641	-2.89338	-2.6479	0.43177
CTCF	C2H2 ZF	M4457_1.02	all	-3.04448	-2.67842	-2.4865	0.357193
CTCF	C2H2 ZF	M4458_1.02	all	-3.61463	-3.00877	-2.71204	0.495023
CTCF	C2H2 ZF	M4502_1.02	all	-3.31079	-2.85545	-2.59273	0.453885
CTCF	C2H2 ZF	M4503_1.02	all	-3.40192	-2.8482	-2.62317	0.404374
CTCF	C2H2 ZF	M4517_1.02	all	-3.4268	-2.91158	-2.64915	0.453525
CTCF	C2H2 ZF	M4518_1.02	all	-3.62209	-3.01733	-2.67744	0.542801
CTCF	C2H2 ZF	M4519_1.02	all	-3.37387	-2.86783	-2.60089	0.459167
CTCF	C2H2 ZF	M4520_1.02	all	-3.24091	-2.81142	-2.56236	0.436433
CTCF	C2H2 ZF	M4521_1.02	all	-3.13823	-2.74159	-2.50283	0.422905
CTCF	C2H2 ZF	M4523_1.02	all	-3.67377	-3.01802	-2.70561	0.512931
CTCF	C2H2 ZF	M4533_1.02	all	-3.32166	-2.8367	-2.56957	0.459408
CTCF	C2H2 ZF	M4534_1.02	all	-3.35837	-2.88718	-2.60767	0.474601
CTCF	C2H2 ZF	M4535_1.02	all	-3.62317	-2.96742	-2.70191	0.457388
CTCF	C2H2 ZF	M4559_1.02	all	-3.52052	-2.94114	-2.62355	0.518704
CTCF	C2H2 ZF	M4560_1.02	all	-3.39569	-2.84855	-2.60921	0.423687
CTCF	C2H2 ZF	M4561_1.02	all	-3.27672	-2.86777	-2.58299	0.480934
CTCF	C2H2 ZF	M4562_1.02	all	-3.24637	-2.78371	-2.55002	0.41614
CTCF	C2H2 ZF	M4580_1.02	all	-3.70852	-3.09225	-2.68398	0.609404
CTCF	C2H2 ZF	M4581_1.02	all	-3.59794	-2.98398	-2.69063	0.491083
CTCF	C2H2 ZF	M4582_1.02	all	-2.83224	-2.50892	-2.3412	0.320357
CTCF	C2H2 ZF	M4583_1.02	all	-3.2703	-2.84721	-2.55753	0.486771
CTCF	C2H2 ZF	M4584_1.02	all	-3.13553	-2.74528	-2.50876	0.419921
CTCF	C2H2 ZF	M4585_1.02	all	-3.41335	-2.90215	-2.64794	0.443088
CTCF	C2H2 ZF	M4586_1.02	all	-2.91512	-2.60554	-2.40337	0.372196
CTCF	C2H2 ZF	M4587_1.02	all	-3.57037	-3.01862	-2.66585	0.55615
CTCF	C2H2 ZF	M4588_1.02	all	-3.55527	-3.00194	-2.64455	0.560855
CTCF	C2H2 ZF	M4592_1.02	all	-3.8563	-3.13542	-2.80502	0.532697
CTCF	C2H2 ZF	M4593_1.02	all	-3.26881	-2.89803	-2.63476	0.45459
CTCF	C2H2 ZF	M4594_1.02	all	-3.78199	-3.1014	-2.81254	0.485795
CTCF	C2H2 ZF	M4611_1.02	all	-3.68881	-3.01104	-2.70745	0.502945
CTCF	C2H2 ZF	M4613_1.02	all	-3.33633	-2.86541	-2.59632	0.461837
CTCF	C2H2 ZF	M4614_1.02	all	-3.39612	-2.8577	-2.61884	0.423038
CTCF	C2H2 ZF	M4644_1.02	all	-3.34813	-2.85117	-2.60017	0.438947
CTCF	C2H2 ZF	M4647_1.02	all	-3.75328	-3.11748	-2.6735	0.640236
CTCF	C2H2 ZF	M4648_1.02	all	-3.50983	-3.01189	-2.66964	0.545269
CTCF	C2H2 ZF	M4649_1.02	all	-3.29275	-2.86115	-2.57665	0.480603
CTCF	C2H2 ZF	M4650_1.02	all	-3.39412	-2.86746	-2.63975	0.408047
CTCF	C2H2 ZF	M4651_1.02	all	-3.39366	-2.89609	-2.61652	0.474665
CTCF	C2H2 ZF	M4654_1.02	all	-3.59983	-3.0102	-2.65572	0.557898
CTCF	C2H2 ZF	M4658_1.02	all	-3.43165	-2.88826	-2.63778	0.438276
CTCF	C2H2 ZF	M4659_1.02	all	-3.30259	-2.80876	-2.58549	0.401969
CTCF	C2H2 ZF	M4661_1.02	all	-3.47155	-2.90446	-2.65662	0.434854
CTCF	C2H2 ZF	M4662_1.02	all	-3.418	-2.86765	-2.61663	0.438979
CTCF	C2H2 ZF	M4668_1.02	all	-3.39058	-2.85936	-2.60432	0.444148
CTCF	C2H2 ZF	M5331_1.02	all	-4.03221	-3.38903	-3.19402	0.361753
CTCF	C2H2 ZF	M6183_1.02	all	-3.64581	-3.00827	-2.65774	0.553862
MAZ	C2H2 ZF	M6336_1.02	all	-2.97392	-2.37015	-2.13241	0.421562
KLF1	C2H2 ZF	M6322_1.02	all	-2.74736	-2.49387	-2.33616	0.304505
SP4	C2H2 ZF	M5855_1.02	all	-4.14277	-3.70481	-3.53291	0.326873
SP4	C2H2 ZF	M6483_1.02	all	-3.97733	-3.39166	-3.20011	0.35665
ZKSCAN1	C2H2 ZF	M0408_1.02	all	-3.59614	-3.82231	-3.71323	0.222114
GLI3	C2H2 ZF	M6266_1.02	all	-2.92809	-2.94236	-2.77207	0.32437
GLIS3	C2H2 ZF	M5492_1.02	all	-4.34063	-4.23838	-4.14176	0.199475
GLIS3	C2H2 ZF	M6267_1.02	all	-2.65059	-2.47779	-2.36775	0.223822
KLF3	C2H2 ZF	M6323_1.02	all	-2.97247	-2.93494	-2.74427	0.355334
PRDM4	C2H2 ZF	M5750_1.02	all	-4.41516	-4.36666	-4.31785	0.106299
GLI1	C2H2 ZF	M6264_1.02	all	-2.8878	-2.79214	-2.6807	0.226328
BCL6	C2H2 ZF	M6159_1.02	all	-2.53501	-2.50446	-2.28773	0.392889
ZBTB47	C2H2 ZF	M6111_1.02	all	-3.42619	-3.38542	-3.21509	0.324425
KLF7	C2H2 ZF	M0405_1.02	all	-2.45825	-2.09534	-1.93909	0.302159
PLAGL1	C2H2 ZF	M6422_1.02	all	-2.91825	-2.51954	-2.41927	0.206166
KLF12	C2H2 ZF	M2942_1.02	all	-1.98215	-1.85364	-1.75745	0.198685
KLF9	C2H2 ZF	M0415_1.02	all	-3.10787	-3.17319	-3.11255	0.130307
ZNF410	C2H2 ZF	M5972_1.02	all	-4.78817	-4.90314	-4.68926	0.388889
BCL11A	C2H2 ZF	M4453_1.02	all	-2.6417	-2.41925	-2.24385	0.33226
EGR1	C2H2 ZF	M1971_1.02	all	-3.08863	-2.51459	-2.33858	0.333209
EGR1	C2H2 ZF	M3167_1.02	all	-3.87438	-3.63739	-3.57531	0.133191
EGR1	C2H2 ZF	M4459_1.02	all	-3.89171	-3.24686	-3.05392	0.358705
EGR1	C2H2 ZF	M4504_1.02	all	-3.84093	-3.20102	-3.07403	0.253537
EGR1	C2H2 ZF	M4616_1.02	all	-3.82353	-3.21308	-3.01172	0.371012
EGR1	C2H2 ZF	M5365_1.02	all	-3.9365	-3.58819	-3.49402	0.19492
EGR1	C2H2 ZF	M5366_1.02	all	-4.57344	-4.32474	-4.25139	0.155405
EGR1	C2H2 ZF	M6198_1.02	all	-3.24176	-2.77771	-2.6774	0.206235
EGR2	C2H2 ZF	M3176_1.02	all	-3.70634	-3.57131	-3.48039	0.188895
EGR2	C2H2 ZF	M5367_1.02	all	-3.68466	-3.4065	-3.34885	0.124313
EGR2	C2H2 ZF	M5368_1.02	all	-3.90233	-3.58533	-3.46741	0.237778
EGR2	C2H2 ZF	M6199_1.02	all	-2.9424	-2.58198	-2.42885	0.297138
IKZF4	C2H2 ZF	M3450_1.02	all	-2.36863	-2.28747	-2.10566	0.342061
CTCFL	C2H2 ZF	M4612_1.02	all	-3.65166	-3.01682	-2.84942	0.319855
SNAI1	C2H2 ZF	M6468_1.02	all	-2.51247	-2.4501	-2.32391	0.252156
RREB1	C2H2 ZF	M1901_1.02	all	-3.6791	-3.51721	-3.29293	0.403346
RREB1	C2H2 ZF	M3843_1.02	all	-3.06483	-3.02729	-2.85894	0.321336
RREB1	C2H2 ZF	M6456_1.02	all	-3.44443	-3.27926	-3.02606	0.441786
GLIS2	C2H2 ZF	M5491_1.02	all	-3.93298	-3.69208	-3.56432	0.254861
ZNF384	C2H2 ZF	M6557_1.02	all	-2.12963	-2.24305	-2.01034	0.414813
ZBTB1	C2H2 ZF	M0413_1.02	all	-2.50152	-2.36416	-2.26016	0.212941
FEZF1	C2H2 ZF	M4840_1.02	all	-2.20145	-2.28875	-2.15768	0.26051
KLF16	C2H2 ZF	M5593_1.02	all	-2.90229	-2.45938	-2.33148	0.255088
ZSCAN10	C2H2 ZF	M0398_1.02	all	-2.87843	-2.82302	-2.60412	0.395921
EGR4	C2H2 ZF	M3630_1.02	all	-3.81782	-3.56311	-3.48842	0.158017
EGR4	C2H2 ZF	M5370_1.02	all	-3.64583	-3.43757	-3.30821	0.257605
EGR4	C2H2 ZF	M5371_1.02	all	-4.60872	-4.38026	-4.30273	0.163498
EGR4	C2H2 ZF	M6201_1.02	all	-3.25484	-2.71913	-2.58812	0.260417
KLF4	C2H2 ZF	M6324_1.02	all	-2.74656	-2.20166	-2.05668	0.283828
ZNF740	C2H2 ZF	M5977_1.02	all	-2.85948	-2.61823	-2.52117	0.200264
ZNF740	C2H2 ZF	M5978_1.02	all	-2.94974	-2.68422	-2.58568	0.203005
ZIC5	C2H2 ZF	M0422_1.02	all	-2.35948	-2.07759	-1.94666	0.260275
PRDM16	C2H2 ZF	M1861_1.02	all	-3.21162	-3.39594	-3.24167	0.298976
OSR1	C2H2 ZF	M0431_1.02	all	-2.01148	-1.98591	-1.81357	0.327552
ZIC1	C2H2 ZF	M4147_1.02	all	-2.34031	-2.22701	-2.1164	0.224852
ZIC1	C2H2 ZF	M5963_1.02	all	-3.90299	-3.59525	-3.47742	0.237635
ZIC1	C2H2 ZF	M6548_1.02	all	-2.22881	-1.88605	-1.78213	0.212806
FEZF2	C2H2 ZF	M4840_1.02	all	-2.20145	-2.28875	-2.15768	0.26051
ZIC3	C2H2 ZF	M4149_1.02	all	-2.27964	-2.10939	-1.98568	0.247875
ZIC3	C2H2 ZF	M5964_1.02	all	-3.83152	-3.52047	-3.36992	0.292943
ZIC3	C2H2 ZF	M6550_1.02	all	-2.29994	-2.07011	-1.92434	0.285117
ZBTB7B	C2H2 ZF	M5961_1.02	all	-3.32462	-3.29993	-3.16578	0.265742
ZBTB7B	C2H2 ZF	M6539_1.02	all	-3.82684	-3.21214	-3.01579	0.363708
ZNF333	C2H2 ZF	M6555_1.02	all	-2.07817	-2.39406	-2.19541	0.367071
BCL6B	C2H2 ZF	M5303_1.02	all	-5.26028	-5.36095	-5.24556	0.233333
ZNF75A	C2H2 ZF	M5979_1.02	all	-2.76192	-2.71281	-2.61439	0.202774
GFI1	C2H2 ZF	M3341_1.02	all	-3.64548	-3.62891	-3.35032	0.473483
GFI1	C2H2 ZF	M6263_1.02	all	-2.26648	-2.18078	-2.05261	0.255552
ZNF281	C2H2 ZF	M0420_1.02	all	-2.53728	-2.13214	-1.9524	0.338917
ZNF148	C2H2 ZF	M6552_1.02	all	-3.08721	-2.42354	-2.20652	0.393303
KLF15	C2H2 ZF	M6321_1.02	all	-2.99083	-2.59541	-2.42431	0.325636
ZNF691	C2H2 ZF	M0428_1.02	all	-2.38789	-2.27871	-2.1748	0.212807
ZNF589	C2H2 ZF	M6559_1.02	all	-2.90489	-2.8354	-2.68861	0.286797
SP8	C2H2 ZF	M5856_1.02	all	-2.29227	-2.00481	-1.85897	0.285239
OSR2	C2H2 ZF	M0396_1.02	all	-2.30792	-2.36099	-2.18877	0.327367
GFI1B	C2H2 ZF	M6262_1.02	all	-2.55156	-2.54819	-2.40531	0.280349
ZNF219	C2H2 ZF	M6553_1.02	all	-2.93425	-2.62845	-2.47343	0.300192
ZNF202	C2H2 ZF	M0404_1.02	all	-2.2659	-2.00241	-1.81512	0.350299
ZNF143	C2H2 ZF	M3964_1.02	all	-4.23975	-4.12829	-3.88572	0.427948
ZNF143	C2H2 ZF	M3965_1.02	all	-3.62971	-3.46166	-3.23568	0.40567
ZNF143	C2H2 ZF	M4484_1.02	all	-3.90633	-3.81689	-3.60277	0.389226
ZNF143	C2H2 ZF	M5966_1.02	all	-4.19631	-4.24846	-4.09225	0.302108
ZNF143	C2H2 ZF	M6551_1.02	all	-3.71302	-3.52956	-3.30687	0.401152
SP2	C2H2 ZF	M2314_1.02	all	-3.14314	-2.41778	-2.22065	0.364861
SP2	C2H2 ZF	M4632_1.02	all	-3.50758	-3.34338	-3.22964	0.230398
SP2	C2H2 ZF	M6481_1.02	all	-3.03856	-2.73114	-2.53859	0.358139
ZNF232	C2H2 ZF	M5967_1.02	all	-4.64712	-4.7984	-4.54949	0.436242
E4F1	C2H2 ZF	M6197_1.02	all	-2.84594	-2.93282	-2.87063	0.133418
ZBTB49	C2H2 ZF	M5959_1.02	all	-4.54369	-4.60541	-4.43938	0.317708
HIC2	C2H2 ZF	M5512_1.02	all	-2.15218	-2.08633	-1.91601	0.324427
ZNF32	C2H2 ZF	M0437_1.02	all	-2.08768	-2.53491	-2.25212	0.478545
KLF13	C2H2 ZF	M5591_1.02	all	-4.35343	-4.22162	-4.05058	0.325532
ZNF35	C2H2 ZF	M0436_1.02	all	-1.532	-1.91397	-1.54571	0.571705
ZNF282	C2H2 ZF	M5970_1.02	all	-4.02626	-3.94236	-3.81851	0.24813
SP7	C2H2 ZF	M5856_1.02	all	-2.29227	-2.00481	-1.85897	0.285239
SCRT1	C2H2 ZF	M5804_1.02	all	-3.67999	-3.76747	-3.575	0.358007
ZNF524	C2H2 ZF	M5974_1.02	all	-3.70093	-3.54055	-3.46476	0.160133
ZNF524	C2H2 ZF	M5975_1.02	all	-3.73215	-3.50022	-3.35757	0.279983
ZNF274	C2H2 ZF	M4551_1.02	all	-4.19889	-4.14865	-4.00751	0.277457
ZNF274	C2H2 ZF	M4555_1.02	all	-3.8009	-3.78466	-3.6601	0.249351
ZNF274	C2H2 ZF	M4605_1.02	all	-3.6887	-3.56341	-3.45574	0.219578
ZNF274	C2H2 ZF	M4653_1.02	all	-3.70303	-3.69047	-3.55213	0.272789
HINFP	C2H2 ZF	M1951_1.02	all	-3.47678	-3.55477	-3.50075	0.116977
HINFP	C2H2 ZF	M5513_1.02	all	-3.69598	-3.48064	-3.40504	0.159769
HINFP	C2H2 ZF	M5514_1.02	all	NA	NA	NA	NA
HINFP	C2H2 ZF	M5515_1.02	all	-6.72268	-6.72268	-6.42165	0.5
HINFP	C2H2 ZF	M6276_1.02	all	-4.20545	-4.23981	-4.14176	0.2021
OVOL1	C2H2 ZF	M6402_1.02	all	-2.37	-2.51929	-2.43334	0.179568
SP3	C2H2 ZF	M5854_1.02	all	-2.64741	-2.24315	-2.08192	0.310122
SP3	C2H2 ZF	M6482_1.02	all	-3.38975	-2.63091	-2.40724	0.402515
INSM1	C2H2 ZF	M1969_1.02	all	-2.91023	-2.69836	-2.57988	0.238753
INSM1	C2H2 ZF	M6306_1.02	all	-3.48458	-3.22547	-3.15144	0.156736
ZBTB4	C2H2 ZF	M6540_1.02	all	-3.31442	-3.28588	-3.08609	0.368737
ZBTB4	C2H2 ZF	M6541_1.02	all	-4.31271	-4.22025	-4.07335	0.286996
GLIS1	C2H2 ZF	M5490_1.02	all	-5.44393	-5.44393	-5.40046	0.0952381
KLF14	C2H2 ZF	M5592_1.02	all	-3.64355	-3.28461	-3.14993	0.266649
ZIC4	C2H2 ZF	M5965_1.02	all	-3.43418	-3.11319	-2.95776	0.300859
ZNF683	C2H2 ZF	M4545_1.02	all	-2.48647	-2.47017	-2.25745	0.387256
HIC1	C2H2 ZF	M6274_1.02	all	-2.66146	-2.60207	-2.48356	0.238828
ZBTB33	C2H2 ZF	M2323_1.02	all	-4.20939	-3.89986	-3.7646	0.267621
ZBTB33	C2H2 ZF	M6320_1.02	all	-2.79456	-2.65298	-2.46992	0.343932
ZNF354C	C2H2 ZF	M1950_1.02	all	-1.84843	-1.86158	-1.8021	0.127979
ZNF713	C2H2 ZF	M5976_1.02	all	-5.06946	-4.97449	-4.93735	0.0819672
ZBTB7A	C2H2 ZF	M4640_1.02	all	-3.10127	-2.55735	-2.38401	0.3291
ZBTB7A	C2H2 ZF	M5960_1.02	all	-3.28266	-3.16242	-3.06812	0.195171
ZBTB7A	C2H2 ZF	M6538_1.02	all	-3.00964	-2.795	-2.61175	0.344229
EGR3	C2H2 ZF	M3178_1.02	all	-4.20279	-3.89081	-3.81581	0.158612
EGR3	C2H2 ZF	M5369_1.02	all	-4.2161	-3.86354	-3.75002	0.230032
EGR3	C2H2 ZF	M6200_1.02	all	-2.65288	-2.61537	-2.41101	0.375342
ZBTB42	C2H2 ZF	M3841_1.02	all	-2.82295	-2.84485	-2.68549	0.307142
ZNF784	C2H2 ZF	M5980_1.02	all	-3.39108	-3.47816	-3.39227	0.179439
ZSCAN4	C2H2 ZF	M5981_1.02	all	-3.8587	-3.98868	-3.81206	0.334152
PLAG1	C2H2 ZF	M1972_1.02	all	-3.69674	-3.37986	-3.29341	0.180499
PLAG1	C2H2 ZF	M6420_1.02	all	-3.0915	-2.70257	-2.50396	0.367015
PLAG1	C2H2 ZF	M6421_1.02	all	-2.56366	-2.37009	-2.18627	0.345091
ZBTB7C	C2H2 ZF	M5962_1.02	all	-2.91091	-2.86342	-2.70058	0.312678
WT1	C2H2 ZF	M6535_1.02	all	-3.05156	-2.47241	-2.32054	0.295092
SP1	C2H2 ZF	M1906_1.02	all	-2.84286	-2.09523	-1.92277	0.327743
SP1	C2H2 ZF	M3919_1.02	all	-2.29127	-1.96945	-1.83576	0.264959
SP1	C2H2 ZF	M3926_1.02	all	-3.05671	-2.35124	-2.20097	0.292504
SP1	C2H2 ZF	M5853_1.02	all	-2.62944	-2.19845	-2.02931	0.322575
SP1	C2H2 ZF	M6479_1.02	all	-2.92601	-2.19629	-2.0609	0.267839
SP1	C2H2 ZF	M6480_1.02	all	-3.37375	-2.62341	-2.38412	0.423618
SNAI3	C2H2 ZF	M0424_1.02	all	-1.99514	-2.13749	-1.86357	0.467792
ZBTB3	C2H2 ZF	M0442_1.02	all	-2.00592	-1.99489	-1.75229	0.427995
IKZF1	C2H2 ZF	M3450_1.02	all	-2.36863	-2.28747	-2.10566	0.342061
IKZF1	C2H2 ZF	M3451_1.02	all	-2.23181	-2.11389	-1.95472	0.306847
IKZF1	C2H2 ZF	M3452_1.02	all	-2.94296	-2.83215	-2.67728	0.299946
IKZF1	C2H2 ZF	M3525_1.02	all	-2.13815	-1.9408	-1.78607	0.299714
IKZF1	C2H2 ZF	M6305_1.02	all	-2.07742	-1.78546	-1.64244	0.28059
ZBTB6	C2H2 ZF	M4151_1.02	all	-3.16279	-3.02545	-2.87197	0.297701
ZBTB6	C2H2 ZF	M6542_1.02	all	-3.19505	-3.06956	-2.92652	0.28062
ZNF75D	C2H2 ZF	M5979_1.02	all	-2.76192	-2.71281	-2.61439	0.202774
ZKSCAN4	C2H2 ZF	M5971_1.02	all	-4.0487	-4.13162	-4.01511	0.235294
MTF1	C2H2 ZF	M5642_1.02	all	-4.18357	-4.18865	-4.10673	0.171913
MTF1	C2H2 ZF	M6348_1.02	all	-3.91642	-3.91111	-3.70942	0.371484
SP6	C2H2 ZF	M5209_1.02	all	-2.55533	-2.12931	-2.02425	0.214866
ZKSCAN3	C2H2 ZF	M5971_1.02	all	-4.0487	-4.13162	-4.01511	0.235294
ZSCAN16	C2H2 ZF	M5973_1.02	all	-4.86534	-4.96681	-4.83059	0.269231
ZNF652	C2H2 ZF	M6111_1.02	all	-3.42619	-3.38542	-3.21509	0.324425
SP5	C2H2 ZF	M5209_1.02	all	-2.55533	-2.12931	-2.02425	0.214866
ZBTB12	C2H2 ZF	M0433_1.02	all	-1.65252	-1.63241	-1.46452	0.320613
AL844853.8	C2H2 ZF	M0433_1.02	all	-1.65252	-1.63241	-1.46452	0.320613
SCRT2	C2H2 ZF	M5805_1.02	all	-3.67843	-3.74863	-3.60508	0.281465
SP9	C2H2 ZF	M5856_1.02	all	-2.29227	-2.00481	-1.85897	0.285239
YY2	C2H2 ZF	M5955_1.02	all	-3.10687	-3.0231	-2.94489	0.164804
YY2	C2H2 ZF	M5956_1.02	all	-2.58319	-2.55195	-2.36427	0.350887
YY2	C2H2 ZF	M5957_1.02	all	-3.56324	-3.48338	-3.40357	0.167866
CR759784.3	C2H2 ZF	M0433_1.02	all	-1.65252	-1.63241	-1.46452	0.320613
CR388219.4	C2H2 ZF	M0433_1.02	all	-1.65252	-1.63241	-1.46452	0.320613
AL662834.13	C2H2 ZF	M0433_1.02	all	-1.65252	-1.63241	-1.46452	0.320613
NFYA	CBF/NF-Y	M1890_1.02	all	-3.92319	-3.72051	-3.44922	0.464571
NFYA	CBF/NF-Y	M3628_1.02	all	-4.12274	-4.03694	-3.85817	0.337432
NFYA	CBF/NF-Y	M6371_1.02	all	-3.09077	-3.05105	-2.80998	0.425969
CENPB	CENPB	M5320_1.02	all	-4.09835	-4.01939	-3.92541	0.194577
YBX1	CSD	M6537_1.02	all	-2.33568	-2.16402	-2.0518	0.22772
RBPJ	CSL	M6499_1.02	all	-2.20137	-2.08662	-1.99035	0.198826
CUX2	CUT	M5335_1.02	all	-4.92333	-5.02371	-4.81959	0.375
CUX2	CUT	M5336_1.02	all	-2.88527	-3.07315	-2.87529	0.365923
ONECUT2	CUT	M5696_1.02	all	-3.24137	-3.37574	-3.15896	0.392955
ONECUT2	CUT	M6399_1.02	all	-3.57639	-3.69861	-3.42866	0.462907
CUX1	CUT	M3019_1.02	all	-3.37292	-3.76079	-3.65227	0.221088
CUX1	CUT	M3020_1.02	all	-3.34829	-3.56613	-3.34592	0.397732
CUX1	CUT	M3021_1.02	all	-3.05181	-2.94438	-2.84192	0.210159
CUX1	CUT	M3022_1.02	all	-3.62529	-3.76747	-3.50996	0.447304
CUX1	CUT	M3023_1.02	all	-2.74518	-2.64383	-2.51362	0.259037
CUX1	CUT	M5332_1.02	all	-4.33348	-4.35347	-4.14749	0.37766
CUX1	CUT	M5333_1.02	all	-4.27549	-4.41518	-4.12499	0.487374
CUX1	CUT	M5334_1.02	all	-2.79568	-2.94809	-2.72639	0.399798
CUX1	CUT	M6184_1.02	all	-3.15775	-3.11608	-2.93614	0.339219
ONECUT1	CUT	M5694_1.02	all	-3.24538	-3.36934	-3.13006	0.423608
ONECUT1	CUT	M5695_1.02	all	-3.36698	-3.49428	-3.24339	0.438806
ONECUT1	CUT	M6285_1.02	all	-2.75134	-2.942	-2.70598	0.419265
ONECUT3	CUT	M5697_1.02	all	-3.20943	-3.36551	-3.16674	0.36725
LIN54	CxC	M0594_1.02	all	-2.19331	-2.41048	-2.00167	0.609889
DNMT1	CxxC	M0609_1.02	all	-2.94142	-2.50739	-2.41669	0.188482
TET1	CxxC	M0610_1.02	all	-2.48247	-2.54109	-2.43683	0.213431
CXXC1	CxxC	M6185_1.02	all	-2.06259	-2.12321	-2.06498	0.125495
DMRT3	DM	M0629_1.02	all	-2.45475	-2.69452	-2.49575	0.367254
DMRT1	DM	M0630_1.02	all	-1.86231	-2.10596	-1.94193	0.314563
DMRT1	DM	M0631_1.02	all	-2.1998	-2.44878	-2.38791	0.130783
DMRTA2	DM	M0632_1.02	all	-2.08048	-2.33343	-2.21418	0.240108
DMRT2	DM	M0633_1.02	all	-1.93584	-2.33641	-2.04019	0.494433
TFDP2	DP	M6515_1.02	all	-3.21088	-3.07589	-2.97933	0.19935
TFDP3	DP	M6515_1.02	all	-3.21088	-3.07589	-2.97933	0.19935
TFDP1	DP	M6515_1.02	all	-3.21088	-3.07589	-2.97933	0.19935
E2F2	E2F	M0668_1.02	all	-3.1542	-2.82875	-2.76412	0.138284
E2F2	E2F	M5354_1.02	all	-5.08921	-5.21753	-5.12062	0.2
E2F2	E2F	M5355_1.02	all	-5.27552	-5.57655	-5.38026	0.363636
E2F2	E2F	M5356_1.02	all	-5.05992	-5.12062	-5.06947	0.111111
E2F2	E2F	M6191_1.02	all	-3.29724	-3.07608	-3.04244	0.0745458
E2F1	E2F	M1856_1.02	all	-3.15803	-2.8135	-2.72499	0.184377
E2F1	E2F	M3133_1.02	all	-5.03248	-5.03248	-5.02371	0.02
E2F1	E2F	M3134_1.02	all	-3.57608	-3.46862	-3.41626	0.11358
E2F1	E2F	M4536_1.02	all	-3.51724	-2.87216	-2.74909	0.246759
E2F1	E2F	M5350_1.02	all	-3.78907	-3.60541	-3.53375	0.152104
E2F1	E2F	M5351_1.02	all	-3.75407	-3.61075	-3.53913	0.152031
E2F1	E2F	M5352_1.02	all	-3.87751	-3.83563	-3.75937	0.161045
E2F1	E2F	M5353_1.02	all	-4.05147	-4.10673	-4.03963	0.143154
E2F1	E2F	M6190_1.02	all	-2.93123	-2.72832	-2.59893	0.257652
E2F3	E2F	M5357_1.02	all	-5.01511	-5.1099	-4.97449	0.267857
E2F3	E2F	M5358_1.02	all	-4.93029	-5.26028	-5.05992	0.369565
E2F3	E2F	M5359_1.02	all	-5.46741	-5.60874	-5.36095	0.434783
E2F3	E2F	M6192_1.02	all	-3.2226	-2.95888	-2.90877	0.108979
E2F8	E2F	M5363_1.02	all	-3.91777	-3.7542	-3.67697	0.162916
E2F5	E2F	M6194_1.02	all	-3.44349	-3.36494	-3.31939	0.0995654
E2F7	E2F	M5362_1.02	all	-4.59233	-4.48968	-4.45786	0.0706522
E2F7	E2F	M6196_1.02	all	-4.48713	-4.27552	-4.22437	0.111111
E2F6	E2F	M2273_1.02	all	-2.69899	-2.25629	-2.11707	0.274251
E2F6	E2F	M4538_1.02	all	-2.74723	-2.30943	-2.19379	0.233771
E2F6	E2F	M4599_1.02	all	-2.60366	-2.17945	-2.05833	0.243367
E2F6	E2F	M4615_1.02	all	-2.81644	-2.38212	-2.28091	0.207883
E2F6	E2F	M6195_1.02	all	-2.77698	-2.28636	-2.16183	0.249292
E2F4	E2F	M2272_1.02	all	-3.30319	-2.89389	-2.79923	0.195849
E2F4	E2F	M4537_1.02	all	-3.39487	-3.11191	-2.98358	0.255835
E2F4	E2F	M4598_1.02	all	-3.35054	-3.05476	-2.91991	0.266929
E2F4	E2F	M5360_1.02	all	-4.4371	-4.40253	-4.36666	0.0792952
E2F4	E2F	M5361_1.02	all	-4.70148	-4.72705	-4.69738	0.0660377
E2F4	E2F	M6193_1.02	all	-3.1577	-3.00443	-2.89882	0.215872
ETV1	Ets	M5420_1.02	all	-2.75748	-2.65946	-2.58637	0.154892
ETV7	Ets	M6224_1.02	all	-3.58539	-3.41754	-3.2309	0.349339
SPI1	Ets	M4475_1.02	all	-3.29672	-3.0874	-2.86765	0.397096
SPI1	Ets	M4489_1.02	all	-3.35107	-3.10275	-2.90314	0.368485
SPI1	Ets	M4631_1.02	all	-3.2748	-3.03972	-2.88026	0.307316
SPI1	Ets	M5863_1.02	all	-3.64042	-3.4662	-3.34848	0.237431
SPI1	Ets	M6119_1.02	all	-3.0614	-2.85876	-2.68653	0.327383
SPI1	Ets	M6484_1.02	all	-2.81459	-2.60435	-2.38202	0.400666
ELF4	Ets	M5377_1.02	all	-3.54901	-3.42035	-3.3483	0.152872
ETV2	Ets	M5421_1.02	all	-3.03556	-2.90189	-2.81672	0.17807
ERF	Ets	M5398_1.02	all	-2.92921	-2.77071	-2.70075	0.148793
ELF2	Ets	M6204_1.02	all	-2.88631	-2.62622	-2.44233	0.345202
ELK3	Ets	M5384_1.02	all	-2.94737	-2.85	-2.78042	0.14803
ELK3	Ets	M6208_1.02	all	-2.77674	-2.55139	-2.44702	0.213623
ETV3	Ets	M5422_1.02	all	-2.85423	-2.78496	-2.72999	0.118885
ELF1	Ets	M2275_1.02	all	-2.63037	-2.40177	-2.24533	0.302472
ELF1	Ets	M4460_1.02	all	-3.31877	-3.10047	-2.98287	0.237211
ELF1	Ets	M4563_1.02	all	-3.18173	-2.95985	-2.84399	0.234166
ELF1	Ets	M4617_1.02	all	-3.10852	-2.90545	-2.83394	0.151809
ELF1	Ets	M4688_1.02	all	-3.58644	-3.52733	-3.46142	0.140822
ELF1	Ets	M5373_1.02	all	-3.54037	-3.43893	-3.36742	0.151809
ELF1	Ets	M5374_1.02	all	-3.70388	-3.67269	-3.61581	0.122752
ELF1	Ets	M6203_1.02	all	-2.21001	-1.97215	-1.85159	0.242394
SPDEF	Ets	M5857_1.02	all	-3.43965	-3.44142	-3.37731	0.137246
SPDEF	Ets	M5858_1.02	all	-4.54369	-4.56131	-4.49996	0.131737
SPDEF	Ets	M5859_1.02	all	-3.5045	-3.56917	-3.40046	0.321905
SPDEF	Ets	M5860_1.02	all	-3.40005	-3.40713	-3.33016	0.162414
SPDEF	Ets	M5861_1.02	all	-4.78817	-4.75889	-4.63632	0.245902
SPDEF	Ets	M5862_1.02	all	-3.49642	-3.56281	-3.40129	0.310592
ELK1	Ets	M1860_1.02	all	-2.47704	-2.44035	-2.33574	0.214072
ELK1	Ets	M3186_1.02	all	-2.97388	-2.80565	-2.67455	0.260562
ELK1	Ets	M5380_1.02	all	-2.95089	-2.84803	-2.77963	0.145707
ELK1	Ets	M5381_1.02	all	-3.2936	-3.21618	-3.16277	0.115702
ELK1	Ets	M5382_1.02	all	-5.49223	-5.40046	-5.27552	0.25
ELK1	Ets	M5383_1.02	all	-3.45909	-3.42296	-3.35907	0.136797
ELK1	Ets	M6207_1.02	all	-2.27145	-2.07399	-1.99958	0.157463
ETS1	Ets	M3049_1.02	all	-2.31914	-2.1708	-2.04223	0.256256
ETS1	Ets	M3050_1.02	all	-2.18768	-2.08533	-1.94388	0.277983
ETS1	Ets	M4461_1.02	all	-4.80883	-4.38224	-4.07824	0.503401
ETS1	Ets	M4618_1.02	all	-4.62227	-4.32301	-4.01853	0.503953
ETS1	Ets	M5416_1.02	all	-2.7176	-2.57522	-2.49198	0.174427
ETS1	Ets	M5417_1.02	all	-4.57037	-4.37243	-4.26631	0.216783
ETS1	Ets	M5418_1.02	all	-2.69821	-2.57572	-2.48463	0.189191
ETS1	Ets	M5419_1.02	all	-5.17861	-4.97449	-4.90977	0.138462
ETS1	Ets	M6220_1.02	all	-1.9464	-1.77395	-1.68694	0.181554
EHF	Ets	M2390_1.02	all	-2.67084	-2.38596	-2.36397	0.0493849
EHF	Ets	M5372_1.02	all	-3.23147	-3.10516	-3.02659	0.165492
EHF	Ets	M6202_1.02	all	-2.72051	-2.54723	-2.42063	0.252856
ELF5	Ets	M5378_1.02	all	-2.45887	-2.26354	-2.15239	0.225806
ELF5	Ets	M5379_1.02	all	-2.31123	-2.12225	-2.0031	0.239939
ELF5	Ets	M6206_1.02	all	-2.07337	-1.93771	-1.82623	0.226395
ETV6	Ets	M5425_1.02	all	-4.11195	-3.88446	-3.79429	0.1875
ETV6	Ets	M5426_1.02	all	-2.68282	-2.48551	-2.40303	0.172974
SPIB	Ets	M1908_1.02	all	-1.80924	-1.61227	-1.56592	0.101227
SPIB	Ets	M5864_1.02	all	-3.18262	-3.00684	-2.85451	0.295855
SPIB	Ets	M6485_1.02	all	-2.42147	-2.33467	-2.15661	0.336348
FLI1	Ets	M2277_1.02	all	-2.44835	-2.17613	-2.05067	0.250899
FLI1	Ets	M5431_1.02	all	-2.71934	-2.58583	-2.50755	0.16495
FLI1	Ets	M5432_1.02	all	-4.17608	-3.91447	-3.85758	0.122783
FLI1	Ets	M5433_1.02	all	-2.96727	-2.83596	-2.75979	0.160876
FLI1	Ets	M5434_1.02	all	-4.66197	-4.48715	-4.45551	0.0702703
FLI1	Ets	M6227_1.02	all	-2.9001	-2.70699	-2.53813	0.322131
GABPA	Ets	M4462_1.02	all	-3.02121	-2.84147	-2.75584	0.178953
GABPA	Ets	M4505_1.02	all	-3.05378	-2.87603	-2.79122	0.1774
GABPA	Ets	M4540_1.02	all	-3.30874	-3.08071	-2.96339	0.236728
GABPA	Ets	M4568_1.02	all	-3.50621	-3.26799	-3.15979	0.22052
GABPA	Ets	M4620_1.02	all	-3.23786	-3.02319	-2.92472	0.202866
GABPA	Ets	M5475_1.02	all	-3.12704	-3.01999	-2.9585	0.132014
GABPA	Ets	M6252_1.02	all	-3.09918	-2.86613	-2.75127	0.232404
ERG	Ets	M5399_1.02	all	-2.6784	-2.53367	-2.45921	0.157553
ERG	Ets	M5400_1.02	all	-4.18481	-3.94671	-3.88636	0.129738
ERG	Ets	M5401_1.02	all	-2.82305	-2.68633	-2.61055	0.160127
ERG	Ets	M5402_1.02	all	-4.47468	-4.20285	-4.16638	0.0805556
ERG	Ets	M6213_1.02	all	-2.90544	-2.71353	-2.63893	0.15783
ETS2	Ets	M6221_1.02	all	-2.14108	-1.85115	-1.72714	0.248389
ELK4	Ets	M1903_1.02	all	-2.81218	-2.58227	-2.48521	0.200266
ELK4	Ets	M4522_1.02	all	-2.6984	-2.45883	-2.38051	0.165007
ELK4	Ets	M4539_1.02	all	-2.91519	-2.70561	-2.62186	0.175375
ELK4	Ets	M5385_1.02	all	-2.85477	-2.72578	-2.64801	0.163944
ELK4	Ets	M6209_1.02	all	-3.00775	-2.88364	-2.80271	0.170013
ELF3	Ets	M5375_1.02	all	-3.51002	-3.40295	-3.32911	0.156364
ELF3	Ets	M5376_1.02	all	-3.61025	-3.51209	-3.42733	0.177305
ELF3	Ets	M6205_1.02	all	-2.74254	-2.53958	-2.40102	0.273161
FEV	Ets	M5429_1.02	all	-2.78405	-2.66357	-2.59116	0.153579
FEV	Ets	M6226_1.02	all	-2.31053	-2.10274	-1.98592	0.235856
SPIC	Ets	M5865_1.02	all	-2.65512	-2.59254	-2.40295	0.353736
ETV4	Ets	M5423_1.02	all	-2.65976	-2.55357	-2.48173	0.152446
ETV4	Ets	M6222_1.02	all	-1.84694	-1.63095	-1.53688	0.194756
ETV5	Ets	M5424_1.02	all	-2.65642	-2.55415	-2.47258	0.171249
ETV5	Ets	M6223_1.02	all	-2.40623	-2.32786	-2.18308	0.2835
FOXP3	Forkhead	M5474_1.02	all	-1.68923	-1.9781	-1.84803	0.258805
FOXP3	Forkhead	M6249_1.02	all	-1.76566	-2.05527	-1.89821	0.303462
FOXC1	Forkhead	M1864_1.02	all	-1.64449	-1.82406	-1.61761	0.378344
FOXC1	Forkhead	M3295_1.02	all	-3.37277	-3.54775	-3.2576	0.48732
FOXC1	Forkhead	M5439_1.02	all	-2.30511	-2.61125	-2.3463	0.456682
FOXC1	Forkhead	M5440_1.02	all	-2.83514	-3.09542	-2.85894	0.419871
FOXC1	Forkhead	M5441_1.02	all	-2.01667	-2.33747	-2.14392	0.359605
FOXC1	Forkhead	M6235_1.02	all	-2.9699	-3.15074	-2.93423	0.392578
FOXJ2	Forkhead	M3256_1.02	all	-2.44442	-2.7668	-2.31733	0.64475
FOXJ2	Forkhead	M3257_1.02	all	-2.72918	-3.06687	-2.83137	0.418572
FOXJ2	Forkhead	M5453_1.02	all	-3.11348	-3.3705	-3.24455	0.251746
FOXJ2	Forkhead	M5454_1.02	all	-1.88487	-2.22771	-2.064	0.314044
FOXJ2	Forkhead	M5455_1.02	all	-2.6978	-2.98074	-2.82787	0.296726
FOXJ2	Forkhead	M6241_1.02	all	-2.03081	-2.38674	-2.18425	0.372659
FOXF1	Forkhead	M3385_1.02	all	-2.39562	-2.71425	-2.40545	0.508863
FOXF1	Forkhead	M6238_1.02	all	-2.24364	-2.52342	-2.28814	0.418266
FOXM1	Forkhead	M6244_1.02	all	-2.03745	-2.2232	-1.93204	0.488502
FOXP1	Forkhead	M0717_1.02	all	-1.82671	-2.12108	-2.02729	0.194233
FOXP1	Forkhead	M2283_1.02	all	-2.34025	-2.49719	-2.16277	0.536997
FOXO3	Forkhead	M3280_1.02	all	-2.81931	-3.02948	-2.81683	0.387157
FOXO3	Forkhead	M5465_1.02	all	-4.70984	-4.95183	-4.84187	0.223684
FOXO3	Forkhead	M5466_1.02	all	-2.32207	-2.55937	-2.49554	0.136684
FOXO3	Forkhead	M5467_1.02	all	-2.9071	-2.79887	-2.70025	0.203134
FOXO3	Forkhead	M6246_1.02	all	-2.12381	-2.35465	-2.06306	0.489019
FOXA2	Forkhead	M3411_1.02	all	-2.31576	-2.60677	-2.31226	0.49244
FOXA2	Forkhead	M4567_1.02	all	-2.4451	-2.66467	-2.32412	0.543497
FOXA2	Forkhead	M6233_1.02	all	-2.18326	-2.45756	-2.2062	0.439414
FOXP2	Forkhead	M2385_1.02	all	-2.33587	-2.54711	-2.35239	0.361327
FOXP2	Forkhead	M6248_1.02	all	-1.93984	-2.12021	-1.9153	0.376132
FOXA1	Forkhead	M1965_1.02	all	-2.58619	-2.81645	-2.49631	0.521525
FOXA1	Forkhead	M4439_1.02	all	-2.56746	-2.78276	-2.47282	0.510154
FOXA1	Forkhead	M4566_1.02	all	-2.19098	-2.44606	-2.24916	0.364513
FOXA1	Forkhead	M4664_1.02	all	-2.25569	-2.50215	-2.3046	0.365487
FOXA1	Forkhead	M4689_1.02	all	-2.4784	-2.70854	-2.44436	0.455719
FOXA1	Forkhead	M6114_1.02	all	-1.88641	-2.21053	-2.01949	0.355887
FOXA1	Forkhead	M6232_1.02	all	-2.14466	-2.39164	-2.19119	0.369695
FOXP4	Forkhead	M0717_1.02	all	-1.82671	-2.12108	-2.02729	0.194233
FOXF2	Forkhead	M1862_1.02	all	-2.82682	-3.08489	-2.81732	0.45996
FOXF2	Forkhead	M3294_1.02	all	-2.91992	-3.18373	-2.86013	0.525319
FOXF2	Forkhead	M6239_1.02	all	-2.2651	-2.56856	-2.39259	0.333146
FOXK2	Forkhead	M0736_1.02	all	-1.78846	-2.10914	-1.93675	0.327614
FOXO1	Forkhead	M3275_1.02	all	-1.87159	-2.19632	-1.92028	0.470384
FOXO1	Forkhead	M3276_1.02	all	-2.87759	-3.05031	-2.84669	0.374268
FOXO1	Forkhead	M5462_1.02	all	-1.92666	-2.22604	-2.10743	0.239002
FOXO1	Forkhead	M5463_1.02	all	-3.9706	-4.23272	-4.08519	0.288018
FOXO1	Forkhead	M5464_1.02	all	-3.09194	-2.97287	-2.84381	0.257071
FOXO1	Forkhead	M6245_1.02	all	-2.29127	-2.5421	-2.16667	0.578719
FOXH1	Forkhead	M2281_1.02	all	-2.66009	-2.79214	-2.59782	0.360738
FOXQ1	Forkhead	M6250_1.02	all	-3.14932	-3.42514	-3.22135	0.374527
FOXK1	Forkhead	M0718_1.02	all	-1.38443	-1.69233	-1.43867	0.442375
FOXK1	Forkhead	M5459_1.02	all	-3.7593	-3.83732	-3.80099	0.0802395
FOXI1	Forkhead	M1874_1.02	all	-1.89075	-2.25481	-1.96542	0.486412
FOXI1	Forkhead	M3383_1.02	all	-2.24365	-2.6003	-2.26317	0.539885
FOXI1	Forkhead	M5451_1.02	all	-2.2638	-2.56544	-2.51411	0.111475
FOXI1	Forkhead	M5452_1.02	all	-4.55535	-4.7984	-4.68525	0.229358
FOXI1	Forkhead	M6240_1.02	all	-3.39832	-3.35235	-3.1816	0.325086
FOXA3	Forkhead	M6234_1.02	all	-2.12768	-2.42606	-2.11916	0.506715
FOXB1	Forkhead	M5435_1.02	all	-3.42601	-3.46644	-3.29357	0.328369
FOXB1	Forkhead	M5436_1.02	all	-3.57395	-3.76269	-3.54141	0.399209
FOXB1	Forkhead	M5437_1.02	all	-2.23083	-2.53601	-2.35454	0.34153
FOXB1	Forkhead	M5438_1.02	all	-2.25818	-2.5572	-2.38526	0.326927
FOXG1	Forkhead	M0719_1.02	all	-2.56372	-2.87833	-2.78018	0.202283
FOXG1	Forkhead	M5449_1.02	all	-4.79326	-5.01511	-4.87758	0.271429
FOXG1	Forkhead	M5450_1.02	all	-3.66038	-3.77672	-3.65785	0.239449
FOXL1	Forkhead	M1865_1.02	all	-1.47995	-1.91306	-1.64778	0.457105
FOXL1	Forkhead	M3298_1.02	all	-2.43925	-2.77232	-2.39912	0.576549
FOXL1	Forkhead	M5460_1.02	all	-1.96719	-2.30349	-2.21944	0.175957
FOXL1	Forkhead	M5461_1.02	all	-2.28416	-2.61391	-2.33663	0.471901
FOXC2	Forkhead	M5442_1.02	all	-2.6816	-2.94482	-2.71746	0.407568
FOXC2	Forkhead	M5443_1.02	all	-2.21271	-2.53907	-2.3362	0.373198
FOXC2	Forkhead	M5444_1.02	all	-2.0252	-2.33122	-2.10064	0.411933
FOXC2	Forkhead	M6236_1.02	all	-3.13309	-3.34048	-3.14519	0.362169
FOXE1	Forkhead	M1873_1.02	all	-2.03179	-2.33953	-2.08662	0.441408
FOXS1	Forkhead	M0732_1.02	all	-1.59869	-1.95907	-1.67104	0.484804
FOXO4	Forkhead	M3282_1.02	all	-1.9683	-2.26067	-1.9678	0.490522
FOXO4	Forkhead	M3283_1.02	all	-2.85677	-3.01401	-2.79768	0.392322
FOXO4	Forkhead	M5468_1.02	all	-4.09019	-4.23981	-4.11845	0.243781
FOXO4	Forkhead	M5469_1.02	all	-1.88228	-2.14603	-2.09015	0.120726
FOXO4	Forkhead	M5470_1.02	all	-2.93041	-2.86656	-2.74091	0.251225
FOXO4	Forkhead	M6247_1.02	all	-2.0176	-2.31211	-2.11216	0.368966
FOXD2	Forkhead	M5445_1.02	all	-2.31337	-2.63968	-2.34782	0.489328
FOXD2	Forkhead	M5446_1.02	all	-1.78348	-2.06636	-1.98535	0.170167
FOXI2	Forkhead	M1874_1.02	all	-1.89075	-2.25481	-1.96542	0.486412
FOXE3	Forkhead	M1863_1.02	all	-1.80952	-2.12512	-2.0221	0.211174
FOXD3	Forkhead	M3250_1.02	all	-1.9142	-2.25985	-1.98245	0.472037
FOXD3	Forkhead	M5447_1.02	all	-2.42805	-2.72823	-2.45808	0.463161
FOXD3	Forkhead	M5448_1.02	all	-1.67743	-1.96593	-1.87866	0.182038
FOXD3	Forkhead	M6237_1.02	all	-1.99969	-2.32863	-2.14445	0.345632
FOXJ3	Forkhead	M5456_1.02	all	-1.61925	-1.87061	-1.61163	0.449166
FOXJ3	Forkhead	M5457_1.02	all	-3.44633	-3.67932	-3.55744	0.244703
FOXJ3	Forkhead	M5458_1.02	all	-2.9956	-3.24527	-3.09358	0.294809
FOXJ3	Forkhead	M6242_1.02	all	-2.43977	-2.75541	-2.48589	0.462377
FOXJ3	Forkhead	M6243_1.02	all	-2.48936	-2.79092	-2.56215	0.40948
FOXO6	Forkhead	M5471_1.02	all	-3.79167	-4.00418	-3.86656	0.271588
FOXO6	Forkhead	M5472_1.02	all	-2.2638	-2.56544	-2.51411	0.111475
FOXO6	Forkhead	M5473_1.02	all	-3.74806	-3.71196	-3.59364	0.238484
FOXB2	Forkhead	M0737_1.02	all	-1.80827	-2.11462	-1.91154	0.373492
FOXD1	Forkhead	M1863_1.02	all	-1.80952	-2.12512	-2.0221	0.211174
GATA1	GATA	M3311_1.02	all	-2.2309	-2.12237	-1.97118	0.293998
GATA1	GATA	M3312_1.02	all	-2.70412	-2.736	-2.54665	0.35338
GATA1	GATA	M3313_1.02	all	-2.7693	-2.78311	-2.56853	0.389874
GATA1	GATA	M3314_1.02	all	-2.25482	-2.40589	-2.16927	0.420067
GATA1	GATA	M3315_1.02	all	-2.18877	-2.44244	-2.28593	0.302594
GATA1	GATA	M3316_1.02	all	-2.28496	-2.45142	-2.29338	0.305039
GATA1	GATA	M4600_1.02	all	-2.31478	-2.42468	-2.24265	0.342395
GATA1	GATA	M4656_1.02	all	-2.98475	-3.11684	-2.87517	0.426765
GATA1	GATA	M4690_1.02	all	-3.43372	-3.44006	-3.21334	0.406685
GATA1	GATA	M4691_1.02	all	-2.97689	-2.85111	-2.65987	0.356179
GATA1	GATA	M6253_1.02	all	-2.1817	-2.3868	-2.21593	0.325269
GATA3	GATA	M1869_1.02	all	-2.44379	-2.65346	-2.57027	0.174317
GATA3	GATA	M3326_1.02	all	-1.90169	-1.91796	-1.76071	0.30376
GATA3	GATA	M3327_1.02	all	-2.03491	-2.21761	-2.05019	0.319899
GATA3	GATA	M3328_1.02	all	-2.06354	-2.13549	-1.99923	0.269287
GATA3	GATA	M4665_1.02	all	-3.13976	-3.11781	-2.92217	0.362672
GATA3	GATA	M5476_1.02	all	-1.82679	-2.01708	-1.87095	0.285728
GATA3	GATA	M5477_1.02	all	-1.7972	-2.01321	-1.87084	0.279509
GATA3	GATA	M6255_1.02	all	-1.744	-1.99621	-1.84495	0.294095
GATA5	GATA	M5479_1.02	all	-1.80889	-2.00347	-1.87497	0.256127
GATA5	GATA	M6257_1.02	all	-2.60013	-2.79046	-2.57699	0.388317
GATA4	GATA	M5478_1.02	all	-1.82802	-2.01652	-1.87955	0.270493
GATA4	GATA	M6256_1.02	all	-1.82806	-2.08806	-1.92034	0.320365
GATA6	GATA	M3334_1.02	all	-1.81172	-2.03169	-1.83906	0.358242
GATA6	GATA	M6258_1.02	all	-1.61641	-1.89188	-1.79022	0.208699
GATA2	GATA	M1868_1.02	all	-2.57102	-2.67689	-2.44707	0.41091
GATA2	GATA	M3319_1.02	all	-2.24921	-2.17663	-2.03092	0.285032
GATA2	GATA	M3320_1.02	all	-2.14124	-2.33638	-2.16474	0.326461
GATA2	GATA	M3321_1.02	all	-2.20812	-2.31292	-2.16203	0.293493
GATA2	GATA	M4595_1.02	all	-2.0691	-2.26057	-2.0535	0.379222
GATA2	GATA	M4601_1.02	all	-3.01644	-3.06735	-2.834	0.415687
GATA2	GATA	M4621_1.02	all	-2.95282	-3.0819	-2.84061	0.426266
GATA2	GATA	M4622_1.02	all	-2.09187	-2.28125	-2.10732	0.330012
GATA2	GATA	M4660_1.02	all	-1.9758	-2.13407	-1.94505	0.35289
GATA2	GATA	M6254_1.02	all	-1.79935	-2.02344	-1.89503	0.255967
GCM2	GCM	M5487_1.02	all	-2.78743	-2.78914	-2.65725	0.261913
GCM1	GCM	M0810_1.02	all	-2.24901	-2.0955	-1.94041	0.300304
GCM1	GCM	M5484_1.02	all	-2.97575	-3.03551	-2.91501	0.242292
GCM1	GCM	M5485_1.02	all	-3.84577	-3.81206	-3.58092	0.412698
GCM1	GCM	M5486_1.02	all	-3.11438	-3.1405	-3.0212	0.240207
GCM1	GCM	M6259_1.02	all	-2.76342	-2.81715	-2.58618	0.412474
GRHL1	Grainyhead	M5497_1.02	all	-3.97518	-3.8807	-3.69615	0.34619
GRHL1	Grainyhead	M5498_1.02	all	-3.13602	-3.1912	-3.02667	0.315344
GRHL1	Grainyhead	M5499_1.02	all	-3.23722	-3.37927	-3.15471	0.403732
TFCP2	Grainyhead	M3079_1.02	all	-2.72615	-2.58145	-2.47265	0.221604
TFCP2	Grainyhead	M5928_1.02	all	-3.01313	-3.07765	-2.91258	0.316197
TFCP2	Grainyhead	M5929_1.02	all	-3.79625	-3.85404	-3.67697	0.334833
TFCP2	Grainyhead	M6514_1.02	all	-2.87818	-2.71883	-2.53446	0.345932
UBP1	Grainyhead	M6529_1.02	all	-1.75156	-1.88255	-1.74553	0.270569
ARX	Homeodomain	M5291_1.02	all	-2.63454	-2.91278	-2.66876	0.429871
HOXA11	Homeodomain	M1007_1.02	all	-2.03671	-2.2344	-2.09646	0.27211
MEOX1	Homeodomain	M5623_1.02	all	-2.39387	-2.63038	-2.42453	0.377491
DLX6	Homeodomain	M5344_1.02	all	-2.14677	-2.60837	-2.35761	0.438649
ISL1	Homeodomain	M6315_1.02	all	-2.1724	-2.39957	-2.25327	0.286
HOXC8	Homeodomain	M6300_1.02	all	-2.59988	-2.70653	-2.52284	0.344884
BARX2	Homeodomain	M6157_1.02	all	-2.10391	-2.37083	-2.11704	0.442538
ALX4	Homeodomain	M5287_1.02	all	-2.539	-2.82374	-2.54491	0.473768
GSC2	Homeodomain	M5501_1.02	all	-2.46936	-2.38859	-2.24727	0.277759
DLX3	Homeodomain	M5341_1.02	all	-2.14677	-2.60837	-2.35761	0.438649
DLX3	Homeodomain	M6189_1.02	all	-2.27708	-2.61703	-2.43468	0.342882
PITX1	Homeodomain	M5717_1.02	all	-2.4033	-2.34747	-2.23651	0.225483
PITX1	Homeodomain	M5718_1.02	all	-2.31811	-2.31437	-2.16053	0.29829
PITX1	Homeodomain	M5719_1.02	all	-2.23085	-2.23355	-2.11552	0.237986
HOXA9	Homeodomain	M5531_1.02	all	-2.60729	-2.71255	-2.49688	0.391403
HOXA9	Homeodomain	M5532_1.02	all	-2.04415	-2.30116	-2.07337	0.408157
HOXA9	Homeodomain	M6289_1.02	all	-2.28954	-2.62035	-2.382	0.422371
HOXA9	Homeodomain	M6294_1.02	all	-3.09035	-3.22492	-3.05271	0.327347
LHX5	Homeodomain	M0931_1.02	all	-1.50445	-1.86573	-1.5943	0.464738
SIX4	Homeodomain	M0994_1.02	all	-2.08489	-2.13469	-1.99875	0.26876
VSX1	Homeodomain	M5949_1.02	all	-1.99441	-2.38508	-2.20283	0.342729
VSX1	Homeodomain	M5950_1.02	all	-2.36915	-2.53881	-2.30746	0.412993
RHOXF1	Homeodomain	M5782_1.02	all	-2.35915	-2.46806	-2.33504	0.263824
RHOXF1	Homeodomain	M5783_1.02	all	-1.84715	-1.76184	-1.6177	0.282432
RHOXF1	Homeodomain	M5784_1.02	all	-2.44542	-2.48361	-2.38055	0.211235
RHOXF1	Homeodomain	M5785_1.02	all	-1.91605	-1.81673	-1.69623	0.242294
CRX	Homeodomain	M6182_1.02	all	-2.02109	-2.07843	-1.94448	0.265402
MEIS3	Homeodomain	M5621_1.02	all	-2.08452	-2.23223	-2.0668	0.316761
MEIS3	Homeodomain	M5622_1.02	all	-3.05405	-3.13095	-3.00518	0.251437
DLX5	Homeodomain	M5343_1.02	all	-2.14677	-2.60837	-2.35761	0.438649
HOXA1	Homeodomain	M5533_1.02	all	-2.22234	-2.55348	-2.27159	0.477473
HOXA1	Homeodomain	M6291_1.02	all	-2.88783	-2.81184	-2.69554	0.234946
HOXA2	Homeodomain	M0887_1.02	all	-4.30105	-4.15214	-4.15214	0
HOXA2	Homeodomain	M5538_1.02	all	-2.15625	-2.38327	-2.15292	0.411628
HOXA3	Homeodomain	M3433_1.02	all	-1.83139	-1.99318	-1.85847	0.266689
HOXA5	Homeodomain	M3428_1.02	all	-4.81418	-4.84187	-4.57655	0.457143
HOXA5	Homeodomain	M6292_1.02	all	-2.3862	-2.61625	-2.40673	0.382724
HOXA6	Homeodomain	M1027_1.02	all	-1.75288	-2.02537	-1.79682	0.409188
HOXA13	Homeodomain	M5534_1.02	all	-2.02891	-2.26913	-2.11387	0.300588
HOXA13	Homeodomain	M5535_1.02	all	-2.86624	-2.95426	-2.80418	0.292194
HOXA13	Homeodomain	M5536_1.02	all	-2.13751	-2.36805	-2.20127	0.318895
HOXA13	Homeodomain	M5537_1.02	all	-2.856	-2.91131	-2.79778	0.230029
HOXA13	Homeodomain	M6290_1.02	all	-2.14807	-2.39426	-2.23532	0.306485
EVX1	Homeodomain	M5427_1.02	all	-2.16474	-2.40791	-2.17028	0.421408
NOBOX	Homeodomain	M0888_1.02	all	-2.07632	-2.38232	-2.14658	0.418881
NOBOX	Homeodomain	M6380_1.02	all	-2.17231	-2.5476	-2.32552	0.400321
MEOX2	Homeodomain	M5624_1.02	all	-2.09498	-2.36341	-2.12519	0.422198
MEOX2	Homeodomain	M5625_1.02	all	-3.62949	-3.7948	-3.56221	0.414651
MEOX2	Homeodomain	M5626_1.02	all	-3.40295	-3.55803	-3.31072	0.43416
LHX2	Homeodomain	M0889_1.02	all	-2.2305	-2.47682	-2.22064	0.445612
LHX2	Homeodomain	M5597_1.02	all	-2.43538	-2.69156	-2.47707	0.389741
LHX2	Homeodomain	M5598_1.02	all	-3.41054	-3.62647	-3.40378	0.401152
LHX2	Homeodomain	M6328_1.02	all	-2.49205	-2.73097	-2.45987	0.464319
LHX6	Homeodomain	M0890_1.02	all	-1.8204	-2.07254	-1.83907	0.41584
LHX6	Homeodomain	M5599_1.02	all	-2.56743	-2.88896	-2.67513	0.388814
LHX6	Homeodomain	M5600_1.02	all	-4.16634	-4.27243	-4.06947	0.373333
LHX6	Homeodomain	M5601_1.02	all	-3.68637	-3.88446	-3.75002	0.266241
LHX3	Homeodomain	M6329_1.02	all	-2.86747	-3.16783	-2.90439	0.454794
TLX1	Homeodomain	M6525_1.02	all	-1.98792	-1.964	-1.76969	0.360709
TLX1	Homeodomain	M6526_1.02	all	-2.93327	-2.85912	-2.59766	0.45231
PITX3	Homeodomain	M5720_1.02	all	-2.408	-2.34416	-2.2326	0.226536
HOXB6	Homeodomain	M6296_1.02	all	-3.13975	-3.33869	-3.16063	0.336349
HNF1B	Homeodomain	M5522_1.02	all	-3.23246	-3.42143	-3.22272	0.367173
HNF1B	Homeodomain	M5523_1.02	all	-3.31081	-3.48514	-3.24181	0.428949
HNF1B	Homeodomain	M6282_1.02	all	-2.75555	-2.93892	-2.7319	0.379162
DLX4	Homeodomain	M5342_1.02	all	-2.14677	-2.60837	-2.35761	0.438649
PHOX2B	Homeodomain	M5715_1.02	all	-2.39466	-2.71166	-2.47417	0.421228
PHOX2B	Homeodomain	M5716_1.02	all	-2.54167	-2.86583	-2.64036	0.404981
NKX3-2	Homeodomain	M6379_1.02	all	-2.46283	-2.51338	-2.29338	0.39744
NANOG	Homeodomain	M6357_1.02	all	-2.50243	-2.66887	-2.54535	0.247557
IRX4	Homeodomain	M0942_1.02	all	-2.08599	-2.40191	-2.32984	0.152906
CDX1	Homeodomain	M5312_1.02	all	-1.93315	-2.19638	-2.0448	0.294625
CDX1	Homeodomain	M6167_1.02	all	-1.69578	-1.93831	-1.77592	0.311972
TLX2	Homeodomain	M0891_1.02	all	-2.59447	-2.81883	-2.71196	0.218146
TLX2	Homeodomain	M3602_1.02	all	-2.2678	-2.36003	-2.21522	0.283547
OTX1	Homeodomain	M5698_1.02	all	-3.83838	-3.91178	-3.7782	0.264773
OTX1	Homeodomain	M5699_1.02	all	-2.32708	-2.33962	-2.25422	0.178523
OTX1	Homeodomain	M6400_1.02	all	-2.17022	-2.19586	-2.06586	0.258689
DLX2	Homeodomain	M5340_1.02	all	-1.93937	-2.28286	-2.11717	0.317171
DLX2	Homeodomain	M6188_1.02	all	-2.29312	-2.80628	-2.66365	0.279941
VAX2	Homeodomain	M5945_1.02	all	-1.98012	-2.24341	-2.05753	0.348186
PRRX1	Homeodomain	M5754_1.02	all	-2.05229	-2.49413	-2.27225	0.400043
PRRX1	Homeodomain	M5755_1.02	all	-2.0776	-2.50507	-2.28273	0.400668
PRRX1	Homeodomain	M5756_1.02	all	-2.4188	-2.73341	-2.52839	0.376295
PRRX1	Homeodomain	M6439_1.02	all	-2.3032	-2.60178	-2.49477	0.218389
TGIF2	Homeodomain	M5934_1.02	all	-3.54386	-3.64568	-3.53039	0.233141
VSX2	Homeodomain	M3059_1.02	all	-3.15085	-3.35014	-3.08851	0.452519
VSX2	Homeodomain	M5951_1.02	all	-2.15344	-2.48016	-2.31093	0.322729
VSX2	Homeodomain	M6534_1.02	all	-3.0029	-3.14946	-2.98319	0.318091
NKX2-3	Homeodomain	M1030_1.02	all	-1.895	-1.97748	-1.75285	0.403837
HOXB8	Homeodomain	M6298_1.02	all	-2.87479	-3.10715	-2.93345	0.329651
HOXB5	Homeodomain	M5543_1.02	all	-1.95763	-2.28248	-1.98264	0.498626
HOXB7	Homeodomain	M6297_1.02	all	-2.69721	-2.9591	-2.82188	0.270922
HOXB3	Homeodomain	M5542_1.02	all	-2.01832	-2.23899	-1.97448	0.456144
HOXB1	Homeodomain	M6295_1.02	all	-3.41706	-3.28177	-3.20694	0.15828
MSX2	Homeodomain	M5640_1.02	all	-3.6463	-3.82177	-3.60508	0.39283
MSX2	Homeodomain	M5641_1.02	all	-2.17193	-2.61374	-2.37135	0.427725
MSX2	Homeodomain	M6347_1.02	all	-1.66264	-2.06891	-1.79042	0.473369
LHX4	Homeodomain	M0958_1.02	all	-1.48233	-1.79773	-1.55824	0.423878
HOXA7	Homeodomain	M6293_1.02	all	-2.94958	-3.00352	-2.83828	0.316456
HOXC13	Homeodomain	M5553_1.02	all	-2.1622	-2.41072	-2.26386	0.286906
HOXC13	Homeodomain	M5554_1.02	all	-3.01464	-3.10495	-2.96887	0.268993
HOXC11	Homeodomain	M5547_1.02	all	-2.48382	-2.64231	-2.47858	0.314085
HOXC11	Homeodomain	M5548_1.02	all	-1.91897	-2.1881	-1.97251	0.391283
HOXC11	Homeodomain	M5549_1.02	all	-2.87007	-2.95212	-2.80544	0.28663
HOXC11	Homeodomain	M5550_1.02	all	-2.04226	-2.28749	-2.08538	0.372098
HOXC12	Homeodomain	M5551_1.02	all	-1.96986	-2.27664	-2.15719	0.240468
HOXC12	Homeodomain	M5552_1.02	all	-3.10056	-3.23512	-3.12674	0.220842
ESX1	Homeodomain	M5414_1.02	all	-2.16773	-2.56024	-2.24534	0.515709
ESX1	Homeodomain	M5415_1.02	all	-2.16134	-2.56881	-2.26088	0.507873
BARHL1	Homeodomain	M0961_1.02	all	-1.86698	-2.11988	-1.90564	0.389403
NKX2-4	Homeodomain	M0908_1.02	all	-1.66921	-1.73192	-1.53192	0.369046
NKX2-2	Homeodomain	M3631_1.02	all	-2.69917	-2.80224	-2.6935	0.221505
NKX2-2	Homeodomain	M6375_1.02	all	-2.66447	-2.80271	-2.58943	0.388051
SIX1	Homeodomain	M1049_1.02	all	-2.28004	-2.36673	-2.20085	0.317475
HOXD1	Homeodomain	M1025_1.02	all	-2.01591	-2.28896	-2.06775	0.39911
HOXD3	Homeodomain	M1071_1.02	all	-1.67421	-1.98294	-1.69176	0.488531
HOXD9	Homeodomain	M6304_1.02	all	-1.98889	-2.24487	-2.01988	0.404318
HOXD10	Homeodomain	M6301_1.02	all	-1.8743	-2.15912	-1.98768	0.326148
HOXD11	Homeodomain	M5555_1.02	all	-2.55266	-2.71281	-2.57985	0.263711
HOXD11	Homeodomain	M5556_1.02	all	-1.81948	-2.08995	-1.89805	0.357169
HOXD13	Homeodomain	M5561_1.02	all	-2.18363	-2.40797	-2.25728	0.293175
HOXD13	Homeodomain	M5562_1.02	all	-3.02729	-3.12663	-3.00029	0.252416
HOXD13	Homeodomain	M6302_1.02	all	-2.15817	-2.32102	-2.18136	0.274994
MNX1	Homeodomain	M5635_1.02	all	-1.96343	-2.30448	-2.04958	0.44397
CDX4	Homeodomain	M0955_1.02	all	-1.63519	-1.9177	-1.72051	0.364945
BARX1	Homeodomain	M5300_1.02	all	-3.20995	-3.38065	-3.14726	0.415736
BARX1	Homeodomain	M5301_1.02	all	-1.96322	-2.26358	-2.02932	0.416893
LHX1	Homeodomain	M0931_1.02	all	-1.50445	-1.86573	-1.5943	0.464738
GSC	Homeodomain	M5500_1.02	all	-2.50041	-2.46673	-2.32052	0.28585
MEIS2	Homeodomain	M5619_1.02	all	-4.43711	-4.63278	-4.52956	0.211538
MEIS2	Homeodomain	M5620_1.02	all	-2.30824	-2.36334	-2.25276	0.224794
MEIS2	Homeodomain	M6344_1.02	all	-2.95569	-3.06639	-2.8782	0.351645
RAX	Homeodomain	M5771_1.02	all	-2.178	-2.58271	-2.30792	0.46885
HNF1A	Homeodomain	M1878_1.02	all	-2.91193	-3.12008	-2.92583	0.360632
HNF1A	Homeodomain	M3402_1.02	all	-2.92031	-3.12182	-2.89441	0.407633
HNF1A	Homeodomain	M3407_1.02	all	-3.26558	-3.42558	-3.18398	0.426671
HNF1A	Homeodomain	M5521_1.02	all	-3.20189	-3.3986	-3.14749	0.439096
HNF1A	Homeodomain	M6281_1.02	all	-2.83999	-3.01443	-2.77139	0.428571
EMX1	Homeodomain	M0892_1.02	all	-2.21784	-2.45128	-2.21438	0.420439
EMX1	Homeodomain	M5386_1.02	all	-2.24702	-2.51715	-2.28088	0.419604
EMX1	Homeodomain	M5387_1.02	all	-3.01298	-3.32249	-3.0985	0.402946
NKX2-8	Homeodomain	M6377_1.02	all	-2.43607	-2.36247	-2.24259	0.24121
NKX2-1	Homeodomain	M6374_1.02	all	-2.1767	-2.02252	-1.87996	0.279827
ZFHX2	Homeodomain	M0893_1.02	all	-2.37055	-2.77305	-2.49944	0.467404
HLX	Homeodomain	M1018_1.02	all	-1.88057	-2.28994	-2.17953	0.224475
LMX1B	Homeodomain	M5605_1.02	all	-1.76125	-2.14226	-1.9303	0.386184
LMX1B	Homeodomain	M5606_1.02	all	-1.93279	-2.2173	-2.03724	0.339393
SIX3	Homeodomain	M1016_1.02	all	-2.35297	-2.39042	-2.31334	0.162634
LBX1	Homeodomain	M0894_1.02	all	-2.11665	-2.38777	-2.23054	0.303742
PDX1	Homeodomain	M5712_1.02	all	-3.41327	-3.60409	-3.32544	0.473558
PDX1	Homeodomain	M5713_1.02	all	-1.9752	-2.26692	-2.04047	0.406323
PDX1	Homeodomain	M6415_1.02	all	-2.53792	-2.71162	-2.54833	0.313387
ZFHX3	Homeodomain	M0895_1.02	all	-1.85405	-2.16984	-1.95039	0.396682
ZFHX3	Homeodomain	M6546_1.02	all	-2.41995	-2.76974	-2.59033	0.338421
BARHL2	Homeodomain	M5294_1.02	all	-2.04784	-2.29037	-2.06924	0.399009
BARHL2	Homeodomain	M5295_1.02	all	-2.01131	-2.25584	-2.03013	0.40531
BARHL2	Homeodomain	M5296_1.02	all	-2.89012	-3.07169	-2.83993	0.413545
BARHL2	Homeodomain	M5297_1.02	all	-2.1535	-2.36071	-2.16622	0.360981
BARHL2	Homeodomain	M5298_1.02	all	-2.07852	-2.30543	-2.09391	0.385547
BARHL2	Homeodomain	M5299_1.02	all	-3.21117	-3.38522	-3.17294	0.386633
LHX9	Homeodomain	M5602_1.02	all	-1.98131	-2.28874	-2.07631	0.386843
LHX9	Homeodomain	M5603_1.02	all	-3.18893	-3.43376	-3.26753	0.318022
MEIS1	Homeodomain	M3562_1.02	all	-2.52016	-2.55522	-2.30868	0.433159
MEIS1	Homeodomain	M5618_1.02	all	-1.85032	-2.06603	-1.87255	0.359495
MEIS1	Homeodomain	M6343_1.02	all	-2.83557	-2.97225	-2.77525	0.364673
DLX1	Homeodomain	M5339_1.02	all	-1.89833	-2.29479	-2.01466	0.475349
HMBOX1	Homeodomain	M5517_1.02	all	-2.48749	-2.67184	-2.51362	0.30532
VAX1	Homeodomain	M5944_1.02	all	-1.89968	-2.2369	-2.04226	0.361206
VENTX	Homeodomain	M0896_1.02	all	-2.26296	-2.54517	-2.38803	0.303609
VENTX	Homeodomain	M5947_1.02	all	-2.38198	-2.5902	-2.44308	0.287335
VENTX	Homeodomain	M5948_1.02	all	-5.94453	-6.02371	-5.60874	0.615385
TGIF2LX	Homeodomain	M5935_1.02	all	-3.47653	-3.57039	-3.48163	0.184845
ALX3	Homeodomain	M5284_1.02	all	-2.29529	-2.6571	-2.40117	0.445292
ALX3	Homeodomain	M5285_1.02	all	-2.18971	-2.53398	-2.27545	0.448598
ALX3	Homeodomain	M5286_1.02	all	-2.62693	-2.93494	-2.66769	0.459559
HOXB13	Homeodomain	M0897_1.02	all	-1.72089	-1.99751	-1.76336	0.416756
HOXB13	Homeodomain	M5539_1.02	all	-2.25288	-2.49019	-2.36482	0.250746
HOXB13	Homeodomain	M5540_1.02	all	-2.90837	-2.9971	-2.85972	0.271182
IRX6	Homeodomain	M0942_1.02	all	-2.08599	-2.40191	-2.32984	0.152906
ISL2	Homeodomain	M5583_1.02	all	-1.97614	-2.15503	-2.02994	0.250264
PKNOX1	Homeodomain	M5721_1.02	all	-3.86288	-3.94671	-3.86716	0.167364
PKNOX1	Homeodomain	M6419_1.02	all	-2.67838	-2.70942	-2.5027	0.378729
LHX8	Homeodomain	M0969_1.02	all	-1.86024	-2.12074	-1.81923	0.500556
LMX1A	Homeodomain	M5604_1.02	all	-2.08791	-2.44201	-2.27939	0.312338
EN1	Homeodomain	M3191_1.02	all	-1.4658	-1.67529	-1.54244	0.263535
EN1	Homeodomain	M5390_1.02	all	-2.27552	-2.59584	-2.33529	0.451148
EN1	Homeodomain	M5391_1.02	all	-3.22511	-3.47816	-3.29083	0.350351
EN1	Homeodomain	M5392_1.02	all	-2.12067	-2.47685	-2.25706	0.397145
EN1	Homeodomain	M5393_1.02	all	-2.58491	-2.8227	-2.57932	0.429013
MSX1	Homeodomain	M3576_1.02	all	-1.9822	-2.16016	-2.03326	0.253389
MSX1	Homeodomain	M5637_1.02	all	-3.41757	-3.61142	-3.35106	0.450914
MSX1	Homeodomain	M5638_1.02	all	-2.14677	-2.60837	-2.35761	0.438649
MSX1	Homeodomain	M5639_1.02	all	-2.13875	-2.53711	-2.31807	0.396108
NKX6-1	Homeodomain	M3640_1.02	all	-2.75058	-2.93472	-2.72394	0.384515
HESX1	Homeodomain	M5507_1.02	all	-2.24815	-2.639	-2.35417	0.480995
HESX1	Homeodomain	M5508_1.02	all	-3.69485	-3.97063	-3.77037	0.36942
HESX1	Homeodomain	M6272_1.02	all	-3.00111	-2.97651	-2.76107	0.391086
PITX2	Homeodomain	M6418_1.02	all	-2.26221	-2.19688	-2.06091	0.268825
TLX3	Homeodomain	M6525_1.02	all	-1.98792	-1.964	-1.76969	0.360709
EN2	Homeodomain	M5394_1.02	all	-2.15284	-2.6001	-2.25789	0.545233
EN2	Homeodomain	M5395_1.02	all	-2.27739	-2.4751	-2.26747	0.380031
UNCX	Homeodomain	M5941_1.02	all	-2.34126	-2.63764	-2.31691	0.522176
UNCX	Homeodomain	M5942_1.02	all	-2.04369	-2.45838	-2.24718	0.385104
GBX1	Homeodomain	M5480_1.02	all	-2.45491	-2.74642	-2.51459	0.413637
NKX6-3	Homeodomain	M1163_1.02	all	-1.76001	-2.06369	-1.8253	0.422418
ZHX1	Homeodomain	M0898_1.02	all	-4.05704	-3.89338	-3.89338	0
HDX	Homeodomain	M0996_1.02	all	-2.11201	-2.02287	-1.87998	0.28036
PHOX2A	Homeodomain	M5714_1.02	all	-2.41121	-2.73811	-2.50858	0.410518
PKNOX2	Homeodomain	M5722_1.02	all	-3.82886	-3.93169	-3.84762	0.176
CDX2	Homeodomain	M2267_1.02	all	-2.42476	-2.63271	-2.44551	0.350166
CDX2	Homeodomain	M5313_1.02	all	-2.00605	-2.26397	-2.1159	0.288894
CDX2	Homeodomain	M6168_1.02	all	-1.62756	-1.97316	-1.8133	0.307945
OTX2	Homeodomain	M5700_1.02	all	-3.68835	-3.78018	-3.61581	0.31509
OTX2	Homeodomain	M5701_1.02	all	-2.24435	-2.30093	-2.17401	0.253414
OTX2	Homeodomain	M6401_1.02	all	-2.91555	-2.71302	-2.50546	0.379927
DRGX	Homeodomain	M5348_1.02	all	-2.67431	-2.96604	-2.70244	0.454997
NKX3-1	Homeodomain	M1944_1.02	all	-2.03154	-2.33808	-2.26733	0.150317
NKX3-1	Homeodomain	M3638_1.02	all	-2.50168	-2.80623	-2.59587	0.383915
NKX3-1	Homeodomain	M6378_1.02	all	-2.29293	-2.62528	-2.38893	0.419708
PBX3	Homeodomain	M4473_1.02	all	-3.06734	-3.00443	-2.74693	0.447288
PBX3	Homeodomain	M6414_1.02	all	-2.91033	-2.89312	-2.64626	0.433579
PRRX2	Homeodomain	M5757_1.02	all	-2.00734	-2.43049	-2.21855	0.386155
PRRX2	Homeodomain	M6440_1.02	all	-2.14696	-2.60834	-2.40445	0.374664
GBX2	Homeodomain	M5481_1.02	all	-2.23368	-2.62508	-2.32566	0.498136
GBX2	Homeodomain	M5482_1.02	all	-3.14297	-3.35588	-3.2039	0.295276
GBX2	Homeodomain	M5483_1.02	all	-2.17751	-2.57229	-2.26196	0.510593
SHOX2	Homeodomain	M5807_1.02	all	-2.09428	-2.54024	-2.31032	0.411043
GSX1	Homeodomain	M5502_1.02	all	-2.05205	-2.31204	-2.0581	0.442729
HOXD4	Homeodomain	M6303_1.02	all	-1.83252	-2.09775	-1.90263	0.361911
HOXD12	Homeodomain	M5557_1.02	all	-2.02115	-2.30848	-2.17902	0.257757
HOXD12	Homeodomain	M5558_1.02	all	-3.13138	-3.20115	-3.09583	0.215348
HOXD12	Homeodomain	M5559_1.02	all	-2.75452	-2.86139	-2.71217	0.290776
HOXD12	Homeodomain	M5560_1.02	all	-1.92353	-2.19982	-2.04482	0.30016
EMX2	Homeodomain	M5388_1.02	all	-2.40752	-2.7131	-2.48652	0.406502
EMX2	Homeodomain	M5389_1.02	all	-2.74002	-3.03337	-2.79006	0.428938
IRX1	Homeodomain	M6037_1.02	all	-2.26883	-2.52794	-2.35135	0.334099
IRX2	Homeodomain	M5581_1.02	all	-2.46285	-2.7117	-2.51271	0.367577
SIX2	Homeodomain	M0952_1.02	all	-1.99012	-2.05084	-1.91542	0.267881
HOXB9	Homeodomain	M1157_1.02	all	-1.72852	-1.99548	-1.77574	0.397078
OTP	Homeodomain	M0943_1.02	all	-1.75783	-2.07776	-1.80773	0.463006
AC012531.1	Homeodomain	M0949_1.02	all	-1.7118	-2.04239	-1.81331	0.409906
HOXB2	Homeodomain	M5541_1.02	all	-2.05969	-2.28958	-2.03675	0.441314
RAX2	Homeodomain	M5772_1.02	all	-2.00825	-2.43074	-2.21581	0.390357
EVX2	Homeodomain	M5428_1.02	all	-2.17861	-2.40104	-2.15977	0.426242
PROP1	Homeodomain	M5751_1.02	all	-2.67138	-3.00079	-2.82401	0.334386
PROP1	Homeodomain	M5752_1.02	all	-2.29303	-2.6257	-2.36662	0.4493
PROP1	Homeodomain	M6438_1.02	all	-2.35597	-2.55087	-2.33602	0.390246
ISX	Homeodomain	M5584_1.02	all	-3.14691	-3.45293	-3.26163	0.356278
ISX	Homeodomain	M5585_1.02	all	-2.13583	-2.57012	-2.34298	0.407267
ISX	Homeodomain	M5586_1.02	all	-2.14677	-2.60837	-2.35761	0.438649
HOXD8	Homeodomain	M5563_1.02	all	-1.71835	-2.00975	-1.80155	0.380835
TGIF2LY	Homeodomain	M5935_1.02	all	-3.47653	-3.57039	-3.48163	0.184845
IRX5	Homeodomain	M5582_1.02	all	-2.30415	-2.57417	-2.34328	0.412357
SIX5	Homeodomain	M4692_1.02	all	-3.34535	-3.37613	-3.31292	0.135461
SIX5	Homeodomain	M4693_1.02	all	-2.26339	-2.24969	-2.17613	0.155819
TGIF1	Homeodomain	M4064_1.02	all	-2.64242	-2.74766	-2.56332	0.345874
TGIF1	Homeodomain	M5933_1.02	all	-4.21615	-4.23272	-4.15331	0.167116
TGIF1	Homeodomain	M6519_1.02	all	-2.77973	-2.75875	-2.56405	0.361302
TGIF1	Homeodomain	M6520_1.02	all	-1.97606	-2.15349	-1.99781	0.301264
IRX3	Homeodomain	M6037_1.02	all	-2.26883	-2.52794	-2.35135	0.334099
LBX2	Homeodomain	M5594_1.02	all	-2.63053	-2.71827	-2.53842	0.339091
LBX2	Homeodomain	M5595_1.02	all	-2.25304	-2.62622	-2.33334	0.490534
NKX2-6	Homeodomain	M1029_1.02	all	-2.13768	-2.21357	-1.99805	0.391192
ALX1	Homeodomain	M3016_1.02	all	-3.28166	-3.53039	-3.21334	0.518106
ALX1	Homeodomain	M5311_1.02	all	-2.41978	-2.76012	-2.46132	0.497425
ALX1	Homeodomain	M6141_1.02	all	-2.4273	-2.77771	-2.51491	0.453982
GSX2	Homeodomain	M5503_1.02	all	-2.00634	-2.2677	-2.00631	0.452214
HOXC9	Homeodomain	M1003_1.02	all	-2.1823	-2.48713	-2.26755	0.396858
HOXC10	Homeodomain	M5544_1.02	all	-1.79668	-2.09327	-1.87593	0.393741
HOXC10	Homeodomain	M5545_1.02	all	-1.94834	-2.21669	-2.0041	0.387077
HOXC10	Homeodomain	M5546_1.02	all	-2.3994	-2.55186	-2.39786	0.298542
HOXB4	Homeodomain	M1012_1.02	all	-2.10378	-2.34256	-2.10708	0.418543
NKX2-5	Homeodomain	M3632_1.02	all	-2.20648	-2.34953	-2.22651	0.246674
NKX2-5	Homeodomain	M3633_1.02	all	-2.21052	-2.50121	-2.40119	0.205724
NKX2-5	Homeodomain	M6376_1.02	all	-2.05751	-2.18504	-2.06473	0.241966
POU6F1	Homeodomain	M0899_1.02	all	-2.62123	-3.00743	-2.81259	0.361501
POU6F1	Homeodomain	M3780_1.02	all	-2.47322	-2.87038	-2.76331	0.218513
POU6F1	Homeodomain	M6429_1.02	all	-3.42548	-3.77134	-3.64677	0.24937
SIX6	Homeodomain	M0937_1.02	all	-1.77377	-1.87724	-1.75575	0.244019
MIXL1	Homeodomain	M5631_1.02	all	-2.18585	-2.58198	-2.27862	0.50268
DBX2	Homeodomain	M1034_1.02	all	-1.86892	-2.24547	-2.11436	0.26059
PBX1	Homeodomain	M1898_1.02	all	-3.0035	-3.07491	-2.93162	0.281022
PBX1	Homeodomain	M3732_1.02	all	-1.79592	-2.04244	-1.8981	0.282762
PBX1	Homeodomain	M3733_1.02	all	-3.533	-3.56765	-3.34738	0.397809
PBX1	Homeodomain	M6412_1.02	all	-2.87361	-2.9585	-2.75984	0.367102
SHOX	Homeodomain	M0900_1.02	all	-2.05049	-2.49413	-2.27796	0.392091
SHOX	Homeodomain	M5806_1.02	all	-2.06009	-2.51004	-2.2845	0.405075
HMX3	Homeodomain	M5520_1.02	all	-2.24115	-2.44065	-2.21177	0.409628
HMX2	Homeodomain	M5519_1.02	all	-2.17284	-2.39686	-2.18872	0.380757
BSX	Homeodomain	M5310_1.02	all	-1.89071	-2.17547	-1.9291	0.432942
DMBX1	Homeodomain	M5345_1.02	all	-2.43077	-2.44468	-2.28555	0.306787
HOXC6	Homeodomain	M6299_1.02	all	-3.85457	-4.00005	-3.8807	0.240288
HOXC5	Homeodomain	M1070_1.02	all	-2.06008	-2.31886	-2.07588	0.428497
PBX2	Homeodomain	M6413_1.02	all	-1.79167	-1.9245	-1.72122	0.373797
DUXA	Homeodomain	M5349_1.02	all	-2.80456	-2.89927	-2.64768	0.439714
DPRX	Homeodomain	M5346_1.02	all	-2.29325	-2.35837	-2.194	0.315109
DPRX	Homeodomain	M5347_1.02	all	-2.58794	-2.771	-2.60767	0.313459
NOTO	Homeodomain	M5672_1.02	all	-2.08242	-2.3788	-2.15504	0.40263
HOMEZ	Homeodomain	M5530_1.02	all	-2.85128	-2.89376	-2.82687	0.142748
HMX1	Homeodomain	M5518_1.02	all	-2.26354	-2.51314	-2.2976	0.391214
BX284686.1	Homeodomain	M6413_1.02	all	-1.79167	-1.9245	-1.72122	0.373797
CR812478.2	Homeodomain	M6413_1.02	all	-1.79167	-1.9245	-1.72122	0.373797
ENSG00000229544	Homeodomain	M1039_1.02	all	-1.8678	-2.13564	-1.87577	0.450301
BX927239.6	Homeodomain	M6413_1.02	all	-1.79167	-1.9245	-1.72122	0.373797
NKX1-1	Homeodomain	M1125_1.02	all	-2.04458	-2.31071	-2.06194	0.436063
CR933878.8	Homeodomain	M6413_1.02	all	-1.79167	-1.9245	-1.72122	0.373797
AL662830.5	Homeodomain	M6413_1.02	all	-1.79167	-1.9245	-1.72122	0.373797
DUX4	Homeodomain	M2270_1.02	all	-1.41951	-1.50153	-1.34954	0.295289
PAX6	Homeodomain	M1897_1.02	all	-3.26239	-3.29894	-3.1705	0.256029
PAX6	Homeodomain	M3727_1.02	all	-3.90635	-3.89145	-3.68765	0.374539
PAX6	Homeodomain	M5708_1.02	all	-4.1761	-4.16517	-4.03784	0.254132
PAX6	Homeodomain	M6410_1.02	all	-2.61728	-2.63387	-2.50451	0.257594
PAX7	Homeodomain	M5709_1.02	all	-2.8909	-3.09225	-2.89467	0.365527
PAX7	Homeodomain	M5710_1.02	all	-3.38609	-3.6399	-3.5191	0.242804
PAX2	Homeodomain	M3710_1.02	all	-3.71056	-3.73234	-3.51802	0.389513
PAX2	Homeodomain	M3711_1.02	all	-1.62256	-1.7716	-1.56908	0.3727
PAX2	Homeodomain	M5703_1.02	all	-4.34243	-4.22299	-4.08921	0.265116
PAX2	Homeodomain	M6406_1.02	all	-3.27765	-3.28987	-3.08489	0.376238
PAX2	Homeodomain	M6407_1.02	all	-1.96577	-1.98388	-1.88139	0.210206
PAX4	Homeodomain	M3715_1.02	all	-3.97908	-3.8345	-3.67037	0.314716
PAX4	Homeodomain	M3716_1.02	all	-1.91923	-2.11826	-1.91303	0.376591
PAX4	Homeodomain	M3717_1.02	all	-2.43831	-2.22957	-2.00279	0.406781
PAX4	Homeodomain	M3718_1.02	all	-4.01079	-4.01853	-3.72661	0.489405
PAX4	Homeodomain	M5705_1.02	all	-2.17477	-2.40686	-2.19699	0.383219
PAX4	Homeodomain	M5706_1.02	all	-2.26453	-2.50678	-2.36658	0.275899
PAX3	Homeodomain	M3713_1.02	all	-4.02019	-3.93381	-3.86294	0.150552
PAX3	Homeodomain	M5704_1.02	all	-3.20566	-3.46765	-3.29584	0.326722
POU2F2	Homeodomain	M2306_1.02	all	-2.70621	-2.86493	-2.57559	0.486352
POU2F2	Homeodomain	M4470_1.02	all	-2.5765	-2.77149	-2.57143	0.369123
POU2F2	Homeodomain	M4474_1.02	all	-2.5765	-2.77149	-2.57143	0.369123
POU2F2	Homeodomain	M4486_1.02	all	-2.72387	-2.90459	-2.55522	0.552669
POU2F2	Homeodomain	M4488_1.02	all	-2.72387	-2.90459	-2.55522	0.552669
POU2F2	Homeodomain	M5727_1.02	all	-2.26938	-2.48121	-2.24954	0.413409
POU2F2	Homeodomain	M5728_1.02	all	-2.40049	-2.61984	-2.38022	0.424052
POU2F2	Homeodomain	M6424_1.02	all	-2.58849	-2.80371	-2.71153	0.191228
POU1F1	Homeodomain	M5723_1.02	all	-2.7986	-3.0041	-2.71621	0.484631
POU1F1	Homeodomain	M5724_1.02	all	-2.80265	-2.97956	-2.73892	0.425413
POU1F1	Homeodomain	M6417_1.02	all	-2.18908	-2.35191	-2.16162	0.354782
POU4F3	Homeodomain	M5743_1.02	all	-2.79885	-3.07034	-2.8012	0.461898
POU6F2	Homeodomain	M5746_1.02	all	-2.45082	-2.64757	-2.49433	0.297316
POU6F2	Homeodomain	M5747_1.02	all	-4.05612	-4.19764	-4.03248	0.316327
POU6F2	Homeodomain	M5748_1.02	all	-2.75747	-2.95124	-2.78306	0.321076
POU2F3	Homeodomain	M5729_1.02	all	-2.17798	-2.43029	-2.28711	0.280857
POU2F3	Homeodomain	M5730_1.02	all	-2.2047	-2.41916	-2.2499	0.322773
POU2F1	Homeodomain	M1231_1.02	all	-1.73182	-2.09369	-1.94821	0.284651
POU2F1	Homeodomain	M3675_1.02	all	-3.51995	-3.63066	-3.2533	0.58059
POU2F1	Homeodomain	M3676_1.02	all	-2.79544	-2.95955	-2.68358	0.470298
POU2F1	Homeodomain	M3677_1.02	all	-2.42814	-2.6422	-2.37843	0.455212
POU2F1	Homeodomain	M3678_1.02	all	-2.94616	-3.14588	-2.79819	0.550928
POU2F1	Homeodomain	M3679_1.02	all	-3.24936	-3.24038	-3.01367	0.406684
POU2F1	Homeodomain	M3680_1.02	all	-2.23795	-2.40909	-2.12639	0.47844
POU2F1	Homeodomain	M3681_1.02	all	-3.04744	-3.22451	-3.05804	0.318398
POU2F1	Homeodomain	M3684_1.02	all	-2.67777	-2.80439	-2.49392	0.510748
POU2F1	Homeodomain	M5725_1.02	all	-2.42968	-2.64739	-2.40222	0.431365
POU2F1	Homeodomain	M5726_1.02	all	-2.54568	-2.74391	-2.52806	0.391657
POU2F1	Homeodomain	M6423_1.02	all	-1.99348	-2.17688	-2.01142	0.316808
POU4F2	Homeodomain	M5741_1.02	all	-2.96514	-3.20906	-2.98948	0.396858
POU4F2	Homeodomain	M5742_1.02	all	-3.55349	-3.78768	-3.62162	0.31775
POU4F2	Homeodomain	M6427_1.02	all	-2.79127	-2.96887	-2.7509	0.394622
POU4F1	Homeodomain	M5740_1.02	all	-2.56414	-2.86589	-2.62849	0.421108
POU3F2	Homeodomain	M3009_1.02	all	-2.82164	-2.94136	-2.63878	0.501772
POU3F2	Homeodomain	M3772_1.02	all	-3.39806	-3.68926	-3.52457	0.315589
POU3F2	Homeodomain	M3773_1.02	all	-3.82064	-4.09225	-4.03963	0.114108
POU3F2	Homeodomain	M5733_1.02	all	-2.17275	-2.47387	-2.26752	0.378213
POU3F2	Homeodomain	M5734_1.02	all	-2.56802	-2.75224	-2.54345	0.381693
POU3F2	Homeodomain	M6426_1.02	all	-1.65985	-1.99682	-1.77293	0.402804
POU3F1	Homeodomain	M4075_1.02	all	-2.4609	-2.49815	-2.27189	0.406056
POU3F1	Homeodomain	M5731_1.02	all	-2.35272	-2.57051	-2.33595	0.417313
POU3F1	Homeodomain	M5732_1.02	all	-1.97396	-2.30329	-2.07181	0.413155
POU3F1	Homeodomain	M6425_1.02	all	-2.48601	-2.56101	-2.37849	0.343142
POU3F4	Homeodomain	M5738_1.02	all	-2.49609	-2.71485	-2.61622	0.203162
POU3F4	Homeodomain	M5739_1.02	all	-2.12858	-2.44153	-2.26657	0.331596
POU3F3	Homeodomain	M5735_1.02	all	-2.52892	-2.76112	-2.56092	0.369324
POU3F3	Homeodomain	M5736_1.02	all	-2.04296	-2.34716	-2.15315	0.360278
POU3F3	Homeodomain	M5737_1.02	all	-1.87672	-2.14013	-1.91052	0.410631
POU5F1	Homeodomain	M4509_1.02	all	-3.07198	-3.12619	-2.87051	0.444975
POU5F1	Homeodomain	M6428_1.02	all	-2.8394	-2.9097	-2.66968	0.424588
POU5F1B	Homeodomain	M5744_1.02	all	-2.13587	-2.3626	-2.22476	0.271956
POU5F1B	Homeodomain	M5745_1.02	all	-2.47864	-2.66857	-2.51685	0.294839
HSF2	HSF	M3444_1.02	all	-2.34371	-2.25718	-2.1301	0.253679
HSF2	HSF	M5566_1.02	all	-3.29663	-3.24038	-3.09195	0.289492
HSF2	HSF	M6287_1.02	all	-2.75472	-2.71536	-2.54012	0.33202
HSF4	HSF	M5567_1.02	all	-3.02572	-2.94244	-2.80022	0.279259
HSFY2	HSF	M5568_1.02	all	-3.22145	-3.07432	-2.98613	0.183786
HSFY2	HSF	M5569_1.02	all	-2.75627	-2.62376	-2.57389	0.108477
HSFY2	HSF	M5570_1.02	all	-3.7564	-3.54979	-3.48089	0.146705
HSFY1	HSF	M5568_1.02	all	-3.22145	-3.07432	-2.98613	0.183786
HSF1	HSF	M2288_1.02	all	-3.10058	-2.97287	-2.78346	0.353462
HSF1	HSF	M3439_1.02	all	-2.3101	-2.25254	-2.13573	0.235815
HSF1	HSF	M4569_1.02	all	-4.65075	-4.0872	-3.91718	0.323944
HSF1	HSF	M5564_1.02	all	-2.95528	-2.90697	-2.75598	0.293673
HSF1	HSF	M5565_1.02	all	-3.59282	-3.49198	-3.39573	0.198775
HSF1	HSF	M6286_1.02	all	-2.58616	-2.52939	-2.34656	0.343596
IRF6	IRF	M1266_1.02	all	-2.2244	-2.14266	-2.01802	0.249472
IRF1	IRF	M1882_1.02	all	-3.02859	-2.97831	-2.68757	0.48801
IRF1	IRF	M3467_1.02	all	-3.28214	-3.36266	-3.21807	0.283166
IRF1	IRF	M6307_1.02	all	-2.42069	-2.36618	-2.18687	0.338255
IRF3	IRF	M5572_1.02	all	-4.39019	-4.1163	-3.95553	0.309402
IRF3	IRF	M6309_1.02	all	-2.80996	-2.70005	-2.45843	0.426698
IRF5	IRF	M5574_1.02	all	-3.53892	-3.4453	-3.31939	0.251679
IRF5	IRF	M5575_1.02	all	-3.18349	-2.99279	-2.9497	0.094451
IRF5	IRF	M6311_1.02	all	-4.21748	-4.17368	-3.95183	0.4
IRF4	IRF	M4463_1.02	all	-2.67208	-2.60854	-2.38931	0.396361
IRF4	IRF	M5573_1.02	all	-4.70983	-4.51856	-4.43712	0.170984
IRF4	IRF	M6310_1.02	all	-2.27582	-2.21025	-1.82074	0.592157
IRF8	IRF	M5578_1.02	all	-3.6588	-3.51478	-3.41072	0.213067
IRF8	IRF	M5579_1.02	all	-4.41516	-4.2573	-4.20154	0.120482
IRF8	IRF	M6313_1.02	all	-2.59312	-2.44613	-2.22685	0.396443
IRF2	IRF	M1883_1.02	all	-4.02103	-3.91515	-3.71281	0.372434
IRF2	IRF	M3471_1.02	all	-3.90571	-3.88446	-3.81312	0.151478
IRF2	IRF	M6308_1.02	all	-2.78779	-2.70141	-2.50567	0.36282
IRF7	IRF	M3480_1.02	all	-3.11844	-2.98382	-2.81943	0.315132
IRF7	IRF	M5576_1.02	all	-3.21538	-3.15944	-3.0459	0.230057
IRF7	IRF	M5577_1.02	all	-3.6733	-3.53941	-3.42624	0.229409
IRF7	IRF	M6312_1.02	all	-1.94466	-1.97251	-1.76779	0.37587
IRF9	IRF	M5580_1.02	all	-4.58912	-4.37243	-4.31106	0.131783
IRF9	IRF	M6314_1.02	all	-3.25533	-3.31359	-3.11053	0.373473
NAIF1	MADF	M1281_1.02	all	-2.30893	-2.40428	-2.31662	0.182789
AC002126.6	MADS box	M5616_1.02	all	-3.09924	-3.12019	-3.03231	0.183191
MEF2A	MADS box	M1884_1.02	all	-2.75777	-2.84118	-2.62664	0.38982
MEF2A	MADS box	M3550_1.02	all	-4.35717	-4.3984	-4.26631	0.262238
MEF2A	MADS box	M3551_1.02	all	-3.5835	-3.52706	-3.23909	0.484729
MEF2A	MADS box	M3552_1.02	all	-3.68345	-3.60607	-3.31359	0.490058
MEF2A	MADS box	M3553_1.02	all	-4.4485	-4.43938	-4.23132	0.380645
MEF2A	MADS box	M3846_1.02	all	-3.34967	-3.39902	-3.19325	0.377364
MEF2A	MADS box	M4466_1.02	all	-2.4839	-2.62636	-2.3786	0.434749
MEF2A	MADS box	M4694_1.02	all	-3.17607	-3.23244	-3.1396	0.192478
MEF2A	MADS box	M4695_1.02	all	-1.65324	-1.95709	-1.79126	0.317395
MEF2A	MADS box	M5615_1.02	all	-2.96077	-3.05031	-2.93359	0.235657
MEF2A	MADS box	M6340_1.02	all	-2.82631	-2.9034	-2.7154	0.351362
MEF2C	MADS box	M2297_1.02	all	-2.56093	-2.69692	-2.4556	0.426308
MEF2C	MADS box	M4467_1.02	all	-2.51525	-2.63589	-2.39799	0.42178
MEF2C	MADS box	M6341_1.02	all	-3.44832	-3.44991	-3.33086	0.239757
SRF	MADS box	M1910_1.02	all	-3.31136	-3.28114	-3.06419	0.393194
SRF	MADS box	M3952_1.02	all	-4.64711	-4.41733	-4.30604	0.226054
SRF	MADS box	M3956_1.02	all	-3.37273	-3.32145	-3.17639	0.283968
SRF	MADS box	M3960_1.02	all	-3.26443	-3.23469	-3.0751	0.307519
SRF	MADS box	M4477_1.02	all	-3.40366	-3.35514	-3.12345	0.413437
SRF	MADS box	M4512_1.02	all	-3.38214	-3.32008	-3.16965	0.292751
SRF	MADS box	M4577_1.02	all	-3.35871	-3.30026	-3.0824	0.39446
SRF	MADS box	M4633_1.02	all	-3.60588	-3.56311	-3.35907	0.374892
SRF	MADS box	M5867_1.02	all	-3.68077	-3.63703	-3.55773	0.166895
SRF	MADS box	M5868_1.02	all	-4.34789	-4.14865	-4.01853	0.258893
SRF	MADS box	M6489_1.02	all	-3.1757	-3.14853	-2.99335	0.300448
MEF2D	MADS box	M5617_1.02	all	-3.30676	-3.28067	-3.19518	0.178688
MEF2D	MADS box	M6342_1.02	all	-2.64878	-2.77354	-2.62884	0.283355
MEF2B	MADS box	M5616_1.02	all	-3.09924	-3.12019	-3.03231	0.183191
MBD2	MBD	M6337_1.02	all	-3.22719	-2.92238	-2.83456	0.183077
MECP2	MBD	M6339_1.02	all	-2.74002	-2.44044	-2.36366	0.162051
CDC5L	Myb/SANT	M3018_1.02	all	-2.59026	-2.81099	-2.67164	0.274473
CDC5L	Myb/SANT	M6166_1.02	all	-2.65483	-2.89473	-2.6901	0.375731
MYBL2	Myb/SANT	M5647_1.02	all	-4.03511	-4.17368	-4.06182	0.227074
MYBL2	Myb/SANT	M5648_1.02	all	-4.81419	-4.87758	-4.7782	0.204545
MYBL2	Myb/SANT	M5649_1.02	all	-3.07312	-3.23867	-3.12707	0.226592
MYBL2	Myb/SANT	M5650_1.02	all	-4.33884	-4.43042	-4.2978	0.263158
MYBL2	Myb/SANT	M6349_1.02	all	-1.99177	-2.14667	-1.97179	0.331482
MYB	Myb/SANT	M3068_1.02	all	-3.71776	-3.66123	-3.4197	0.42658
MYB	Myb/SANT	M3585_1.02	all	-2.25368	-2.27903	-2.0888	0.354685
MYB	Myb/SANT	M6350_1.02	all	-2.04566	-2.07601	-1.91959	0.302442
TERF2	Myb/SANT	M1358_1.02	all	-2.97527	-3.04036	-2.90327	0.270688
MYPOP	Myb/SANT	M1359_1.02	all	-3.08198	-2.99914	-2.92128	0.164139
MYBL1	Myb/SANT	M5643_1.02	all	-3.23457	-3.37243	-3.21971	0.296482
MYBL1	Myb/SANT	M5644_1.02	all	-3.91306	-3.97761	-3.86294	0.232044
MYBL1	Myb/SANT	M5645_1.02	all	-3.07828	-3.20338	-3.0881	0.233125
MYBL1	Myb/SANT	M5646_1.02	all	-4.02367	-4.14634	-4.01939	0.253465
NR1H4	Nuclear receptor	M6384_1.02	all	-3.27865	-3.16063	-2.98153	0.337931
NR1H3	Nuclear receptor	M6383_1.02	all	-5.34246	-4.97449	-4.80887	0.317073
NR2E3	Nuclear receptor	M6391_1.02	all	-2.73214	-2.78102	-2.60155	0.338503
RORA	Nuclear receptor	M1899_1.02	all	-2.63287	-2.64155	-2.47478	0.318868
RORA	Nuclear receptor	M1900_1.02	all	-3.56445	-3.64786	-3.40902	0.423021
RORA	Nuclear receptor	M3837_1.02	all	-2.79415	-2.8405	-2.61327	0.407384
RORA	Nuclear receptor	M3838_1.02	all	-3.60826	-3.69168	-3.48238	0.382404
RORA	Nuclear receptor	M5786_1.02	all	-4.87141	-4.70984	-4.51317	0.364198
RORA	Nuclear receptor	M5787_1.02	all	-5.44392	-5.29132	-5.20417	0.181818
RORA	Nuclear receptor	M6454_1.02	all	-3.10638	-3.18135	-2.98279	0.366946
RARB	Nuclear receptor	M5764_1.02	all	-4.93734	-4.86535	-4.75889	0.217391
RARB	Nuclear receptor	M6445_1.02	all	-2.6522	-2.47031	-2.23783	0.414519
PGR	Nuclear receptor	M6436_1.02	all	-2.47025	-2.50103	-2.30455	0.363918
PGR	Nuclear receptor	M6437_1.02	all	-1.80724	-1.81387	-1.68794	0.25171
ESR1	Nuclear receptor	M1934_1.02	all	-3.62271	-3.39553	-3.17973	0.391578
ESR1	Nuclear receptor	M3206_1.02	all	-3.41531	-3.41412	-3.15051	0.455008
ESR1	Nuclear receptor	M4564_1.02	all	-2.83356	-2.65375	-2.4291	0.403866
ESR1	Nuclear receptor	M4696_1.02	all	-3.49679	-3.38065	-3.12829	0.440712
ESR1	Nuclear receptor	M4697_1.02	all	-2.38377	-2.20522	-2.08694	0.238421
ESR1	Nuclear receptor	M5403_1.02	all	-4.58594	-4.50784	-4.33707	0.325103
ESR1	Nuclear receptor	M6217_1.02	all	-3.47927	-3.28224	-3.07043	0.385969
HNF4A	Nuclear receptor	M1936_1.02	all	-3.0051	-2.82352	-2.607	0.392584
HNF4A	Nuclear receptor	M3414_1.02	all	-3.4261	-3.30306	-3.09276	0.383822
HNF4A	Nuclear receptor	M3415_1.02	all	-3.23406	-3.10234	-2.83896	0.454712
HNF4A	Nuclear receptor	M4698_1.02	all	-3.00688	-2.83036	-2.6168	0.388449
HNF4A	Nuclear receptor	M4699_1.02	all	-2.32839	-2.14742	-2.13436	0.0296227
HNF4A	Nuclear receptor	M5524_1.02	all	-4.03776	-3.89273	-3.74313	0.291405
HNF4A	Nuclear receptor	M5525_1.02	all	-4.03151	-3.85286	-3.68208	0.325137
HNF4A	Nuclear receptor	M5526_1.02	all	-4.20279	-3.99759	-3.82892	0.321839
HNF4A	Nuclear receptor	M5527_1.02	all	-4.11839	-3.95036	-3.84473	0.215894
HNF4A	Nuclear receptor	M5528_1.02	all	-4.26022	-4.01596	-3.82947	0.349105
HNF4A	Nuclear receptor	M5529_1.02	all	-4.01587	-3.82781	-3.68926	0.273148
HNF4A	Nuclear receptor	M6283_1.02	all	-2.74685	-2.56847	-2.38887	0.338696
VDR	Nuclear receptor	M5946_1.02	all	-4.38419	-4.1836	-4.05058	0.26383
VDR	Nuclear receptor	M6532_1.02	all	-2.00166	-1.91916	-1.82247	0.199592
VDR	Nuclear receptor	M6533_1.02	all	-3.198	-3.08861	-2.9015	0.350038
PPARD	Nuclear receptor	M6432_1.02	all	-2.85649	-2.75504	-2.57798	0.334814
NR2E1	Nuclear receptor	M1432_1.02	all	-2.63849	-2.54494	-2.3511	0.360039
NR2E1	Nuclear receptor	M5674_1.02	all	-2.28086	-2.37459	-2.22109	0.297741
NR2E1	Nuclear receptor	M5675_1.02	all	-2.89499	-2.98027	-2.78617	0.360417
NR3C1	Nuclear receptor	M3356_1.02	all	-3.36656	-3.34977	-3.18073	0.322423
NR3C1	Nuclear receptor	M3359_1.02	all	-3.09268	-3.08952	-2.86475	0.404022
NR3C1	Nuclear receptor	M4428_1.02	all	-2.95546	-2.947	-2.73075	0.392217
NR3C1	Nuclear receptor	M4440_1.02	all	-3.51099	-3.43825	-3.15144	0.48336
NR3C1	Nuclear receptor	M5683_1.02	all	-4.23549	-4.17245	-3.92611	0.432907
NR3C1	Nuclear receptor	M6260_1.02	all	-2.8624	-2.79737	-2.55738	0.424549
NR3C1	Nuclear receptor	M6261_1.02	all	-1.89748	-1.85892	-1.74934	0.223016
NR5A2	Nuclear receptor	M6396_1.02	all	-2.56802	-2.3571	-2.164	0.358942
NR4A3	Nuclear receptor	M6395_1.02	all	-3.05873	-2.99392	-2.91044	0.174884
ESRRB	Nuclear receptor	M5410_1.02	all	-3.32105	-3.1671	-3.03631	0.260037
ESRRB	Nuclear receptor	M6215_1.02	all	-2.6506	-2.5379	-2.41371	0.248711
NR2C1	Nuclear receptor	M6389_1.02	all	-2.86317	-2.74891	-2.55569	0.359112
NR4A1	Nuclear receptor	M6393_1.02	all	-2.5233	-2.44144	-2.29921	0.279286
THRA	Nuclear receptor	M5936_1.02	all	-4.70563	-4.6933	-4.47471	0.39548
THRA	Nuclear receptor	M6521_1.02	all	-2.43025	-2.33631	-2.18899	0.287675
THRA	Nuclear receptor	M6522_1.02	all	-2.98946	-2.85298	-2.6084	0.430592
NR1D1	Nuclear receptor	M6382_1.02	all	-3.13549	-3.26586	-3.05889	0.379093
NR1H2	Nuclear receptor	M6383_1.02	all	-5.34246	-4.97449	-4.80887	0.317073
RARA	Nuclear receptor	M5758_1.02	all	-4.22157	-4.12608	-3.92334	0.373016
RARA	Nuclear receptor	M5759_1.02	all	-4.80886	-4.78818	-4.64713	0.277311
RARA	Nuclear receptor	M5760_1.02	all	-4.30268	-4.14981	-3.9714	0.336879
RARA	Nuclear receptor	M5761_1.02	all	-4.18356	-4.14176	-4.0272	0.231855
RARA	Nuclear receptor	M5762_1.02	all	-4.42379	-4.26329	-4.05804	0.376623
RARA	Nuclear receptor	M5763_1.02	all	-4.37825	-4.21618	-4.03337	0.343558
RARA	Nuclear receptor	M6443_1.02	all	-2.54713	-2.43672	-2.35477	0.171967
RARA	Nuclear receptor	M6444_1.02	all	-3.20527	-3.06985	-2.84994	0.397319
PPARG	Nuclear receptor	M1894_1.02	all	-4.21749	-4.24701	-4.07628	0.325056
PPARG	Nuclear receptor	M3783_1.02	all	-4.77328	-4.73145	-4.47471	0.446328
PPARG	Nuclear receptor	M3784_1.02	all	-5.44393	-5.6435	-5.29132	0.555556
PPARG	Nuclear receptor	M3785_1.02	all	-3.41681	-3.34483	-3.16063	0.345669
PPARG	Nuclear receptor	M6433_1.02	all	-3.11747	-3.00776	-2.81511	0.358283
PPARG	Nuclear receptor	M6434_1.02	all	-2.23558	-2.2082	-2.08125	0.253471
NR5A1	Nuclear receptor	M6498_1.02	all	-2.34198	-2.22541	-2.06082	0.315434
ESR2	Nuclear receptor	M2065_1.02	all	-3.13925	-3.00343	-2.80001	0.373999
ESR2	Nuclear receptor	M6218_1.02	all	-3.16132	-3.0448	-2.84901	0.362895
ESR2	Nuclear receptor	M6219_1.02	all	-2.3532	-2.24115	-2.14548	0.197723
RXRG	Nuclear receptor	M5800_1.02	all	-4.10562	-3.97683	-3.83789	0.273794
RXRG	Nuclear receptor	M5801_1.02	all	-4.58912	-4.38026	-4.26631	0.230769
RXRG	Nuclear receptor	M5802_1.02	all	-4.50781	-4.36475	-4.26028	0.213793
RXRG	Nuclear receptor	M5803_1.02	all	-4.89659	-4.65822	-4.55536	0.210884
RXRG	Nuclear receptor	M6462_1.02	all	-3.48017	-3.43109	-3.30108	0.258712
NR1I3	Nuclear receptor	M6387_1.02	all	-3.40385	-3.35032	-3.09399	0.445803
NR1I3	Nuclear receptor	M6388_1.02	all	-2.18072	-2.10219	-1.97521	0.253524
RORC	Nuclear receptor	M6455_1.02	all	-3.29887	-3.44484	-3.25537	0.353563
NR1I2	Nuclear receptor	M6385_1.02	all	-3.31099	-3.28193	-3.02615	0.445093
NR1I2	Nuclear receptor	M6386_1.02	all	-2.11472	-2.03081	-1.90389	0.253411
NR6A1	Nuclear receptor	M3339_1.02	all	-4.07915	-3.90777	-3.73815	0.323316
NR6A1	Nuclear receptor	M6397_1.02	all	-3.30599	-3.19557	-3.05992	0.268261
THRB	Nuclear receptor	M5937_1.02	all	-4.69328	-4.56432	-4.34977	0.389831
THRB	Nuclear receptor	M5938_1.02	all	-4.70148	-4.62231	-4.41733	0.376238
THRB	Nuclear receptor	M5939_1.02	all	-4.73144	-4.6508	-4.42821	0.401015
THRB	Nuclear receptor	M6523_1.02	all	-3.1165	-2.97056	-2.75438	0.392104
THRB	Nuclear receptor	M6524_1.02	all	-2.48486	-2.36915	-2.25451	0.231999
NR3C2	Nuclear receptor	M1433_1.02	all	-1.86213	-1.94546	-1.75126	0.36056
NR3C2	Nuclear receptor	M5684_1.02	all	-4.17117	-4.0984	-3.85995	0.422497
NR3C2	Nuclear receptor	M6338_1.02	all	-2.80022	-2.82671	-2.64779	0.337654
NR4A2	Nuclear receptor	M5685_1.02	all	-4.20677	-4.31444	-4.08519	0.410138
NR4A2	Nuclear receptor	M5686_1.02	all	-4.87141	-4.8142	-4.71408	0.205882
NR4A2	Nuclear receptor	M5687_1.02	all	-2.88128	-2.94882	-2.77446	0.330667
NR4A2	Nuclear receptor	M6394_1.02	all	-2.43543	-2.40902	-2.2861	0.246505
NR2F6	Nuclear receptor	M1434_1.02	all	-2.18107	-2.06023	-1.89494	0.316532
NR2F6	Nuclear receptor	M5680_1.02	all	-4.28807	-4.20154	-4.0685	0.263858
NR2F6	Nuclear receptor	M5681_1.02	all	-4.20941	-4.04782	-3.9071	0.276758
NR2F6	Nuclear receptor	M5682_1.02	all	-3.54955	-3.41412	-3.26738	0.286716
NR2F6	Nuclear receptor	M6392_1.02	all	-2.90788	-2.84872	-2.60399	0.4308
HNF4G	Nuclear receptor	M2286_1.02	all	-2.92324	-2.75701	-2.5326	0.403525
HNF4G	Nuclear receptor	M6284_1.02	all	-2.95603	-2.7655	-2.64735	0.238187
AR	Nuclear receptor	M1841_1.02	all	-2.80281	-2.77344	-2.53813	0.418307
AR	Nuclear receptor	M5288_1.02	all	-4.09015	-4.01596	-3.78366	0.414269
AR	Nuclear receptor	M5289_1.02	all	-4.1349	-4.04325	-3.8142	0.409877
AR	Nuclear receptor	M6142_1.02	all	-3.07935	-3.04371	-2.81602	0.408009
RARG	Nuclear receptor	M1435_1.02	all	-2.3003	-2.19615	-2.03442	0.310914
RARG	Nuclear receptor	M5765_1.02	all	-4.33526	-4.27089	-4.11738	0.297767
RARG	Nuclear receptor	M5766_1.02	all	-4.41944	-4.25581	-4.03337	0.400818
RARG	Nuclear receptor	M5767_1.02	all	-4.21074	-4.06658	-3.85228	0.389488
RARG	Nuclear receptor	M5768_1.02	all	-4.60209	-4.60211	-4.5052	0.2
RARG	Nuclear receptor	M5769_1.02	all	-4.4025	-4.2802	-4.07824	0.371882
RARG	Nuclear receptor	M5770_1.02	all	-3.57447	-3.47717	-3.27801	0.367816
RARG	Nuclear receptor	M6446_1.02	all	-3.36829	-3.21672	-2.96301	0.442435
RARG	Nuclear receptor	M6447_1.02	all	-2.19119	-2.07088	-1.98613	0.177293
ESRRA	Nuclear receptor	M2384_1.02	all	-2.92644	-2.77618	-2.61646	0.307728
ESRRA	Nuclear receptor	M4438_1.02	all	-3.18085	-3.03658	-2.84307	0.359546
ESRRA	Nuclear receptor	M4663_1.02	all	-3.64618	-3.54949	-3.28461	0.456601
ESRRA	Nuclear receptor	M5404_1.02	all	-2.90309	-2.79347	-2.62348	0.32389
ESRRA	Nuclear receptor	M5405_1.02	all	-4.36093	-4.35533	-4.19764	0.304478
ESRRA	Nuclear receptor	M5406_1.02	all	-4.31271	-4.24701	-4.05058	0.36383
ESRRA	Nuclear receptor	M5407_1.02	all	-2.7359	-2.64651	-2.46546	0.34091
ESRRA	Nuclear receptor	M5408_1.02	all	-4.08916	-4.07237	-3.90578	0.318598
ESRRA	Nuclear receptor	M5409_1.02	all	-3.95027	-3.88257	-3.66807	0.389771
ESRRA	Nuclear receptor	M6214_1.02	all	-2.42518	-2.33332	-2.19039	0.280443
NR2F1	Nuclear receptor	M1851_1.02	all	-3.10987	-2.99988	-2.81813	0.341971
NR2F1	Nuclear receptor	M5676_1.02	all	-4.00409	-3.85817	-3.69492	0.313321
NR2F1	Nuclear receptor	M5677_1.02	all	-3.88245	-3.7319	-3.54399	0.351226
NR2F1	Nuclear receptor	M5678_1.02	all	-2.41467	-2.29777	-2.15912	0.273308
NR2F1	Nuclear receptor	M5679_1.02	all	-2.86488	-2.70972	-2.46438	0.43159
NR2F1	Nuclear receptor	M6176_1.02	all	-2.62544	-2.50103	-2.35193	0.290593
NR2F1	Nuclear receptor	M6177_1.02	all	-2.32842	-2.26673	-2.13872	0.255271
NR2C2	Nuclear receptor	M2303_1.02	all	-3.285	-3.05832	-2.88661	0.326575
NR2C2	Nuclear receptor	M4549_1.02	all	-3.6242	-3.51076	-3.38184	0.256843
NR2C2	Nuclear receptor	M4554_1.02	all	-3.73311	-3.67853	-3.54428	0.265915
NR2C2	Nuclear receptor	M4602_1.02	all	-3.80453	-3.70648	-3.57439	0.26226
NR2C2	Nuclear receptor	M4700_1.02	all	-3.82004	-3.76555	-3.65301	0.228279
NR2C2	Nuclear receptor	M4701_1.02	all	-2.94107	-2.83377	-2.74322	0.188195
NR2C2	Nuclear receptor	M5673_1.02	all	-3.44455	-3.33245	-3.17651	0.301678
NR2C2	Nuclear receptor	M6390_1.02	all	-2.61923	-2.46474	-2.29219	0.327878
NR2F2	Nuclear receptor	M2960_1.02	all	-3.579	-3.27382	-3.08559	0.351707
NR2F2	Nuclear receptor	M4702_1.02	all	-2.07106	-2.05032	-1.93619	0.2311
NR2F2	Nuclear receptor	M4703_1.02	all	-2.31211	-2.23663	-2.11852	0.23812
NR2F2	Nuclear receptor	M6178_1.02	all	-2.46435	-2.38249	-2.22736	0.300377
NR2F2	Nuclear receptor	M6179_1.02	all	-2.71499	-2.597	-2.39729	0.36863
RXRA	Nuclear receptor	M4511_1.02	all	-2.18879	-2.09501	-1.95727	0.271776
RXRA	Nuclear receptor	M4576_1.02	all	-2.66927	-2.48281	-2.25728	0.405055
RXRA	Nuclear receptor	M5795_1.02	all	-4.12823	-3.98948	-3.84994	0.274799
RXRA	Nuclear receptor	M5796_1.02	all	-4.03509	-3.94381	-3.81851	0.250623
RXRA	Nuclear receptor	M5797_1.02	all	-4.16874	-4.02808	-3.8979	0.258982
RXRA	Nuclear receptor	M5798_1.02	all	-4.07524	-3.97839	-3.84646	0.261968
RXRA	Nuclear receptor	M6460_1.02	all	-2.64529	-2.47591	-2.31024	0.31715
PPARA	Nuclear receptor	M3781_1.02	all	-4.90313	-4.76364	-4.58914	0.330882
PPARA	Nuclear receptor	M6430_1.02	all	-2.4196	-2.29775	-2.20456	0.193115
PPARA	Nuclear receptor	M6431_1.02	all	-2.84948	-2.69746	-2.53165	0.317359
ESRRG	Nuclear receptor	M5411_1.02	all	-4.22295	-4.2108	-4.03515	0.332649
ESRRG	Nuclear receptor	M5412_1.02	all	-4.49221	-4.52128	-4.34977	0.326271
ESRRG	Nuclear receptor	M5413_1.02	all	-2.78171	-2.71493	-2.57649	0.272961
ESRRG	Nuclear receptor	M6216_1.02	all	-2.577	-2.58847	-2.46702	0.24395
RXRB	Nuclear receptor	M5799_1.02	all	-4.17485	-4.04874	-3.92541	0.247209
RXRB	Nuclear receptor	M6461_1.02	all	-2.39191	-2.29125	-2.13567	0.301103
AL844527.7	Nuclear receptor	M1455_1.02	all	-1.65924	-1.5593	-1.40755	0.294894
AL662824.5	Nuclear receptor	M1455_1.02	all	-1.65924	-1.5593	-1.40755	0.294894
CR759733.4	Nuclear receptor	M1455_1.02	all	-1.65924	-1.5593	-1.40755	0.294894
CR354565.3	Nuclear receptor	M1455_1.02	all	-1.65924	-1.5593	-1.40755	0.294894
CR936877.3	Nuclear receptor	M1455_1.02	all	-1.65924	-1.5593	-1.40755	0.294894
TP63	p53	M2321_1.02	all	-3.39201	-3.32318	-2.9787	0.547602
TP63	p53	M5940_1.02	all	-4.64348	-4.59883	-4.38422	0.389908
TP63	p53	M6404_1.02	all	-2.48609	-2.45049	-2.25839	0.357469
TP73	p53	M6115_1.02	all	-2.98285	-2.88871	-2.68585	0.373174
TP73	p53	M6116_1.02	all	-3.56767	-3.45457	-3.18323	0.464626
TP73	p53	M6117_1.02	all	-2.91852	-2.77652	-2.5648	0.385845
TP73	p53	M6405_1.02	all	-2.49704	-2.39524	-2.14723	0.43508
TP53	p53	M1929_1.02	all	-3.41705	-3.4139	-3.19248	0.39941
TP53	p53	M3698_1.02	all	NA	-5.94453	-5.87758	0.142857
TP53	p53	M3699_1.02	all	-2.36506	-2.3798	-2.11305	0.458934
TP53	p53	M6403_1.02	all	-3.82052	-3.71536	-3.42932	0.482443
PAX8	Paired box	M6411_1.02	all	-2.66185	-2.62615	-2.42239	0.374487
PAX1	Paired box	M5702_1.02	all	-4.41946	-4.3461	-4.23696	0.222222
PAX5	Paired box	M1848_1.02	all	-3.46747	-3.26495	-3.01844	0.433116
PAX5	Paired box	M3720_1.02	all	-4.57652	-4.32301	-4.0882	0.417633
PAX5	Paired box	M3721_1.02	all	-6.24556	-6.12062	-5.94453	0.333333
PAX5	Paired box	M4471_1.02	all	-3.13694	-3.01113	-2.84537	0.317283
PAX5	Paired box	M4472_1.02	all	-3.12752	-2.98684	-2.8221	0.31569
PAX5	Paired box	M4487_1.02	all	-3.10158	-3.00203	-2.82253	0.338535
PAX5	Paired box	M4492_1.02	all	-3.30588	-3.0871	-2.94265	0.282941
PAX5	Paired box	M4704_1.02	all	-3.23225	-3.11362	-2.96597	0.288216
PAX5	Paired box	M4705_1.02	all	-2.72819	-2.58214	-2.50499	0.16277
PAX5	Paired box	M5707_1.02	all	-3.88943	-3.81099	-3.63882	0.327288
PAX5	Paired box	M6408_1.02	all	-3.28534	-3.12455	-2.90591	0.395547
PAX5	Paired box	M6409_1.02	all	-2.18516	-1.95283	-1.8264	0.252578
PAX9	Paired box	M5711_1.02	all	-4.75888	-4.63632	-4.55242	0.175676
LCOR	Pipsqueak	M1507_1.02	all	-1.92657	-2.05363	-1.79887	0.443797
PROX1	Prospero	M5753_1.02	all	-3.71356	-3.7445	-3.64604	0.20285
NFATC3	Rel	M1517_1.02	all	-1.92954	-1.93052	-1.78405	0.286284
NFATC3	Rel	M6364_1.02	all	-1.96158	-1.93002	-1.80992	0.241586
NFKB2	Rel	M5669_1.02	all	-3.80863	-3.39328	-3.26133	0.262012
NFKB2	Rel	M6370_1.02	all	-2.39679	-2.19073	-2.02873	0.31134
NFATC4	Rel	M6365_1.02	all	-1.8622	-1.79801	-1.6031	0.361612
NFATC2	Rel	M1518_1.02	all	-1.86046	-1.88942	-1.74586	0.281478
NFATC2	Rel	M6363_1.02	all	-1.8864	-1.83386	-1.66899	0.315874
NFAT5	Rel	M5655_1.02	all	-3.37659	-3.25036	-3.1203	0.258806
NFAT5	Rel	M6366_1.02	all	-3.28594	-3.17466	-3.01418	0.308941
RELB	Rel	M6448_1.02	all	-2.61589	-2.34492	-2.1892	0.301315
NFKB1	Rel	M1928_1.02	all	-2.85276	-2.50252	-2.32851	0.330132
NFKB1	Rel	M3622_1.02	all	-3.54318	-3.01079	-2.92162	0.185613
NFKB1	Rel	M3624_1.02	all	-3.4253	-3.06976	-2.94605	0.247868
NFKB1	Rel	M3625_1.02	all	-3.11658	-2.79819	-2.63228	0.317525
NFKB1	Rel	M5668_1.02	all	-4.37432	-3.9324	-3.86777	0.138268
NFKB1	Rel	M6369_1.02	all	-2.96542	-2.53947	-2.39176	0.288308
NFATC1	Rel	M5656_1.02	all	-3.78005	-3.76747	-3.51938	0.435191
NFATC1	Rel	M5657_1.02	all	-3.97442	-3.89017	-3.77329	0.235955
NFATC1	Rel	M5658_1.02	all	-3.84983	-3.73457	-3.59106	0.281388
NFATC1	Rel	M6361_1.02	all	-2.87357	-2.74077	-2.59499	0.285139
NFATC1	Rel	M6362_1.02	all	-2.21867	-2.17927	-2.05704	0.245303
REL	Rel	M1924_1.02	all	-2.48828	-2.27638	-2.12899	0.28779
REL	Rel	M3091_1.02	all	-2.4864	-2.27689	-2.13015	0.286722
REL	Rel	M6449_1.02	all	-2.62499	-2.39953	-2.20215	0.365235
RELA	Rel	M1930_1.02	all	-2.98657	-2.66433	-2.54833	0.234404
RELA	Rel	M3623_1.02	all	-3.14829	-2.75937	-2.61344	0.285381
RELA	Rel	M4444_1.02	all	-3.17448	-2.8471	-2.67408	0.328594
RELA	Rel	M4468_1.02	all	-3.05883	-2.74992	-2.56486	0.346961
RELA	Rel	M4485_1.02	all	-3.19921	-2.87246	-2.68474	0.350958
RELA	Rel	M4491_1.02	all	-3.20434	-2.88007	-2.69313	0.349776
RELA	Rel	M4494_1.02	all	-3.20978	-2.85734	-2.69127	0.317767
RELA	Rel	M4495_1.02	all	-3.14342	-2.83947	-2.65338	0.348508
RELA	Rel	M4496_1.02	all	-3.16327	-2.85669	-2.66505	0.356774
RELA	Rel	M4497_1.02	all	-2.94261	-2.6409	-2.51076	0.258932
RELA	Rel	M4498_1.02	all	-3.11949	-2.79026	-2.63	0.308587
RELA	Rel	M4499_1.02	all	-3.23113	-2.87939	-2.68926	0.354537
RELA	Rel	M6511_1.02	all	-2.88747	-2.54284	-2.39604	0.286825
RFX3	RFX	M5775_1.02	all	-3.91225	-3.63278	-3.33922	0.491315
RFX3	RFX	M5776_1.02	all	-4.39427	-4.27864	-4.08921	0.353488
RFX3	RFX	M6453_1.02	all	-3.54746	-3.41072	-3.17135	0.423715
RFX2	RFX	M1527_1.02	all	-2.3709	-2.40239	-2.23003	0.327576
RFX2	RFX	M2392_1.02	all	-3.81069	-3.49763	-3.1611	0.539243
RFX2	RFX	M5773_1.02	all	-4.26319	-3.88953	-3.63031	0.449475
RFX2	RFX	M5774_1.02	all	-4.79839	-4.57967	-4.45786	0.244565
RFX2	RFX	M6452_1.02	all	-3.03815	-2.90393	-2.75467	0.29085
RFX4	RFX	M5777_1.02	all	-3.69427	-3.52844	-3.24311	0.481604
RFX4	RFX	M5778_1.02	all	-4.27859	-4.18993	-3.99433	0.362617
RFX1	RFX	M3829_1.02	all	-3.34376	-3.37809	-3.10863	0.462305
RFX1	RFX	M3830_1.02	all	-3.41976	-3.36475	-3.0661	0.497244
RFX1	RFX	M6451_1.02	all	-2.89101	-2.78476	-2.6301	0.299612
RFX5	RFX	M2309_1.02	all	-2.99969	-2.85357	-2.63285	0.398439
RFX5	RFX	M4476_1.02	all	-3.02851	-2.98422	-2.78652	0.36569
RFX5	RFX	M4510_1.02	all	-3.53715	-3.4378	-3.19608	0.426829
RFX5	RFX	M4546_1.02	all	-2.90806	-2.87702	-2.6824	0.361192
RFX5	RFX	M4575_1.02	all	-3.07362	-2.96956	-2.73381	0.418898
RFX5	RFX	M5779_1.02	all	-4.29282	-3.84301	-3.60277	0.424886
RFX5	RFX	M5780_1.02	all	-4.27541	-3.8482	-3.59655	0.439791
RFX5	RFX	M5781_1.02	all	-4.27541	-3.8482	-3.59655	0.439791
RFX7	RFX	M1529_1.02	all	-2.27115	-2.33016	-2.14356	0.34927
RFX6	RFX	M1526_1.02	all	-2.23809	-2.15289	-1.98065	0.327393
RFX8	RFX	M1537_1.02	all	-2.35124	-2.41979	-2.26385	0.301672
RUNX3	Runt	M5791_1.02	all	-3.98384	-4.04235	-3.86234	0.33931
RUNX3	Runt	M5792_1.02	all	-2.69078	-2.79112	-2.58158	0.382759
RUNX3	Runt	M5793_1.02	all	-4.13045	-4.17861	-3.91312	0.457364
RUNX3	Runt	M5794_1.02	all	-2.63639	-2.74624	-2.54038	0.377497
RUNX3	Runt	M6459_1.02	all	-3.12986	-3.23118	-3.01562	0.391245
RUNX2	Runt	M2310_1.02	all	-2.4138	-2.49004	-2.19865	0.48878
RUNX2	Runt	M5788_1.02	all	-3.89266	-3.94963	-3.79173	0.304807
RUNX2	Runt	M5789_1.02	all	-4.14629	-4.21889	-3.97372	0.431373
RUNX2	Runt	M5790_1.02	all	-2.60949	-2.71141	-2.5506	0.309447
RUNX2	Runt	M6458_1.02	all	-2.32049	-2.4181	-2.17656	0.426605
RUNX1	Runt	M2925_1.02	all	-2.34675	-2.48753	-2.37735	0.224083
RUNX1	Runt	M6457_1.02	all	-2.33995	-2.48411	-2.23748	0.433269
GMEB2	SAND	M5493_1.02	all	-2.38724	-2.47746	-2.40921	0.145425
GMEB2	SAND	M5494_1.02	all	-4.69329	-4.67346	-4.61888	0.11811
GMEB2	SAND	M5495_1.02	all	-4.49477	-4.41518	-4.33887	0.161157
GMEB2	SAND	M5496_1.02	all	-2.71998	-2.86031	-2.81495	0.0991838
AIRE	SAND	M6140_1.02	all	-2.92257	-3.02042	-2.83439	0.348422
GMEB1	SAND	M1545_1.02	all	-2.2923	-2.37036	-2.27907	0.189579
NFIX	SMAD	M5664_1.02	all	-3.32818	-3.04846	-2.76245	0.482411
NFIX	SMAD	M5665_1.02	all	-2.07114	-1.99325	-1.74181	0.439525
NFIX	SMAD	M5666_1.02	all	-2.42664	-2.44841	-2.22192	0.40637
NFIX	SMAD	M5667_1.02	all	-3.43464	-3.25819	-2.97186	0.482783
SMAD4	SMAD	M6466_1.02	all	-2.14956	-2.15933	-1.99859	0.309342
NFIC	SMAD	M1970_1.02	all	-1.77724	-1.679	-1.59877	0.168684
NFIB	SMAD	M5662_1.02	all	-3.78145	-3.59331	-3.29715	0.494369
NFIA	SMAD	M5660_1.02	all	-3.79664	-3.61243	-3.30504	0.507263
NFIA	SMAD	M5661_1.02	all	-2.48287	-2.48778	-2.18477	0.502275
SMAD3	SMAD	M5808_1.02	all	-3.7089	-3.75937	-3.64459	0.232247
SMAD3	SMAD	M6465_1.02	all	-2.21511	-2.18805	-2.01249	0.332515
SMAD1	SMAD	M6463_1.02	all	-2.39299	-2.3223	-2.18219	0.275747
SOX8	Sox	M5838_1.02	all	-5.03248	-5.13162	-4.94453	0.35
SOX8	Sox	M5839_1.02	all	-4.08414	-4.03248	-3.9268	0.216
SOX8	Sox	M5840_1.02	all	-4.62925	-4.89661	-4.64713	0.436975
SOX8	Sox	M5841_1.02	all	-4.93735	-5.15448	-4.97449	0.339286
SOX8	Sox	M5842_1.02	all	-4.43486	-4.52678	-4.44852	0.164894
SOX8	Sox	M5843_1.02	all	-4.75419	-5.00668	-4.88383	0.246377
SOX8	Sox	M5844_1.02	all	-4.06462	-4.0469	-3.95257	0.195246
SOX8	Sox	M5845_1.02	all	-5.17861	-5.1912	-5.08921	0.209302
SOX30	Sox	M1589_1.02	all	-1.76906	-2.1572	-1.84838	0.508882
HMG20B	Sox	M1582_1.02	all	-1.9164	-2.43542	-2.0835	0.55528
CIC	Sox	M1581_1.02	all	-2.4656	-2.47378	-2.25245	0.399282
TCF7	Sox	M6506_1.02	all	-2.40446	-2.43367	-2.26712	0.318527
SOX10	Sox	M5810_1.02	all	-4.62576	-4.87142	-4.69738	0.330189
SOX10	Sox	M5811_1.02	all	-5.30771	-5.46741	-5.34247	0.25
SOX10	Sox	M5812_1.02	all	-5.23132	-5.36095	-5.26028	0.206897
SOX10	Sox	M5813_1.02	all	-4.93028	-4.9165	-4.83619	0.168831
SOX10	Sox	M5814_1.02	all	-4.52954	-4.59883	-4.54659	0.113333
SOX10	Sox	M6470_1.02	all	-1.77525	-1.85173	-1.74182	0.223589
HBP1	Sox	M6269_1.02	all	-2.31158	-2.42681	-2.26177	0.316148
BBX	Sox	M1583_1.02	all	-3.38565	-3.41476	-3.4139	0.00196464
SOX4	Sox	M1578_1.02	all	-2.12223	-2.26648	-2.1566	0.223547
SOX4	Sox	M5834_1.02	all	-4.72704	-5.02371	-4.87758	0.285714
SOX4	Sox	M6476_1.02	all	-2.67295	-2.65383	-2.49159	0.311718
SOX21	Sox	M5825_1.02	all	-4.1327	-4.39635	-4.16397	0.414365
SOX21	Sox	M5826_1.02	all	-4.08217	-4.31785	-4.1015	0.392344
SOX21	Sox	M5827_1.02	all	-3.60597	-3.80204	-3.63882	0.313273
SOX21	Sox	M5828_1.02	all	-3.74992	-3.78316	-3.64568	0.271357
SOX9	Sox	M1904_1.02	all	-2.24324	-2.38762	-2.22973	0.304815
SOX9	Sox	M3916_1.02	all	-2.59637	-2.7242	-2.43271	0.488896
SOX9	Sox	M5846_1.02	all	-2.07457	-2.31324	-2.09743	0.391596
SOX9	Sox	M5847_1.02	all	-5.13161	-5.21753	-5.12062	0.2
SOX9	Sox	M5848_1.02	all	-5.38026	-5.49223	-5.44393	0.105263
SOX9	Sox	M5849_1.02	all	-5.20416	-5.17861	-5.08921	0.186047
SOX9	Sox	M5850_1.02	all	-4.62925	-4.9165	-4.69738	0.396226
SOX9	Sox	M5851_1.02	all	-4.89017	-5.17861	-4.93029	0.435484
SOX9	Sox	M5852_1.02	all	-4.71835	-4.71836	-4.57655	0.278571
SOX9	Sox	M6478_1.02	all	-2.49122	-2.6085	-2.40759	0.370365
SOX15	Sox	M5818_1.02	all	-4.68128	-4.89017	-4.7782	0.227273
SOX15	Sox	M5819_1.02	all	-4.99028	-5.20417	-5.06947	0.266667
SOX15	Sox	M5820_1.02	all	-4.77328	-4.7984	-4.70565	0.192308
SOX15	Sox	M6472_1.02	all	-2.0544	-2.20325	-2.15611	0.102846
SOX5	Sox	M3913_1.02	all	-2.30686	-2.64724	-2.30983	0.540177
SOX5	Sox	M6477_1.02	all	-2.21296	-2.56056	-2.37519	0.347426
SOX3	Sox	M1592_1.02	all	-1.88738	-2.25482	-2.0629	0.357199
LEF1	Sox	M5596_1.02	all	-3.32282	-3.23924	-3.0754	0.31426
LEF1	Sox	M6327_1.02	all	-2.11397	-2.16661	-2.12661	0.0879803
SOX13	Sox	M6471_1.02	all	-1.57497	-1.96017	-1.73228	0.408301
TCF7L2	Sox	M2319_1.02	all	-2.69257	-2.62845	-2.42758	0.370318
TCF7L2	Sox	M6512_1.02	all	-2.37617	-2.3333	-2.15582	0.335466
TCF7L1	Sox	M5903_1.02	all	-3.03306	-2.99085	-2.87827	0.228359
SOX17	Sox	M6473_1.02	all	-3.53304	-3.71153	-3.45645	0.444204
SOX14	Sox	M5815_1.02	all	-3.73899	-3.93878	-3.81851	0.241895
SOX14	Sox	M5816_1.02	all	-3.9698	-3.97761	-3.81959	0.305
SOX14	Sox	M5817_1.02	all	-3.40782	-3.5707	-3.4453	0.250792
SOX7	Sox	M5835_1.02	all	-4.1327	-4.38224	-4.14981	0.414439
SOX7	Sox	M5836_1.02	all	-4.31783	-4.59883	-4.33351	0.457143
SOX7	Sox	M5837_1.02	all	-4.28968	-4.31956	-4.13385	0.347938
SOX11	Sox	M1601_1.02	all	-1.5715	-1.92133	-1.62223	0.497762
SOX12	Sox	M1594_1.02	all	-1.70344	-2.02702	-1.70293	0.525852
SOX2	Sox	M5824_1.02	all	-4.4046	-4.6545	-4.42821	0.406091
SOX2	Sox	M5829_1.02	all	-4.08916	-4.09225	-3.92059	0.326498
SOX2	Sox	M5830_1.02	all	-4.33705	-4.51856	-4.31275	0.377432
SOX2	Sox	M5831_1.02	all	-4.48967	-4.72705	-4.53516	0.357143
SOX2	Sox	M5832_1.02	all	-4.60873	-4.96681	-4.79326	0.329412
SOX2	Sox	M5833_1.02	all	-3.99589	-4.00252	-3.84301	0.307388
SOX2	Sox	M6475_1.02	all	-2.79242	-2.86366	-2.6422	0.399468
SOX1	Sox	M1605_1.02	all	-2.49308	-2.48743	-2.31047	0.334662
SRY	Sox	M1911_1.02	all	-1.76674	-2.09859	-1.88787	0.384439
SRY	Sox	M3961_1.02	all	-1.34727	-1.51071	-1.41815	0.191938
SRY	Sox	M3962_1.02	all	-2.03274	-2.29831	-2.01501	0.479162
SRY	Sox	M5869_1.02	all	-4.57654	-4.85936	-4.68926	0.324074
SRY	Sox	M5870_1.02	all	-4.23411	-4.50257	-4.2573	0.431507
SRY	Sox	M5871_1.02	all	-4.20546	-4.34428	-4.24124	0.211221
SRY	Sox	M5872_1.02	all	-3.94519	-3.99352	-3.85995	0.264746
SRY	Sox	M6490_1.02	all	-1.6457	-1.9173	-1.73497	0.342845
SOX18	Sox	M5821_1.02	all	-4.32472	-4.60211	-4.39635	0.377358
SOX18	Sox	M5822_1.02	all	-4.54083	-4.72705	-4.57039	0.302817
SOX18	Sox	M5823_1.02	all	-4.3862	-4.39227	-4.2573	0.267123
SOX18	Sox	M6474_1.02	all	-3.05706	-3.13128	-2.86007	0.464462
STAT1	STAT	M1955_1.02	all	-2.69912	-2.61212	-2.48479	0.254134
STAT1	STAT	M3966_1.02	all	-4.60539	-4.465	-4.2648	0.369338
STAT1	STAT	M3968_1.02	all	-1.5724	-1.43222	-1.26222	0.323917
STAT1	STAT	M4547_1.02	all	-3.41625	-3.24527	-2.99636	0.436244
STAT1	STAT	M4634_1.02	all	-2.64673	-2.55991	-2.42328	0.269912
STAT1	STAT	M4706_1.02	all	-2.66543	-2.65792	-2.45532	0.372812
STAT1	STAT	M4707_1.02	all	-3.10006	-3.02293	-2.93289	0.187246
STAT1	STAT	M6493_1.02	all	-2.84998	-2.71523	-2.50507	0.383641
STAT5A	STAT	M3985_1.02	all	-3.08891	-2.93721	-2.72916	0.380633
STAT5A	STAT	M3986_1.02	all	-4.06554	-3.94816	-3.70191	0.432793
STAT5A	STAT	M3988_1.02	all	-1.32447	-1.2955	-1.13266	0.31269
STAT5A	STAT	M6491_1.02	all	-2.5838	-2.48534	-2.32403	0.310251
STAT4	STAT	M3982_1.02	all	-1.45448	-1.34066	-1.20855	0.262285
STAT4	STAT	M6496_1.02	all	-2.46557	-2.44567	-2.26051	0.347111
STAT6	STAT	M3992_1.02	all	-1.48599	-1.26334	-1.05894	0.375394
STAT6	STAT	M6497_1.02	all	-2.45311	-2.39667	-2.17449	0.400464
STAT3	STAT	M1961_1.02	all	-2.42965	-2.34843	-2.16529	0.344057
STAT3	STAT	M3974_1.02	all	-5.00667	-4.93029	-4.81959	0.225
STAT3	STAT	M3975_1.02	all	-1.95242	-1.63968	-1.5482	0.189942
STAT3	STAT	M4478_1.02	all	-3.32502	-3.22465	-3.0152	0.382624
STAT3	STAT	M4548_1.02	all	-2.53321	-2.43753	-2.23319	0.37532
STAT3	STAT	M4641_1.02	all	-2.63244	-2.50451	-2.28056	0.402898
STAT3	STAT	M4642_1.02	all	-2.63244	-2.50451	-2.28056	0.402898
STAT3	STAT	M6495_1.02	all	-2.58857	-2.44938	-2.30848	0.277067
STAT2	STAT	M4635_1.02	all	-2.8906	-2.77948	-2.56948	0.383415
STAT2	STAT	M6494_1.02	all	-2.40256	-2.31319	-2.04829	0.456623
STAT5B	STAT	M3990_1.02	all	-3.10763	-3.0017	-2.8046	0.364811
STAT5B	STAT	M6492_1.02	all	-2.98917	-2.84004	-2.69803	0.278912
TBX21	T-box	M5889_1.02	all	-4.10459	-4.1811	-3.99841	0.343396
TBX21	T-box	M5890_1.02	all	-2.69545	-2.78854	-2.64597	0.279836
TBX21	T-box	M5891_1.02	all	-4.35343	-4.41733	-4.15801	0.449591
TBX21	T-box	M5892_1.02	all	-5.10989	-5.16638	-5.05058	0.234043
TBX21	T-box	M5893_1.02	all	-2.71127	-2.82654	-2.70586	0.242617
TBX21	T-box	M5894_1.02	all	-4.95182	-5.03248	-4.89661	0.268657
TBX5	T-box	M5898_1.02	all	-2.06472	-2.14658	-2.01564	0.260297
TBX5	T-box	M5899_1.02	all	-4.12714	-4.27089	-4.01341	0.447266
TBX5	T-box	M6505_1.02	all	-2.12294	-2.18902	-2.07359	0.233404
TBX15	T-box	M5880_1.02	all	-5.57655	-5.81959	-5.68129	0.272727
TBX15	T-box	M5881_1.02	all	-2.58667	-2.58205	-2.52731	0.118424
TBX2	T-box	M5888_1.02	all	-3.73311	-3.82836	-3.56191	0.458564
TBX2	T-box	M5895_1.02	all	-2.45167	-2.60376	-2.4052	0.366936
TBX2	T-box	M6503_1.02	all	-3.68787	-3.67463	-3.37908	0.493654
TBX4	T-box	M5896_1.02	all	-2.23026	-2.34412	-2.21708	0.253613
TBX4	T-box	M5897_1.02	all	-3.82994	-3.99352	-3.70565	0.484615
TBX3	T-box	M6504_1.02	all	-4.2786	-4.32301	-4.08921	0.416279
TBR1	T-box	M5873_1.02	all	-2.61351	-2.74064	-2.60405	0.269842
TBR1	T-box	M5874_1.02	all	-3.10678	-3.19634	-3.07208	0.248826
TBX19	T-box	M5882_1.02	all	-4.13944	-4.26936	-4.00919	0.450677
EOMES	T-box	M5396_1.02	all	-2.80418	-2.9197	-2.69002	0.410723
EOMES	T-box	M5397_1.02	all	-4.26325	-4.38622	-4.0753	0.511261
EOMES	T-box	M6211_1.02	all	-4.54369	-4.50784	-4.47226	0.0786517
T	T-box	M3004_1.02	all	-5.76844	-6.24556	-5.94453	0.5
T	T-box	M6164_1.02	all	NA	-6.12062	-6.02371	0.2
TBX20	T-box	M5883_1.02	all	-4.04049	-4.08519	-3.93381	0.294309
TBX20	T-box	M5884_1.02	all	-4.76843	-4.82505	-4.70984	0.23301
TBX20	T-box	M5885_1.02	all	-3.05459	-3.14669	-2.89979	0.433619
TBX20	T-box	M5886_1.02	all	-2.809	-2.91963	-2.78632	0.264328
TBX20	T-box	M5887_1.02	all	-4.20282	-4.30438	-4.12608	0.336709
TBX10	T-box	M1628_1.02	all	-2.51634	-2.64746	-2.40658	0.425722
TBX1	T-box	M5875_1.02	all	-4.71407	-4.7542	-4.5828	0.326087
TBX1	T-box	M5876_1.02	all	-5.94453	-5.94453	-5.87758	0.142857
TBX1	T-box	M5877_1.02	all	-2.62024	-2.74186	-2.64992	0.190798
TBX1	T-box	M5879_1.02	all	-5.24555	-5.1429	-4.95183	0.355932
TBP	TBP	M4010_1.02	all	-2.77473	-2.87702	-2.65834	0.39562
TBP	TBP	M4011_1.02	all	-2.33996	-2.44324	-2.28891	0.299079
TBP	TBP	M4014_1.02	all	-1.73534	-2.07782	-1.95759	0.241829
TBP	TBP	M4708_1.02	all	-2.1495	-2.45082	-2.25737	0.359445
TBP	TBP	M6502_1.02	all	-1.88404	-2.13022	-1.91351	0.392859
TBPL2	TBP	M1641_1.02	all	-1.43555	-1.84195	-1.76202	0.168106
TEAD3	TEA	M5906_1.02	all	-3.47685	-3.33458	-3.13006	0.375575
TEAD3	TEA	M5907_1.02	all	-2.23706	-2.10748	-2.02043	0.181623
TEAD3	TEA	M6508_1.02	all	-2.39819	-2.52803	-2.2594	0.461268
TEAD1	TEA	M1916_1.02	all	-2.97415	-2.89531	-2.72898	0.318182
TEAD1	TEA	M5904_1.02	all	-2.11231	-2.02911	-1.87442	0.299665
TEAD1	TEA	M5905_1.02	all	-3.39269	-3.25478	-3.04489	0.383242
TEAD1	TEA	M6507_1.02	all	-2.44603	-2.43958	-2.23406	0.377017
TEAD4	TEA	M5908_1.02	all	-2.09943	-1.98708	-1.79243	0.361225
TEAD4	TEA	M6509_1.02	all	-2.52322	-2.70352	-2.53578	0.320393
THAP1	THAP finger	M2389_1.02	all	-1.99292	-1.8463	-1.6987	0.288133
THAP1	THAP finger	M4636_1.02	all	-4.41301	-4.26631	-4.0469	0.396624
NFYC	Unknown	M6373_1.02	all	-3.05872	-2.96151	-2.7712	0.354803
NRF1	Unknown	M2305_1.02	all	-3.59398	-3.26419	-3.1617	0.210223
NRF1	Unknown	M5688_1.02	all	-4.06556	-3.87758	-3.79996	0.16368
NRF1	Unknown	M6398_1.02	all	-3.27487	-3.0279	-2.93821	0.186597
CEBPZ	Unknown	M6174_1.02	all	-3.13338	-3.10589	-2.96279	0.280723
NFYB	Unknown	M2301_1.02	all	-3.36374	-3.26753	-3.00418	0.454685
NFYB	Unknown	M6372_1.02	all	-3.14172	-3.08399	-2.85486	0.409978
SPZ1	Unknown	M3942_1.02	all	-2.70527	-2.47471	-2.31706	0.304409
SPZ1	Unknown	M6486_1.02	all	-3.22243	-3.13206	-3.00518	0.253354
NR0B1	Unknown	M6381_1.02	all	-2.35526	-2.03375	-1.90847	0.250602
BPTF	Unknown	M3234_1.02	all	-2.20787	-2.45556	-2.13705	0.51972
BPTF	Unknown	M6163_1.02	all	-1.90626	-2.14125	-1.80576	0.538141
PURA	Unknown	M6442_1.02	all	-2.72557	-2.36084	-2.14771	0.387829
TOPORS	Unknown	M3524_1.02	all	-5.14289	-4.97449	-4.86535	0.222222
CPEB1	Unknown	M5322_1.02	all	-1.82877	-2.1881	-2.02277	0.316596
ZBED1	Unknown	M5958_1.02	all	-5.01511	-4.95183	-4.89661	0.119403
ZNF350	Unknown	M6556_1.02	all	-4.07326	-3.89081	-3.69943	0.356398
TFAP2B	AP-2	M5917_1.02	ovary	-2.79691	-2.54473	-2.37112	0.329502
TFAP2B	AP-2	M5918_1.02	ovary	-2.95093	-2.73086	-2.57825	0.296296
TFAP2B	AP-2	M5919_1.02	ovary	-3.21875	-2.89846	-2.72707	0.326087
TFAP2B	AP-2	M6144_1.02	ovary	-2.43538	-2.14629	-2.02885	0.236934
TFAP2D	AP-2	M6146_1.02	ovary	-3.58322	-3.18031	-3.00601	0.330579
TFAP2C	AP-2	M2320_1.02	ovary	-2.77469	-2.4911	-2.26794	0.401813
TFAP2C	AP-2	M2939_1.02	ovary	-2.28283	-1.97452	-1.81998	0.299408
TFAP2C	AP-2	M4525_1.02	ovary	-2.83623	-2.54225	-2.30776	0.417219
TFAP2C	AP-2	M5920_1.02	ovary	-2.78586	-2.54102	-2.35882	0.342644
TFAP2C	AP-2	M5921_1.02	ovary	-2.79933	-2.56897	-2.41855	0.292735
TFAP2C	AP-2	M5922_1.02	ovary	-3.33999	-3.03189	-2.85075	0.34104
TFAP2C	AP-2	M5923_1.02	ovary	-2.57541	-2.36288	-2.18571	0.335
TFAP2C	AP-2	M5924_1.02	ovary	-3.26857	-3.01691	-2.80324	0.388601
TFAP2C	AP-2	M5925_1.02	ovary	-2.55276	-2.29992	-2.12359	0.333694
TFAP2C	AP-2	M6145_1.02	ovary	-2.38766	-2.08923	-1.96072	0.256143
TFAP2E	AP-2	M0085_1.02	ovary	-2.30897	-2.0849	-1.91532	0.323273
TFAP2A	AP-2	M1838_1.02	ovary	-2.89113	-2.60735	-2.39069	0.392786
TFAP2A	AP-2	M2934_1.02	ovary	-2.21263	-1.88904	-1.70265	0.348952
TFAP2A	AP-2	M4524_1.02	ovary	-2.84636	-2.56766	-2.36288	0.37594
TFAP2A	AP-2	M5911_1.02	ovary	-2.71916	-2.45131	-2.28194	0.322933
TFAP2A	AP-2	M5912_1.02	ovary	-2.71768	-2.49773	-2.35963	0.272388
TFAP2A	AP-2	M5913_1.02	ovary	-2.8749	-2.6279	-2.40755	0.397917
TFAP2A	AP-2	M5914_1.02	ovary	-2.9085	-2.64632	-2.51825	0.255376
TFAP2A	AP-2	M5915_1.02	ovary	-2.91413	-2.64319	-2.46762	0.332536
TFAP2A	AP-2	M5916_1.02	ovary	-3.21301	-2.95846	-2.77916	0.338235
TFAP2A	AP-2	M6143_1.02	ovary	-2.3354	-1.98911	-1.86374	0.250744
ARID3A	ARID/BRIGHT	M6147_1.02	ovary	-3.15386	-3.20798	-3.00244	0.377049
ARID3A	ARID/BRIGHT	M6148_1.02	ovary	-2.29365	-2.43946	-2.32687	0.228374
ARID5B	ARID/BRIGHT	M3574_1.02	ovary	-2.8602	-2.95846	-2.78994	0.321608
ARID5B	ARID/BRIGHT	M6149_1.02	ovary	-2.49935	-2.58637	-2.39949	0.349693
ARID3B	ARID/BRIGHT	M0104_1.02	ovary	-2.3621	-2.5113	-2.25501	0.445748
ARID5A	ARID/BRIGHT	M0108_1.02	ovary	-2.53606	-2.83112	-2.52889	0.501377
ARID3C	ARID/BRIGHT	M0105_1.02	ovary	-1.88086	-1.99678	-1.74401	0.44123
ARID2	ARID/BRIGHT	M1536_1.02	ovary	-2.75134	-2.84082	-2.64009	0.370107
HMGA1	AT hook	M6279_1.02	ovary	-1.54995	-1.82706	-1.6035	0.402355
HMGA2	AT hook	M6280_1.02	ovary	-3.30328	-3.47601	-3.37279	0.211538
MAX	bHLH	M1889_1.02	ovary	-2.45523	-2.5113	-2.31282	0.366834
MAX	bHLH	M3539_1.02	ovary	-3.49743	-3.33292	-3.15938	0.329412
MAX	bHLH	M4465_1.02	ovary	-2.94162	-2.77493	-2.6175	0.304054
MAX	bHLH	M4507_1.02	ovary	-2.61275	-2.55098	-2.37699	0.330097
MAX	bHLH	M4542_1.02	ovary	-2.68227	-2.59884	-2.40937	0.353556
MAX	bHLH	M4596_1.02	ovary	-3.16381	-2.93958	-2.79213	0.287879
MAX	bHLH	M4627_1.02	ovary	-2.64462	-2.56766	-2.40846	0.306889
MAX	bHLH	M4628_1.02	ovary	-2.91462	-2.74637	-2.64319	0.21147
MAX	bHLH	M4646_1.02	ovary	-2.8863	-2.73277	-2.59884	0.265372
MAX	bHLH	M5613_1.02	ovary	-4.78773	-4.38983	-4.0888	0.5
MAX	bHLH	M5614_1.02	ovary	-2.94153	-2.71405	-2.58094	0.263975
MAX	bHLH	M6335_1.02	ovary	-2.85461	-2.68225	-2.56505	0.236527
MLXIPL	bHLH	M5633_1.02	ovary	-3.04278	-2.89014	-2.80099	0.185567
MLXIPL	bHLH	M6346_1.02	ovary	-3.6573	-3.78777	-3.52059	0.459459
ARNTL2	bHLH	M0220_1.02	ovary	-2.80892	-2.69786	-2.59048	0.219048
AHRR	bHLH	M2917_1.02	ovary	-4.08875	-4.00961	-4.00961	0
TFE3	bHLH	M5930_1.02	ovary	-2.58179	-2.51245	-2.37029	0.279159
TFE3	bHLH	M6517_1.02	ovary	-2.39493	-2.3637	-2.19503	0.321839
HES2	bHLH	M0199_1.02	ovary	-2.63716	-2.66555	-2.49551	0.32398
MNT	bHLH	M5634_1.02	ovary	-2.94782	-2.74049	-2.60024	0.275974
TCF3	bHLH	M3154_1.02	ovary	-2.88065	-2.74835	-2.51709	0.412869
TCF3	bHLH	M3155_1.02	ovary	-2.89761	-2.95846	-2.70498	0.442149
TCF3	bHLH	M5900_1.02	ovary	-2.34358	-2.31721	-2.12454	0.358306
TCF3	bHLH	M6516_1.02	ovary	-2.42482	-2.32537	-2.14728	0.336384
SREBF1	bHLH	M2387_1.02	ovary	-2.73706	-2.58094	-2.46762	0.229665
SREBF1	bHLH	M3944_1.02	ovary	-3.12908	-2.97485	-2.81233	0.312169
SREBF1	bHLH	M3945_1.02	ovary	-4.31062	-4.18571	-4.18571	0
SREBF1	bHLH	M6487_1.02	ovary	-2.36049	-2.17817	-2.03457	0.281553
TFAP4	bHLH	M2943_1.02	ovary	-3.72688	-3.57028	-3.37279	0.365385
TFAP4	bHLH	M2944_1.02	ovary	-2.25632	-2.13167	-1.93194	0.368641
TFAP4	bHLH	M2947_1.02	ovary	-2.46985	-2.3524	-2.16348	0.352732
TFAP4	bHLH	M5926_1.02	ovary	-2.85741	-2.7856	-2.66884	0.235741
TFAP4	bHLH	M5927_1.02	ovary	-2.86004	-2.82162	-2.70141	0.241803
TFAP4	bHLH	M6513_1.02	ovary	-2.81311	-2.63243	-2.45432	0.336427
HIF1A	bHLH	M6275_1.02	ovary	-2.92647	-2.77493	-2.65583	0.239852
TCFL5	bHLH	M0212_1.02	ovary	-2.77114	-2.53857	-2.4121	0.252632
USF2	bHLH	M2322_1.02	ovary	-2.71432	-2.61458	-2.44436	0.324263
USF2	bHLH	M4481_1.02	ovary	-3.54438	-3.24995	-3.09316	0.30303
USF2	bHLH	M4515_1.02	ovary	-3.55705	-3.3564	-3.21373	0.28
USF2	bHLH	M4550_1.02	ovary	-3.14862	-2.97821	-2.82162	0.302703
USF2	bHLH	M4579_1.02	ovary	-3.46521	-3.27588	-3.11567	0.308511
USF2	bHLH	M4638_1.02	ovary	-3.3102	-3.13941	-2.99537	0.282258
USF2	bHLH	M6531_1.02	ovary	-2.54865	-2.44043	-2.27255	0.320611
TFEC	bHLH	M5932_1.02	ovary	-2.49979	-2.43462	-2.25565	0.337739
AHR	bHLH	M2917_1.02	ovary	-4.08875	-4.00961	-4.00961	0
AHR	bHLH	M6139_1.02	ovary	-2.65106	-2.51592	-2.44141	0.157658
MLX	bHLH	M5632_1.02	ovary	-3.34031	-3.21373	-3.16972	0.0963855
MYF6	bHLH	M5651_1.02	ovary	-2.9121	-2.97152	-2.85835	0.229412
MYF6	bHLH	M6353_1.02	ovary	-2.30478	-2.23449	-2.16503	0.147795
SIM1	bHLH	M5234_1.02	ovary	-2.51928	-2.6045	-2.52059	0.175676
TFEB	bHLH	M5931_1.02	ovary	-2.6512	-2.63548	-2.48241	0.29703
TFEB	bHLH	M6518_1.02	ovary	-3.53228	-3.3564	-3.31064	0.1
HAND1	bHLH	M6268_1.02	ovary	-2.1968	-2.17498	-1.99889	0.333333
HES1	bHLH	M6271_1.02	ovary	-2.76298	-2.60307	-2.45432	0.290023
EPAS1	bHLH	M6212_1.02	ovary	-2.74429	-2.55477	-2.32016	0.417376
TCF21	bHLH	M0214_1.02	ovary	-2.35501	-2.26143	-2.16142	0.205674
MXI1	bHLH	M4543_1.02	ovary	-2.67883	-2.60024	-2.40305	0.364948
MXI1	bHLH	M4678_1.02	ovary	-3.85811	-3.46555	-3.25629	0.382353
MXI1	bHLH	M4679_1.02	ovary	-2.65573	-2.4697	-2.40755	0.133333
MYOG	bHLH	M6355_1.02	ovary	-2.76286	-2.62193	-2.42041	0.371245
TWIST1	bHLH	M6527_1.02	ovary	-2.69854	-2.69434	-2.60166	0.192182
NEUROG3	bHLH	M5653_1.02	ovary	-2.57709	-2.68739	-2.57292	0.231707
BHLHE41	bHLH	M5306_1.02	ovary	-3.11981	-3.0474	-2.93651	0.225352
BHLHE41	bHLH	M5309_1.02	ovary	-3.55717	-3.50901	-3.46555	0.0952381
BHLHE41	bHLH	M6161_1.02	ovary	-3.45498	-3.28945	-3.09757	0.357143
[truncated: 37,859 more rows]

## Sheet: cancer_tf
Tf name	TF family	Cancer type	Gainability	Disruptability	Hitability	Robustness
AHR	bHLH	all	-3.65522	-3.47722	-3.37195	0.215261
AHRR	bHLH	all	-4.5583	-4.38823	-4.2573	0.260274
AIRE	SAND	all	-2.92257	-3.02042	-2.83439	0.348422
ALX1	Homeodomain	all	-2.4273	-2.81371	-2.51491	0.497425
ALX3	Homeodomain	all	-2.29529	-2.6597	-2.40117	0.448598
ALX4	Homeodomain	all	-2.539	-2.82374	-2.54491	0.473768
AR	Nuclear receptor	all	-3.58475	-3.53052	-3.29984	0.412073
ARID2	ARID/BRIGHT	all	-2.84226	-2.89986	-2.67498	0.404175
ARID3A	ARID/BRIGHT	all	-2.54484	-2.76528	-2.56756	0.365711
ARID3B	ARID/BRIGHT	all	-2.09831	-2.42639	-2.13151	0.492874
ARID3C	ARID/BRIGHT	all	-1.67671	-1.98163	-1.65637	0.527134
ARID5A	ARID/BRIGHT	all	-2.36897	-2.75513	-2.37825	0.580129
ARID5B	ARID/BRIGHT	all	-2.60527	-2.82756	-2.62464	0.373273
ARNT	bHLH	all	-3.26297	-3.17874	-2.96211	0.392746
ARNT2	bHLH	all	-2.64739	-2.36909	-2.21269	0.30242
ARNTL	bHLH	all	-3.88083	-3.76133	-3.67531	0.179697
ARNTL2	bHLH	all	-2.88789	-2.83411	-2.69245	0.278332
ARX	Homeodomain	all	-2.63454	-2.91278	-2.66876	0.429871
ASCL2	bHLH	all	-2.33103	-2.22857	-1.98416	0.430369
ATF1	bZIP	all	-2.92259	-2.88132	-2.80581	0.159603
ATF2	bZIP	all	-3.23951	-3.34138	-3.25558	0.179261
ATF3	bZIP	all	-3.09838	-3.0152	-2.89216	0.246719
ATF4	bZIP	all	-3.26929	-3.26586	-3.05813	0.380169
ATF5	bZIP	all	-2.48077	-2.36044	-2.20924	0.294018
ATF6	bZIP	all	-3.22993	-3.15015	-3.10203	0.104891
ATF6B	bZIP	all	-2.81507	-2.79148	-2.7694	0.0495546
ATF7	bZIP	all	-4.16392	-4.01172	-3.9071	0.214067
ATOH7	bHLH	all	-2.60579	-2.65999	-2.47761	0.342908
ATOH8	bHLH	all	-2.34139	-2.20119	-2.05155	0.291475
BACH1	bZIP	all	-3.40979	-3.03338	-2.9365	0.199952
BACH2	bZIP	all	-2.77339	-2.60894	-2.45803	0.293536
BARHL1	Homeodomain	all	-1.86698	-2.11988	-1.90564	0.389403
BARHL2	Homeodomain	all	-2.11601	-2.34675	-2.13007	0.392821
BARX1	Homeodomain	all	-2.58658	-2.82211	-2.58829	0.416315
BARX2	Homeodomain	all	-2.10391	-2.37083	-2.11704	0.442538
BATF	bZIP	all	-2.64825	-2.61797	-2.42362	0.360786
BATF3	bZIP	all	-4.71834	-4.43938	-4.33351	0.216327
BBX	Sox	all	-3.38565	-3.41476	-3.4139	0.00196464
BCL11A	C2H2 ZF	all	-2.6417	-2.41925	-2.24385	0.33226
BCL6	C2H2 ZF	all	-2.53501	-2.50446	-2.28773	0.392889
BCL6B	C2H2 ZF	all	-5.26028	-5.36095	-5.24556	0.233333
BHLHA15	bHLH	all	-3.06937	-3.18701	-3.04663	0.276197
BHLHE22	bHLH	all	-3.26605	-3.43065	-3.20893	0.399816
BHLHE23	bHLH	all	-2.96427	-3.15051	-2.94941	0.370639
BHLHE40	bHLH	all	-2.81202	-2.7785	-2.67424	0.213422
BHLHE41	bHLH	all	-3.58694	-3.26581	-3.17392	0.190691
BORCS8-MEF2B	MADS box	all	-3.09924	-3.12019	-3.03231	0.183191
BPTF	Unknown	all	-2.05706	-2.29832	-1.97141	0.52893
BSX	Homeodomain	all	-1.89071	-2.17547	-1.9291	0.432942
CDC5L	Myb/SANT	all	-2.62255	-2.85164	-2.68087	0.325102
CDX1	Homeodomain	all	-1.81446	-2.06731	-1.91036	0.303299
CDX2	Homeodomain	all	-2.00605	-2.27576	-2.1159	0.307945
CDX4	Homeodomain	all	-1.63519	-1.9177	-1.72051	0.364945
CEBPA	bZIP	all	-2.47248	-2.61935	-2.35491	0.456054
CEBPB	bZIP	all	-2.69798	-2.73175	-2.50046	0.412909
CEBPD	bZIP	all	-2.62654	-2.58105	-2.42445	0.302725
CEBPE	bZIP	all	-2.56244	-2.5556	-2.39903	0.302692
CEBPG	bZIP	all	-3.14642	-3.04663	-2.94598	0.206856
CEBPZ	Unknown	all	-3.13338	-3.10589	-2.96279	0.280723
CENPB	CENPB	all	-4.09835	-4.01939	-3.92541	0.194577
CIC	Sox	all	-2.4656	-2.47378	-2.25245	0.399282
CLOCK	bHLH	all	-2.85776	-2.96483	-2.8282	0.269922
CPEB1	Unknown	all	-1.82877	-2.1881	-2.02277	0.316596
CREB1	bZIP	all	-3.07385	-3.04828	-2.96166	0.180825
CREB3	bZIP	all	-3.59115	-3.51036	-3.38373	0.252909
CREB3L1	bZIP	all	-3.87884	-3.82385	-3.72512	0.203346
CREB3L2	bZIP	all	-3.00361	-2.94244	-2.88389	0.126105
CREB3L3	bZIP	all	-3.51051	-3.37166	-3.23399	0.271665
CREB3L4	bZIP	all	-3.51051	-3.37166	-3.23399	0.271665
CREB5	bZIP	all	-3.55135	-3.50179	-3.35945	0.279463
CREM	bZIP	all	-2.837	-2.81323	-2.69297	0.241875
CRX	Homeodomain	all	-2.02109	-2.07843	-1.94448	0.265402
CTCF	C2H2 ZF	all	-3.40801	-2.90007	-2.63735	0.453885
CTCFL	C2H2 ZF	all	-3.65166	-3.01682	-2.84942	0.319855
CUX1	CUT	all	-3.34829	-3.55189	-3.34592	0.37766
CUX2	CUT	all	-3.9043	-4.04842	-3.84744	0.370461
CXXC1	CxxC	all	-2.06259	-2.12321	-2.06498	0.125495
DBP	bZIP	all	-3.11451	-3.32059	-3.04334	0.471856
DBX2	Homeodomain	all	-1.86892	-2.24547	-2.11436	0.26059
DDIT3	bZIP	all	-2.8818	-2.86091	-2.68506	0.332967
DLX1	Homeodomain	all	-1.89833	-2.29479	-2.01466	0.475349
DLX2	Homeodomain	all	-2.11624	-2.54442	-2.39041	0.298556
DLX3	Homeodomain	all	-2.21193	-2.61136	-2.39614	0.390765
DLX4	Homeodomain	all	-2.14677	-2.60837	-2.3576	0.438649
DLX5	Homeodomain	all	-2.14677	-2.60837	-2.3576	0.438649
DLX6	Homeodomain	all	-2.14677	-2.60837	-2.3576	0.438649
DMBX1	Homeodomain	all	-2.43077	-2.44468	-2.28555	0.306787
DMRT1	DM	all	-2.03105	-2.27431	-2.16492	0.222673
DMRT2	DM	all	-1.93584	-2.33641	-2.04019	0.494433
DMRT3	DM	all	-2.45475	-2.69452	-2.49575	0.367254
DMRTA2	DM	all	-2.08048	-2.33343	-2.21418	0.240108
DNMT1	CxxC	all	-2.94142	-2.50739	-2.41669	0.188482
DPRX	Homeodomain	all	-2.4406	-2.56469	-2.40083	0.314284
DRGX	Homeodomain	all	-2.67431	-2.96604	-2.70244	0.454997
DUX4	Homeodomain	all	-1.41951	-1.50153	-1.34954	0.295289
DUXA	Homeodomain	all	-2.80456	-2.89927	-2.64768	0.439714
E2F1	E2F	all	-3.75407	-3.60541	-3.53375	0.152104
E2F2	E2F	all	-5.05992	-5.1341	-5.06947	0.138284
E2F3	E2F	all	-4.9727	-5.18388	-5.01721	0.318711
E2F4	E2F	all	-3.3727	-3.05185	-2.95175	0.20586
E2F5	E2F	all	-3.44349	-3.36494	-3.31939	0.0995654
E2F6	E2F	all	-2.74723	-2.28294	-2.16183	0.243367
E2F7	E2F	all	-4.53973	-4.3825	-4.34112	0.0908816
E2F8	E2F	all	-3.91777	-3.7542	-3.67697	0.162916
E4F1	C2H2 ZF	all	-2.84594	-2.93282	-2.87063	0.133418
EBF1	bHLH	all	-2.84559	-2.30861	-2.15138	0.303743
EGR1	C2H2 ZF	all	-3.85765	-3.17742	-3.06398	0.229886
EGR2	C2H2 ZF	all	-3.6955	-3.51234	-3.40813	0.213337
EGR3	C2H2 ZF	all	-4.20279	-3.86354	-3.75002	0.230032
EGR4	C2H2 ZF	all	-3.73183	-3.50099	-3.39831	0.210552
EHF	Ets	all	-2.72051	-2.4992	-2.42063	0.165492
ELF1	Ets	all	-3.25025	-3.00655	-2.91343	0.192988
ELF2	Ets	all	-2.88631	-2.62622	-2.44233	0.345202
ELF3	Ets	all	-3.51002	-3.41387	-3.32911	0.177305
ELF4	Ets	all	-3.54901	-3.42035	-3.3483	0.152872
ELF5	Ets	all	-2.31123	-2.11458	-2.0031	0.226395
ELK1	Ets	all	-2.97388	-2.85404	-2.77963	0.157463
ELK3	Ets	all	-2.86206	-2.70035	-2.61372	0.180826
ELK4	Ets	all	-2.85477	-2.70279	-2.62186	0.170013
EMX1	Homeodomain	all	-2.24702	-2.51715	-2.28088	0.419604
EMX2	Homeodomain	all	-2.57377	-2.87316	-2.63829	0.41772
EN1	Homeodomain	all	-2.27552	-2.55508	-2.33529	0.397145
EN2	Homeodomain	all	-2.21512	-2.53241	-2.26268	0.462632
EOMES	T-box	all	-4.26325	-4.30498	-4.0753	0.410723
EPAS1	bHLH	all	-2.83378	-2.65017	-2.41399	0.419483
ERF	Ets	all	-2.92921	-2.77071	-2.70075	0.148793
ERG	Ets	all	-2.90544	-2.71339	-2.63893	0.157553
ESR1	Nuclear receptor	all	-3.47927	-3.34408	-3.12829	0.391578
ESR2	Nuclear receptor	all	-3.13925	-2.9958	-2.80001	0.362895
ESRRA	Nuclear receptor	all	-3.41352	-3.23933	-3.06384	0.3324
ESRRB	Nuclear receptor	all	-2.98582	-2.85249	-2.72501	0.254374
ESRRG	Nuclear receptor	all	-3.50233	-3.46049	-3.30582	0.299616
ESX1	Homeodomain	all	-2.16454	-2.56451	-2.25311	0.511791
ETS1	Ets	all	-2.7176	-2.59809	-2.49198	0.216783
ETS2	Ets	all	-2.14108	-1.85115	-1.72714	0.248389
ETV1	Ets	all	-2.75748	-2.65946	-2.58637	0.154891
ETV2	Ets	all	-3.03556	-2.90189	-2.81672	0.17807
ETV3	Ets	all	-2.85423	-2.78496	-2.72999	0.118885
ETV4	Ets	all	-2.25335	-2.09212	-2.00931	0.173601
ETV5	Ets	all	-2.53133	-2.43986	-2.32783	0.227374
ETV6	Ets	all	-3.39738	-3.18497	-3.09866	0.180237
ETV7	Ets	all	-3.58539	-3.41754	-3.2309	0.349339
EVX1	Homeodomain	all	-2.16474	-2.40791	-2.17028	0.421408
EVX2	Homeodomain	all	-2.17861	-2.40104	-2.15977	0.426242
FERD3L	bHLH	all	-2.31036	-2.27669	-2.12975	0.287046
FEV	Ets	all	-2.54729	-2.38259	-2.28854	0.194718
FEZF1	C2H2 ZF	all	-2.20145	-2.28875	-2.15768	0.26051
FEZF2	C2H2 ZF	all	-2.20145	-2.28875	-2.15768	0.26051
FIGLA	bHLH	all	-2.37057	-2.33609	-2.16113	0.331604
FLI1	Ets	all	-2.93369	-2.72619	-2.64896	0.162913
FOS	bZIP	all	-2.82238	-2.63785	-2.42545	0.386815
FOSB	bZIP	all	-2.4372	-2.35693	-2.20701	0.291932
FOSL1	bZIP	all	-2.97288	-2.7709	-2.57811	0.358486
FOSL2	bZIP	all	-2.94137	-2.7184	-2.50815	0.383756
FOXA1	Forkhead	all	-2.25569	-2.50504	-2.3046	0.369695
FOXA2	Forkhead	all	-2.31576	-2.60677	-2.31226	0.49244
FOXA3	Forkhead	all	-2.12768	-2.42606	-2.11916	0.506715
FOXB1	Forkhead	all	-2.8421	-3.01656	-2.83942	0.33495
FOXB2	Forkhead	all	-1.80827	-2.11462	-1.91154	0.373492
FOXC1	Forkhead	all	-2.57013	-2.829	-2.60262	0.406225
FOXC2	Forkhead	all	-2.44716	-2.74177	-2.52683	0.390383
FOXD1	Forkhead	all	-1.80952	-2.12512	-2.0221	0.211174
FOXD2	Forkhead	all	-2.04842	-2.34035	-2.16659	0.329747
FOXD3	Forkhead	all	-1.95695	-2.2885	-2.06345	0.404397
FOXE1	Forkhead	all	-2.03179	-2.33953	-2.08662	0.441408
FOXE3	Forkhead	all	-1.80952	-2.12512	-2.0221	0.211174
FOXF1	Forkhead	all	-2.31963	-2.61728	-2.3468	0.463565
FOXF2	Forkhead	all	-2.82682	-3.08489	-2.81732	0.45996
FOXG1	Forkhead	all	-3.66038	-3.77672	-3.65785	0.239449
FOXH1	Forkhead	all	-2.66009	-2.79214	-2.59782	0.360738
FOXI1	Forkhead	all	-2.2638	-2.68486	-2.51411	0.325086
FOXI2	Forkhead	all	-1.89075	-2.25481	-1.96542	0.486412
FOXJ2	Forkhead	all	-2.57111	-2.75527	-2.5726	0.343352
FOXJ3	Forkhead	all	-2.48936	-2.79092	-2.56215	0.40948
FOXK1	Forkhead	all	-2.57186	-2.75137	-2.61983	0.261307
FOXK2	Forkhead	all	-1.78846	-2.10914	-1.93675	0.327614
FOXL1	Forkhead	all	-2.12568	-2.54927	-2.27803	0.464503
FOXM1	Forkhead	all	-2.03745	-2.2232	-1.93204	0.488502
FOXO1	Forkhead	all	-2.58443	-2.67991	-2.50524	0.331143
FOXO3	Forkhead	all	-2.81931	-2.81021	-2.70025	0.223684
FOXO4	Forkhead	all	-2.43718	-2.58774	-2.42653	0.310095
FOXO6	Forkhead	all	-3.74806	-3.71196	-3.59364	0.238484
FOXP1	Forkhead	all	-2.08348	-2.29268	-2.09503	0.365615
FOXP2	Forkhead	all	-2.13786	-2.33363	-2.13385	0.368729
FOXP3	Forkhead	all	-1.72744	-2.01647	-1.87312	0.281134
FOXP4	Forkhead	all	-1.82671	-2.12108	-2.02729	0.194233
FOXQ1	Forkhead	all	-3.14932	-3.42514	-3.22135	0.374527
FOXS1	Forkhead	all	-1.59869	-1.95907	-1.67104	0.484804
GABPA	Ets	all	-3.12704	-3.02319	-2.92472	0.202866
GATA1	GATA	all	-2.31478	-2.48273	-2.29338	0.35338
GATA2	GATA	all	-2.17468	-2.31609	-2.13468	0.341451
GATA3	GATA	all	-1.9683	-2.08378	-1.93509	0.289912
GATA4	GATA	all	-1.82804	-2.05202	-1.89994	0.295429
GATA5	GATA	all	-2.20451	-2.39489	-2.22598	0.322222
GATA6	GATA	all	-1.71407	-1.95941	-1.81464	0.28347
GBX1	Homeodomain	all	-2.45491	-2.74642	-2.51459	0.413637
GBX2	Homeodomain	all	-2.23368	-2.62508	-2.32566	0.498136
GCM1	GCM	all	-2.97575	-3.0701	-2.91501	0.300304
GCM2	GCM	all	-2.78743	-2.78914	-2.65725	0.261913
GFI1	C2H2 ZF	all	-2.95598	-2.89836	-2.70147	0.364518
GFI1B	C2H2 ZF	all	-2.55156	-2.54819	-2.40531	0.280349
GLI1	C2H2 ZF	all	-2.8878	-2.79214	-2.6807	0.226328
GLI2	C2H2 ZF	all	-3.31703	-3.27292	-3.15471	0.238285
GLI3	C2H2 ZF	all	-2.92809	-2.94236	-2.77207	0.32437
GLIS1	C2H2 ZF	all	-5.44393	-5.44393	-5.40046	0.0952381
GLIS2	C2H2 ZF	all	-3.93298	-3.69208	-3.56432	0.254861
GLIS3	C2H2 ZF	all	-3.49561	-3.35803	-3.25475	0.211648
GMEB1	SAND	all	-2.2923	-2.37036	-2.27907	0.189579
GMEB2	SAND	all	-3.60738	-3.63827	-3.57691	0.131768
GRHL1	Grainyhead	all	-3.23722	-3.33926	-3.15471	0.34619
GSC	Homeodomain	all	-2.50041	-2.46673	-2.32052	0.28585
GSC2	Homeodomain	all	-2.46936	-2.38859	-2.24727	0.277759
GSX1	Homeodomain	all	-2.05205	-2.31204	-2.0581	0.442729
GSX2	Homeodomain	all	-2.00634	-2.2677	-2.00631	0.452214
HAND1	bHLH	all	-2.20189	-2.21499	-2.02776	0.35021
HAND2	bHLH	all	-2.20189	-2.21499	-2.02776	0.35021
HBP1	Sox	all	-2.31158	-2.42681	-2.26177	0.316148
HDX	Homeodomain	all	-2.11201	-2.02287	-1.87998	0.28036
HES1	bHLH	all	-2.83828	-2.66418	-2.54101	0.24694
HES2	bHLH	all	-2.73698	-2.76445	-2.56938	0.361835
HES4	bHLH	all	-2.72401	-2.5175	-2.37164	0.285281
HES5	bHLH	all	-4.38478	-4.22872	-4.11657	0.227578
HES7	bHLH	all	-4.32125	-4.21483	-4.1163	0.20297
HESX1	Homeodomain	all	-3.00111	-2.97651	-2.76107	0.391086
HEY1	bHLH	all	-3.15445	-2.97737	-2.84606	0.260927
HEY2	bHLH	all	-3.10106	-2.93764	-2.82079	0.235899
HEYL	bHLH	all	-2.7869	-2.68717	-2.54885	0.272752
HIC1	C2H2 ZF	all	-2.66146	-2.60207	-2.48356	0.238828
HIC2	C2H2 ZF	all	-2.15218	-2.08633	-1.91601	0.324427
HIF1A	bHLH	all	-2.99576	-2.85433	-2.75626	0.202139
HINFP	C2H2 ZF	all	-3.95072	-3.90793	-3.82125	0.180934
HIVEP1	C2H2 ZF	all	-2.97066	-2.65502	-2.48268	0.327541
HIVEP2	C2H2 ZF	all	-2.6422	-2.51419	-2.37294	0.277644
HLF	bZIP	all	-2.73057	-2.89909	-2.64116	0.447833
HLX	Homeodomain	all	-1.88057	-2.28994	-2.17953	0.224475
HMBOX1	Homeodomain	all	-2.48749	-2.67184	-2.51362	0.30532
HMG20B	Sox	all	-1.9164	-2.43542	-2.0835	0.55528
HMGA1	AT hook	all	-1.26486	-1.66251	-1.4272	0.418313
HMGA2	AT hook	all	-3.23586	-3.33976	-3.24686	0.192578
HMX1	Homeodomain	all	-2.26354	-2.51314	-2.2976	0.391214
HMX2	Homeodomain	all	-2.17284	-2.39686	-2.18872	0.380757
HMX3	Homeodomain	all	-2.24115	-2.44065	-2.21177	0.409628
HNF1A	Homeodomain	all	-2.92031	-3.16742	-2.92583	0.426671
HNF1B	Homeodomain	all	-3.23246	-3.42974	-3.22272	0.379162
HNF4A	Nuclear receptor	all	-3.72099	-3.56259	-3.38742	0.331916
HNF4G	Nuclear receptor	all	-2.93964	-2.75802	-2.58998	0.320856
HOMEZ	Homeodomain	all	-2.85128	-2.89376	-2.82687	0.142748
HOXA1	Homeodomain	all	-2.55509	-2.67482	-2.48356	0.35621
HOXA11	Homeodomain	all	-2.03671	-2.2344	-2.09646	0.27211
HOXA13	Homeodomain	all	-2.14807	-2.39058	-2.23532	0.300588
HOXA2	Homeodomain	all	-3.22865	-3.25261	-3.15253	0.205814
HOXA3	Homeodomain	all	-1.83139	-1.99318	-1.85847	0.266689
HOXA5	Homeodomain	all	-3.60019	-3.72816	-3.49164	0.419933
HOXA6	Homeodomain	all	-1.75288	-2.02537	-1.79682	0.409188
HOXA7	Homeodomain	all	-2.94958	-3.00352	-2.83828	0.316456
HOXA9	Homeodomain	all	-2.44841	-2.66113	-2.43944	0.39978
HOXB1	Homeodomain	all	-3.41706	-3.28177	-3.20694	0.15828
HOXB13	Homeodomain	all	-2.25288	-2.5022	-2.36482	0.271182
HOXB2	Homeodomain	all	-2.05969	-2.28958	-2.03675	0.441314
HOXB3	Homeodomain	all	-2.01832	-2.23899	-1.97448	0.456144
HOXB4	Homeodomain	all	-2.10378	-2.34256	-2.10708	0.418543
HOXB5	Homeodomain	all	-1.95763	-2.28248	-1.98264	0.498626
HOXB6	Homeodomain	all	-3.13975	-3.33869	-3.16063	0.336349
HOXB7	Homeodomain	all	-2.69721	-2.9591	-2.82188	0.270922
HOXB8	Homeodomain	all	-2.87479	-3.10715	-2.93345	0.329651
HOXB9	Homeodomain	all	-1.72852	-1.99548	-1.77574	0.397078
HOXC10	Homeodomain	all	-1.94834	-2.21669	-2.0041	0.387077
HOXC11	Homeodomain	all	-2.26304	-2.46447	-2.28198	0.343092
HOXC12	Homeodomain	all	-2.53521	-2.75584	-2.64197	0.230655
HOXC13	Homeodomain	all	-2.58842	-2.7578	-2.61637	0.27795
HOXC5	Homeodomain	all	-1.88594	-2.18057	-1.94459	0.419202
HOXC6	Homeodomain	all	-3.85457	-4.00005	-3.8807	0.240288
HOXC8	Homeodomain	all	-2.59988	-2.70653	-2.52284	0.344884
HOXC9	Homeodomain	all	-2.1823	-2.48713	-2.26755	0.396858
HOXD1	Homeodomain	all	-2.01591	-2.28896	-2.06775	0.39911
HOXD10	Homeodomain	all	-1.8743	-2.15912	-1.98768	0.326148
HOXD11	Homeodomain	all	-2.18607	-2.40038	-2.23895	0.31044
HOXD12	Homeodomain	all	-2.38784	-2.58482	-2.4456	0.274267
HOXD13	Homeodomain	all	-2.18363	-2.39694	-2.25728	0.274994
HOXD3	Homeodomain	all	-1.67421	-1.98294	-1.69176	0.488531
HOXD4	Homeodomain	all	-1.83252	-2.09775	-1.90263	0.361911
HOXD8	Homeodomain	all	-1.71835	-2.00975	-1.80155	0.380835
HOXD9	Homeodomain	all	-1.98889	-2.24487	-2.01988	0.404318
HSF1	HSF	all	-3.02793	-2.93012	-2.76972	0.308808
HSF2	HSF	all	-2.75472	-2.68855	-2.54012	0.289492
HSF4	HSF	all	-3.02572	-2.94244	-2.80022	0.279259
HSFY1	HSF	all	-3.22145	-3.07432	-2.98613	0.183786
HSFY2	HSF	all	-3.22145	-3.05503	-2.98613	0.146705
IKZF1	C2H2 ZF	all	-2.23181	-2.10959	-1.95472	0.299946
IKZF4	C2H2 ZF	all	-2.36863	-2.28747	-2.10566	0.342061
INSM1	C2H2 ZF	all	-3.1974	-2.96135	-2.86566	0.197745
IRF1	IRF	all	-3.02859	-2.86688	-2.68757	0.338255
IRF2	IRF	all	-3.90571	-3.90854	-3.71281	0.36282
IRF3	IRF	all	-3.60008	-3.40629	-3.20698	0.36805
IRF4	IRF	all	-2.67208	-2.60854	-2.38931	0.396361
IRF5	IRF	all	-3.53892	-3.4453	-3.31939	0.251679
IRF6	IRF	all	-2.2244	-2.14266	-2.01802	0.249472
IRF7	IRF	all	-3.16691	-3.07089	-2.93266	0.272594
IRF8	IRF	all	-3.6588	-3.51478	-3.41072	0.213067
IRF9	IRF	all	-3.92222	-3.83726	-3.7108	0.252628
IRX1	Homeodomain	all	-2.26883	-2.52794	-2.35135	0.334099
IRX2	Homeodomain	all	-2.46285	-2.7117	-2.51271	0.367577
IRX3	Homeodomain	all	-2.26883	-2.52794	-2.35135	0.334099
IRX4	Homeodomain	all	-2.08599	-2.40191	-2.32984	0.152906
IRX5	Homeodomain	all	-2.30415	-2.57417	-2.34328	0.412357
IRX6	Homeodomain	all	-2.08599	-2.40191	-2.32984	0.152906
ISL1	Homeodomain	all	-2.1724	-2.39957	-2.25327	0.286
ISL2	Homeodomain	all	-1.97614	-2.15503	-2.02994	0.250264
ISX	Homeodomain	all	-2.14677	-2.58475	-2.3576	0.407267
JDP2	bZIP	all	-3.46481	-3.30606	-3.22293	0.174206
JUN	bZIP	all	-2.98854	-2.81722	-2.5888	0.409003
JUNB	bZIP	all	-2.84886	-2.63936	-2.41677	0.401018
JUND	bZIP	all	-3.07309	-2.88758	-2.62779	0.450186
KLF1	C2H2 ZF	all	-2.74736	-2.49387	-2.33616	0.304505
KLF12	C2H2 ZF	all	-1.98215	-1.85364	-1.75745	0.198685
KLF13	C2H2 ZF	all	-4.35343	-4.22162	-4.05058	0.325532
KLF14	C2H2 ZF	all	-3.64355	-3.28461	-3.14993	0.266649
KLF15	C2H2 ZF	all	-2.99083	-2.59541	-2.42431	0.325636
KLF16	C2H2 ZF	all	-2.90229	-2.45938	-2.33148	0.255088
KLF3	C2H2 ZF	all	-2.97247	-2.93494	-2.74427	0.355334
KLF4	C2H2 ZF	all	-2.74656	-2.20166	-2.05668	0.283828
KLF5	C2H2 ZF	all	-2.69554	-2.08292	-1.93427	0.28984
KLF6	C2H2 ZF	all	-2.3272	-1.78342	-1.70632	0.162665
KLF7	C2H2 ZF	all	-2.45825	-2.09534	-1.93909	0.302159
KLF8	C2H2 ZF	all	-2.69202	-2.6066	-2.51802	0.184519
KLF9	C2H2 ZF	all	-3.10787	-3.17319	-3.11255	0.130307
LBX1	Homeodomain	all	-2.11665	-2.38776	-2.23054	0.303742
LBX2	Homeodomain	all	-2.44178	-2.66858	-2.43588	0.414813
LCOR	Pipsqueak	all	-1.92657	-2.05363	-1.79887	0.443797
LEF1	Sox	all	-2.71839	-2.69852	-2.601	0.20112
LHX1	Homeodomain	all	-1.50445	-1.86573	-1.5943	0.464738
LHX2	Homeodomain	all	-2.46372	-2.70758	-2.46847	0.423382
LHX3	Homeodomain	all	-2.86747	-3.16783	-2.90439	0.454794
LHX4	Homeodomain	all	-1.48233	-1.79773	-1.55824	0.423878
LHX5	Homeodomain	all	-1.50445	-1.86573	-1.5943	0.464738
LHX6	Homeodomain	all	-3.1269	-3.42094	-3.21257	0.381074
LHX8	Homeodomain	all	-1.86024	-2.12074	-1.81923	0.500556
LHX9	Homeodomain	all	-2.58512	-2.86063	-2.67192	0.352433
LIN54	CxC	all	-2.19331	-2.41048	-2.00167	0.609889
LMX1A	Homeodomain	all	-2.08792	-2.44201	-2.27939	0.312338
LMX1B	Homeodomain	all	-1.84702	-2.17949	-1.98377	0.362788
MAF	bZIP	all	-2.19829	-2.18276	-2.0671	0.233811
MAFA	bZIP	all	-3.47858	-3.37927	-3.1379	0.426379
MAFB	bZIP	all	-2.08364	-2.0321	-1.90003	0.262223
MAFF	bZIP	all	-3.41046	-3.38803	-3.23371	0.299059
MAFG	bZIP	all	-2.97933	-3.03277	-2.83209	0.370025
MAFK	bZIP	all	-3.14352	-3.16768	-2.95642	0.385197
MAX	bHLH	all	-2.97715	-2.87416	-2.68784	0.348857
MAZ	C2H2 ZF	all	-2.97392	-2.37015	-2.13241	0.421562
MBD2	MBD	all	-3.22719	-2.92238	-2.83456	0.183077
MECOM	C2H2 ZF	all	-3.15103	-3.49297	-3.38562	0.218995
MECP2	MBD	all	-2.74002	-2.44044	-2.36366	0.162051
MEF2A	MADS box	all	-3.17607	-3.34536	-3.1396	0.377364
MEF2B	MADS box	all	-3.09924	-3.12019	-3.03231	0.183191
MEF2C	MADS box	all	-2.56093	-2.69351	-2.4556	0.42178
MEF2D	MADS box	all	-2.97777	-3.0261	-2.91201	0.231021
MEIS1	Homeodomain	all	-2.52016	-2.50568	-2.30868	0.364673
MEIS2	Homeodomain	all	-2.95569	-2.98879	-2.8782	0.224794
MEIS3	Homeodomain	all	-2.56929	-2.68114	-2.53599	0.284099
MEOX1	Homeodomain	all	-2.39387	-2.63038	-2.42453	0.377491
MEOX2	Homeodomain	all	-3.40295	-3.54895	-3.31072	0.422198
MESP1	bHLH	all	-2.08972	-2.04316	-1.86653	0.33416
MESP2	bHLH	all	-2.08972	-2.04316	-1.86653	0.33416
MGA	bHLH	all	-4.20413	-4.2657	-4.09225	0.329268
MITF	bHLH	all	-2.30776	-2.37588	-2.15928	0.392698
MIXL1	Homeodomain	all	-2.18585	-2.58198	-2.27862	0.50268
MLX	bHLH	all	-3.40188	-3.3394	-3.25819	0.170556
MLXIP	bHLH	all	-3.00057	-2.87449	-2.78451	0.187132
MLXIPL	bHLH	all	-3.47299	-3.41707	-3.28127	0.268518
MNT	bHLH	all	-3.0088	-2.88226	-2.72947	0.296597
MNX1	Homeodomain	all	-1.96343	-2.30448	-2.04958	0.44397
MSC	bHLH	all	-2.87698	-2.89235	-2.77864	0.230349
MSX1	Homeodomain	all	-2.14276	-2.57245	-2.33784	0.417378
MSX2	Homeodomain	all	-2.17193	-2.61374	-2.37135	0.427725
MTF1	C2H2 ZF	all	-4.04999	-4.04577	-3.90808	0.271698
MXI1	bHLH	all	-2.77251	-2.69099	-2.48741	0.374229
MYB	Myb/SANT	all	-2.25368	-2.27903	-2.0888	0.354685
MYBL1	Myb/SANT	all	-3.57382	-3.6624	-3.54133	0.243295
MYBL2	Myb/SANT	all	-4.03511	-4.17368	-4.06182	0.227074
MYC	bHLH	all	-2.72837	-2.63537	-2.46237	0.328575
MYCN	bHLH	all	-2.86023	-2.71682	-2.57853	0.272705
MYF6	bHLH	all	-2.72152	-2.74	-2.62472	0.233134
MYOD1	bHLH	all	-2.33933	-2.25076	-2.04028	0.384082
MYOG	bHLH	all	-2.87383	-2.71754	-2.51052	0.379164
MYPOP	Myb/SANT	all	-3.08198	-2.99914	-2.92128	0.164139
MZF1	C2H2 ZF	all	-2.30749	-1.98786	-1.84557	0.279369
NAIF1	MADF	all	-2.30893	-2.40428	-2.31662	0.182789
NANOG	Homeodomain	all	-2.50243	-2.66887	-2.54535	0.247557
NEUROD1	bHLH	all	-2.59452	-2.41027	-2.21044	0.368801
NEUROD2	bHLH	all	-2.53273	-2.65098	-2.4698	0.341098
NEUROG1	bHLH	all	-2.18316	-2.30549	-2.12776	0.335849
NEUROG2	bHLH	all	-2.8691	-2.98717	-2.83643	0.293266
NEUROG3	bHLH	all	-2.64192	-2.77771	-2.60714	0.324801
NFAT5	Rel	all	-3.33126	-3.21225	-3.06724	0.283874
NFATC1	Rel	all	-3.78005	-3.66288	-3.51938	0.281388
NFATC2	Rel	all	-1.87343	-1.86151	-1.70743	0.298676
NFATC3	Rel	all	-1.94556	-1.93007	-1.79698	0.263935
NFATC4	Rel	all	-1.8622	-1.79801	-1.6031	0.361612
NFE2	bZIP	all	-3.28084	-3.13082	-2.96853	0.311803
NFE2L1	bZIP	all	-2.07196	-2.16444	-1.94314	0.399234
NFE2L2	bZIP	all	-2.60173	-2.55486	-2.39269	0.311614
NFIA	SMAD	all	-3.13975	-3.0501	-2.74491	0.504769
NFIB	SMAD	all	-3.78145	-3.59331	-3.29715	0.494369
NFIC	SMAD	all	-1.77724	-1.679	-1.59877	0.168684
NFIL3	bZIP	all	-2.94518	-3.21662	-2.92333	0.491007
NFIX	SMAD	all	-2.87741	-2.76057	-2.49219	0.460968
NFKB1	Rel	all	-3.27094	-2.91249	-2.77695	0.268088
NFKB2	Rel	all	-3.10271	-2.79175	-2.64503	0.286676
NFYA	CBF/NF-Y	all	-3.92319	-3.69028	-3.44922	0.425969
NFYB	Unknown	all	-3.25273	-3.17542	-2.92952	0.432331
NFYC	Unknown	all	-3.05872	-2.96151	-2.7712	0.354803
NHLH1	bHLH	all	-3.5828	-3.29281	-3.11924	0.329449
NHLH2	bHLH	all	-2.31242	-2.27102	-2.04743	0.402391
NKX1-1	Homeodomain	all	-2.04458	-2.31071	-2.06194	0.436063
NKX1-2	Homeodomain	all	-1.8678	-2.13564	-1.87577	0.450301
NKX2-1	Homeodomain	all	-2.1767	-2.02252	-1.87996	0.279827
NKX2-2	Homeodomain	all	-2.68182	-2.79934	-2.64146	0.304778
NKX2-3	Homeodomain	all	-1.895	-1.97748	-1.75285	0.403838
NKX2-4	Homeodomain	all	-1.66921	-1.73192	-1.53192	0.369046
NKX2-5	Homeodomain	all	-2.20648	-2.34682	-2.22651	0.241966
NKX2-6	Homeodomain	all	-2.13768	-2.21357	-1.99805	0.391192
NKX2-8	Homeodomain	all	-2.43607	-2.36247	-2.24259	0.24121
NKX3-1	Homeodomain	all	-2.29293	-2.59929	-2.38893	0.383915
NKX3-2	Homeodomain	all	-2.46283	-2.51338	-2.29338	0.39744
NKX6-1	Homeodomain	all	-2.75058	-2.93472	-2.72394	0.384515
NKX6-3	Homeodomain	all	-1.76001	-2.06369	-1.8253	0.422418
NOBOX	Homeodomain	all	-2.12431	-2.46491	-2.23605	0.409601
NOTO	Homeodomain	all	-2.08242	-2.3788	-2.15504	0.40263
NPAS1	bHLH	all	-2.5402	-2.62804	-2.55463	0.155518
NPAS2	bHLH	all	-2.72925	-2.73092	-2.58076	0.292319
NPAS3	bHLH	all	-2.5402	-2.62804	-2.55463	0.155518
NPAS4	bHLH	all	-3.36601	-3.27942	-3.22148	0.124882
NR0B1	Unknown	all	-2.35526	-2.03375	-1.90847	0.250602
NR1D1	Nuclear receptor	all	-3.13549	-3.26586	-3.05889	0.379093
NR1H2	Nuclear receptor	all	-5.34246	-4.97449	-4.80887	0.317073
NR1H3	Nuclear receptor	all	-5.34246	-4.97449	-4.80887	0.317073
NR1H4	Nuclear receptor	all	-3.27865	-3.16063	-2.98153	0.337931
NR1I2	Nuclear receptor	all	-2.71286	-2.65161	-2.46502	0.349252
NR1I3	Nuclear receptor	all	-2.79228	-2.72146	-2.5346	0.349663
NR2C1	Nuclear receptor	all	-2.86317	-2.74891	-2.55569	0.359112
NR2C2	Nuclear receptor	all	-3.53438	-3.41235	-3.27917	0.264088
NR2E1	Nuclear receptor	all	-2.63849	-2.54494	-2.3511	0.360039
NR2E3	Nuclear receptor	all	-2.73214	-2.78102	-2.60155	0.338503
NR2F1	Nuclear receptor	all	-2.86488	-2.62763	-2.46438	0.313321
NR2F2	Nuclear receptor	all	-2.46435	-2.38249	-2.22736	0.300377
NR2F6	Nuclear receptor	all	-3.54955	-3.41412	-3.26738	0.286716
NR3C1	Nuclear receptor	all	-3.09268	-3.08952	-2.86475	0.404022
NR3C2	Nuclear receptor	all	-2.80022	-2.84199	-2.64779	0.36056
NR4A1	Nuclear receptor	all	-2.5233	-2.44144	-2.29921	0.279286
NR4A2	Nuclear receptor	all	-3.54403	-3.57771	-3.42983	0.288586
NR4A3	Nuclear receptor	all	-3.05873	-2.99392	-2.91044	0.174884
NR5A1	Nuclear receptor	all	-2.34198	-2.22541	-2.06082	0.315434
NR5A2	Nuclear receptor	all	-2.56802	-2.3571	-2.164	0.358942
NR6A1	Nuclear receptor	all	-3.69257	-3.55134	-3.39904	0.295788
NRF1	Unknown	all	-3.59398	-3.25139	-3.1617	0.186597
NRL	bZIP	all	-2.28324	-2.37858	-2.16104	0.394018
OLIG1	bHLH	all	-3.18738	-3.36646	-3.21631	0.292303
OLIG2	bHLH	all	-2.74001	-2.95389	-2.78998	0.314366
OLIG3	bHLH	all	-2.62137	-2.78587	-2.61802	0.32055
ONECUT1	CUT	all	-3.24538	-3.36934	-3.13006	0.423608
ONECUT2	CUT	all	-3.40888	-3.53636	-3.29381	0.427931
ONECUT3	CUT	all	-3.20943	-3.36551	-3.16674	0.36725
OSR1	C2H2 ZF	all	-2.01148	-1.98591	-1.81357	0.327552
OSR2	C2H2 ZF	all	-2.30792	-2.36099	-2.18877	0.327367
OTP	Homeodomain	all	-1.75783	-2.07776	-1.80773	0.463006
OTX1	Homeodomain	all	-2.32708	-2.38421	-2.25422	0.258689
OTX2	Homeodomain	all	-2.91555	-2.66983	-2.50546	0.31509
OVOL1	C2H2 ZF	all	-2.37	-2.51929	-2.43334	0.179568
PATZ1	C2H2 ZF	all	-2.98242	-2.57122	-2.42407	0.287395
PAX1	Paired box	all	-4.41946	-4.3461	-4.23696	0.222222
PAX2	Homeodomain	all	-3.27765	-3.28742	-3.08489	0.3727
PAX3	Homeodomain	all	-3.61293	-3.6978	-3.57939	0.238637
PAX4	Homeodomain	all	-2.35142	-2.48933	-2.28178	0.379905
PAX5	Paired box	all	-3.2588	-3.09323	-2.92428	0.322286
PAX6	Homeodomain	all	-3.58437	-3.55798	-3.42908	0.256812
PAX7	Homeodomain	all	-3.13849	-3.36438	-3.20689	0.304165
PAX8	Paired box	all	-2.66185	-2.62615	-2.42239	0.374487
PAX9	Paired box	all	-4.75888	-4.63632	-4.55242	0.175676
PBX1	Homeodomain	all	-2.93856	-3.01638	-2.84573	0.324932
PBX2	Homeodomain	all	-1.79167	-1.9245	-1.72122	0.373797
PBX3	Homeodomain	all	-2.98883	-2.94874	-2.69659	0.440434
PDX1	Homeodomain	all	-2.53792	-2.77478	-2.54833	0.406323
PGR	Nuclear receptor	all	-2.13874	-2.15602	-1.99624	0.307814
PHOX2A	Homeodomain	all	-2.41121	-2.73811	-2.50858	0.410518
PHOX2B	Homeodomain	all	-2.46817	-2.7887	-2.55727	0.413104
PITX1	Homeodomain	all	-2.31811	-2.27857	-2.16053	0.237986
PITX2	Homeodomain	all	-2.2622	-2.19688	-2.06091	0.268825
PITX3	Homeodomain	all	-2.408	-2.34416	-2.2326	0.226536
PKNOX1	Homeodomain	all	-3.27063	-3.32343	-3.18493	0.273046
PKNOX2	Homeodomain	all	-3.82886	-3.93169	-3.84762	0.176
PLAG1	C2H2 ZF	all	-3.0915	-2.68778	-2.50396	0.345091
PLAGL1	C2H2 ZF	all	-2.91825	-2.51954	-2.41927	0.206166
POU1F1	Homeodomain	all	-2.7986	-2.95686	-2.71621	0.425413
POU2F1	Homeodomain	all	-2.61172	-2.76536	-2.51099	0.443289
POU2F2	Homeodomain	all	-2.5825	-2.79895	-2.56332	0.418731
POU2F3	Homeodomain	all	-2.19134	-2.42453	-2.2685	0.301815
POU3F1	Homeodomain	all	-2.40681	-2.53278	-2.30392	0.409606
POU3F2	Homeodomain	all	-2.69483	-2.79869	-2.59111	0.379953
POU3F3	Homeodomain	all	-2.04296	-2.35335	-2.15315	0.369324
POU3F4	Homeodomain	all	-2.31233	-2.57652	-2.4414	0.267379
POU4F1	Homeodomain	all	-2.56414	-2.86589	-2.62849	0.421108
POU4F2	Homeodomain	all	-2.96514	-3.20746	-2.98948	0.394622
POU4F3	Homeodomain	all	-2.79885	-3.07034	-2.8012	0.461898
POU5F1	Homeodomain	all	-2.95569	-3.01788	-2.77009	0.434782
POU5F1B	Homeodomain	all	-2.30725	-2.51553	-2.37081	0.283398
POU6F1	Homeodomain	all	-2.62123	-2.93716	-2.81259	0.24937
POU6F2	Homeodomain	all	-2.75747	-2.94821	-2.78306	0.316327
PPARA	Nuclear receptor	all	-2.84948	-2.69746	-2.53165	0.317359
PPARD	Nuclear receptor	all	-2.85649	-2.75504	-2.57798	0.334814
PPARG	Nuclear receptor	all	-3.81715	-3.80686	-3.61845	0.351976
PRDM1	C2H2 ZF	all	-2.85581	-2.7452	-2.57572	0.323095
PRDM16	C2H2 ZF	all	-3.21162	-3.39594	-3.24167	0.298976
PRDM4	C2H2 ZF	all	-4.41516	-4.36666	-4.31785	0.106299
PROP1	Homeodomain	all	-2.35597	-2.58146	-2.36662	0.390246
PROX1	Prospero	all	-3.71356	-3.7445	-3.64604	0.20285
PRRX1	Homeodomain	all	-2.1904	-2.60212	-2.38875	0.388169
PRRX2	Homeodomain	all	-2.07715	-2.5194	-2.3115	0.380409
PTF1A	bHLH	all	-3.38705	-3.29911	-3.06476	0.417015
PURA	Unknown	all	-2.72557	-2.36084	-2.14771	0.387829
RARA	Nuclear receptor	all	-4.26212	-4.1799	-3.9993	0.340219
RARB	Nuclear receptor	all	-3.79477	-3.66328	-3.49836	0.315955
RARG	Nuclear receptor	all	-4.21074	-4.05143	-3.85228	0.367816
RAX	Homeodomain	all	-2.178	-2.58271	-2.30792	0.46885
RAX2	Homeodomain	all	-2.00825	-2.43074	-2.21581	0.390357
RBPJ	CSL	all	-2.20137	-2.08662	-1.99035	0.198826
REL	Rel	all	-2.48828	-2.27754	-2.13015	0.28779
RELA	Rel	all	-3.14829	-2.8264	-2.65338	0.328594
RELB	Rel	all	-2.61589	-2.34492	-2.1892	0.301315
REST	C2H2 ZF	all	-4.1796	-4.01226	-3.8519	0.308734
RFX1	RFX	all	-3.34376	-3.33557	-3.0661	0.462305
RFX2	RFX	all	-3.81069	-3.33346	-3.1611	0.327576
RFX3	RFX	all	-3.91225	-3.57859	-3.33922	0.423715
RFX4	RFX	all	-3.98643	-3.85687	-3.61872	0.422111
RFX5	RFX	all	-3.30538	-3.22929	-2.9913	0.421892
RFX6	RFX	all	-2.23809	-2.15289	-1.98065	0.327393
RFX7	RFX	all	-2.27115	-2.33016	-2.14356	0.34927
RFX8	RFX	all	-2.35124	-2.41979	-2.26385	0.301672
RHOXF1	Homeodomain	all	-2.1376	-2.14235	-2.01564	0.253059
RORA	Nuclear receptor	all	-3.56445	-3.60758	-3.40902	0.366946
RORC	Nuclear receptor	all	-3.29887	-3.44484	-3.25537	0.353563
RREB1	C2H2 ZF	all	-3.44443	-3.25034	-3.02606	0.403346
RUNX1	Runt	all	-2.34335	-2.48048	-2.30742	0.328676
RUNX2	Runt	all	-2.60949	-2.79215	-2.5506	0.426605
RUNX3	Runt	all	-3.12986	-3.22517	-3.01562	0.382759
RXRA	Nuclear receptor	all	-4.03509	-3.95624	-3.81851	0.271776
RXRB	Nuclear receptor	all	-1.65924	-1.5593	-1.40755	0.294894
RXRG	Nuclear receptor	all	-4.50781	-4.37423	-4.26028	0.230769
SCRT1	C2H2 ZF	all	-3.67999	-3.76747	-3.575	0.358007
SCRT2	C2H2 ZF	all	-3.67843	-3.74863	-3.60508	0.281465
SHOX	Homeodomain	all	-2.05529	-2.50206	-2.28123	0.398583
SHOX2	Homeodomain	all	-2.09428	-2.54024	-2.31032	0.411043
SIM1	bHLH	all	-2.5402	-2.62804	-2.55463	0.155518
SIM2	bHLH	all	-2.5402	-2.62804	-2.55463	0.155518
SIX1	Homeodomain	all	-2.28004	-2.36673	-2.20085	0.317475
SIX2	Homeodomain	all	-1.99012	-2.05084	-1.91542	0.267881
SIX3	Homeodomain	all	-2.35297	-2.39042	-2.31334	0.162634
SIX4	Homeodomain	all	-2.08489	-2.13469	-1.99875	0.26876
SIX5	Homeodomain	all	-2.80437	-2.81288	-2.74452	0.14564
SIX6	Homeodomain	all	-1.77377	-1.87724	-1.75575	0.244019
SMAD1	SMAD	all	-2.39299	-2.3223	-2.18219	0.275747
SMAD3	SMAD	all	-2.96201	-2.97264	-2.82854	0.282381
SMAD4	SMAD	all	-2.14956	-2.15933	-1.99859	0.309342
SNAI1	C2H2 ZF	all	-2.51247	-2.4501	-2.32391	0.252156
SNAI2	C2H2 ZF	all	-2.35772	-2.36882	-2.2231	0.285052
SNAI3	C2H2 ZF	all	-1.99514	-2.13749	-1.86357	0.467792
SOX1	Sox	all	-2.49308	-2.48743	-2.31047	0.334662
SOX10	Sox	all	-4.77802	-4.87205	-4.76678	0.215243
SOX11	Sox	all	-1.5715	-1.92133	-1.62223	0.497762
SOX12	Sox	all	-1.70344	-2.02702	-1.70293	0.525852
SOX13	Sox	all	-1.57497	-1.96018	-1.73228	0.408301
SOX14	Sox	all	-3.73899	-3.9439	-3.81851	0.250792
SOX15	Sox	all	-4.72728	-4.84418	-4.74192	0.20979
SOX17	Sox	all	-3.53304	-3.71153	-3.45645	0.444204
SOX18	Sox	all	-4.35546	-4.50734	-4.32682	0.340088
SOX2	Sox	all	-4.33705	-4.50463	-4.31275	0.357143
SOX21	Sox	all	-3.91604	-4.06256	-3.87359	0.352809
SOX3	Sox	all	-1.88738	-2.25482	-2.0629	0.357199
SOX30	Sox	all	-1.76906	-2.1572	-1.84838	0.508882
SOX4	Sox	all	-2.67295	-2.63772	-2.49159	0.285714
SOX5	Sox	all	-2.25991	-2.59728	-2.34251	0.443801
SOX7	Sox	all	-4.28968	-4.38224	-4.14981	0.414438
SOX8	Sox	all	-4.69172	-4.87966	-4.76548	0.231188
SOX9	Sox	all	-4.6738	-4.81584	-4.63696	0.33759
SP1	C2H2 ZF	all	-2.88444	-2.20471	-2.04511	0.30754
SP2	C2H2 ZF	all	-3.14314	-2.73114	-2.53859	0.358139
SP3	C2H2 ZF	all	-3.01858	-2.43591	-2.24458	0.356318
SP4	C2H2 ZF	all	-4.06005	-3.54812	-3.36651	0.341762
SP5	C2H2 ZF	all	-2.55533	-2.12931	-2.02425	0.214866
SP6	C2H2 ZF	all	-2.55533	-2.12931	-2.02425	0.214866
SP7	C2H2 ZF	all	-2.29227	-2.00481	-1.85897	0.285239
SP8	C2H2 ZF	all	-2.29227	-2.00481	-1.85897	0.285239
SP9	C2H2 ZF	all	-2.29227	-2.00481	-1.85897	0.285239
SPDEF	Ets	all	-3.50046	-3.50005	-3.40088	0.204158
SPI1	Ets	all	-3.28576	-3.05966	-2.87395	0.347934
SPIB	Ets	all	-2.42147	-2.30895	-2.15661	0.295855
SPIC	Ets	all	-2.65512	-2.59254	-2.40295	0.353736
SPZ1	Unknown	all	-2.96385	-2.80311	-2.66112	0.278882
SREBF1	bHLH	all	-2.92525	-2.8556	-2.7302	0.250801
SREBF2	bHLH	all	-2.75338	-2.68482	-2.56314	0.244338
SRF	MADS box	all	-3.38214	-3.32483	-3.16965	0.300448
SRY	Sox	all	-2.98897	-3.11365	-2.93748	0.33346
STAT1	STAT	all	-2.77455	-2.67976	-2.49493	0.346627
STAT2	STAT	all	-2.64658	-2.54547	-2.30888	0.420019
STAT3	STAT	all	-2.6105	-2.47417	-2.28056	0.359688
STAT4	STAT	all	-1.96003	-1.89236	-1.73453	0.304698
STAT5A	STAT	all	-2.83635	-2.71145	-2.52659	0.346662
STAT5B	STAT	all	-3.0484	-2.92	-2.75131	0.321861
STAT6	STAT	all	-1.96955	-1.82991	-1.61671	0.387929
T	T-box	all	NA	-6.17121	-5.98412	0.35
TAL1	bHLH	all	-3.70072	-3.64715	-3.43875	0.381128
TBP	TBP	all	-2.1495	-2.45082	-2.25737	0.359445
TBPL2	TBP	all	-1.43555	-1.84195	-1.76202	0.168106
TBR1	T-box	all	-2.86015	-2.96845	-2.83807	0.259334
TBX1	T-box	all	-4.97981	-4.89717	-4.76732	0.258443
TBX10	T-box	all	-2.51634	-2.64746	-2.40658	0.425722
TBX15	T-box	all	-4.08161	-4.19881	-4.1043	0.195575
TBX19	T-box	all	-4.13944	-4.26936	-4.00919	0.450677
TBX2	T-box	all	-3.68787	-3.64553	-3.37908	0.458564
TBX20	T-box	all	-4.04049	-4.08519	-3.93381	0.294309
TBX21	T-box	all	-4.22901	-4.21742	-4.07821	0.274246
TBX3	T-box	all	-4.2786	-4.32301	-4.08921	0.416279
TBX4	T-box	all	-3.0301	-3.16141	-2.96137	0.369114
TBX5	T-box	all	-2.12294	-2.20453	-2.07359	0.260297
TCF12	bHLH	all	-2.51981	-2.24827	-2.10946	0.273566
TCF15	bHLH	all	-2.71134	-2.7895	-2.51068	0.473762
TCF21	bHLH	all	-2.42047	-2.30958	-2.19953	0.223841
TCF23	bHLH	all	-2.31369	-2.26434	-2.11732	0.287186
TCF3	bHLH	all	-2.74527	-2.63613	-2.41159	0.40371
TCF4	bHLH	all	-2.56357	-2.47964	-2.28525	0.360847
TCF7	Sox	all	-2.40446	-2.43367	-2.26712	0.318527
TCF7L1	Sox	all	-3.03306	-2.99085	-2.87827	0.228359
TCF7L2	Sox	all	-2.53437	-2.48072	-2.2917	0.352892
TCFL5	bHLH	all	-2.8876	-2.62073	-2.48471	0.268891
TEAD1	TEA	all	-2.71009	-2.66701	-2.48152	0.347599
TEAD3	TEA	all	-2.39819	-2.46392	-2.2594	0.375575
TEAD4	TEA	all	-2.31133	-2.34509	-2.16411	0.340809
TEF	bZIP	all	-2.73207	-2.98987	-2.74041	0.436952
TERF2	Myb/SANT	all	-2.97527	-3.04036	-2.90327	0.270688
TET1	CxxC	all	-2.48247	-2.54109	-2.43683	0.213431
TFAP2A	AP-2	all	-3.03432	-2.5639	-2.41647	0.28785
TFAP2B	AP-2	all	-3.04706	-2.65282	-2.5105	0.279425
TFAP2C	AP-2	all	-2.94321	-2.46788	-2.3156	0.295772
TFAP2D	AP-2	all	-3.81979	-3.23272	-3.09891	0.265161
TFAP2E	AP-2	all	-2.50259	-2.07512	-1.92723	0.288606
TFAP4	bHLH	all	-2.91459	-2.82555	-2.65496	0.324833
TFCP2	Grainyhead	all	-2.94566	-2.89455	-2.72352	0.325515
TFDP1	DP	all	-3.21088	-3.07589	-2.97933	0.19935
TFDP2	DP	all	-3.21088	-3.07589	-2.97933	0.19935
TFDP3	DP	all	-3.21088	-3.07589	-2.97933	0.19935
TFE3	bHLH	all	-2.5346	-2.50846	-2.34909	0.307168
TFEB	bHLH	all	-3.14777	-3.10876	-2.99219	0.2354
TFEC	bHLH	all	-2.51513	-2.52546	-2.34416	0.341281
TGIF1	Homeodomain	all	-2.71108	-2.73346	-2.56369	0.323569
TGIF2	Homeodomain	all	-3.54386	-3.64568	-3.53039	0.233141
TGIF2LX	Homeodomain	all	-3.47653	-3.57039	-3.48163	0.184845
TGIF2LY	Homeodomain	all	-3.47653	-3.57039	-3.48163	0.184845
THAP1	THAP finger	all	-3.20297	-3.05483	-2.8728	0.342379
THRA	Nuclear receptor	all	-2.98946	-2.82699	-2.6084	0.39548
THRB	Nuclear receptor	all	-4.69328	-4.56432	-4.34977	0.389831
TLX1	Homeodomain	all	-2.4606	-2.41026	-2.18368	0.406509
TLX2	Homeodomain	all	-2.43113	-2.58902	-2.46359	0.250847
TLX3	Homeodomain	all	-1.98792	-1.964	-1.76969	0.360709
TOPORS	Unknown	all	-5.14289	-4.97449	-4.86535	0.222222
TP53	p53	all	-3.61878	-3.55439	-3.3109	0.429172
TP63	p53	all	-3.39201	-3.19331	-2.9787	0.389908
TP73	p53	all	-2.95068	-2.85482	-2.62533	0.410462
TWIST1	bHLH	all	-2.80311	-2.77569	-2.67955	0.198569
TWIST2	bHLH	all	-2.46256	-2.64025	-2.41996	0.397848
UBP1	Grainyhead	all	-1.75156	-1.88255	-1.74553	0.270569
UNCX	Homeodomain	all	-2.19247	-2.54457	-2.28205	0.45364
USF1	bHLH	all	-3.30117	-3.22091	-3.03954	0.341388
USF2	bHLH	all	-3.4076	-3.25355	-3.07237	0.341092
VAX1	Homeodomain	all	-1.89968	-2.2369	-2.04226	0.361206
VAX2	Homeodomain	all	-1.98012	-2.24341	-2.05753	0.348186
VDR	Nuclear receptor	all	-3.198	-3.03452	-2.9015	0.26383
VENTX	Homeodomain	all	-2.38198	-2.60023	-2.44308	0.303609
VSX1	Homeodomain	all	-2.18178	-2.46125	-2.25514	0.377861
VSX2	Homeodomain	all	-3.0029	-3.15243	-2.98319	0.322729
WT1	C2H2 ZF	all	-3.05156	-2.47241	-2.32054	0.295092
XBP1	bZIP	all	-3.59738	-3.58361	-3.47692	0.217815
YBX1	CSD	all	-2.33568	-2.16402	-2.0518	0.22772
YY1	C2H2 ZF	all	-3.49867	-3.3609	-3.21136	0.291302
YY2	C2H2 ZF	all	-3.10687	-3.0247	-2.94489	0.167866
ZBED1	Unknown	all	-5.01511	-4.95183	-4.89661	0.119403
ZBTB1	C2H2 ZF	all	-2.50152	-2.36416	-2.26016	0.212941
ZBTB12	C2H2 ZF	all	-1.65252	-1.63241	-1.46452	0.320613
ZBTB3	C2H2 ZF	all	-2.00592	-1.99489	-1.75229	0.427995
ZBTB33	C2H2 ZF	all	-3.50197	-3.27576	-3.11726	0.305776
ZBTB4	C2H2 ZF	all	-3.81357	-3.75226	-3.57972	0.327866
ZBTB42	C2H2 ZF	all	-2.82295	-2.84485	-2.68549	0.307142
ZBTB47	C2H2 ZF	all	-3.42619	-3.38542	-3.21509	0.324425
ZBTB49	C2H2 ZF	all	-4.54369	-4.60541	-4.43938	0.317708
ZBTB6	C2H2 ZF	all	-3.17892	-3.04748	-2.89925	0.289161
ZBTB7A	C2H2 ZF	all	-3.10127	-2.7851	-2.61175	0.3291
ZBTB7B	C2H2 ZF	all	-3.57573	-3.25492	-3.09078	0.314725
ZBTB7C	C2H2 ZF	all	-2.91091	-2.86342	-2.70058	0.312678
ZEB1	C2H2 ZF	all	-2.40797	-2.45232	-2.2752	0.334909
ZFHX2	Homeodomain	all	-2.37055	-2.77305	-2.49944	0.467404
ZFHX3	Homeodomain	all	-2.137	-2.46933	-2.27036	0.367551
ZFX	C2H2 ZF	all	-3.54444	-2.99311	-2.78935	0.37449
ZFY	C2H2 ZF	all	-3.10182	-2.60704	-2.41802	0.352886
ZHX1	Homeodomain	all	-4.05704	-3.89338	-3.89338	0
ZIC1	C2H2 ZF	all	-2.34031	-2.22701	-2.1164	0.224852
ZIC2	C2H2 ZF	all	-2.24712	-2.04453	-1.93932	0.215156
ZIC3	C2H2 ZF	all	-2.29994	-2.13144	-1.98568	0.285117
ZIC4	C2H2 ZF	all	-3.43418	-3.11319	-2.95776	0.300859
ZIC5	C2H2 ZF	all	-2.35948	-2.07759	-1.94666	0.260275
ZKSCAN1	C2H2 ZF	all	-3.59614	-3.82231	-3.71323	0.222113
ZKSCAN3	C2H2 ZF	all	-4.0487	-4.13162	-4.01511	0.235294
ZKSCAN4	C2H2 ZF	all	-4.0487	-4.13162	-4.01511	0.235294
ZNF143	C2H2 ZF	all	-3.90633	-3.82545	-3.60277	0.401152
ZNF148	C2H2 ZF	all	-3.08721	-2.42354	-2.20652	0.393303
ZNF202	C2H2 ZF	all	-2.2659	-2.00241	-1.81512	0.350299
ZNF219	C2H2 ZF	all	-2.93425	-2.62845	-2.47343	0.300192
ZNF232	C2H2 ZF	all	-4.64712	-4.7984	-4.54949	0.436242
ZNF263	C2H2 ZF	all	-2.9025	-2.44596	-2.1531	0.490513
ZNF274	C2H2 ZF	all	-3.75196	-3.73751	-3.60611	0.26107
ZNF281	C2H2 ZF	all	-2.53728	-2.13214	-1.9524	0.338917
ZNF282	C2H2 ZF	all	-4.02626	-3.94236	-3.81851	0.24813
ZNF32	C2H2 ZF	all	-2.08768	-2.53491	-2.25212	0.478545
ZNF333	C2H2 ZF	all	-2.07817	-2.39406	-2.19541	0.367071
ZNF35	C2H2 ZF	all	-1.532	-1.91397	-1.54571	0.571705
ZNF350	Unknown	all	-4.07326	-3.89081	-3.69943	0.356398
ZNF354C	C2H2 ZF	all	-1.84843	-1.86158	-1.8021	0.127979
ZNF384	C2H2 ZF	all	-2.12963	-2.24305	-2.01034	0.414813
ZNF410	C2H2 ZF	all	-4.78817	-4.90314	-4.68926	0.388889
ZNF423	C2H2 ZF	all	-5.07655	-4.98389	-4.90941	0.157609
ZNF524	C2H2 ZF	all	-3.71654	-3.5191	-3.41117	0.220058
ZNF589	C2H2 ZF	all	-2.90489	-2.8354	-2.68861	0.286797
ZNF652	C2H2 ZF	all	-3.42619	-3.38542	-3.21509	0.324425
ZNF683	C2H2 ZF	all	-2.48647	-2.47017	-2.25745	0.387256
ZNF691	C2H2 ZF	all	-2.38789	-2.27871	-2.1748	0.212807
ZNF713	C2H2 ZF	all	-5.06946	-4.97449	-4.93735	0.0819672
ZNF740	C2H2 ZF	all	-2.90461	-2.65122	-2.55342	0.201635
ZNF75A	C2H2 ZF	all	-2.76192	-2.71281	-2.61439	0.202774
ZNF75D	C2H2 ZF	all	-2.76192	-2.71281	-2.61439	0.202774
ZNF76	C2H2 ZF	all	-3.50016	-3.33994	-3.12302	0.393162
ZNF784	C2H2 ZF	all	-3.39108	-3.47816	-3.39227	0.179439
ZSCAN10	C2H2 ZF	all	-2.87843	-2.82302	-2.60412	0.395921
ZSCAN16	C2H2 ZF	all	-4.86534	-4.96681	-4.83059	0.269231
ZSCAN4	C2H2 ZF	all	-3.8587	-3.98868	-3.81206	0.334152
AHR	bHLH	ovary	-3.36991	-3.26117	-3.22551	0.0788
AHRR	bHLH	ovary	-4.08875	-4.00961	-4.00961	0
AIRE	SAND	ovary	-2.9776	-3.08019	-2.85835	0.4
ALX1	Homeodomain	ovary	-2.65137	-2.80069	-2.56246	0.422222
ALX3	Homeodomain	ovary	-2.52001	-2.60307	-2.39419	0.381818
ALX4	Homeodomain	ovary	-2.76553	-2.84825	-2.62045	0.408163
AR	Nuclear receptor	ovary	-3.50685	-3.50382	-3.29528	0.381341
ARID2	ARID/BRIGHT	ovary	-2.75134	-2.84082	-2.64009	0.370107
ARID3A	ARID/BRIGHT	ovary	-2.72376	-2.82124	-2.66465	0.302711
ARID3B	ARID/BRIGHT	ovary	-2.3621	-2.5113	-2.25501	0.445748
ARID3C	ARID/BRIGHT	ovary	-1.88086	-1.99678	-1.74401	0.44123
ARID5A	ARID/BRIGHT	ovary	-2.53606	-2.83112	-2.52889	0.501377
ARID5B	ARID/BRIGHT	ovary	-2.67978	-2.77232	-2.59471	0.335651
ARNT	bHLH	ovary	-3.17444	-3.09757	-2.90695	0.355263
ARNT2	bHLH	ovary	-2.55299	-2.30992	-2.1543	0.301163
ARNTL	bHLH	ovary	-3.8812	-3.65884	-3.62666	0.0714
ARNTL2	bHLH	ovary	-2.80892	-2.69786	-2.59048	0.219048
ARX	Homeodomain	ovary	-2.91775	-2.94892	-2.74637	0.372727
ASCL2	bHLH	ovary	-2.18104	-2.0862	-1.88089	0.376704
ATF1	bZIP	ovary	-2.88387	-2.81695	-2.73277	0.176211
ATF2	bZIP	ovary	-3.26959	-3.26179	-3.16031	0.208368
ATF3	bZIP	ovary	-3.06697	-2.95207	-2.83352	0.238889
ATF4	bZIP	ovary	-3.31024	-3.21373	-3.03189	0.342105
ATF5	bZIP	ovary	-2.53909	-2.52413	-2.3532	0.325368
ATF6	bZIP	ovary	-3.21041	-3.12033	-3.0923	0.0625
ATF6B	bZIP	ovary	-2.80932	-2.77704	-2.77704	0
ATF7	bZIP	ovary	-4.04734	-3.88468	-3.85835	0.0588
ATOH7	bHLH	ovary	-2.54698	-2.6294	-2.46555	0.314286
ATOH8	bHLH	ovary	-2.22804	-2.13119	-1.97485	0.302308
BACH1	bZIP	ovary	-3.38067	-3.01528	-2.89567	0.240741
BACH2	bZIP	ovary	-2.73095	-2.52889	-2.37868	0.292398
BARHL1	Homeodomain	ovary	-2.01413	-2.10113	-1.91068	0.35501
BARHL2	Homeodomain	ovary	-2.26019	-2.36374	-2.16569	0.366204
BARX1	Homeodomain	ovary	-2.75041	-2.85011	-2.63741	0.387228
BARX2	Homeodomain	ovary	-2.28195	-2.40937	-2.20627	0.373526
BATF	bZIP	ovary	-2.63703	-2.57204	-2.38985	0.342634
BATF3	bZIP	ovary	-4.48672	-4.48674	-4.48674	0
BBX	Sox	ovary	-3.42586	-3.38122	-3.38122	0
BCL11A	C2H2 ZF	ovary	-2.70493	-2.59743	-2.37279	0.403846
BCL6	C2H2 ZF	ovary	-2.65423	-2.66884	-2.43558	0.415556
BCL6B	C2H2 ZF	ovary	NA	NA	NA	NA
BHLHA15	bHLH	ovary	-3.0631	-3.18031	-3.05137	0.256881
BHLHE22	bHLH	ovary	-3.3403	-3.31794	-3.14431	0.329545
BHLHE23	bHLH	ovary	-2.94838	-3.06761	-2.9127	0.3
BHLHE40	bHLH	ovary	-2.76325	-2.66066	-2.55224	0.22093
BHLHE41	bHLH	ovary	-3.45498	-3.20846	-3.09757	0.225352
BORCS8-MEF2B	MADS box	ovary	-3.16409	-3.06349	-3.00961	0.116667
BPTF	Unknown	ovary	-2.18862	-2.2307	-1.96642	0.455844
BSX	Homeodomain	ovary	-2.03093	-2.13552	-1.92713	0.381116
CDC5L	Myb/SANT	ovary	-2.80277	-2.88365	-2.71318	0.324653
CDX1	Homeodomain	ovary	-2.0187	-2.11942	-1.95454	0.31589
CDX2	Homeodomain	ovary	-2.27238	-2.39898	-2.18734	0.385732
CDX4	Homeodomain	ovary	-1.85541	-1.97821	-1.77831	0.368885
CEBPA	bZIP	ovary	-2.52398	-2.5803	-2.34655	0.416216
CEBPB	bZIP	ovary	-2.71215	-2.65251	-2.47075	0.341981
CEBPD	bZIP	ovary	-2.64587	-2.56916	-2.4089	0.308577
CEBPE	bZIP	ovary	-2.57688	-2.56411	-2.41053	0.297877
CEBPG	bZIP	ovary	-3.22491	-2.97866	-2.89014	0.184397
CEBPZ	Unknown	ovary	-3.23097	-3.08019	-2.94892	0.26087
CENPB	CENPB	ovary	-3.91266	-4.13455	-3.97485	0.307692
CIC	Sox	ovary	-2.42307	-2.38037	-2.16659	0.388756
CLOCK	bHLH	ovary	-2.87843	-2.81464	-2.7104	0.213389
CPEB1	Unknown	ovary	-2.13922	-2.30133	-2.14431	0.303409
CREB1	bZIP	ovary	-3.01642	-3.03576	-2.93651	0.204301
CREB3	bZIP	ovary	-3.53583	-3.41436	-3.33453	0.167907
CREB3L1	bZIP	ovary	-3.77095	-3.70783	-3.61557	0.191392
CREB3L2	bZIP	ovary	-3.03887	-2.84576	-2.78994	0.120603
CREB3L3	bZIP	ovary	-3.38096	-3.24995	-3.21373	0.08
CREB3L4	bZIP	ovary	-3.38096	-3.24995	-3.21373	0.08
CREB5	bZIP	ovary	-3.4451	-3.38122	-3.24995	0.26087
CREM	bZIP	ovary	-2.81824	-2.75636	-2.61897	0.271186
CRX	Homeodomain	ovary	-2.13187	-2.1097	-1.97619	0.26466
CTCF	C2H2 ZF	ovary	-3.28164	-2.90864	-2.64319	0.457317
CTCFL	C2H2 ZF	ovary	-3.61106	-3.04347	-2.84825	0.362069
CUX1	CUT	ovary	-3.57011	-3.58151	-3.4167	0.315789
CUX2	CUT	ovary	-3.81224	-3.9662	-3.89333	0.154472
CXXC1	CxxC	ovary	-2.02979	-2.08923	-2.03687	0.113576
DBP	bZIP	ovary	-3.23705	-3.19718	-2.95207	0.431287
DBX2	Homeodomain	ovary	-2.14657	-2.26532	-2.13407	0.260821
DDIT3	bZIP	ovary	-2.83749	-2.87928	-2.6926	0.349398
DLX1	Homeodomain	ovary	-2.18375	-2.3637	-2.08533	0.473214
DLX2	Homeodomain	ovary	-2.39964	-2.50965	-2.36267	0.287099
DLX3	Homeodomain	ovary	-2.4662	-2.5865	-2.40653	0.339267
DLX4	Homeodomain	ovary	-2.40013	-2.52059	-2.33064	0.354276
DLX5	Homeodomain	ovary	-2.40013	-2.52059	-2.33064	0.354276
DLX6	Homeodomain	ovary	-2.40013	-2.52059	-2.33064	0.354276
DMBX1	Homeodomain	ovary	-2.53544	-2.56766	-2.35882	0.38175
DMRT1	DM	ovary	-2.092	-2.24911	-2.14305	0.216683
DMRT2	DM	ovary	-2.19435	-2.36452	-2.17498	0.353659
DMRT3	DM	ovary	-2.50635	-2.64632	-2.45634	0.354312
DMRTA2	DM	ovary	-2.14702	-2.30776	-2.19893	0.221649
DNMT1	CxxC	ovary	-2.6636	-2.46451	-2.34922	0.233151
DPRX	Homeodomain	ovary	-2.63556	-2.65319	-2.47604	0.334958
DRGX	Homeodomain	ovary	-2.90626	-3.01325	-2.80099	0.386598
DUX4	Homeodomain	ovary	-1.59443	-1.50333	-1.40982	0.193717
DUXA	Homeodomain	ovary	-2.92655	-2.8929	-2.6961	0.364372
E2F1	E2F	ovary	-3.55721	-3.70281	-3.59743	0.215448
E2F2	E2F	ovary	-5.08879	-4.81792	-4.78777	0.0671
E2F3	E2F	ovary	NA	NA	NA	0.0686
E2F4	E2F	ovary	-3.30832	-3.06978	-2.92968	0.275735
E2F5	E2F	ovary	-3.34828	-3.54473	-3.45533	0.186047
E2F6	E2F	ovary	-2.66279	-2.34439	-2.19893	0.284615
E2F7	E2F	ovary	NA	-4.48404	-4.43828	0.1
E2F8	E2F	ovary	-3.88463	-4.00961	-3.97485	0.0769
E4F1	C2H2 ZF	ovary	-2.90627	-2.86091	-2.80549	0.119792
EBF1	bHLH	ovary	-2.72635	-2.38636	-2.22251	0.314286
EGR1	C2H2 ZF	ovary	-3.64222	-3.10174	-2.96573	0.268883
EGR2	C2H2 ZF	ovary	-3.509	-3.51722	-3.41758	0.205
EGR3	C2H2 ZF	ovary	-4.13448	-3.88468	-3.76658	0.238095
EGR4	C2H2 ZF	ovary	-3.68282	-3.46407	-3.37676	0.182109
EHF	Ets	ovary	-2.73936	-2.67398	-2.58637	0.182692
ELF1	Ets	ovary	-3.22836	-3.02568	-2.92384	0.209023
ELF2	Ets	ovary	-2.89437	-2.77916	-2.52413	0.444142
ELF3	Ets	ovary	-3.38109	-3.65743	-3.49773	0.307692
ELF4	Ets	ovary	-3.38107	-3.49773	-3.44534	0.113636
ELF5	Ets	ovary	-2.31771	-2.30275	-2.13649	0.31808
ELK1	Ets	ovary	-2.85754	-2.87928	-2.81464	0.138298
ELK3	Ets	ovary	-2.77368	-2.7875	-2.66949	0.237939
ELK4	Ets	ovary	-2.76785	-2.7619	-2.65904	0.210884
EMX1	Homeodomain	ovary	-2.4106	-2.45231	-2.25629	0.363235
EMX2	Homeodomain	ovary	-2.79542	-2.85403	-2.6638	0.354691
EN1	Homeodomain	ovary	-2.48034	-2.50229	-2.32313	0.338028
EN2	Homeodomain	ovary	-2.40236	-2.46384	-2.24286	0.398803
EOMES	T-box	ovary	-4.18568	-4.38807	-4.1857	0.37247
EPAS1	bHLH	ovary	-2.74429	-2.55477	-2.32016	0.417376
ERF	Ets	ovary	-2.88942	-2.86869	-2.77916	0.186275
ERG	Ets	ovary	-2.85246	-2.81722	-2.73277	0.176724
ESR1	Nuclear receptor	ovary	-3.38081	-3.23754	-3.07596	0.31068
ESR2	Nuclear receptor	ovary	-3.03098	-2.82251	-2.67718	0.284404
ESRRA	Nuclear receptor	ovary	-3.3259	-3.15736	-3.0246	0.263393
ESRRB	Nuclear receptor	ovary	-2.98826	-2.77908	-2.63717	0.278752
ESRRG	Nuclear receptor	ovary	-3.64205	-3.47979	-3.31894	0.309524
ESX1	Homeodomain	ovary	-2.40503	-2.48297	-2.23797	0.431135
ETS1	Ets	ovary	-2.65476	-2.78538	-2.61023	0.331882
ETS2	Ets	ovary	-2.13723	-2.05577	-1.85605	0.368637
ETV1	Ets	ovary	-2.63604	-2.72331	-2.65423	0.147059
ETV2	Ets	ovary	-2.96779	-3.12031	-3.00601	0.231405
ETV3	Ets	ovary	-2.7536	-2.82872	-2.76865	0.129187
ETV4	Ets	ovary	-2.20491	-2.22533	-2.115	0.224331
ETV5	Ets	ovary	-2.4777	-2.49786	-2.37452	0.247241
ETV6	Ets	ovary	-3.37898	-3.23474	-3.12611	0.221292
ETV7	Ets	ovary	-3.47581	-3.59743	-3.33292	0.45614
EVX1	Homeodomain	ovary	-2.37578	-2.38636	-2.17764	0.381595
EVX2	Homeodomain	ovary	-2.37913	-2.40127	-2.16972	0.413253
FERD3L	bHLH	ovary	-2.23088	-2.23388	-2.08276	0.293886
FEV	Ets	ovary	-2.53931	-2.57885	-2.44798	0.260175
FEZF1	C2H2 ZF	ovary	-2.24703	-2.30063	-2.17498	0.25122
FEZF2	C2H2 ZF	ovary	-2.24703	-2.30063	-2.17498	0.25122
FIGLA	bHLH	ovary	-2.26179	-2.25501	-2.09185	0.313192
FLI1	Ets	ovary	-2.85876	-2.8394	-2.74662	0.192357
FOS	bZIP	ovary	-2.83655	-2.58911	-2.38464	0.375494
FOSB	bZIP	ovary	-2.4126	-2.30418	-2.13746	0.318792
FOSL1	bZIP	ovary	-2.91131	-2.67382	-2.49551	0.336735
FOSL2	bZIP	ovary	-2.90827	-2.64594	-2.44831	0.365591
FOXA1	Forkhead	ovary	-2.3238	-2.44819	-2.27322	0.331611
FOXA2	Forkhead	ovary	-2.52211	-2.58924	-2.33292	0.445783
FOXA3	Forkhead	ovary	-2.29404	-2.40127	-2.15278	0.435689
FOXB1	Forkhead	ovary	-2.93068	-2.95835	-2.79459	0.314132
FOXB2	Forkhead	ovary	-1.94746	-2.0726	-1.89511	0.335467
FOXC1	Forkhead	ovary	-2.82547	-2.8962	-2.68346	0.387276
FOXC2	Forkhead	ovary	-2.6823	-2.78714	-2.58231	0.376024
FOXD1	Forkhead	ovary	-1.91498	-2.06349	-1.9656	0.201807
FOXD2	Forkhead	ovary	-2.25703	-2.37737	-2.20731	0.324011
FOXD3	Forkhead	ovary	-2.18286	-2.30525	-2.10412	0.370682
FOXE1	Forkhead	ovary	-2.28913	-2.37783	-2.14878	0.409874
FOXE3	Forkhead	ovary	-1.91498	-2.06349	-1.9656	0.201807
FOXF1	Forkhead	ovary	-2.48952	-2.60569	-2.37335	0.414318
FOXF2	Forkhead	ovary	-2.97423	-3.09316	-2.84576	0.434286
FOXG1	Forkhead	ovary	-3.65732	-3.70036	-3.58365	0.235666
FOXH1	Forkhead	ovary	-2.67269	-2.75838	-2.58637	0.327044
FOXI1	Forkhead	ovary	-2.42667	-2.57885	-2.43078	0.288889
FOXI2	Forkhead	ovary	-2.08355	-2.24869	-1.99889	0.437398
FOXJ2	Forkhead	ovary	-2.79222	-2.78216	-2.63187	0.292512
FOXJ3	Forkhead	ovary	-2.68629	-2.77493	-2.59464	0.339744
FOXK1	Forkhead	ovary	-2.61314	-2.68909	-2.59487	0.195023
FOXK2	Forkhead	ovary	-1.90123	-2.0281	-1.88332	0.283489
FOXL1	Forkhead	ovary	-2.34866	-2.49473	-2.27702	0.394253
FOXM1	Forkhead	ovary	-2.1473	-2.20287	-1.98911	0.388712
FOXO1	Forkhead	ovary	-2.73049	-2.68865	-2.52219	0.318377
FOXO3	Forkhead	ovary	-2.92669	-2.87131	-2.77282	0.202899
FOXO4	Forkhead	ovary	-2.54894	-2.60108	-2.44149	0.307516
FOXO6	Forkhead	ovary	-3.62629	-3.68422	-3.61167	0.153846
FOXP1	Forkhead	ovary	-2.27957	-2.32691	-2.13136	0.362533
FOXP2	Forkhead	ovary	-2.21987	-2.34338	-2.16864	0.331249
FOXP3	Forkhead	ovary	-1.89831	-2.01684	-1.89012	0.253071
FOXP4	Forkhead	ovary	-2.00057	-2.14038	-2.03726	0.211368
FOXQ1	Forkhead	ovary	-3.35615	-3.42604	-3.2437	0.342857
FOXS1	Forkhead	ovary	-1.78601	-1.93528	-1.68878	0.433121
GABPA	Ets	ovary	-3.03115	-3.08019	-2.96822	0.227273
GATA1	GATA	ovary	-2.54896	-2.54464	-2.33675	0.380403
GATA2	GATA	ovary	-2.37014	-2.3982	-2.19552	0.372919
GATA3	GATA	ovary	-2.1674	-2.17266	-2.01491	0.304583
GATA4	GATA	ovary	-2.09106	-2.12605	-1.95331	0.328178
GATA5	GATA	ovary	-2.40828	-2.5024	-2.3236	0.337483
GATA6	GATA	ovary	-1.98634	-2.04116	-1.87263	0.321635
GBX1	Homeodomain	ovary	-2.63717	-2.69786	-2.49996	0.365979
GBX2	Homeodomain	ovary	-2.45124	-2.55477	-2.32313	0.413379
GCM1	GCM	ovary	-2.83043	-2.9469	-2.80324	0.281649
GCM2	GCM	ovary	-2.73731	-2.66555	-2.54597	0.240688
GFI1	C2H2 ZF	ovary	-2.9572	-2.99342	-2.79438	0.367655
GFI1B	C2H2 ZF	ovary	-2.56095	-2.59603	-2.45939	0.269953
GLI1	C2H2 ZF	ovary	-2.79542	-2.6961	-2.58774	0.22082
GLI2	C2H2 ZF	ovary	-3.2076	-3.22563	-3.05537	0.324324
GLI3	C2H2 ZF	ovary	-2.84727	-2.81004	-2.65104	0.306569
GLIS1	C2H2 ZF	ovary	NA	NA	NA	NA
GLIS2	C2H2 ZF	ovary	-3.85822	-3.74637	-3.53249	0.388889
GLIS3	C2H2 ZF	ovary	-3.3762	-3.30503	-3.18844	0.235443
GMEB1	SAND	ovary	-2.30806	-2.30848	-2.22607	0.17284
GMEB2	SAND	ovary	-3.59168	-3.64321	-3.5681	0.158824
GRHL1	Grainyhead	ovary	-3.21344	-3.31794	-3.16452	0.297619
GSC	Homeodomain	ovary	-2.56199	-2.56505	-2.39419	0.325253
GSC2	Homeodomain	ovary	-2.54017	-2.50108	-2.32016	0.340716
GSX1	Homeodomain	ovary	-2.1885	-2.28261	-2.0639	0.395656
GSX2	Homeodomain	ovary	-2.14473	-2.25885	-2.03265	0.405975
HAND1	bHLH	ovary	-2.1968	-2.17498	-1.99889	0.333333
HAND2	bHLH	ovary	-2.1968	-2.17498	-1.99889	0.333333
HBP1	Sox	ovary	-2.42188	-2.42983	-2.28261	0.2875
HDX	Homeodomain	ovary	-2.09447	-2.12501	-2.03919	0.179304
HES1	bHLH	ovary	-2.76298	-2.60307	-2.45432	0.290023
HES2	bHLH	ovary	-2.63716	-2.66555	-2.49551	0.32398
HES4	bHLH	ovary	-2.61369	-2.40485	-2.26728	0.271493
HES5	bHLH	ovary	-4.03177	-4.05468	-3.93398	0.242647
HES7	bHLH	ovary	-4.04735	-4.0474	-3.94267	0.214286
HESX1	Homeodomain	ovary	-2.90309	-2.8558	-2.63395	0.4
HEY1	bHLH	ovary	-3.05451	-2.84825	-2.70141	0.286885
HEY2	bHLH	ovary	-2.9875	-2.80099	-2.67215	0.256705
HEYL	bHLH	ovary	-2.68926	-2.5586	-2.43655	0.244989
HIC1	C2H2 ZF	ovary	-2.56333	-2.51592	-2.40395	0.227273
HIC2	C2H2 ZF	ovary	-2.05933	-1.98842	-1.81975	0.321851
HIF1A	bHLH	ovary	-2.92647	-2.77493	-2.65583	0.239852
HINFP	C2H2 ZF	ovary	-3.93815	-3.85692	-3.81552	0.0909
HIVEP1	C2H2 ZF	ovary	-2.8975	-2.81004	-2.65583	0.298893
HIVEP2	C2H2 ZF	ovary	-2.63996	-2.60024	-2.41302	0.350211
HLF	bZIP	ovary	-2.80797	-2.82877	-2.59679	0.413835
HLX	Homeodomain	ovary	-2.17432	-2.33292	-2.19503	0.272031
HMBOX1	Homeodomain	ovary	-2.48511	-2.57959	-2.42888	0.293217
HMG20B	Sox	ovary	-2.29867	-2.50673	-2.21373	0.490667
HMGA1	AT hook	ovary	-1.54995	-1.82706	-1.6035	0.402355
HMGA2	AT hook	ovary	-3.30328	-3.47601	-3.37279	0.211538
HMX1	Homeodomain	ovary	-2.41924	-2.49885	-2.31647	0.342905
HMX2	Homeodomain	ovary	-2.31297	-2.38122	-2.1967	0.346154
HMX3	Homeodomain	ovary	-2.33559	-2.40665	-2.20798	0.367105
HNF1A	Homeodomain	ovary	-3.09712	-3.25629	-3.01325	0.428571
HNF1B	Homeodomain	ovary	-3.49749	-3.4468	-3.23754	0.382353
HNF4A	Nuclear receptor	ovary	-3.69517	-3.45436	-3.28528	0.322479
HNF4G	Nuclear receptor	ovary	-2.92929	-2.69083	-2.52487	0.317611
HOMEZ	Homeodomain	ovary	-2.94548	-3.25629	-3.15938	0.2
HOXA1	Homeodomain	ovary	-2.65878	-2.63965	-2.48045	0.306903
HOXA11	Homeodomain	ovary	-2.21899	-2.36616	-2.17287	0.359223
HOXA13	Homeodomain	ovary	-2.38851	-2.46498	-2.29992	0.316186
HOXA2	Homeodomain	ovary	-3.2738	-3.19562	-3.09734	0.202517
HOXA3	Homeodomain	ovary	-1.94021	-2.04152	-1.87078	0.325061
HOXA5	Homeodomain	ovary	-3.80923	-3.78368	-3.46068	0.524667
HOXA6	Homeodomain	ovary	-1.93143	-2.04035	-1.8418	0.366931
HOXA7	Homeodomain	ovary	-3.01999	-3.02434	-2.84576	0.337143
HOXA9	Homeodomain	ovary	-2.61801	-2.73805	-2.51703	0.398852
HOXB1	Homeodomain	ovary	-3.58335	-3.22547	-3.17498	0.109756
HOXB13	Homeodomain	ovary	-2.495	-2.56897	-2.43078	0.272527
HOXB2	Homeodomain	ovary	-2.20307	-2.29921	-2.06308	0.419416
HOXB3	Homeodomain	ovary	-2.16473	-2.23571	-1.9905	0.431419
HOXB4	Homeodomain	ovary	-2.2283	-2.32687	-2.13892	0.351291
HOXB5	Homeodomain	ovary	-2.14499	-2.26991	-2.00781	0.453112
HOXB6	Homeodomain	ovary	-3.28915	-3.34061	-3.15938	0.341176
HOXB7	Homeodomain	ovary	-2.83532	-2.94892	-2.84576	0.211429
HOXB8	Homeodomain	ovary	-3.0314	-3.13455	-2.95207	0.343066
HOXB9	Homeodomain	ovary	-1.97292	-2.10427	-1.86582	0.422501
HOXC10	Homeodomain	ovary	-2.16233	-2.29153	-2.06719	0.403425
HOXC11	Homeodomain	ovary	-2.43487	-2.53883	-2.34405	0.361425
HOXC12	Homeodomain	ovary	-2.68951	-2.79449	-2.67646	0.23798
HOXC13	Homeodomain	ovary	-2.7844	-2.83924	-2.70402	0.267544
HOXC5	Homeodomain	ovary	-2.02572	-2.16499	-1.97891	0.348486
HOXC6	Homeodomain	ovary	-4.18564	-4.00961	-3.83352	0.333333
HOXC8	Homeodomain	ovary	-2.74122	-2.77704	-2.55224	0.40407
HOXC9	Homeodomain	ovary	-2.42488	-2.53735	-2.31574	0.399663
HOXD1	Homeodomain	ovary	-2.16699	-2.24061	-2.06226	0.336783
HOXD10	Homeodomain	ovary	-2.07836	-2.1543	-1.99643	0.30477
HOXD11	Homeodomain	ovary	-2.37035	-2.46962	-2.3076	0.311369
HOXD12	Homeodomain	ovary	-2.5404	-2.62358	-2.48164	0.278791
HOXD13	Homeodomain	ovary	-2.41467	-2.47777	-2.3314	0.286115
HOXD3	Homeodomain	ovary	-1.82282	-1.96234	-1.72293	0.423773
HOXD4	Homeodomain	ovary	-1.98405	-2.12975	-1.96592	0.314243
HOXD8	Homeodomain	ovary	-1.96565	-2.10292	-1.89651	0.378292
HOXD9	Homeodomain	ovary	-2.18726	-2.39419	-2.19062	0.37421
HSF1	HSF	ovary	-3.16636	-3.0175	-2.81605	0.371133
HSF2	HSF	ovary	-2.84958	-2.75824	-2.57028	0.351307
HSF4	HSF	ovary	-3.15876	-3.05941	-2.85075	0.381503
HSFY1	HSF	ovary	-3.29614	-3.32537	-3.21956	0.216216
HSFY2	HSF	ovary	-3.29614	-3.33351	-3.21956	0.230769
IKZF1	C2H2 ZF	ovary	-2.23541	-2.24656	-2.04113	0.376884
IKZF4	C2H2 ZF	ovary	-2.39036	-2.39683	-2.16867	0.408654
INSM1	C2H2 ZF	ovary	-3.15118	-2.97978	-2.8616	0.238233
IRF1	IRF	ovary	-3.14859	-3.03863	-2.80324	0.418426
IRF2	IRF	ovary	-3.91264	-4.00424	-3.76658	0.421456
IRF3	IRF	ovary	-3.97306	-3.52074	-3.31374	0.379121
IRF4	IRF	ovary	-2.66568	-2.7594	-2.45837	0.5
IRF5	IRF	ovary	-3.50884	-3.64164	-3.40755	0.416667
IRF6	IRF	ovary	-2.21443	-2.26078	-2.11061	0.292324
IRF7	IRF	ovary	-3.21983	-3.30932	-3.09948	0.383182
IRF8	IRF	ovary	-3.5835	-3.70858	-3.47601	0.414634
IRF9	IRF	ovary	-3.91355	-3.97143	-3.88809	0.174603
IRX1	Homeodomain	ovary	-2.38457	-2.51592	-2.38464	0.26087
IRX2	Homeodomain	ovary	-2.5275	-2.64789	-2.49551	0.295918
IRX3	Homeodomain	ovary	-2.38457	-2.51592	-2.38464	0.26087
IRX4	Homeodomain	ovary	-2.15416	-2.36946	-2.30347	0.140984
IRX5	Homeodomain	ovary	-2.38342	-2.48673	-2.31942	0.319728
IRX6	Homeodomain	ovary	-2.15416	-2.36946	-2.30347	0.140984
ISL1	Homeodomain	ovary	-2.24493	-2.37699	-2.24061	0.269504
ISL2	Homeodomain	ovary	-2.03944	-2.11199	-1.99397	0.237942
ISX	Homeodomain	ovary	-2.40013	-2.51275	-2.33064	0.342513
JDP2	bZIP	ovary	-3.4467	-3.18811	-3.12562	0.134006
JUN	bZIP	ovary	-2.99966	-2.75469	-2.52147	0.41551
JUNB	bZIP	ovary	-2.83408	-2.57825	-2.36946	0.381679
JUND	bZIP	ovary	-3.08074	-2.81894	-2.59776	0.399083
KLF1	C2H2 ZF	ovary	-2.61944	-2.38983	-2.24308	0.286733
KLF12	C2H2 ZF	ovary	-1.80467	-1.76823	-1.67516	0.192901
KLF13	C2H2 ZF	ovary	-4.18567	-4.2437	-4.0888	0.3
KLF14	C2H2 ZF	ovary	-3.59707	-3.1543	-3.08019	0.156863
KLF15	C2H2 ZF	ovary	-2.92558	-2.56117	-2.37112	0.354406
KLF16	C2H2 ZF	ovary	-2.74386	-2.36452	-2.23876	0.251412
KLF3	C2H2 ZF	ovary	-2.87564	-2.86608	-2.65104	0.390511
KLF4	C2H2 ZF	ovary	-2.55813	-2.15028	-2.00422	0.285597
KLF5	C2H2 ZF	ovary	-2.49814	-2.06678	-1.92474	0.278958
KLF6	C2H2 ZF	ovary	-2.11217	-1.77388	-1.6843	0.186367
KLF7	C2H2 ZF	ovary	-2.27615	-2.02621	-1.87821	0.288793
KLF8	C2H2 ZF	ovary	-2.59445	-2.53735	-2.43946	0.201794
KLF9	C2H2 ZF	ovary	-3.02397	-3.15938	-3.07596	0.174757
LBX1	Homeodomain	ovary	-2.253	-2.34372	-2.21547	0.255689
LBX2	Homeodomain	ovary	-2.56619	-2.61929	-2.43159	0.350908
LCOR	Pipsqueak	ovary	-1.99804	-2.09141	-1.84975	0.426759
LEF1	Sox	ovary	-2.8369	-2.76198	-2.659	0.211099
LHX1	Homeodomain	ovary	-1.72617	-1.86816	-1.6404	0.40812
LHX2	Homeodomain	ovary	-2.58999	-2.65788	-2.47306	0.346597
LHX3	Homeodomain	ovary	-3.10609	-3.21956	-2.99889	0.398374
LHX4	Homeodomain	ovary	-1.67221	-1.80595	-1.61283	0.358957
LHX5	Homeodomain	ovary	-1.72617	-1.86816	-1.6404	0.40812
LHX6	Homeodomain	ovary	-3.28113	-3.2407	-3.11386	0.253288
LHX8	Homeodomain	ovary	-1.99865	-2.05337	-1.81858	0.417606
LHX9	Homeodomain	ovary	-2.71132	-2.84145	-2.67024	0.325803
LIN54	CxC	ovary	-2.27758	-2.3753	-2.07385	0.500483
LMX1A	Homeodomain	ovary	-2.32853	-2.46658	-2.31501	0.294613
LMX1B	Homeodomain	ovary	-2.0573	-2.19598	-2.02722	0.321983
MAF	bZIP	ovary	-2.14583	-2.09536	-1.99223	0.211369
MAFA	bZIP	ovary	-3.33253	-3.28261	-3.05137	0.412844
MAFB	bZIP	ovary	-2.03678	-1.95911	-1.81579	0.281067
MAFF	bZIP	ovary	-3.45511	-3.46273	-3.2964	0.318182
MAFG	bZIP	ovary	-3.02159	-2.96305	-2.79469	0.321371
MAFK	bZIP	ovary	-3.14696	-3.08969	-2.91248	0.335044
MAX	bHLH	ovary	-2.90046	-2.7482	-2.58989	0.305472
MAZ	C2H2 ZF	ovary	-2.7912	-2.36207	-2.14333	0.395692
MBD2	MBD	ovary	-2.97069	-2.81695	-2.71588	0.207627
MECOM	C2H2 ZF	ovary	-3.31043	-3.44288	-3.31794	0.25
MECP2	MBD	ovary	-2.48801	-2.41119	-2.33829	0.154529
MEF2A	MADS box	ovary	-3.31032	-3.31958	-3.12501	0.361111
MEF2B	MADS box	ovary	-3.16409	-3.06349	-3.00961	0.116667
MEF2C	MADS box	ovary	-2.81552	-2.69788	-2.48134	0.392625
MEF2D	MADS box	ovary	-3.09674	-3.05284	-2.9372	0.233781
MEIS1	Homeodomain	ovary	-2.45094	-2.45003	-2.26402	0.348393
MEIS2	Homeodomain	ovary	-2.93589	-2.96122	-2.84576	0.233458
MEIS3	Homeodomain	ovary	-2.5523	-2.58824	-2.45879	0.257755
MEOX1	Homeodomain	ovary	-2.54184	-2.60307	-2.42228	0.340517
MEOX2	Homeodomain	ovary	-3.58349	-3.64956	-3.44534	0.375138
MESP1	bHLH	ovary	-1.95306	-1.93468	-1.77577	0.30642
MESP2	bHLH	ovary	-1.95306	-1.93468	-1.77577	0.30642
MGA	bHLH	ovary	-4.3106	-4.15094	-3.97485	0.333333
MITF	bHLH	ovary	-2.26232	-2.28739	-2.07722	0.383642
MIXL1	Homeodomain	ovary	-2.41164	-2.51016	-2.27924	0.412403
MLX	bHLH	ovary	-3.34031	-3.21373	-3.16972	0.0964
MLXIP	bHLH	ovary	-2.93554	-2.72896	-2.65104	0.164234
MLXIPL	bHLH	ovary	-3.35004	-3.32989	-3.16079	0.322513
MNT	bHLH	ovary	-2.94782	-2.74049	-2.60024	0.275974
MNX1	Homeodomain	ovary	-2.17678	-2.31647	-2.09141	0.404427
MSC	bHLH	ovary	-2.80923	-2.82872	-2.73086	0.201754
MSX1	Homeodomain	ovary	-2.38163	-2.49294	-2.31387	0.337881
MSX2	Homeodomain	ovary	-2.41105	-2.5265	-2.3445	0.342342
MTF1	C2H2 ZF	ovary	-3.94935	-3.99492	-3.85023	0.283333
MXI1	bHLH	ovary	-2.67883	-2.60474	-2.40755	0.364948
MYB	Myb/SANT	ovary	-2.15425	-2.19893	-2.02697	0.326973
MYBL1	Myb/SANT	ovary	-3.56952	-3.60591	-3.50961	0.198864
MYBL2	Myb/SANT	ovary	-4.24368	-4.10652	-4.00961	0.2
MYC	bHLH	ovary	-2.6654	-2.54478	-2.38464	0.30839
MYCN	bHLH	ovary	-2.84787	-2.60403	-2.48116	0.246418
MYF6	bHLH	ovary	-2.60844	-2.60246	-2.51169	0.188603
MYOD1	bHLH	ovary	-2.20904	-2.13977	-1.94298	0.364372
MYOG	bHLH	ovary	-2.76286	-2.62193	-2.42041	0.371245
MYPOP	Myb/SANT	ovary	-2.94212	-2.98499	-2.90127	0.175325
MZF1	C2H2 ZF	ovary	-2.21044	-2.055	-1.89151	0.313698
NAIF1	MADF	ovary	-2.30968	-2.33829	-2.25629	0.172059
NANOG	Homeodomain	ovary	-2.56505	-2.64632	-2.52295	0.247283
NEUROD1	bHLH	ovary	-2.48129	-2.31355	-2.12359	0.35428
NEUROD2	bHLH	ovary	-2.54071	-2.61312	-2.44931	0.31422
NEUROG1	bHLH	ovary	-2.19856	-2.30632	-2.13649	0.323661
NEUROG2	bHLH	ovary	-2.79317	-2.93096	-2.83086	0.205854
NEUROG3	bHLH	ovary	-2.57709	-2.68739	-2.57292	0.231707
NFAT5	Rel	ovary	-3.40823	-3.46189	-3.21822	0.429401
NFATC1	Rel	ovary	-3.80996	-3.9127	-3.67382	0.423077
NFATC2	Rel	ovary	-2.05612	-2.15973	-1.92929	0.41176
NFATC3	Rel	ovary	-2.11022	-2.19365	-1.98991	0.374448
NFATC4	Rel	ovary	-2.0327	-2.12501	-1.85529	0.462617
NFE2	bZIP	ovary	-3.28465	-2.99756	-2.86872	0.256715
NFE2L1	bZIP	ovary	-2.09642	-2.15167	-1.93217	0.396745
NFE2L2	bZIP	ovary	-2.58843	-2.48565	-2.32687	0.306228
NFIA	SMAD	ovary	-3.07537	-3.03242	-2.77023	0.453234
NFIB	SMAD	ovary	-3.67365	-3.65743	-3.40755	0.4375
NFIC	SMAD	ovary	-1.73961	-1.63076	-1.55312	0.163705
NFIL3	bZIP	ovary	-3.1453	-3.15768	-2.87854	0.474159
NFIX	SMAD	ovary	-2.8448	-2.7178	-2.47844	0.423707
NFKB1	Rel	ovary	-3.22813	-3.03023	-2.88763	0.279891
NFKB2	Rel	ovary	-3.04833	-2.94919	-2.78105	0.32102
NFYA	CBF/NF-Y	ovary	-4.08862	-3.60272	-3.3986	0.375
NFYB	Unknown	ovary	-3.26802	-3.11434	-2.91406	0.369454
NFYC	Unknown	ovary	-3.00886	-2.92148	-2.75838	0.313084
NHLH1	bHLH	ovary	-3.33937	-3.2312	-3.04827	0.34376
NHLH2	bHLH	ovary	-2.16432	-2.14679	-1.95207	0.361314
NKX1-1	Homeodomain	ovary	-2.21409	-2.28945	-2.06968	0.397129
NKX1-2	Homeodomain	ovary	-2.02933	-2.11521	-1.89124	0.402919
NKX2-1	Homeodomain	ovary	-2.12676	-1.99015	-1.83838	0.294944
NKX2-2	Homeodomain	ovary	-2.74003	-2.7982	-2.64725	0.293588
NKX2-3	Homeodomain	ovary	-1.86203	-1.89456	-1.69981	0.361372
NKX2-4	Homeodomain	ovary	-1.63099	-1.66359	-1.4964	0.31953
NKX2-5	Homeodomain	ovary	-2.16607	-2.25082	-2.1453	0.215702
NKX2-6	Homeodomain	ovary	-2.11313	-2.14185	-1.9543	0.350697
NKX2-8	Homeodomain	ovary	-2.42829	-2.38122	-2.24246	0.273504
NKX3-1	Homeodomain	ovary	-2.55189	-2.59731	-2.43078	0.318493
NKX3-2	Homeodomain	ovary	-2.43325	-2.44633	-2.27057	0.332827
NKX6-1	Homeodomain	ovary	-2.90638	-3.04347	-2.87928	0.314815
NKX6-3	Homeodomain	ovary	-1.96329	-2.09097	-1.86869	0.400602
NOBOX	Homeodomain	ovary	-2.32659	-2.41122	-2.22721	0.345377
NOTO	Homeodomain	ovary	-2.26113	-2.41485	-2.17924	0.418719
NPAS1	bHLH	ovary	-2.51928	-2.6045	-2.52059	0.175676
NPAS2	bHLH	ovary	-2.6773	-2.5716	-2.44534	0.252273
NPAS3	bHLH	ovary	-2.51928	-2.6045	-2.52059	0.175676
NPAS4	bHLH	ovary	-3.39841	-3.48673	-3.36452	0.245283
NR0B1	Unknown	ovary	-2.27096	-2.06761	-1.94829	0.240232
NR1D1	Nuclear receptor	ovary	-3.15897	-3.23146	-3.0281	0.373913
NR1H2	Nuclear receptor	ovary	NA	-4.48674	-4.31064	0.333333
NR1H3	Nuclear receptor	ovary	NA	-4.48674	-4.31064	0.333333
NR1H4	Nuclear receptor	ovary	-3.33237	-3.08447	-2.89846	0.348387
NR1I2	Nuclear receptor	ovary	-2.69973	-2.63089	-2.44502	0.348174
NR1I3	Nuclear receptor	ovary	-2.80772	-2.60982	-2.46365	0.28577
NR2C1	Nuclear receptor	ovary	-2.825	-2.71222	-2.51016	0.372032
NR2C2	Nuclear receptor	ovary	-3.52337	-3.40699	-3.28831	0.239111
NR2E1	Nuclear receptor	ovary	-2.59353	-2.39244	-2.24061	0.295035
NR2E3	Nuclear receptor	ovary	-2.79553	-2.7856	-2.63395	0.294737
NR2F1	Nuclear receptor	ovary	-2.78599	-2.5223	-2.38983	0.262903
NR2F2	Nuclear receptor	ovary	-2.39878	-2.24806	-2.11107	0.270526
NR2F6	Nuclear receptor	ovary	-3.53218	-3.32537	-3.14431	0.340909
NR3C1	Nuclear receptor	ovary	-3.04687	-3.11113	-2.91561	0.3625
NR3C2	Nuclear receptor	ovary	-2.7613	-2.75785	-2.57425	0.344768
NR4A1	Nuclear receptor	ovary	-2.49084	-2.39244	-2.24806	0.282828
NR4A2	Nuclear receptor	ovary	-3.51891	-3.56774	-3.39395	0.3298
NR4A3	Nuclear receptor	ovary	-3.06691	-2.89846	-2.79654	0.209184
NR5A1	Nuclear receptor	ovary	-2.27439	-2.15734	-2.01987	0.271331
NR5A2	Nuclear receptor	ovary	-2.47801	-2.27722	-2.11659	0.309168
NR6A1	Nuclear receptor	ovary	-3.96828	-3.49183	-3.38527	0.217587
NRF1	Unknown	ovary	-3.40727	-3.25629	-3.19117	0.139241
NRL	bZIP	ovary	-2.25877	-2.30848	-2.12031	0.351613
OLIG1	bHLH	ovary	-3.2624	-3.23146	-3.12975	0.208791
OLIG2	bHLH	ovary	-2.76051	-2.91952	-2.78922	0.259199
OLIG3	bHLH	ovary	-2.62231	-2.7444	-2.59603	0.289389
ONECUT1	CUT	ovary	-3.40736	-3.58365	-3.3564	0.407407
ONECUT2	CUT	ovary	-3.48797	-3.73872	-3.52638	0.386722
ONECUT3	CUT	ovary	-3.3252	-3.64164	-3.4167	0.404255
OSR1	C2H2 ZF	ovary	-1.88618	-1.92623	-1.76369	0.312204
OSR2	C2H2 ZF	ovary	-2.18788	-2.27588	-2.12218	0.298056
OTP	Homeodomain	ovary	-1.94581	-2.07093	-1.84378	0.407281
OTX1	Homeodomain	ovary	-2.47397	-2.47414	-2.32837	0.285128
OTX2	Homeodomain	ovary	-2.97028	-2.75785	-2.54225	0.391304
OVOL1	C2H2 ZF	ovary	-2.41409	-2.52413	-2.41119	0.228992
PATZ1	C2H2 ZF	ovary	-2.92275	-2.56635	-2.41028	0.301887
PAX1	Paired box	ovary	-4.4867	-4.1857	-4.0888	0.2
PAX2	Homeodomain	ovary	-3.26235	-3.25629	-3.07176	0.346154
PAX3	Homeodomain	ovary	-3.75779	-3.86811	-3.71509	0.296959
PAX4	Homeodomain	ovary	-2.43592	-2.54929	-2.38104	0.321184
PAX5	Paired box	ovary	-3.11057	-2.98392	-2.83627	0.28821
PAX6	Homeodomain	ovary	-3.54795	-3.57247	-3.45264	0.24112
PAX7	Homeodomain	ovary	-3.26267	-3.50597	-3.39104	0.232502
PAX8	Paired box	ovary	-2.66696	-2.55477	-2.36534	0.353497
PAX9	Paired box	ovary	-4.78775	-4.38983	-4.38983	0
PBX1	Homeodomain	ovary	-2.98898	-3.03981	-2.8661	0.329665
PBX2	Homeodomain	ovary	-1.91229	-1.9604	-1.78885	0.326316
PBX3	Homeodomain	ovary	-2.94218	-2.86488	-2.67001	0.361547
PDX1	Homeodomain	ovary	-2.6342	-2.71861	-2.53249	0.348551
PGR	Nuclear receptor	ovary	-2.12522	-2.17808	-2.01688	0.310081
PHOX2A	Homeodomain	ovary	-2.62985	-2.79876	-2.61023	0.352159
PHOX2B	Homeodomain	ovary	-2.6736	-2.84041	-2.64972	0.355376
PITX1	Homeodomain	ovary	-2.42826	-2.39225	-2.23693	0.300687
PITX2	Homeodomain	ovary	-2.30447	-2.30632	-2.12312	0.344156
PITX3	Homeodomain	ovary	-2.50466	-2.48349	-2.32164	0.311111
PKNOX1	Homeodomain	ovary	-3.21612	-3.28612	-3.14197	0.282448
PKNOX2	Homeodomain	ovary	-3.7665	-3.88468	-3.76658	0.238095
PLAG1	C2H2 ZF	ovary	-2.95062	-2.64594	-2.47601	0.323799
PLAGL1	C2H2 ZF	ovary	-2.72523	-2.48027	-2.3753	0.2147
POU1F1	Homeodomain	ovary	-3.00171	-2.96654	-2.77704	0.3536
POU2F1	Homeodomain	ovary	-2.72996	-2.82925	-2.61751	0.38588
POU2F2	Homeodomain	ovary	-2.65349	-2.75644	-2.57767	0.337436
POU2F3	Homeodomain	ovary	-2.34411	-2.44549	-2.32495	0.242372
POU3F1	Homeodomain	ovary	-2.50648	-2.58027	-2.37713	0.373596
POU3F2	Homeodomain	ovary	-2.84041	-2.83718	-2.67972	0.304126
POU3F3	Homeodomain	ovary	-2.3185	-2.43655	-2.25885	0.335799
POU3F4	Homeodomain	ovary	-2.47121	-2.57944	-2.47479	0.214138
POU4F1	Homeodomain	ovary	-2.85756	-2.93043	-2.7444	0.348416
POU4F2	Homeodomain	ovary	-3.25591	-3.22795	-3.05941	0.321637
POU4F3	Homeodomain	ovary	-3.06299	-3.14928	-2.93651	0.387324
POU5F1	Homeodomain	ovary	-3.05401	-3.01188	-2.8139	0.366104
POU5F1B	Homeodomain	ovary	-2.4575	-2.5243	-2.41749	0.218032
POU6F1	Homeodomain	ovary	-2.9452	-3.01325	-2.9041	0.222222
POU6F2	Homeodomain	ovary	-2.86536	-2.93164	-2.7813	0.292614
PPARA	Nuclear receptor	ovary	-2.79745	-2.57853	-2.51942	0.127255
PPARD	Nuclear receptor	ovary	-2.79316	-2.73469	-2.57028	0.315152
PPARG	Nuclear receptor	ovary	-3.78763	-3.91924	-3.71783	0.3711
PRDM1	C2H2 ZF	ovary	-2.94529	-2.83856	-2.6702	0.321354
PRDM16	C2H2 ZF	ovary	-3.36427	-3.37279	-3.2437	0.257143
PRDM4	C2H2 ZF	ovary	-4.31062	-4.38983	-4.31064	0.166667
PROP1	Homeodomain	ovary	-2.60588	-2.68645	-2.49	0.363855
PROX1	Prospero	ovary	-3.76646	-3.69085	-3.57028	0.242424
PRRX1	Homeodomain	ovary	-2.34443	-2.55179	-2.38009	0.326558
PRRX2	Homeodomain	ovary	-2.32797	-2.46373	-2.29985	0.314327
PTF1A	bHLH	ovary	-3.29608	-3.34061	-3.13455	0.377778
PURA	Unknown	ovary	-2.56716	-2.38983	-2.1453	0.430524
RARA	Nuclear receptor	ovary	-4.21463	-4.0308	-3.88552	0.284314
RARB	Nuclear receptor	ovary	-3.58357	-3.68133	-3.37799	0.502652
RARG	Nuclear receptor	ovary	-4.08875	-3.90316	-3.72707	0.333333
RAX	Homeodomain	ovary	-2.44618	-2.54225	-2.30992	0.414309
RAX2	Homeodomain	ovary	-2.25165	-2.38723	-2.204	0.344198
RBPJ	CSL	ovary	-2.18277	-2.22666	-2.09801	0.256384
REL	Rel	ovary	-2.44712	-2.45499	-2.30489	0.292208
RELA	Rel	ovary	-3.12432	-2.99085	-2.80324	0.350785
RELB	Rel	ovary	-2.54023	-2.51016	-2.33292	0.335088
REST	C2H2 ZF	ovary	-4.04912	-3.85547	-3.70896	0.286341
RFX1	RFX	ovary	-3.21919	-3.26272	-3.06349	0.367925
RFX2	RFX	ovary	-4.04713	-3.37802	-3.1967	0.34131
RFX3	RFX	ovary	-3.85817	-3.57546	-3.38983	0.347826
RFX4	RFX	ovary	-4.00948	-3.92768	-3.66164	0.458042
RFX5	RFX	ovary	-3.15949	-3.17208	-2.93967	0.414406
RFX6	RFX	ovary	-2.13259	-2.12643	-1.95303	0.329188
RFX7	RFX	ovary	-2.20456	-2.29222	-2.10517	0.349948
RFX8	RFX	ovary	-2.3045	-2.38723	-2.23388	0.297486
RHOXF1	Homeodomain	ovary	-2.24208	-2.1908	-2.07143	0.240333
RORA	Nuclear receptor	ovary	-3.74613	-3.42452	-3.25629	0.321168
RORC	Nuclear receptor	ovary	-3.28235	-3.36452	-3.21373	0.293333
RREB1	C2H2 ZF	ovary	-3.54423	-3.15417	-2.94267	0.385542
RUNX1	Runt	ovary	-2.25086	-2.31555	-2.19322	0.245484
RUNX2	Runt	ovary	-2.52495	-2.63893	-2.44831	0.355263
RUNX3	Runt	ovary	-3.05885	-3.03597	-2.8874	0.28972
RXRA	Nuclear receptor	ovary	-3.97479	-3.76183	-3.64164	0.241758
RXRB	Nuclear receptor	ovary	-1.59124	-1.42321	-1.29466	0.256225
RXRG	Nuclear receptor	ovary	-4.13452	-4.15574	-4.0888	0.142857
SCRT1	C2H2 ZF	ovary	-3.74623	-3.58365	-3.47601	0.219512
SCRT2	C2H2 ZF	ovary	-3.65729	-3.57028	-3.48673	0.175
SHOX	Homeodomain	ovary	-2.31674	-2.46091	-2.27422	0.34941
SHOX2	Homeodomain	ovary	-2.35017	-2.4792	-2.29084	0.351911
SIM1	bHLH	ovary	-2.51928	-2.6045	-2.52059	0.175676
SIM2	bHLH	ovary	-2.51928	-2.6045	-2.52059	0.175676
SIX1	Homeodomain	ovary	-2.29245	-2.42041	-2.23146	0.352778
SIX2	Homeodomain	ovary	-1.98398	-2.08793	-1.92953	0.305613
SIX3	Homeodomain	ovary	-2.31535	-2.45634	-2.36864	0.182857
SIX4	Homeodomain	ovary	-2.07895	-2.16091	-2.01252	0.28943
SIX5	Homeodomain	ovary	-2.8074	-2.84875	-2.74669	0.209435
SIX6	Homeodomain	ovary	-1.8124	-1.93958	-1.80324	0.26943
SMAD1	SMAD	ovary	-2.34818	-2.25693	-2.10562	0.294179
SMAD3	SMAD	ovary	-2.93351	-2.83994	-2.70544	0.266324
SMAD4	SMAD	ovary	-2.07848	-2.08276	-1.93013	0.296322
SNAI1	C2H2 ZF	ovary	-2.34745	-2.34294	-2.23086	0.227462
SNAI2	C2H2 ZF	ovary	-2.20618	-2.22499	-2.11183	0.229385
SNAI3	C2H2 ZF	ovary	-1.97231	-2.05297	-1.80189	0.43905
SOX1	Sox	ovary	-2.59175	-2.61458	-2.46143	0.29717
SOX10	Sox	ovary	-4.93827	-4.98795	-4.93828	0.108078
SOX11	Sox	ovary	-1.67866	-1.83184	-1.59576	0.419344
SOX12	Sox	ovary	-1.82149	-1.95398	-1.70408	0.437526
SOX13	Sox	ovary	-1.75082	-1.89874	-1.71902	0.338882
SOX14	Sox	ovary	-3.94261	-4.00677	-3.85835	0.289474
SOX15	Sox	ovary	-4.78776	-4.78777	-4.78777	0
SOX17	Sox	ovary	-3.62627	-3.70858	-3.53249	0.333333
SOX18	Sox	ovary	-4.42766	-4.46948	-4.31064	0.306306
SOX2	Sox	ovary	-4.31063	-4.47034	-4.31064	0.307692
SOX21	Sox	ovary	-3.91653	-3.95933	-3.82954	0.258333
SOX3	Sox	ovary	-1.95437	-2.14481	-1.99502	0.2917
SOX30	Sox	ovary	-1.9541	-2.11061	-1.86426	0.432916
SOX4	Sox	ovary	-2.68426	-2.58264	-2.48891	0.194118
SOX5	Sox	ovary	-2.32485	-2.50335	-2.31807	0.347297
SOX7	Sox	ovary	-4.13454	-4.45677	-4.31064	0.285714
SOX8	Sox	ovary	-4.5492	-4.94692	-4.78777	0.306818
SOX9	Sox	ovary	-4.7393	-4.76546	-4.61167	0.298196
SP1	C2H2 ZF	ovary	-2.67758	-2.16261	-2.01183	0.293326
SP2	C2H2 ZF	ovary	-2.99075	-2.76338	-2.585	0.336828
SP3	C2H2 ZF	ovary	-2.81527	-2.39919	-2.20201	0.364923
SP4	C2H2 ZF	ovary	-3.99482	-3.61501	-3.36834	0.433333
SP5	C2H2 ZF	ovary	-2.37314	-2.07344	-1.96888	0.213961
SP6	C2H2 ZF	ovary	-2.37314	-2.07344	-1.96888	0.213961
SP7	C2H2 ZF	ovary	-2.20301	-1.91707	-1.78044	0.269912
SP8	C2H2 ZF	ovary	-2.20301	-1.91707	-1.78044	0.269912
SP9	C2H2 ZF	ovary	-2.20301	-1.91707	-1.78044	0.269912
SPDEF	Ets	ovary	-3.64599	-3.65418	-3.55901	0.196774
SPI1	Ets	ovary	-3.3726	-3.14471	-2.92637	0.395137
SPIB	Ets	ovary	-2.54243	-2.45046	-2.27722	0.328947
SPIC	Ets	ovary	-2.75504	-2.70498	-2.51942	0.347709
SPZ1	Unknown	ovary	-2.8651	-2.77796	-2.6243	0.297989
SREBF1	bHLH	ovary	-2.93307	-2.76817	-2.63998	0.255609
SREBF2	bHLH	ovary	-2.69458	-2.56897	-2.45634	0.228438
SRF	MADS box	ovary	-3.38959	-3.40206	-3.2437	0.305556
SRY	Sox	ovary	-3.02113	-3.10967	-2.96584	0.281919
STAT1	STAT	ovary	-2.84266	-2.82416	-2.60883	0.390932
STAT2	STAT	ovary	-2.70736	-2.73643	-2.47055	0.457852
STAT3	STAT	ovary	-2.64374	-2.61462	-2.36781	0.433515
STAT4	STAT	ovary	-2.07307	-2.12065	-1.91877	0.371764
STAT5A	STAT	ovary	-2.86193	-2.96353	-2.67606	0.484134
STAT5B	STAT	ovary	-3.09647	-3.23794	-2.9308	0.50698
STAT6	STAT	ovary	-2.01572	-2.04743	-1.80709	0.425015
T	T-box	ovary	NA	NA	NA	1
TAL1	bHLH	ovary	-3.71716	-3.59074	-3.42924	0.310552
TBP	TBP	ovary	-2.28073	-2.40207	-2.23086	0.3258
TBPL2	TBP	ovary	-1.72212	-1.96592	-1.85707	0.221701
TBR1	T-box	ovary	-2.85727	-2.94725	-2.83003	0.236561
TBX1	T-box	ovary	NA	-5.02633	-4.85023	0.333333
TBX10	T-box	ovary	-2.50589	-2.56117	-2.34216	0.396057
TBX15	T-box	ovary	NA	NA	NA	0.112745
TBX19	T-box	ovary	-4.18565	-4.1857	-3.88468	0.5
TBX2	T-box	ovary	-3.70843	-3.48673	-3.30347	0.344262
TBX20	T-box	ovary	-3.88464	-4.13455	-4.0474	0.181818
TBX21	T-box	ovary	-4.37308	-4.20599	-4.09318	0.228758
TBX3	T-box	ovary	-5.08878	-4.48674	-4.38983	0.2
TBX4	T-box	ovary	-2.9978	-3.07352	-2.87981	0.359836
TBX5	T-box	ovary	-2.09578	-2.09312	-1.99154	0.20856
TCF12	bHLH	ovary	-2.37442	-2.1322	-2.0107	0.244043
TCF15	bHLH	ovary	-2.7592	-2.81233	-2.55477	0.447368
TCF21	bHLH	ovary	-2.35501	-2.26143	-2.16142	0.205674
TCF23	bHLH	ovary	-2.27193	-2.21213	-2.07355	0.273184
TCF3	bHLH	ovary	-2.65274	-2.54372	-2.33218	0.385587
TCF4	bHLH	ovary	-2.39583	-2.37112	-2.1967	0.330769
TCF7	Sox	ovary	-2.47784	-2.41393	-2.25374	0.30848
TCF7L1	Sox	ovary	-3.11978	-3.05137	-2.91561	0.268456
TCF7L2	Sox	ovary	-2.58756	-2.56795	-2.35643	0.38556
TCFL5	bHLH	ovary	-2.77114	-2.53857	-2.4121	0.252632
TEAD1	TEA	ovary	-2.7083	-2.68779	-2.49057	0.364993
TEAD3	TEA	ovary	-2.44238	-2.51903	-2.34294	0.333333
TEAD4	TEA	ovary	-2.41608	-2.46155	-2.27821	0.344373
TEF	bZIP	ovary	-2.90319	-2.93403	-2.68013	0.44268
TERF2	Myb/SANT	ovary	-2.94829	-2.97152	-2.84328	0.255682
TET1	CxxC	ovary	-2.47951	-2.45735	-2.37699	0.168932
TFAP2A	AP-2	ovary	-2.86063	-2.55422	-2.37679	0.335386
TFAP2B	AP-2	ovary	-2.87392	-2.63659	-2.47469	0.311192
TFAP2C	AP-2	ovary	-2.78028	-2.467	-2.28785	0.33802
TFAP2D	AP-2	ovary	-3.58322	-3.18031	-3.00601	0.330579
TFAP2E	AP-2	ovary	-2.30897	-2.0849	-1.91532	0.323273
TFAP4	bHLH	ovary	-2.83526	-2.74506	-2.56158	0.344579
TFCP2	Grainyhead	ovary	-2.86033	-2.78192	-2.64778	0.265714
TFDP1	DP	ovary	-3.11981	-3.09316	-2.93958	0.297872
TFDP2	DP	ovary	-3.11981	-3.09316	-2.93958	0.297872
TFDP3	DP	ovary	-3.11981	-3.09316	-2.93958	0.297872
TFE3	bHLH	ovary	-2.48836	-2.43787	-2.28266	0.300499
TFEB	bHLH	ovary	-3.09174	-2.99263	-2.89653	0.198515
TFEC	bHLH	ovary	-2.49979	-2.43462	-2.25565	0.337739
TGIF1	Homeodomain	ovary	-2.68167	-2.63332	-2.46814	0.316381
TGIF2	Homeodomain	ovary	-3.54459	-3.65743	-3.49773	0.307692
TGIF2LX	Homeodomain	ovary	-3.42592	-3.64164	-3.55732	0.176471
TGIF2LY	Homeodomain	ovary	-3.42592	-3.64164	-3.55732	0.176471
THAP1	THAP finger	ovary	-3.02089	-2.97982	-2.76844	0.385372
THRA	Nuclear receptor	ovary	-2.90005	-2.68978	-2.54972	0.27566
THRB	Nuclear receptor	ovary	-4.48672	-4.209	-4.0888	0.241784
TLX1	Homeodomain	ovary	-2.42724	-2.35478	-2.15299	0.371641
TLX2	Homeodomain	ovary	-2.52985	-2.55922	-2.44363	0.233666
TLX3	Homeodomain	ovary	-1.94874	-1.93528	-1.74994	0.347388
TOPORS	Unknown	ovary	NA	-4.78777	-4.61167	0.333333
TP53	p53	ovary	-3.59473	-3.47857	-3.30248	0.333333
TP63	p53	ovary	-3.35587	-3.13455	-2.9127	0.4
TP73	p53	ovary	-2.85843	-2.73772	-2.55798	0.338912
TWIST1	bHLH	ovary	-2.69854	-2.69434	-2.60166	0.192182
TWIST2	bHLH	ovary	-2.44361	-2.6279	-2.39949	0.408998
UBP1	Grainyhead	ovary	-1.86591	-1.87052	-1.76596	0.21398
UNCX	Homeodomain	ovary	-2.4152	-2.55125	-2.32239	0.409609
USF1	bHLH	ovary	-3.30299	-3.11107	-2.96494	0.285714
USF2	bHLH	ovary	-3.3102	-3.15216	-2.99537	0.30303
VAX1	Homeodomain	ovary	-2.09292	-2.22666	-2.06431	0.311909
VAX2	Homeodomain	ovary	-2.12223	-2.21664	-2.06926	0.287763
VDR	Nuclear receptor	ovary	-3.08389	-2.96275	-2.86869	0.194734
VENTX	Homeodomain	ovary	-2.48301	-2.56138	-2.44633	0.232723
VSX1	Homeodomain	ovary	-2.36606	-2.44312	-2.26449	0.337214
VSX2	Homeodomain	ovary	-3.07123	-3.03189	-2.9127	0.24
WT1	C2H2 ZF	ovary	-2.8101	-2.45131	-2.29084	0.308917
XBP1	bZIP	ovary	-3.48657	-3.52701	-3.44534	0.171429
YBX1	CSD	ovary	-2.30704	-2.22251	-2.08276	0.275148
YY1	C2H2 ZF	ovary	-3.48647	-3.37437	-3.20514	0.322714
YY2	C2H2 ZF	ovary	-3.02757	-3.01373	-2.9127	0.207547
ZBED1	Unknown	ovary	-5.08879	-5.0888	-5.0888	0
ZBTB1	C2H2 ZF	ovary	-2.37431	-2.31282	-2.21085	0.209272
ZBTB12	C2H2 ZF	ovary	-1.65805	-1.6045	-1.44782	0.302857
ZBTB3	C2H2 ZF	ovary	-1.8595	-1.86556	-1.64381	0.399856
ZBTB33	C2H2 ZF	ovary	-3.49135	-3.245	-3.07647	0.321618
ZBTB4	C2H2 ZF	ovary	-3.6682	-3.67564	-3.51698	0.306034
ZBTB42	C2H2 ZF	ovary	-2.78222	-2.66066	-2.54972	0.225434
ZBTB47	C2H2 ZF	ovary	-3.31041	-3.38983	-3.26925	0.242424
ZBTB49	C2H2 ZF	ovary	-4.31062	-4.38983	-4.1857	0.375
ZBTB6	C2H2 ZF	ovary	-3.11345	-3.01593	-2.89546	0.242241
ZBTB7A	C2H2 ZF	ovary	-2.92253	-2.68912	-2.51016	0.337731
ZBTB7B	C2H2 ZF	ovary	-3.48633	-3.19803	-3.03681	0.310114
ZBTB7C	C2H2 ZF	ovary	-2.77181	-2.77073	-2.63091	0.275261
ZEB1	C2H2 ZF	ovary	-2.36111	-2.40575	-2.22488	0.340629
ZFHX2	Homeodomain	ovary	-2.65282	-2.73086	-2.49	0.425693
ZFHX3	Homeodomain	ovary	-2.39559	-2.53115	-2.34315	0.351363
ZFX	C2H2 ZF	ovary	-3.31711	-2.96822	-2.71773	0.438298
ZFY	C2H2 ZF	ovary	-2.87995	-2.54847	-2.33368	0.390158
ZHX1	Homeodomain	ovary	-4.18561	-3.67382	-3.67382	0
ZIC1	C2H2 ZF	ovary	-2.2406	-2.12456	-2.00244	0.245119
ZIC2	C2H2 ZF	ovary	-2.17791	-1.95971	-1.85179	0.220022
ZIC3	C2H2 ZF	ovary	-2.18501	-2.01318	-1.89151	0.244318
ZIC4	C2H2 ZF	ovary	-3.31738	-3.06761	-2.8874	0.339623
ZIC5	C2H2 ZF	ovary	-2.21842	-2.00315	-1.87263	0.259574
ZKSCAN1	C2H2 ZF	ovary	-3.59733	-3.65743	-3.6264	0.069
ZKSCAN3	C2H2 ZF	ovary	-4.08876	-4.0888	-4.0888	0
ZKSCAN4	C2H2 ZF	ovary	-4.08876	-4.0888	-4.0888	0
ZNF143	C2H2 ZF	ovary	-3.97475	-3.80797	-3.61167	0.363636
ZNF148	C2H2 ZF	ovary	-2.9215	-2.37029	-2.17129	0.367594
ZNF202	C2H2 ZF	ovary	-2.21093	-1.98981	-1.80414	0.347871
ZNF219	C2H2 ZF	ovary	-2.84902	-2.52889	-2.40038	0.256148
ZNF232	C2H2 ZF	ovary	-4.61166	-4.78777	-4.61167	0.333333
ZNF263	C2H2 ZF	ovary	-2.75945	-2.47968	-2.20062	0.474057
ZNF274	C2H2 ZF	ovary	-3.83954	-3.78614	-3.62409	0.311429
ZNF281	C2H2 ZF	ovary	-2.42059	-2.09757	-1.9041	0.359477
ZNF282	C2H2 ZF	ovary	-4.04729	-3.67382	-3.57028	0.212121
ZNF32	C2H2 ZF	ovary	-2.25976	-2.47495	-2.27521	0.368664
ZNF333	C2H2 ZF	ovary	-2.32164	-2.49996	-2.29084	0.382166
ZNF35	C2H2 ZF	ovary	-1.82534	-1.91678	-1.60793	0.508923
ZNF350	Unknown	ovary	-4.13448	-3.97485	-3.76658	0.380952
ZNF354C	C2H2 ZF	ovary	-1.75327	-1.74934	-1.6886	0.130521
ZNF384	C2H2 ZF	ovary	-2.37318	-2.42604	-2.16659	0.449761
ZNF410	C2H2 ZF	ovary	-5.08879	-5.0888	-4.78777	0.5
ZNF423	C2H2 ZF	ovary	-5.08879	-5.0888	-4.78777	0.5
ZNF524	C2H2 ZF	ovary	-3.64994	-3.53794	-3.41758	0.242045
ZNF589	C2H2 ZF	ovary	-2.816	-2.85327	-2.65904	0.360595
ZNF652	C2H2 ZF	ovary	-3.31041	-3.38983	-3.26925	0.242424
ZNF683	C2H2 ZF	ovary	-2.56819	-2.5113	-2.31794	0.359322
ZNF691	C2H2 ZF	ovary	-2.30822	-2.25885	-2.14136	0.23702
ZNF713	C2H2 ZF	ovary	-5.0888	NA	NA	NA
ZNF740	C2H2 ZF	ovary	-2.85877	-2.57927	-2.47633	0.211031
ZNF75A	C2H2 ZF	ovary	-2.76576	-2.80099	-2.72707	0.156522
ZNF75D	C2H2 ZF	ovary	-2.76576	-2.80099	-2.72707	0.156522
ZNF76	C2H2 ZF	ovary	-3.38095	-3.38122	-3.1967	0.346154
ZNF784	C2H2 ZF	ovary	-3.34822	-3.3986	-3.31794	0.169492
ZSCAN10	C2H2 ZF	ovary	-2.81807	-2.75838	-2.55477	0.374269
ZSCAN16	C2H2 ZF	ovary	-5.08878	-4.61167	-4.48674	0.25
ZSCAN4	C2H2 ZF	ovary	-3.83346	-4.00961	-3.85835	0.294118
AHR	bHLH	head_neck	-3.60111	-3.571	-3.34429	0.406687
AHRR	bHLH	head_neck	-4.39315	-4.69421	-4.21708	0.666667
AIRE	SAND	head_neck	-2.99046	-3.20991	-2.9782	0.413462
ALX1	Homeodomain	head_neck	-2.59974	-2.93174	-2.62049	0.511628
ALX3	Homeodomain	head_neck	-2.35321	-2.71653	-2.44993	0.458753
ALX4	Homeodomain	head_neck	-2.65596	-3.07096	-2.72572	0.548387
AR	Nuclear receptor	head_neck	-3.44676	-3.53165	-3.30513	0.406418
ARID2	ARID/BRIGHT	head_neck	-2.75878	-2.89833	-2.67302	0.404762
ARID3A	ARID/BRIGHT	head_neck	-2.59205	-3.00226	-2.76494	0.421001
ARID3B	ARID/BRIGHT	head_neck	-2.17888	-2.64305	-2.31399	0.53125
ARID3C	ARID/BRIGHT	head_neck	-1.77239	-2.07147	-1.73852	0.535437
ARID5A	ARID/BRIGHT	head_neck	-2.57207	-2.88803	-2.44501	0.639437
ARID5B	ARID/BRIGHT	head_neck	-2.6666	-2.82671	-2.63932	0.350458
ARNT	bHLH	head_neck	-3.42652	-3.09761	-2.92335	0.330508
ARNT2	bHLH	head_neck	-2.63264	-2.3459	-2.19866	0.28754
ARNTL	bHLH	head_neck	-3.90278	-3.70732	-3.62466	0.173321
ARNTL2	bHLH	head_neck	-2.92982	-2.76735	-2.65678	0.224771
ARX	Homeodomain	head_neck	-2.74422	-3.16916	-2.8617	0.507353
ASCL2	bHLH	head_neck	-2.22144	-2.1337	-1.92816	0.377035
ATF1	bZIP	head_neck	-2.97729	-2.75971	-2.67717	0.173077
ATF2	bZIP	head_neck	-3.28133	-3.3431	-3.25082	0.191434
ATF3	bZIP	head_neck	-3.20932	-2.87569	-2.80211	0.155844
ATF4	bZIP	head_neck	-3.23895	-3.18232	-3.02211	0.308511
ATF5	bZIP	head_neck	-2.46398	-2.4212	-2.27014	0.293785
ATF6	bZIP	head_neck	-3.32751	-3.0891	-3.06033	0.0641
ATF6B	bZIP	head_neck	-2.91522	-2.71648	-2.71648	0
ATF7	bZIP	head_neck	-4.99517	-3.95384	-3.84911	0.214286
ATOH7	bHLH	head_neck	-2.59556	-2.53134	-2.39974	0.261421
ATOH8	bHLH	head_neck	-2.2724	-2.11902	-2.00268	0.234995
BACH1	bZIP	head_neck	-3.38196	-2.89463	-2.81914	0.159551
BACH2	bZIP	head_neck	-2.74526	-2.44501	-2.33722	0.21978
BARHL1	Homeodomain	head_neck	-1.8449	-2.21276	-1.98494	0.408203
BARHL2	Homeodomain	head_neck	-2.13816	-2.45321	-2.20721	0.432461
BARX1	Homeodomain	head_neck	-2.60779	-2.94326	-2.67029	0.466635
BARX2	Homeodomain	head_neck	-2.13276	-2.44869	-2.20214	0.433172
BATF	bZIP	head_neck	-2.59887	-2.44967	-2.28408	0.317021
BATF3	bZIP	head_neck	NA	-4.39318	-4.39318	0
BBX	Sox	head_neck	-3.24682	-3.27923	-3.27923	0
BCL11A	C2H2 ZF	head_neck	-2.65449	-2.45366	-2.27923	0.330769
BCL6	C2H2 ZF	head_neck	-2.61866	-2.58026	-2.37614	0.375
BCL6B	C2H2 ZF	head_neck	NA	-4.51811	-4.51811	0
BHLHA15	bHLH	head_neck	-3.09176	-3.17569	-3.05572	0.241379
BHLHE22	bHLH	head_neck	-3.2546	-3.41545	-3.1959	0.396825
BHLHE23	bHLH	head_neck	-3.02159	-3.11442	-2.91969	0.361345
BHLHE40	bHLH	head_neck	-2.91873	-2.73996	-2.65678	0.174312
BHLHE41	bHLH	head_neck	-3.51776	-3.16018	-3.08675	0.155556
BORCS8-MEF2B	MADS box	head_neck	-3.21678	-3.21708	-3.15014	0.142857
BPTF	Unknown	head_neck	-2.08937	-2.40122	-2.07854	0.524322
BSX	Homeodomain	head_neck	-1.88627	-2.22072	-1.95701	0.455128
CDC5L	Myb/SANT	head_neck	-2.67618	-2.90512	-2.70503	0.369176
CDX1	Homeodomain	head_neck	-1.85755	-2.18104	-2.02323	0.304685
CDX2	Homeodomain	head_neck	-2.07683	-2.48598	-2.24473	0.426214
CDX4	Homeodomain	head_neck	-1.68834	-2.03192	-1.81282	0.396189
CEBPA	bZIP	head_neck	-2.45057	-2.66672	-2.3925	0.46816
CEBPB	bZIP	head_neck	-2.71289	-2.7434	-2.51236	0.412568
CEBPD	bZIP	head_neck	-2.6461	-2.64856	-2.49003	0.305826
CEBPE	bZIP	head_neck	-2.56197	-2.63549	-2.46635	0.322579
CEBPG	bZIP	head_neck	-3.17527	-3.10314	-3.00846	0.195876
CEBPZ	Unknown	head_neck	-3.18187	-3.13191	-2.9824	0.291262
CENPB	CENPB	head_neck	-4.09208	-3.95384	-3.81914	0.266667
CIC	Sox	head_neck	-2.35896	-2.19452	-2.05822	0.269364
CLOCK	bHLH	head_neck	-2.93769	-2.95781	-2.83387	0.248276
CPEB1	Unknown	head_neck	-1.98154	-2.43533	-2.23256	0.373057
CREB1	bZIP	head_neck	-3.13742	-2.9903	-2.92335	0.142857
CREB3	bZIP	head_neck	-3.63369	-3.44385	-3.29171	0.295535
CREB3L1	bZIP	head_neck	-3.88248	-3.7324	-3.63723	0.196774
CREB3L2	bZIP	head_neck	-3.22375	-2.89487	-2.83687	0.125
CREB3L3	bZIP	head_neck	-3.47642	-3.34202	-3.15639	0.347826
CREB3L4	bZIP	head_neck	-3.47642	-3.34202	-3.15639	0.347826
CREB5	bZIP	head_neck	-3.67279	-3.43893	-3.28767	0.294118
CREM	bZIP	head_neck	-2.85748	-2.72339	-2.62232	0.207627
CRX	Homeodomain	head_neck	-1.93601	-2.1337	-1.9757	0.304971
CTCF	C2H2 ZF	head_neck	-3.35102	-2.93665	-2.74972	0.349754
CTCFL	C2H2 ZF	head_neck	-3.81871	-3.16273	-3.00401	0.306122
CUX1	CUT	head_neck	-3.41525	-3.48554	-3.33248	0.29703
CUX2	CUT	head_neck	-3.81984	-4.02911	-3.94853	0.169355
CXXC1	CxxC	head_neck	-2.15313	-2.18032	-2.12718	0.115176
DBP	bZIP	head_neck	-3.09723	-3.29627	-3.05572	0.425287
DBX2	Homeodomain	head_neck	-1.96925	-2.36177	-2.20214	0.307568
DDIT3	bZIP	head_neck	-2.8905	-2.88803	-2.6689	0.396226
DLX1	Homeodomain	head_neck	-2.06993	-2.45491	-2.14828	0.506401
DLX2	Homeodomain	head_neck	-2.26533	-2.6202	-2.43555	0.346343
DLX3	Homeodomain	head_neck	-2.3344	-2.70469	-2.4734	0.412905
DLX4	Homeodomain	head_neck	-2.24771	-2.68988	-2.41545	0.468421
DLX5	Homeodomain	head_neck	-2.24771	-2.68988	-2.41545	0.468421
DLX6	Homeodomain	head_neck	-2.24771	-2.68988	-2.41545	0.468421
DMBX1	Homeodomain	head_neck	-2.43107	-2.53735	-2.36685	0.324706
DMRT1	DM	head_neck	-2.02732	-2.25159	-2.1341	0.237028
DMRT2	DM	head_neck	-2.15732	-2.47019	-2.18299	0.483821
DMRT3	DM	head_neck	-2.44954	-2.60785	-2.42821	0.338753
DMRTA2	DM	head_neck	-2.11222	-2.32221	-2.19659	0.251192
DNMT1	CxxC	head_neck	-2.88303	-2.54039	-2.43057	0.223433
DPRX	Homeodomain	head_neck	-2.55006	-2.64209	-2.45671	0.347436
DRGX	Homeodomain	head_neck	-2.81284	-3.23181	-2.89487	0.539683
DUX4	Homeodomain	head_neck	-1.45592	-1.47019	-1.33012	0.275676
DUXA	Homeodomain	head_neck	-2.85743	-2.84295	-2.60254	0.425101
E2F1	E2F	head_neck	-3.61491	-3.70037	-3.56387	0.269697
E2F2	E2F	head_neck	NA	-5.07033	-4.99524	0.158784
E2F3	E2F	head_neck	NA	NA	NA	0.533333
E2F4	E2F	head_neck	-3.44557	-3.07998	-2.96387	0.234605
E2F5	E2F	head_neck	-3.50365	-3.39318	-3.28767	0.215686
E2F6	E2F	head_neck	-2.83431	-2.38455	-2.23031	0.298932
E2F7	E2F	head_neck	NA	-4.60616	-4.60616	0
E2F8	E2F	head_neck	-4.15009	-3.99524	-3.99524	0
E4F1	C2H2 ZF	head_neck	-2.99029	-2.90533	-2.84602	0.12766
EBF1	bHLH	head_neck	-2.70753	-2.42939	-2.30593	0.247444
EGR1	C2H2 ZF	head_neck	-3.91732	-3.14952	-3.05329	0.19874
EGR2	C2H2 ZF	head_neck	-3.62447	-3.4367	-3.35279	0.175689
EGR3	C2H2 ZF	head_neck	-4.15008	-3.84911	-3.76479	0.176471
EGR4	C2H2 ZF	head_neck	-3.72179	-3.49693	-3.40417	0.192308
EHF	Ets	head_neck	-2.80318	-2.71165	-2.57199	0.275
ELF1	Ets	head_neck	-3.25793	-3.06925	-2.95514	0.231061
ELF2	Ets	head_neck	-2.93696	-2.73516	-2.50108	0.416667
ELF3	Ets	head_neck	-3.5801	-3.56387	-3.42703	0.27027
ELF4	Ets	head_neck	-3.54792	-3.50387	-3.42703	0.162162
ELF5	Ets	head_neck	-2.38673	-2.32314	-2.1337	0.353508
ELK1	Ets	head_neck	-2.94542	-2.94056	-2.85852	0.172137
ELK3	Ets	head_neck	-2.85415	-2.80318	-2.71278	0.187909
ELK4	Ets	head_neck	-2.83914	-2.81347	-2.70298	0.224638
EMX1	Homeodomain	head_neck	-2.25042	-2.54775	-2.31763	0.411321
EMX2	Homeodomain	head_neck	-2.64345	-2.94705	-2.70249	0.430577
EN1	Homeodomain	head_neck	-2.33829	-2.63162	-2.38139	0.437956
EN2	Homeodomain	head_neck	-2.27736	-2.56448	-2.28639	0.472876
EOMES	T-box	head_neck	-4.1501	-4.24117	-4.04099	0.369295
EPAS1	bHLH	head_neck	-2.91801	-2.62232	-2.41431	0.380577
ERF	Ets	head_neck	-2.9047	-2.93833	-2.83687	0.208333
ERG	Ets	head_neck	-2.93007	-2.89525	-2.78841	0.218085
ESR1	Nuclear receptor	head_neck	-3.40376	-3.3093	-3.02675	0.478261
ESR2	Nuclear receptor	head_neck	-3.06	-3.00401	-2.76993	0.416667
ESRRA	Nuclear receptor	head_neck	-3.34248	-3.15519	-2.95688	0.366582
ESRRB	Nuclear receptor	head_neck	-2.98562	-2.85306	-2.70566	0.287793
ESRRG	Nuclear receptor	head_neck	-3.38985	-3.43666	-3.29609	0.276512
ESX1	Homeodomain	head_neck	-2.2429	-2.61683	-2.29326	0.525288
ETS1	Ets	head_neck	-2.69972	-2.76479	-2.61866	0.285714
ETS2	Ets	head_neck	-2.21148	-2.02072	-1.8396	0.34102
ETV1	Ets	head_neck	-2.75377	-2.7522	-2.67509	0.162679
ETV2	Ets	head_neck	-3.09713	-3.126	-2.95781	0.321101
ETV3	Ets	head_neck	-2.80706	-2.88803	-2.81914	0.146667
ETV4	Ets	head_neck	-2.30981	-2.23407	-2.11807	0.234417
ETV5	Ets	head_neck	-2.58493	-2.49151	-2.37209	0.240415
ETV6	Ets	head_neck	-3.54022	-3.27475	-3.20753	0.143408
ETV7	Ets	head_neck	-3.48987	-3.51811	-3.29627	0.4
EVX1	Homeodomain	head_neck	-2.25515	-2.46632	-2.17833	0.484756
EVX2	Homeodomain	head_neck	-2.26144	-2.44379	-2.16082	0.47877
FERD3L	bHLH	head_neck	-2.21606	-2.17833	-2.04585	0.262921
FEV	Ets	head_neck	-2.62811	-2.59484	-2.45574	0.274056
FEZF1	C2H2 ZF	head_neck	-2.19715	-2.33059	-2.17701	0.297872
FEZF2	C2H2 ZF	head_neck	-2.19715	-2.33059	-2.17701	0.297872
FIGLA	bHLH	head_neck	-2.29746	-2.33059	-2.13851	0.357441
FLI1	Ets	head_neck	-2.97135	-2.86604	-2.75585	0.224082
FOS	bZIP	head_neck	-2.78619	-2.45849	-2.29194	0.318519
FOSB	bZIP	head_neck	-2.36692	-2.16529	-2.03429	0.260394
FOSL1	bZIP	head_neck	-2.91801	-2.53216	-2.41317	0.239645
FOSL2	bZIP	head_neck	-2.86949	-2.51236	-2.36177	0.293023
FOXA1	Forkhead	head_neck	-2.25968	-2.54211	-2.26607	0.470389
FOXA2	Forkhead	head_neck	-2.42886	-2.629	-2.32685	0.501285
FOXA3	Forkhead	head_neck	-2.20206	-2.50248	-2.17833	0.525915
FOXB1	Forkhead	head_neck	-2.81397	-3.02505	-2.83683	0.351689
FOXB2	Forkhead	head_neck	-1.84924	-2.21205	-1.95345	0.448683
FOXC1	Forkhead	head_neck	-2.70985	-3.00425	-2.74636	0.447791
FOXC2	Forkhead	head_neck	-2.5724	-2.83677	-2.63397	0.373099
FOXD1	Forkhead	head_neck	-1.801	-2.23481	-2.11557	0.240106
FOXD2	Forkhead	head_neck	-2.16046	-2.48536	-2.27399	0.385346
FOXD3	Forkhead	head_neck	-2.08235	-2.46687	-2.21485	0.440268
FOXE1	Forkhead	head_neck	-2.16735	-2.52541	-2.2486	0.471326
FOXE3	Forkhead	head_neck	-1.801	-2.23481	-2.11557	0.240106
FOXF1	Forkhead	head_neck	-2.37281	-2.7502	-2.46596	0.480294
FOXF2	Forkhead	head_neck	-2.88068	-3.2037	-2.84602	0.561151
FOXG1	Forkhead	head_neck	-3.53276	-3.95384	-3.76479	0.352941
FOXH1	Forkhead	head_neck	-2.63996	-2.77775	-2.57035	0.379699
FOXI1	Forkhead	head_neck	-2.33906	-2.87084	-2.57693	0.491726
FOXI2	Forkhead	head_neck	-1.99763	-2.36177	-2.06787	0.491726
FOXJ2	Forkhead	head_neck	-2.66029	-2.85241	-2.6377	0.390052
FOXJ3	Forkhead	head_neck	-2.65198	-2.96804	-2.71648	0.439667
FOXK1	Forkhead	head_neck	-2.62572	-2.82223	-2.65074	0.326232
FOXK2	Forkhead	head_neck	-1.78184	-2.16916	-1.9948	0.330669
FOXL1	Forkhead	head_neck	-2.22128	-2.63633	-2.37144	0.456613
FOXM1	Forkhead	head_neck	-2.0497	-2.30949	-2.03477	0.468784
FOXO1	Forkhead	head_neck	-2.65417	-2.76446	-2.60605	0.305625
FOXO3	Forkhead	head_neck	-2.81008	-2.90181	-2.77252	0.257485
FOXO4	Forkhead	head_neck	-2.44788	-2.70454	-2.54427	0.308601
FOXO6	Forkhead	head_neck	-3.76469	-3.71648	-3.65281	0.136364
FOXP1	Forkhead	head_neck	-2.17234	-2.48463	-2.21572	0.461617
FOXP2	Forkhead	head_neck	-2.15713	-2.45232	-2.21844	0.416388
FOXP3	Forkhead	head_neck	-1.78223	-2.12386	-1.97688	0.287115
FOXP4	Forkhead	head_neck	-1.89457	-2.29975	-2.15388	0.285303
FOXQ1	Forkhead	head_neck	-3.17548	-3.51811	-3.31399	0.375
FOXS1	Forkhead	head_neck	-1.66812	-2.06684	-1.74972	0.518182
GABPA	Ets	head_neck	-3.15601	-3.0673	-2.94991	0.236842
GATA1	GATA	head_neck	-2.3854	-2.43893	-2.26284	0.333333
GATA2	GATA	head_neck	-2.25323	-2.2638	-2.07385	0.354266
GATA3	GATA	head_neck	-2.05767	-2.0759	-1.93275	0.280794
GATA4	GATA	head_neck	-1.94854	-2.00721	-1.85868	0.289648
GATA5	GATA	head_neck	-2.30017	-2.42576	-2.23402	0.356927
GATA6	GATA	head_neck	-1.82595	-1.94438	-1.7805	0.314312
GBX1	Homeodomain	head_neck	-2.49994	-2.82205	-2.58194	0.42471
GBX2	Homeodomain	head_neck	-2.2997	-2.6853	-2.38245	0.502092
GCM1	GCM	head_neck	-2.92281	-3.03324	-2.90181	0.26112
GCM2	GCM	head_neck	-2.76375	-2.71877	-2.62049	0.202532
GFI1	C2H2 ZF	head_neck	-3.0121	-2.94707	-2.73803	0.382043
GFI1B	C2H2 ZF	head_neck	-2.53403	-2.52541	-2.38139	0.282238
GLI1	C2H2 ZF	head_neck	-2.94134	-2.79658	-2.72339	0.15508
GLI2	C2H2 ZF	head_neck	-3.38208	-3.16916	-3.07096	0.202381
GLI3	C2H2 ZF	head_neck	-2.91901	-2.96585	-2.8049	0.309677
GLIS1	C2H2 ZF	head_neck	NA	NA	NA	NA
GLIS2	C2H2 ZF	head_neck	-3.91593	-3.58026	-3.53284	0.103448
GLIS3	C2H2 ZF	head_neck	-3.53955	-3.29185	-3.24104	0.110422
GMEB1	SAND	head_neck	-2.40073	-2.36481	-2.27178	0.192817
GMEB2	SAND	head_neck	-3.76222	-3.54369	-3.5225	0.0476
GRHL1	Grainyhead	head_neck	-3.14371	-3.45445	-3.21708	0.421053
GSC	Homeodomain	head_neck	-2.48441	-2.55907	-2.42939	0.258152
GSC2	Homeodomain	head_neck	-2.42969	-2.46248	-2.32499	0.271368
GSX1	Homeodomain	head_neck	-2.05424	-2.34785	-2.09816	0.437262
GSX2	Homeodomain	head_neck	-2.01018	-2.3401	-2.07251	0.459976
HAND1	bHLH	head_neck	-2.28498	-2.16916	-1.99698	0.327309
HAND2	bHLH	head_neck	-2.28498	-2.16916	-1.99698	0.327309
HBP1	Sox	head_neck	-2.38375	-2.35975	-2.16851	0.356185
HDX	Homeodomain	head_neck	-2.07851	-2.01342	-1.89487	0.238889
HES1	bHLH	head_neck	-2.85095	-2.68561	-2.53434	0.294118
HES2	bHLH	head_neck	-2.76612	-2.70743	-2.54808	0.307143
HES4	bHLH	head_neck	-2.78119	-2.49009	-2.36992	0.241706
HES5	bHLH	head_neck	-4.60613	-4.3887	-4.27955	0.222222
HES7	bHLH	head_neck	-4.39315	-4.39318	-4.29627	0.2
HESX1	Homeodomain	head_neck	-2.9651	-2.97056	-2.75971	0.384615
HEY1	bHLH	head_neck	-3.26219	-2.93078	-2.82497	0.216216
HEY2	bHLH	head_neck	-3.15572	-2.90533	-2.81626	0.18543
HEYL	bHLH	head_neck	-2.82076	-2.62602	-2.52837	0.201365
HIC1	C2H2 ZF	head_neck	-2.75073	-2.57528	-2.47149	0.212575
HIC2	C2H2 ZF	head_neck	-2.17291	-2.08515	-1.90604	0.337948
HIF1A	bHLH	head_neck	-3.10234	-2.83387	-2.73516	0.203297
HINFP	C2H2 ZF	head_neck	-4.10605	-4.03175	-3.9253	0.217391
HIVEP1	C2H2 ZF	head_neck	-2.99865	-2.79384	-2.66078	0.263889
HIVEP2	C2H2 ZF	head_neck	-2.61362	-2.67717	-2.49009	0.35
HLF	bZIP	head_neck	-2.71409	-2.95518	-2.67916	0.470354
HLX	Homeodomain	head_neck	-1.98686	-2.40306	-2.27096	0.262264
HMBOX1	Homeodomain	head_neck	-2.36053	-2.75971	-2.54499	0.390071
HMG20B	Sox	head_neck	-2.20426	-2.59904	-2.1911	0.609105
HMGA1	AT hook	head_neck	-1.46481	-1.93228	-1.6628	0.462326
HMGA2	AT hook	head_neck	-3.393	-3.56387	-3.39318	0.325
HMX1	Homeodomain	head_neck	-2.25229	-2.61142	-2.38458	0.406863
HMX2	Homeodomain	head_neck	-2.16034	-2.47672	-2.26204	0.390018
HMX3	Homeodomain	head_neck	-2.20666	-2.45868	-2.23481	0.402778
HNF1A	Homeodomain	head_neck	-2.94173	-3.25581	-3.00846	0.434211
HNF1B	Homeodomain	head_neck	-3.17548	-3.60956	-3.31399	0.493671
HNF4A	Nuclear receptor	head_neck	-3.58133	-3.53681	-3.33936	0.365332
HNF4G	Nuclear receptor	head_neck	-2.85927	-2.73383	-2.56589	0.320697
HOMEZ	Homeodomain	head_neck	-2.94957	-3.25487	-3.09761	0.303797
HOXA1	Homeodomain	head_neck	-2.59287	-2.65498	-2.47195	0.343897
HOXA11	Homeodomain	head_neck	-2.07399	-2.38885	-2.20848	0.339869
HOXA13	Homeodomain	head_neck	-2.23885	-2.51144	-2.34785	0.313853
HOXA2	Homeodomain	head_neck	-3.18849	-3.19325	-3.09522	0.20206
HOXA3	Homeodomain	head_neck	-1.79166	-2.11214	-1.94874	0.313567
HOXA5	Homeodomain	head_neck	-3.70854	-3.82612	-3.55369	0.465969
HOXA6	Homeodomain	head_neck	-1.77501	-2.14032	-1.90959	0.412151
HOXA7	Homeodomain	head_neck	-2.9817	-2.94602	-2.79112	0.3
HOXA9	Homeodomain	head_neck	-2.51589	-2.76509	-2.54029	0.404058
HOXB1	Homeodomain	head_neck	-3.50356	-3.17569	-3.14398	0.0704
HOXB13	Homeodomain	head_neck	-2.39065	-2.62602	-2.47936	0.286585
HOXB2	Homeodomain	head_neck	-2.06911	-2.36787	-2.10818	0.450065
HOXB3	Homeodomain	head_neck	-1.99086	-2.33059	-2.04438	0.482643
HOXB4	Homeodomain	head_neck	-2.06689	-2.36992	-2.15765	0.386628
HOXB5	Homeodomain	head_neck	-2.01568	-2.35178	-2.02489	0.528908
HOXB6	Homeodomain	head_neck	-3.2315	-3.28767	-3.14398	0.28169
HOXB7	Homeodomain	head_neck	-2.85474	-2.99524	-2.84911	0.285714
HOXB8	Homeodomain	head_neck	-3.00802	-3.18906	-2.99524	0.36
HOXB9	Homeodomain	head_neck	-1.7754	-2.18702	-1.92005	0.459209
HOXC10	Homeodomain	head_neck	-2.00618	-2.37614	-2.1367	0.423823
HOXC11	Homeodomain	head_neck	-2.28345	-2.61572	-2.42454	0.356091
HOXC12	Homeodomain	head_neck	-2.58438	-2.96543	-2.79625	0.322634
HOXC13	Homeodomain	head_neck	-2.64486	-2.84645	-2.69749	0.290355
HOXC5	Homeodomain	head_neck	-1.86809	-2.24907	-2.01388	0.418148
HOXC6	Homeodomain	head_neck	-3.73992	-4.04099	-4.04099	0
HOXC8	Homeodomain	head_neck	-2.65356	-2.76993	-2.54653	0.402135
HOXC9	Homeodomain	head_neck	-2.26439	-2.6689	-2.41204	0.446475
HOXD1	Homeodomain	head_neck	-2.05125	-2.32592	-2.09871	0.40736
HOXD10	Homeodomain	head_neck	-1.95837	-2.23331	-2.05472	0.337156
HOXD11	Homeodomain	head_neck	-2.21544	-2.5545	-2.37002	0.346086
HOXD12	Homeodomain	head_neck	-2.42155	-2.7693	-2.59282	0.33392
HOXD13	Homeodomain	head_neck	-2.26832	-2.51612	-2.37824	0.272025
HOXD3	Homeodomain	head_neck	-1.64989	-2.09706	-1.76735	0.531953
HOXD4	Homeodomain	head_neck	-1.86105	-2.22291	-1.98749	0.418468
HOXD8	Homeodomain	head_neck	-1.86173	-2.1343	-1.90604	0.408795
HOXD9	Homeodomain	head_neck	-2.18432	-2.47804	-2.20707	0.464169
HSF1	HSF	head_neck	-3.13203	-2.97839	-2.82214	0.302179
HSF2	HSF	head_neck	-2.91489	-2.74011	-2.57199	0.320988
HSF4	HSF	head_neck	-3.08611	-2.96993	-2.83387	0.268966
HSFY1	HSF	head_neck	-3.21676	-3.24705	-3.126	0.243243
HSFY2	HSF	head_neck	-3.21676	-3.19659	-3.126	0.15
IKZF1	C2H2 ZF	head_neck	-2.2806	-2.24759	-2.07459	0.328571
IKZF4	C2H2 ZF	head_neck	-2.41738	-2.47672	-2.21276	0.455446
INSM1	C2H2 ZF	head_neck	-3.12127	-3.06316	-2.90555	0.304354
IRF1	IRF	head_neck	-3.18163	-2.9851	-2.79934	0.348018
IRF2	IRF	head_neck	-3.88122	-3.88803	-3.79112	0.2
IRF3	IRF	head_neck	-3.52497	-3.69636	-3.46966	0.406667
IRF4	IRF	head_neck	-2.68144	-2.55749	-2.32965	0.408207
IRF5	IRF	head_neck	-3.46358	-3.51811	-3.39318	0.25
IRF6	IRF	head_neck	-2.2501	-2.17569	-2.03907	0.269912
IRF7	IRF	head_neck	-3.22048	-3.25761	-3.07991	0.335801
IRF8	IRF	head_neck	-3.63337	-3.58026	-3.50387	0.16129
IRF9	IRF	head_neck	-4.00399	-3.94022	-3.8097	0.259574
IRX1	Homeodomain	head_neck	-2.2726	-2.57363	-2.42005	0.297872
IRX2	Homeodomain	head_neck	-2.43403	-2.72339	-2.52394	0.368243
IRX3	Homeodomain	head_neck	-2.2726	-2.57363	-2.42005	0.297872
IRX4	Homeodomain	head_neck	-2.11507	-2.50387	-2.42236	0.171123
IRX5	Homeodomain	head_neck	-2.30236	-2.61866	-2.38458	0.416667
IRX6	Homeodomain	head_neck	-2.11507	-2.50387	-2.42236	0.171123
ISL1	Homeodomain	head_neck	-2.04469	-2.48202	-2.30949	0.327835
ISL2	Homeodomain	head_neck	-1.92213	-2.19042	-2.05923	0.260718
ISX	Homeodomain	head_neck	-2.24771	-2.67302	-2.41545	0.447368
JDP2	bZIP	head_neck	-3.55714	-3.13794	-3.05199	0.179545
JUN	bZIP	head_neck	-2.96067	-2.62129	-2.4278	0.359502
JUNB	bZIP	head_neck	-2.78872	-2.43773	-2.25884	0.337615
JUND	bZIP	head_neck	-3.0398	-2.68855	-2.51308	0.332368
KLF1	C2H2 ZF	head_neck	-2.84721	-2.54653	-2.35975	0.349537
KLF12	C2H2 ZF	head_neck	-1.82025	-1.79713	-1.72502	0.152979
KLF13	C2H2 ZF	head_neck	-4.09208	-3.95384	-3.84911	0.214286
KLF14	C2H2 ZF	head_neck	-3.57997	-3.36177	-3.17569	0.348485
KLF15	C2H2 ZF	head_neck	-3.06416	-2.5904	-2.42005	0.324468
KLF16	C2H2 ZF	head_neck	-2.96802	-2.47279	-2.35675	0.234483
KLF3	C2H2 ZF	head_neck	-2.95704	-2.92705	-2.74972	0.335227
KLF4	C2H2 ZF	head_neck	-2.74893	-2.27096	-2.12483	0.285714
KLF5	C2H2 ZF	head_neck	-2.70073	-2.12954	-1.99006	0.274704
KLF6	C2H2 ZF	head_neck	-2.35968	-1.82468	-1.72853	0.198593
KLF7	C2H2 ZF	head_neck	-2.50921	-2.126	-1.97862	0.287777
KLF8	C2H2 ZF	head_neck	-2.58214	-2.55119	-2.47019	0.170149
KLF9	C2H2 ZF	head_neck	-3.06048	-3.28767	-3.22438	0.135593
LBX1	Homeodomain	head_neck	-2.13731	-2.43057	-2.25725	0.329068
LBX2	Homeodomain	head_neck	-2.51308	-2.67372	-2.44681	0.406947
LCOR	Pipsqueak	head_neck	-1.95107	-2.22882	-1.96302	0.457753
LEF1	Sox	head_neck	-2.65401	-2.74268	-2.62962	0.229204
LHX1	Homeodomain	head_neck	-1.60157	-1.99524	-1.68179	0.514091
LHX2	Homeodomain	head_neck	-2.49407	-2.75758	-2.51175	0.43224
LHX3	Homeodomain	head_neck	-2.96957	-3.34202	-3.07616	0.457831
LHX4	Homeodomain	head_neck	-1.5657	-1.91642	-1.63275	0.479601
LHX5	Homeodomain	head_neck	-1.60157	-1.99524	-1.68179	0.514091
LHX6	Homeodomain	head_neck	-3.09538	-3.25551	-3.09988	0.301166
LHX8	Homeodomain	head_neck	-1.9202	-2.06276	-1.78305	0.474847
LHX9	Homeodomain	head_neck	-2.60525	-2.87727	-2.70873	0.321635
LIN54	CxC	head_neck	-2.16707	-2.44257	-2.03334	0.610262
LMX1A	Homeodomain	head_neck	-2.14288	-2.60254	-2.40529	0.365039
LMX1B	Homeodomain	head_neck	-1.8876	-2.31439	-2.09205	0.400685
MAF	bZIP	head_neck	-2.08748	-1.95384	-1.88062	0.155146
MAFA	bZIP	head_neck	-3.34165	-3.32314	-3.07096	0.440476
MAFB	bZIP	head_neck	-2.02213	-1.81828	-1.71923	0.203919
MAFF	bZIP	head_neck	-3.31367	-3.27096	-3.126	0.283784
MAFG	bZIP	head_neck	-2.94487	-2.99118	-2.76466	0.406422
MAFK	bZIP	head_neck	-3.06299	-2.98371	-2.82229	0.310413
MAX	bHLH	head_neck	-2.998	-2.79558	-2.64316	0.295984
MAZ	C2H2 ZF	head_neck	-3.11706	-2.35775	-2.14582	0.386139
MBD2	MBD	head_neck	-3.23114	-2.88803	-2.81626	0.152318
MECOM	C2H2 ZF	head_neck	-3.24678	-3.27046	-3.20991	0.130137
MECP2	MBD	head_neck	-2.74286	-2.40865	-2.34785	0.130631
MEF2A	MADS box	head_neck	-3.18879	-3.3939	-3.20991	0.345361
MEF2B	MADS box	head_neck	-3.21678	-3.21708	-3.15014	0.142857
MEF2C	MADS box	head_neck	-2.77906	-2.74838	-2.51236	0.419263
MEF2D	MADS box	head_neck	-3.12423	-3.1307	-3.02443	0.217056
MEIS1	Homeodomain	head_neck	-2.47661	-2.36892	-2.19936	0.323232
MEIS2	Homeodomain	head_neck	-2.9339	-2.91339	-2.83387	0.167325
MEIS3	Homeodomain	head_neck	-2.5604	-2.53464	-2.41065	0.248349
MEOX1	Homeodomain	head_neck	-2.44722	-2.67509	-2.47149	0.374252
MEOX2	Homeodomain	head_neck	-3.42674	-3.43539	-3.17569	0.450072
MESP1	bHLH	head_neck	-2.00457	-2.07721	-1.88532	0.357143
MESP2	bHLH	head_neck	-2.00457	-2.07721	-1.88532	0.357143
MGA	bHLH	head_neck	-4.15011	-4.29627	-4.15014	0.285714
MITF	bHLH	head_neck	-2.29254	-2.20636	-2.06838	0.272189
MIXL1	Homeodomain	head_neck	-2.25203	-2.64693	-2.32592	0.522484
MLX	bHLH	head_neck	-3.47647	-3.27923	-3.23181	0.103448
MLXIP	bHLH	head_neck	-3.08064	-2.79384	-2.74482	0.106742
MLXIPL	bHLH	head_neck	-3.6437	-3.40164	-3.25842	0.280914
MNT	bHLH	head_neck	-3.09127	-2.80211	-2.69638	0.21608
MNX1	Homeodomain	head_neck	-2.02414	-2.44623	-2.15014	0.494286
MSC	bHLH	head_neck	-2.76407	-2.94216	-2.78305	0.306748
MSX1	Homeodomain	head_neck	-2.22296	-2.64927	-2.3958	0.442143
MSX2	Homeodomain	head_neck	-2.25562	-2.70543	-2.42703	0.473251
MTF1	C2H2 ZF	head_neck	-4.02296	-4.14395	-4.10616	0.0833
MXI1	bHLH	head_neck	-2.81758	-2.6717	-2.47541	0.363636
MYB	Myb/SANT	head_neck	-2.24511	-2.28343	-2.09596	0.350567
MYBL1	Myb/SANT	head_neck	-3.52985	-3.67369	-3.50051	0.328848
MYBL2	Myb/SANT	head_neck	-3.95382	-4.36453	-4.21708	0.287879
MYC	bHLH	head_neck	-2.78139	-2.60724	-2.45117	0.301887
MYCN	bHLH	head_neck	-2.96985	-2.65294	-2.53958	0.229731
MYF6	bHLH	head_neck	-2.56405	-2.70053	-2.60143	0.20402
MYOD1	bHLH	head_neck	-2.24522	-2.12813	-1.96221	0.317531
MYOG	bHLH	head_neck	-2.75561	-2.66078	-2.44135	0.396648
MYPOP	Myb/SANT	head_neck	-3.06027	-3.10314	-2.96993	0.264151
MZF1	C2H2 ZF	head_neck	-2.33403	-2.03222	-1.87499	0.303738
NAIF1	MADF	head_neck	-2.36278	-2.41774	-2.33248	0.178261
NANOG	Homeodomain	head_neck	-2.40502	-2.58362	-2.49693	0.180952
NEUROD1	bHLH	head_neck	-2.55137	-2.3508	-2.16916	0.341791
NEUROD2	bHLH	head_neck	-2.59577	-2.63921	-2.45616	0.343931
NEUROG1	bHLH	head_neck	-2.20031	-2.29194	-2.12895	0.312925
NEUROG2	bHLH	head_neck	-2.92412	-2.90763	-2.78778	0.241152
NEUROG3	bHLH	head_neck	-2.6596	-2.70743	-2.5671	0.276119
NFAT5	Rel	head_neck	-3.42774	-3.39477	-3.24788	0.286972
NFATC1	Rel	head_neck	-3.73989	-3.92786	-3.76479	0.313043
NFATC2	Rel	head_neck	-2.01448	-2.2074	-1.99609	0.385267
NFATC3	Rel	head_neck	-2.07894	-2.23958	-2.04948	0.354487
NFATC4	Rel	head_neck	-2.02325	-2.16145	-1.9103	0.439145
NFE2	bZIP	head_neck	-3.25899	-2.95619	-2.82983	0.252452
NFE2L1	bZIP	head_neck	-2.11336	-2.15526	-1.92704	0.40875
NFE2L2	bZIP	head_neck	-2.57799	-2.44869	-2.28259	0.317829
NFIA	SMAD	head_neck	-3.0529	-3.04591	-2.71763	0.530409
NFIB	SMAD	head_neck	-3.71624	-3.61502	-3.26284	0.555556
NFIC	SMAD	head_neck	-1.75893	-1.7142	-1.62251	0.190335
NFIL3	bZIP	head_neck	-2.89426	-3.20135	-2.96966	0.413439
NFIX	SMAD	head_neck	-2.89713	-2.76119	-2.45425	0.506759
NFKB1	Rel	head_neck	-3.29174	-3.07246	-2.88701	0.347554
NFKB2	Rel	head_neck	-3.11971	-2.96087	-2.77262	0.351736
NFYA	CBF/NF-Y	head_neck	-3.91588	-3.66978	-3.40417	0.457516
NFYB	Unknown	head_neck	-3.27485	-3.16795	-2.89338	0.468596
NFYC	Unknown	head_neck	-3.11367	-2.99524	-2.76224	0.415205
NHLH1	bHLH	head_neck	-3.63049	-3.16305	-3.04099	0.245
NHLH2	bHLH	head_neck	-2.1936	-2.11786	-1.93643	0.341485
NKX1-1	Homeodomain	head_neck	-2.04543	-2.37406	-2.11442	0.45
NKX1-2	Homeodomain	head_neck	-1.8676	-2.21781	-1.93303	0.480936
NKX2-1	Homeodomain	head_neck	-2.11311	-1.9824	-1.8291	0.297408
NKX2-2	Homeodomain	head_neck	-2.65832	-2.9068	-2.70808	0.367178
NKX2-3	Homeodomain	head_neck	-1.84278	-1.95662	-1.72853	0.40855
NKX2-4	Homeodomain	head_neck	-1.63848	-1.67634	-1.47699	0.368102
NKX2-5	Homeodomain	head_neck	-2.12787	-2.31948	-2.18433	0.267418
NKX2-6	Homeodomain	head_neck	-2.08871	-2.21133	-1.98494	0.40625
NKX2-8	Homeodomain	head_neck	-2.41018	-2.31672	-2.16273	0.298529
NKX3-1	Homeodomain	head_neck	-2.42226	-2.75905	-2.53434	0.403941
NKX3-2	Homeodomain	head_neck	-2.40881	-2.54808	-2.31763	0.411765
NKX6-1	Homeodomain	head_neck	-2.72282	-3.07096	-2.88129	0.353846
NKX6-3	Homeodomain	head_neck	-1.83257	-2.17899	-1.87631	0.501901
NOBOX	Homeodomain	head_neck	-2.20346	-2.52897	-2.2832	0.432154
NOTO	Homeodomain	head_neck	-2.12428	-2.37719	-2.17635	0.370258
NPAS1	bHLH	head_neck	-2.89698	-2.54039	-2.51094	0.0656
NPAS2	bHLH	head_neck	-2.77393	-2.6689	-2.55907	0.223443
NPAS3	bHLH	head_neck	-2.89698	-2.54039	-2.51094	0.0656
NPAS4	bHLH	head_neck	-3.48989	-3.41545	-3.35178	0.136364
NR0B1	Unknown	head_neck	-2.4361	-2.04536	-1.91969	0.25126
NR1D1	Nuclear receptor	head_neck	-3.16232	-3.22438	-3.03145	0.358696
NR1H2	Nuclear receptor	head_neck	NA	-4.69421	-4.69421	0
NR1H3	Nuclear receptor	head_neck	NA	-4.69421	-4.69421	0
NR1H4	Nuclear receptor	head_neck	-3.18857	-3.08142	-2.95384	0.254545
NR1I2	Nuclear receptor	head_neck	-2.67174	-2.65934	-2.45469	0.375761
NR1I3	Nuclear receptor	head_neck	-2.81099	-2.66084	-2.48046	0.339891
NR2C1	Nuclear receptor	head_neck	-2.87988	-2.70968	-2.48873	0.398754
NR2C2	Nuclear receptor	head_neck	-3.48564	-3.37594	-3.25394	0.244898
NR2E1	Nuclear receptor	head_neck	-2.68527	-2.43596	-2.2455	0.35503
NR2E3	Nuclear receptor	head_neck	-2.65778	-2.83687	-2.64113	0.362832
NR2F1	Nuclear receptor	head_neck	-2.8664	-2.55895	-2.39974	0.306911
NR2F2	Nuclear receptor	head_neck	-2.43209	-2.31343	-2.13911	0.330612
NR2F6	Nuclear receptor	head_neck	-3.53267	-3.5973	-3.40417	0.358974
NR3C1	Nuclear receptor	head_neck	-3.10814	-3.0968	-2.85536	0.426471
NR3C2	Nuclear receptor	head_neck	-2.76875	-2.73278	-2.56872	0.314607
NR4A1	Nuclear receptor	head_neck	-2.44785	-2.52102	-2.32129	0.368644
NR4A2	Nuclear receptor	head_neck	-3.61314	-3.66676	-3.41069	0.445461
NR4A3	Nuclear receptor	head_neck	-2.96126	-2.98664	-2.89833	0.184
NR5A1	Nuclear receptor	head_neck	-2.22833	-2.17307	-2.01432	0.306165
NR5A2	Nuclear receptor	head_neck	-2.44194	-2.30593	-2.15263	0.297414
NR6A1	Nuclear receptor	head_neck	-3.59532	-3.50048	-3.34933	0.293922
NRF1	Unknown	head_neck	-3.51783	-3.26478	-3.18906	0.16
NRL	bZIP	head_neck	-2.23016	-2.22365	-2.04878	0.331448
OLIG1	bHLH	head_neck	-3.20257	-3.31399	-3.1959	0.238095
OLIG2	bHLH	head_neck	-2.76549	-2.90746	-2.78906	0.238624
OLIG3	bHLH	head_neck	-2.64975	-2.73042	-2.59904	0.261044
ONECUT1	CUT	head_neck	-3.32289	-3.50387	-3.23936	0.45614
ONECUT2	CUT	head_neck	-3.57095	-3.66441	-3.35735	0.506889
ONECUT3	CUT	head_neck	-3.28747	-3.5973	-3.34202	0.444444
OSR1	C2H2 ZF	head_neck	-1.94197	-1.97779	-1.81026	0.320052
OSR2	C2H2 ZF	head_neck	-2.22288	-2.34493	-2.16593	0.337778
OTP	Homeodomain	head_neck	-1.80438	-2.21492	-1.89246	0.524073
OTX1	Homeodomain	head_neck	-2.35473	-2.48082	-2.33342	0.287791
OTX2	Homeodomain	head_neck	-2.8869	-2.79282	-2.5887	0.375
OVOL1	C2H2 ZF	head_neck	-2.3263	-2.55749	-2.46632	0.189349
PATZ1	C2H2 ZF	head_neck	-3.02519	-2.59212	-2.44379	0.289326
PAX1	Paired box	head_neck	-4.51808	-4.21708	-4.15014	0.142857
PAX2	Homeodomain	head_neck	-3.18195	-3.24705	-3.07096	0.333333
PAX3	Homeodomain	head_neck	-3.73651	-3.74479	-3.65462	0.1875
PAX4	Homeodomain	head_neck	-2.39006	-2.62778	-2.42933	0.366788
PAX5	Paired box	head_neck	-3.18734	-2.99898	-2.84219	0.30303
PAX6	Homeodomain	head_neck	-3.48015	-3.57615	-3.48177	0.195344
PAX7	Homeodomain	head_neck	-3.2934	-3.44819	-3.25842	0.353999
PAX8	Paired box	head_neck	-2.68156	-2.5786	-2.35575	0.401376
PAX9	Paired box	head_neck	-4.99522	-4.39318	-4.39318	0
PBX1	Homeodomain	head_neck	-2.95459	-2.95621	-2.79381	0.311977
PBX2	Homeodomain	head_neck	-1.82538	-1.86458	-1.69835	0.318021
PBX3	Homeodomain	head_neck	-3.0341	-2.89561	-2.66535	0.411501
PDX1	Homeodomain	head_neck	-2.53923	-2.78761	-2.57363	0.389024
PGR	Nuclear receptor	head_neck	-2.10144	-2.18797	-2.02869	0.307017
PHOX2A	Homeodomain	head_neck	-2.52301	-2.89143	-2.66686	0.403756
PHOX2B	Homeodomain	head_neck	-2.58742	-2.95056	-2.70625	0.430249
PITX1	Homeodomain	head_neck	-2.30985	-2.40208	-2.27014	0.261986
PITX2	Homeodomain	head_neck	-2.23347	-2.34493	-2.18433	0.309119
PITX3	Homeodomain	head_neck	-2.37846	-2.47936	-2.36379	0.233645
PKNOX1	Homeodomain	head_neck	-3.19952	-3.16371	-3.07353	0.187509
PKNOX2	Homeodomain	head_neck	-3.73987	-3.69421	-3.65281	0.0909
PLAG1	C2H2 ZF	head_neck	-3.0116	-2.66592	-2.50387	0.311424
PLAGL1	C2H2 ZF	head_neck	-2.9217	-2.50669	-2.42005	0.180851
POU1F1	Homeodomain	head_neck	-2.87064	-2.94568	-2.72806	0.394118
POU2F1	Homeodomain	head_neck	-2.66609	-2.79674	-2.5537	0.428571
POU2F2	Homeodomain	head_neck	-2.55509	-2.80793	-2.59471	0.387965
POU2F3	Homeodomain	head_neck	-2.22949	-2.43658	-2.28259	0.298529
POU3F1	Homeodomain	head_neck	-2.41801	-2.61441	-2.38208	0.414314
POU3F2	Homeodomain	head_neck	-2.72747	-2.86644	-2.66921	0.365
POU3F3	Homeodomain	head_neck	-2.17455	-2.45804	-2.2486	0.382609
POU3F4	Homeodomain	head_neck	-2.38275	-2.59047	-2.46102	0.257748
POU4F1	Homeodomain	head_neck	-2.69765	-2.95781	-2.67302	0.480952
POU4F2	Homeodomain	head_neck	-3.0758	-3.31399	-3.08675	0.407407
POU4F3	Homeodomain	head_neck	-2.96122	-3.20991	-2.8649	0.548148
POU5F1	Homeodomain	head_neck	-2.9626	-3.04115	-2.7913	0.437466
POU5F1B	Homeodomain	head_neck	-2.36245	-2.54815	-2.40345	0.283372
POU6F1	Homeodomain	head_neck	-2.78529	-3.20052	-2.9996	0.37037
POU6F2	Homeodomain	head_neck	-2.78776	-2.96666	-2.82205	0.283217
PPARA	Nuclear receptor	head_neck	-2.92219	-2.74972	-2.57363	0.333333
PPARD	Nuclear receptor	head_neck	-2.87036	-2.8617	-2.62975	0.413793
PPARG	Nuclear receptor	head_neck	-3.83395	-3.79654	-3.57581	0.398455
PRDM1	C2H2 ZF	head_neck	-2.87816	-2.90441	-2.69914	0.376656
PRDM16	C2H2 ZF	head_neck	-3.41518	-3.38245	-3.20991	0.327869
PRDM4	C2H2 ZF	head_neck	-4.99521	-4.29627	-4.29627	0
PROP1	Homeodomain	head_neck	-2.50642	-2.84295	-2.57035	0.466165
PROX1	Prospero	head_neck	-3.73988	-3.81914	-3.73996	0.166667
PRRX1	Homeodomain	head_neck	-2.21425	-2.6056	-2.38443	0.399058
PRRX2	Homeodomain	head_neck	-2.17718	-2.59758	-2.37426	0.402034
[truncated: 13,562 more rows]
