# Supplementary material for: Prediction of genome-wide effects of single nucleotide variants on transcription factor binding
Source: Sci Rep. 2020 Oct 19;10:17632. doi: 10.1038/s41598-020-74793-4 (PMC7572467; doi:10.1038/s41598-020-74793-4)
Supplement: Supplementary file 7 — Supplementary Table S4. [file 41598_2020_74793_MOESM7_ESM.xlsx]

## Sheet: cancer_samples
TF Name	Motif ID	TF Family	Cancer type	WT TFBS	Retained TFBS	Gained TFBS	Total SNV in sample
TFAP2E	M0085_1.02	AP-2	biliary	161	43	41	13445
TFAP2A	M1838_1.02	AP-2	biliary	51	22	13	13445
TFAP2C	M2320_1.02	AP-2	biliary	73	29	10	13445
TFAP2A	M2934_1.02	AP-2	biliary	261	83	44	13445
TFAP2C	M2939_1.02	AP-2	biliary	189	48	40	13445
TFAP2A	M4524_1.02	AP-2	biliary	45	17	8	13445
TFAP2C	M4525_1.02	AP-2	biliary	53	21	14	13445
TFAP2A	M5911_1.02	AP-2	biliary	63	21	11	13445
TFAP2A	M5912_1.02	AP-2	biliary	59	20	14	13445
TFAP2A	M5913_1.02	AP-2	biliary	43	15	10	13445
TFAP2A	M5914_1.02	AP-2	biliary	34	9	7	13445
TFAP2A	M5915_1.02	AP-2	biliary	35	10	7	13445
TFAP2A	M5916_1.02	AP-2	biliary	20	4	4	13445
TFAP2B	M5917_1.02	AP-2	biliary	47	15	10	13445
TFAP2B	M5918_1.02	AP-2	biliary	33	10	7	13445
TFAP2B	M5919_1.02	AP-2	biliary	21	5	3	13445
TFAP2C	M5920_1.02	AP-2	biliary	49	15	14	13445
TFAP2C	M5921_1.02	AP-2	biliary	43	16	10	13445
TFAP2C	M5922_1.02	AP-2	biliary	18	4	2	13445
TFAP2C	M5923_1.02	AP-2	biliary	79	20	24	13445
TFAP2C	M5924_1.02	AP-2	biliary	18	5	5	13445
TFAP2C	M5925_1.02	AP-2	biliary	105	30	29	13445
TFAP2A	M6143_1.02	AP-2	biliary	171	39	39	13445
TFAP2B	M6144_1.02	AP-2	biliary	121	23	28	13445
TFAP2C	M6145_1.02	AP-2	biliary	116	31	29	13445
TFAP2D	M6146_1.02	AP-2	biliary	14	2	2	13445
ARID3B	M0104_1.02	ARID/BRIGHT	biliary	72	33	103	13445
ARID3C	M0105_1.02	ARID/BRIGHT	biliary	234	124	245	13445
ARID5A	M0108_1.02	ARID/BRIGHT	biliary	42	24	33	13445
ARID2	M1536_1.02	ARID/BRIGHT	biliary	31	14	25	13445
ARID5B	M3574_1.02	ARID/BRIGHT	biliary	17	3	20	13445
ARID3A	M6147_1.02	ARID/BRIGHT	biliary	12	6	12	13445
ARID3A	M6148_1.02	ARID/BRIGHT	biliary	65	20	101	13445
ARID5B	M6149_1.02	ARID/BRIGHT	biliary	54	21	51	13445
HMGA1	M6279_1.02	AT hook	biliary	359	158	434	13445
HMGA2	M6280_1.02	AT hook	biliary	5	1	2	13445
TWIST2	M0177_1.02	bHLH	biliary	39	17	58	13445
ASCL2	M0178_1.02	bHLH	biliary	158	51	95	13445
HEYL	M0183_1.02	bHLH	biliary	51	6	21	13445
HES4	M0191_1.02	bHLH	biliary	74	18	27	13445
TCF23	M0195_1.02	bHLH	biliary	124	37	106	13445
NPAS2	M0196_1.02	bHLH	biliary	48	12	25	13445
HES2	M0199_1.02	bHLH	biliary	39	15	25	13445
MLXIP	M0211_1.02	bHLH	biliary	37	2	14	13445
TCFL5	M0212_1.02	bHLH	biliary	66	17	17	13445
TCF21	M0214_1.02	bHLH	biliary	96	18	70	13445
TCF23	M0214_1.02	bHLH	biliary	96	18	70	13445
NHLH2	M0216_1.02	bHLH	biliary	156	43	95	13445
NEUROG1	M0217_1.02	bHLH	biliary	92	29	89	13445
ARNTL2	M0220_1.02	bHLH	biliary	37	7	19	13445
ATOH7	M0224_1.02	bHLH	biliary	40	10	43	13445
NHLH1	M1880_1.02	bHLH	biliary	34	12	10	13445
MAX	M1889_1.02	bHLH	biliary	54	24	61	13445
USF1	M1917_1.02	bHLH	biliary	29	11	27	13445
EBF1	M1968_1.02	bHLH	biliary	85	26	22	13445
USF2	M2322_1.02	bHLH	biliary	40	17	31	13445
SREBF1	M2387_1.02	bHLH	biliary	50	12	27	13445
SREBF2	M2388_1.02	bHLH	biliary	45	9	28	13445
AHR	M2917_1.02	bHLH	biliary	0	0	2	13445
AHRR	M2917_1.02	bHLH	biliary	0	0	2	13445
TFAP4	M2943_1.02	bHLH	biliary	2	0	2	13445
TFAP4	M2944_1.02	bHLH	biliary	168	43	79	13445
TFAP4	M2947_1.02	bHLH	biliary	88	19	42	13445
ARNT	M2956_1.02	bHLH	biliary	16	1	9	13445
ARNT	M2957_1.02	bHLH	biliary	5	2	1	13445
TCF3	M3154_1.02	bHLH	biliary	34	16	12	13445
TCF3	M3155_1.02	bHLH	biliary	23	15	20	13445
NHLH1	M3375_1.02	bHLH	biliary	0	0	3	13445
NHLH1	M3376_1.02	bHLH	biliary	2	1	0	13445
MAX	M3539_1.02	bHLH	biliary	6	2	6	13445
MYOD1	M3589_1.02	bHLH	biliary	32	16	26	13445
MYOD1	M3591_1.02	bHLH	biliary	141	43	73	13445
MYCN	M3642_1.02	bHLH	biliary	39	10	16	13445
SREBF1	M3944_1.02	bHLH	biliary	24	11	21	13445
SREBF1	M3945_1.02	bHLH	biliary	1	0	0	13445
USF1	M4080_1.02	bHLH	biliary	9	4	6	13445
USF1	M4081_1.02	bHLH	biliary	26	11	25	13445
USF1	M4086_1.02	bHLH	biliary	112	23	87	13445
USF1	M4429_1.02	bHLH	biliary	8	3	1	13445
MAX	M4465_1.02	bHLH	biliary	40	13	17	13445
TCF12	M4479_1.02	bHLH	biliary	118	51	49	13445
USF1	M4480_1.02	bHLH	biliary	4	2	1	13445
USF2	M4481_1.02	bHLH	biliary	10	4	3	13445
MAX	M4507_1.02	bHLH	biliary	51	17	33	13445
TCF12	M4513_1.02	bHLH	biliary	100	17	82	13445
USF1	M4514_1.02	bHLH	biliary	11	3	3	13445
USF2	M4515_1.02	bHLH	biliary	7	3	1	13445
MYC	M4532_1.02	bHLH	biliary	64	27	32	13445
MAX	M4542_1.02	bHLH	biliary	43	17	33	13445
MXI1	M4543_1.02	bHLH	biliary	51	19	30	13445
USF2	M4550_1.02	bHLH	biliary	17	6	15	13445
BHLHE40	M4553_1.02	bHLH	biliary	48	9	23	13445
MYC	M4558_1.02	bHLH	biliary	48	24	25	13445
USF1	M4578_1.02	bHLH	biliary	15	5	8	13445
USF2	M4579_1.02	bHLH	biliary	10	4	5	13445
MAX	M4596_1.02	bHLH	biliary	21	6	10	13445
MYC	M4609_1.02	bHLH	biliary	55	26	23	13445
MYC	M4610_1.02	bHLH	biliary	47	19	23	13445
MAX	M4627_1.02	bHLH	biliary	52	18	29	13445
MAX	M4628_1.02	bHLH	biliary	34	8	18	13445
USF1	M4637_1.02	bHLH	biliary	13	6	5	13445
USF2	M4638_1.02	bHLH	biliary	15	7	3	13445
MYC	M4643_1.02	bHLH	biliary	83	33	63	13445
MYC	M4645_1.02	bHLH	biliary	47	22	34	13445
MAX	M4646_1.02	bHLH	biliary	33	10	21	13445
MXI1	M4678_1.02	bHLH	biliary	7	5	3	13445
MXI1	M4679_1.02	bHLH	biliary	38	9	28	13445
TCF15	M4850_1.02	bHLH	biliary	54	24	30	13445
NPAS4	M4930_1.02	bHLH	biliary	7	2	3	13445
FERD3L	M4971_1.02	bHLH	biliary	127	39	77	13445
ATOH8	M5116_1.02	bHLH	biliary	117	29	92	13445
NPAS1	M5234_1.02	bHLH	biliary	40	5	30	13445
NPAS3	M5234_1.02	bHLH	biliary	40	5	30	13445
SIM1	M5234_1.02	bHLH	biliary	40	5	30	13445
SIM2	M5234_1.02	bHLH	biliary	40	5	30	13445
ARNTL	M5290_1.02	bHLH	biliary	3	0	2	13445
BHLHA15	M5304_1.02	bHLH	biliary	13	6	5	13445
BHLHE40	M5305_1.02	bHLH	biliary	24	3	8	13445
BHLHE41	M5306_1.02	bHLH	biliary	22	2	7	13445
BHLHE22	M5307_1.02	bHLH	biliary	8	3	5	13445
BHLHE23	M5308_1.02	bHLH	biliary	14	5	13	13445
BHLHE41	M5309_1.02	bHLH	biliary	4	0	5	13445
CLOCK	M5321_1.02	bHLH	biliary	21	5	20	13445
EBF1	M5364_1.02	bHLH	biliary	19	8	2	13445
FIGLA	M5430_1.02	bHLH	biliary	88	30	72	13445
HES5	M5504_1.02	bHLH	biliary	2	0	0	13445
HES5	M5505_1.02	bHLH	biliary	2	0	0	13445
HES7	M5506_1.02	bHLH	biliary	2	0	0	13445
HEY1	M5509_1.02	bHLH	biliary	28	3	9	13445
HEY2	M5510_1.02	bHLH	biliary	34	4	9	13445
HEY2	M5511_1.02	bHLH	biliary	29	5	10	13445
MAX	M5613_1.02	bHLH	biliary	2	2	0	13445
MAX	M5614_1.02	bHLH	biliary	38	6	13	13445
MESP1	M5627_1.02	bHLH	biliary	180	66	112	13445
MESP2	M5627_1.02	bHLH	biliary	180	66	112	13445
MGA	M5628_1.02	bHLH	biliary	106	20	70	13445
MGA	M5629_1.02	bHLH	biliary	0	0	0	13445
MGA	M5630_1.02	bHLH	biliary	0	0	2	13445
MLX	M5632_1.02	bHLH	biliary	7	2	6	13445
MLXIPL	M5633_1.02	bHLH	biliary	23	6	13	13445
MNT	M5634_1.02	bHLH	biliary	38	6	14	13445
MSC	M5636_1.02	bHLH	biliary	20	3	20	13445
MYF6	M5651_1.02	bHLH	biliary	7	2	13	13445
NEUROD2	M5652_1.02	bHLH	biliary	47	16	32	13445
NEUROG2	M5653_1.02	bHLH	biliary	44	10	26	13445
NEUROG3	M5653_1.02	bHLH	biliary	44	10	26	13445
NEUROG2	M5654_1.02	bHLH	biliary	13	2	8	13445
NHLH1	M5670_1.02	bHLH	biliary	37	9	12	13445
NHLH1	M5671_1.02	bHLH	biliary	44	9	11	13445
OLIG1	M5690_1.02	bHLH	biliary	10	3	6	13445
OLIG2	M5691_1.02	bHLH	biliary	22	7	26	13445
OLIG2	M5692_1.02	bHLH	biliary	17	7	21	13445
OLIG3	M5693_1.02	bHLH	biliary	29	9	29	13445
SREBF2	M5866_1.02	bHLH	biliary	6	2	6	13445
TCF3	M5900_1.02	bHLH	biliary	76	29	54	13445
TCF4	M5901_1.02	bHLH	biliary	65	25	41	13445
TCF4	M5902_1.02	bHLH	biliary	176	71	107	13445
TFAP4	M5926_1.02	bHLH	biliary	35	4	19	13445
TFAP4	M5927_1.02	bHLH	biliary	32	5	15	13445
TFE3	M5930_1.02	bHLH	biliary	66	14	31	13445
TFEB	M5931_1.02	bHLH	biliary	38	11	31	13445
TFEC	M5932_1.02	bHLH	biliary	72	23	49	13445
USF1	M5943_1.02	bHLH	biliary	36	11	24	13445
AHR	M6139_1.02	bHLH	biliary	73	14	33	13445
ARNT2	M6150_1.02	bHLH	biliary	90	24	42	13445
ARNT	M6151_1.02	bHLH	biliary	114	27	56	13445
BHLHE40	M6160_1.02	bHLH	biliary	42	3	22	13445
BHLHE41	M6161_1.02	bHLH	biliary	10	2	5	13445
ARNTL	M6162_1.02	bHLH	biliary	2	0	4	13445
EBF1	M6175_1.02	bHLH	biliary	65	16	13	13445
EPAS1	M6212_1.02	bHLH	biliary	58	27	22	13445
HAND1	M6268_1.02	bHLH	biliary	126	44	76	13445
HAND2	M6268_1.02	bHLH	biliary	126	44	76	13445
NHLH1	M6270_1.02	bHLH	biliary	0	0	2	13445
HES1	M6271_1.02	bHLH	biliary	50	12	21	13445
HEY2	M6273_1.02	bHLH	biliary	6	3	5	13445
HIF1A	M6275_1.02	bHLH	biliary	36	6	19	13445
TCF12	M6288_1.02	bHLH	biliary	61	13	58	13445
TCF4	M6316_1.02	bHLH	biliary	24	7	24	13445
MAX	M6335_1.02	bHLH	biliary	31	6	21	13445
MITF	M6345_1.02	bHLH	biliary	91	39	84	13445
MLXIPL	M6346_1.02	bHLH	biliary	5	1	3	13445
MYC	M6351_1.02	bHLH	biliary	24	7	16	13445
MYCN	M6352_1.02	bHLH	biliary	59	13	27	13445
MYF6	M6353_1.02	bHLH	biliary	72	7	61	13445
MYOD1	M6354_1.02	bHLH	biliary	134	22	75	13445
MYOG	M6355_1.02	bHLH	biliary	50	19	25	13445
NEUROD1	M6358_1.02	bHLH	biliary	91	35	33	13445
PTF1A	M6441_1.02	bHLH	biliary	7	2	6	13445
SREBF1	M6487_1.02	bHLH	biliary	124	32	52	13445
SREBF2	M6488_1.02	bHLH	biliary	129	42	48	13445
TAL1	M6500_1.02	bHLH	biliary	20	4	9	13445
TAL1	M6501_1.02	bHLH	biliary	1	1	0	13445
TFAP4	M6513_1.02	bHLH	biliary	40	6	13	13445
TCF3	M6516_1.02	bHLH	biliary	100	32	50	13445
TFE3	M6517_1.02	bHLH	biliary	69	19	62	13445
TFEB	M6518_1.02	bHLH	biliary	6	2	7	13445
TWIST1	M6527_1.02	bHLH	biliary	29	9	22	13445
USF1	M6530_1.02	bHLH	biliary	17	5	13	13445
USF2	M6531_1.02	bHLH	biliary	70	19	40	13445
CREB3L2	M0305_1.02	bZIP	biliary	22	1	12	13445
NFIL3	M1857_1.02	bZIP	biliary	25	12	19	13445
HLF	M1875_1.02	bZIP	biliary	47	17	29	13445
CEBPA	M1925_1.02	bZIP	biliary	57	18	54	13445
CEBPB	M2268_1.02	bZIP	biliary	62	23	37	13445
FOS	M2278_1.02	bZIP	biliary	68	23	25	13445
FOSL1	M2279_1.02	bZIP	biliary	46	17	21	13445
FOSL2	M2280_1.02	bZIP	biliary	54	18	27	13445
JUN	M2289_1.02	bZIP	biliary	38	11	24	13445
JUN	M2290_1.02	bZIP	biliary	63	29	25	13445
JUNB	M2291_1.02	bZIP	biliary	67	23	30	13445
JUND	M2292_1.02	bZIP	biliary	43	17	20	13445
JUND	M2293_1.02	bZIP	biliary	32	11	11	13445
MAFF	M2295_1.02	bZIP	biliary	21	4	8	13445
MAFK	M2296_1.02	bZIP	biliary	37	11	20	13445
ATF6	M2978_1.02	bZIP	biliary	25	0	15	13445
ATF6B	M2978_1.02	bZIP	biliary	100	0	60	53780
BACH1	M2979_1.02	bZIP	biliary	17	6	7	13445
BACH2	M2980_1.02	bZIP	biliary	65	18	32	13445
CEBPA	M3031_1.02	bZIP	biliary	128	49	97	13445
CEBPA	M3032_1.02	bZIP	biliary	69	33	47	13445
CEBPB	M3035_1.02	bZIP	biliary	106	55	64	13445
CEBPB	M3036_1.02	bZIP	biliary	59	34	34	13445
CEBPA	M3040_1.02	bZIP	biliary	8	4	6	13445
CEBPA	M3047_1.02	bZIP	biliary	58	30	41	13445
CREB1	M3083_1.02	bZIP	biliary	40	2	12	13445
CREB1	M3084_1.02	bZIP	biliary	31	6	14	13445
ATF2	M3087_1.02	bZIP	biliary	15	4	17	13445
ATF2	M3088_1.02	bZIP	biliary	5	0	2	13445
CREB1	M3089_1.02	bZIP	biliary	29	1	16	13445
CREB1	M3090_1.02	bZIP	biliary	26	3	8	13445
NFIL3	M3156_1.02	bZIP	biliary	10	3	12	13445
HLF	M3393_1.02	bZIP	biliary	42	16	33	13445
XBP1	M3447_1.02	bZIP	biliary	2	2	1	13445
NFE2	M3617_1.02	bZIP	biliary	35	7	24	13445
CREB1	M4012_1.02	bZIP	biliary	4	0	2	13445
CREB1	M4013_1.02	bZIP	biliary	0	0	1	13445
NFE2L1	M4030_1.02	bZIP	biliary	74	38	56	13445
TEF	M4088_1.02	bZIP	biliary	39	18	29	13445
XBP1	M4101_1.02	bZIP	biliary	6	1	8	13445
ATF3	M4451_1.02	bZIP	biliary	17	6	12	13445
BATF	M4452_1.02	bZIP	biliary	41	18	14	13445
JUND	M4464_1.02	bZIP	biliary	18	8	7	13445
ATF3	M4500_1.02	bZIP	biliary	20	7	9	13445
JUN	M4501_1.02	bZIP	biliary	23	6	5	13445
JUND	M4506_1.02	bZIP	biliary	45	16	16	13445
CEBPB	M4529_1.02	bZIP	biliary	67	30	27	13445
FOS	M4530_1.02	bZIP	biliary	48	22	16	13445
JUN	M4531_1.02	bZIP	biliary	48	16	23	13445
JUND	M4541_1.02	bZIP	biliary	18	9	13	13445
ATF3	M4552_1.02	bZIP	biliary	21	6	12	13445
CEBPB	M4556_1.02	bZIP	biliary	66	34	28	13445
JUN	M4557_1.02	bZIP	biliary	18	6	7	13445
FOSL2	M4565_1.02	bZIP	biliary	45	19	12	13445
JUND	M4570_1.02	bZIP	biliary	48	18	17	13445
JUND	M4571_1.02	bZIP	biliary	43	10	17	13445
MAFF	M4572_1.02	bZIP	biliary	14	4	9	13445
MAFK	M4573_1.02	bZIP	biliary	20	7	17	13445
FOS	M4590_1.02	bZIP	biliary	62	26	28	13445
JUN	M4591_1.02	bZIP	biliary	52	24	23	13445
ATF3	M4597_1.02	bZIP	biliary	41	9	29	13445
CEBPB	M4606_1.02	bZIP	biliary	47	26	21	13445
FOS	M4607_1.02	bZIP	biliary	35	15	15	13445
JUN	M4608_1.02	bZIP	biliary	42	16	15	13445
FOSL1	M4619_1.02	bZIP	biliary	44	15	19	13445
JUNB	M4623_1.02	bZIP	biliary	42	17	19	13445
JUND	M4624_1.02	bZIP	biliary	12	1	3	13445
JUND	M4625_1.02	bZIP	biliary	34	16	13	13445
MAFK	M4626_1.02	bZIP	biliary	2	1	7	13445
NFE2	M4629_1.02	bZIP	biliary	7	3	7	13445
BACH1	M4680_1.02	bZIP	biliary	50	12	43	13445
BACH1	M4681_1.02	bZIP	biliary	10	0	8	13445
BACH1	M4682_1.02	bZIP	biliary	53	9	40	13445
ATF3	M4683_1.02	bZIP	biliary	67	6	43	13445
ATF3	M4684_1.02	bZIP	biliary	21	6	14	13445
ATF4	M5292_1.02	bZIP	biliary	20	11	8	13445
ATF7	M5293_1.02	bZIP	biliary	2	0	0	13445
BATF3	M5302_1.02	bZIP	biliary	1	0	0	13445
CEBPB	M5314_1.02	bZIP	biliary	39	8	18	13445
CEBPB	M5315_1.02	bZIP	biliary	39	9	15	13445
CEBPD	M5316_1.02	bZIP	biliary	37	8	14	13445
CEBPE	M5317_1.02	bZIP	biliary	56	16	25	13445
CEBPG	M5318_1.02	bZIP	biliary	23	2	8	13445
CEBPG	M5319_1.02	bZIP	biliary	29	5	9	13445
CREB3	M5323_1.02	bZIP	biliary	6	0	6	13445
CREB3L3	M5323_1.02	bZIP	biliary	6	0	6	13445
CREB3L4	M5323_1.02	bZIP	biliary	6	0	6	13445
CREB3	M5324_1.02	bZIP	biliary	5	0	5	13445
CREB3L1	M5325_1.02	bZIP	biliary	0	0	2	13445
CREB3L1	M5326_1.02	bZIP	biliary	4	0	4	13445
CREB3L1	M5327_1.02	bZIP	biliary	3	0	1	13445
CREB3L1	M5328_1.02	bZIP	biliary	0	0	1	13445
CREB3L1	M5329_1.02	bZIP	biliary	4	0	3	13445
CREB3L1	M5330_1.02	bZIP	biliary	0	0	2	13445
DBP	M5337_1.02	bZIP	biliary	11	3	8	13445
DBP	M5338_1.02	bZIP	biliary	18	7	11	13445
HLF	M5516_1.02	bZIP	biliary	30	15	18	13445
JDP2	M5587_1.02	bZIP	biliary	27	4	15	13445
JDP2	M5588_1.02	bZIP	biliary	3	0	0	13445
JDP2	M5589_1.02	bZIP	biliary	33	2	17	13445
JDP2	M5590_1.02	bZIP	biliary	8	1	0	13445
MAFF	M5607_1.02	bZIP	biliary	4	1	3	13445
MAFG	M5608_1.02	bZIP	biliary	1	0	1	13445
MAFK	M5609_1.02	bZIP	biliary	66	19	53	13445
MAFK	M5610_1.02	bZIP	biliary	6	1	3	13445
MAFK	M5611_1.02	bZIP	biliary	60	20	46	13445
MAFK	M5612_1.02	bZIP	biliary	14	5	4	13445
NFE2	M5659_1.02	bZIP	biliary	12	3	9	13445
NFIL3	M5663_1.02	bZIP	biliary	51	27	26	13445
NRL	M5689_1.02	bZIP	biliary	113	37	86	13445
TEF	M5909_1.02	bZIP	biliary	11	5	8	13445
TEF	M5910_1.02	bZIP	biliary	21	14	15	13445
XBP1	M5952_1.02	bZIP	biliary	11	0	3	13445
XBP1	M5953_1.02	bZIP	biliary	4	0	5	13445
CREB5	M5998_1.02	bZIP	biliary	14	1	1	13445
ATF1	M6152_1.02	bZIP	biliary	35	3	15	13445
ATF3	M6153_1.02	bZIP	biliary	259	84	120	13445
ATF5	M6154_1.02	bZIP	biliary	58	15	39	13445
ATF6	M6155_1.02	bZIP	biliary	3	2	3	13445
BACH1	M6156_1.02	bZIP	biliary	5	0	3	13445
BATF	M6158_1.02	bZIP	biliary	95	32	43	13445
CEBPA	M6169_1.02	bZIP	biliary	206	90	144	13445
CEBPB	M6170_1.02	bZIP	biliary	121	54	61	13445
CEBPD	M6171_1.02	bZIP	biliary	147	70	81	13445
CEBPE	M6172_1.02	bZIP	biliary	79	29	51	13445
CEBPG	M6173_1.02	bZIP	biliary	48	23	38	13445
CREB1	M6180_1.02	bZIP	biliary	76	11	29	13445
CREM	M6181_1.02	bZIP	biliary	37	6	25	13445
DBP	M6186_1.02	bZIP	biliary	77	43	57	13445
DDIT3	M6187_1.02	bZIP	biliary	25	6	22	13445
FOSB	M6228_1.02	bZIP	biliary	103	31	60	13445
FOSL1	M6229_1.02	bZIP	biliary	79	35	32	13445
FOSL2	M6230_1.02	bZIP	biliary	56	22	19	13445
FOS	M6231_1.02	bZIP	biliary	81	31	45	13445
HLF	M6277_1.02	bZIP	biliary	20	8	17	13445
JUNB	M6317_1.02	bZIP	biliary	104	33	56	13445
JUND	M6318_1.02	bZIP	biliary	67	25	22	13445
JUN	M6319_1.02	bZIP	biliary	103	32	56	13445
MAFA	M6330_1.02	bZIP	biliary	10	2	3	13445
MAFB	M6331_1.02	bZIP	biliary	206	43	157	13445
MAF	M6332_1.02	bZIP	biliary	156	27	111	13445
MAFG	M6333_1.02	bZIP	biliary	211	60	166	13445
MAFK	M6334_1.02	bZIP	biliary	11	2	12	13445
NFE2L1	M6359_1.02	bZIP	biliary	304	98	239	13445
NFE2L2	M6360_1.02	bZIP	biliary	57	19	39	13445
NFE2	M6367_1.02	bZIP	biliary	26	8	23	13445
NFIL3	M6368_1.02	bZIP	biliary	14	9	11	13445
TEF	M6510_1.02	bZIP	biliary	33	14	22	13445
XBP1	M6536_1.02	bZIP	biliary	4	0	7	13445
OSR2	M0396_1.02	C2H2 ZF	biliary	75	25	81	13445
ZSCAN10	M0398_1.02	C2H2 ZF	biliary	29	6	15	13445
ZNF202	M0404_1.02	C2H2 ZF	biliary	203	88	69	13445
KLF7	M0405_1.02	C2H2 ZF	biliary	181	56	53	13445
ZKSCAN1	M0408_1.02	C2H2 ZF	biliary	4	1	3	13445
ZBTB1	M0413_1.02	C2H2 ZF	biliary	117	14	48	13445
KLF9	M0415_1.02	C2H2 ZF	biliary	19	3	15	13445
ZNF281	M0420_1.02	C2H2 ZF	biliary	130	58	34	13445
ZIC5	M0422_1.02	C2H2 ZF	biliary	173	50	58	13445
SNAI3	M0424_1.02	C2H2 ZF	biliary	212	80	153	13445
ZNF691	M0428_1.02	C2H2 ZF	biliary	98	17	61	13445
OSR1	M0431_1.02	C2H2 ZF	biliary	187	58	155	13445
ZBTB12	M0433_1.02	C2H2 ZF	biliary	2300	875	1300	67225
ZNF35	M0436_1.02	C2H2 ZF	biliary	370	227	261	13445
ZNF32	M0437_1.02	C2H2 ZF	biliary	72	38	76	13445
ZBTB3	M0442_1.02	C2H2 ZF	biliary	294	116	164	13445
PRDM16	M1861_1.02	C2H2 ZF	biliary	2	1	5	13445
MZF1	M1887_1.02	C2H2 ZF	biliary	233	70	72	13445
MZF1	M1888_1.02	C2H2 ZF	biliary	161	58	78	13445
RREB1	M1901_1.02	C2H2 ZF	biliary	1	1	2	13445
SP1	M1906_1.02	C2H2 ZF	biliary	144	53	21	13445
ZNF76	M1915_1.02	C2H2 ZF	biliary	9	2	6	13445
YY1	M1919_1.02	C2H2 ZF	biliary	28	12	21	13445
ZEB1	M1926_1.02	C2H2 ZF	biliary	54	17	39	13445
ZNF354C	M1950_1.02	C2H2 ZF	biliary	237	33	261	13445
HINFP	M1951_1.02	C2H2 ZF	biliary	7	0	4	13445
REST	M1956_1.02	C2H2 ZF	biliary	1	0	0	13445
CTCF	M1957_1.02	C2H2 ZF	biliary	18	7	3	13445
ZFY	M1963_1.02	C2H2 ZF	biliary	54	21	15	13445
INSM1	M1969_1.02	C2H2 ZF	biliary	34	15	16	13445
EGR1	M1971_1.02	C2H2 ZF	biliary	73	28	11	13445
PLAG1	M1972_1.02	C2H2 ZF	biliary	6	1	6	13445
PRDM1	M2307_1.02	C2H2 ZF	biliary	35	12	31	13445
SP2	M2314_1.02	C2H2 ZF	biliary	79	30	8	13445
ZBTB33	M2323_1.02	C2H2 ZF	biliary	4	0	2	13445
ZNF263	M2324_1.02	C2H2 ZF	biliary	109	61	12	13445
KLF5	M2391_1.02	C2H2 ZF	biliary	145	47	25	13445
KLF12	M2942_1.02	C2H2 ZF	biliary	251	48	199	13445
ZEB1	M2952_1.02	C2H2 ZF	biliary	33	18	24	13445
ZEB1	M2953_1.02	C2H2 ZF	biliary	81	37	67	13445
ZEB1	M2954_1.02	C2H2 ZF	biliary	37	14	30	13445
ZEB1	M2955_1.02	C2H2 ZF	biliary	206	84	174	13445
ZEB1	M3114_1.02	C2H2 ZF	biliary	95	41	87	13445
EGR1	M3167_1.02	C2H2 ZF	biliary	7	2	2	13445
EGR2	M3176_1.02	C2H2 ZF	biliary	7	1	2	13445
EGR3	M3178_1.02	C2H2 ZF	biliary	4	1	2	13445
MECOM	M3225_1.02	C2H2 ZF	biliary	0	0	1	13445
MECOM	M3226_1.02	C2H2 ZF	biliary	3	1	4	13445
MECOM	M3227_1.02	C2H2 ZF	biliary	3	1	2	13445
MECOM	M3228_1.02	C2H2 ZF	biliary	64	20	54	13445
MECOM	M3229_1.02	C2H2 ZF	biliary	17	6	14	13445
MECOM	M3230_1.02	C2H2 ZF	biliary	9	2	6	13445
GFI1	M3341_1.02	C2H2 ZF	biliary	6	3	1	13445
IKZF1	M3450_1.02	C2H2 ZF	biliary	78	36	50	13445
IKZF4	M3450_1.02	C2H2 ZF	biliary	78	36	50	13445
IKZF1	M3451_1.02	C2H2 ZF	biliary	124	52	72	13445
IKZF1	M3452_1.02	C2H2 ZF	biliary	21	11	19	13445
IKZF1	M3525_1.02	C2H2 ZF	biliary	190	61	111	13445
PATZ1	M3546_1.02	C2H2 ZF	biliary	46	11	17	13445
MZF1	M3594_1.02	C2H2 ZF	biliary	202	92	53	13445
MZF1	M3595_1.02	C2H2 ZF	biliary	106	35	33	13445
EGR4	M3630_1.02	C2H2 ZF	biliary	7	1	4	13445
REST	M3666_1.02	C2H2 ZF	biliary	0	0	0	13445
ZNF423	M3836_1.02	C2H2 ZF	biliary	1	0	0	13445
ZBTB42	M3841_1.02	C2H2 ZF	biliary	18	4	58	13445
RREB1	M3843_1.02	C2H2 ZF	biliary	16	4	20	13445
SP1	M3919_1.02	C2H2 ZF	biliary	200	78	63	13445
SP1	M3926_1.02	C2H2 ZF	biliary	105	34	12	13445
ZNF143	M3964_1.02	C2H2 ZF	biliary	0	0	4	13445
ZNF143	M3965_1.02	C2H2 ZF	biliary	7	2	3	13445
YY1	M4109_1.02	C2H2 ZF	biliary	24	10	24	13445
YY1	M4110_1.02	C2H2 ZF	biliary	9	1	4	13445
ZIC1	M4147_1.02	C2H2 ZF	biliary	110	21	71	13445
ZIC2	M4148_1.02	C2H2 ZF	biliary	139	30	90	13445
ZIC3	M4149_1.02	C2H2 ZF	biliary	171	44	82	13445
ZBTB6	M4151_1.02	C2H2 ZF	biliary	10	3	7	13445
CTCF	M4427_1.02	C2H2 ZF	biliary	13	3	2	13445
CTCF	M4430_1.02	C2H2 ZF	biliary	18	4	1	13445
CTCF	M4431_1.02	C2H2 ZF	biliary	23	6	7	13445
CTCF	M4432_1.02	C2H2 ZF	biliary	26	8	4	13445
CTCF	M4433_1.02	C2H2 ZF	biliary	21	5	7	13445
CTCF	M4434_1.02	C2H2 ZF	biliary	28	13	11	13445
CTCF	M4435_1.02	C2H2 ZF	biliary	24	8	6	13445
CTCF	M4436_1.02	C2H2 ZF	biliary	23	5	6	13445
CTCF	M4437_1.02	C2H2 ZF	biliary	18	4	6	13445
CTCF	M4441_1.02	C2H2 ZF	biliary	21	7	2	13445
CTCF	M4442_1.02	C2H2 ZF	biliary	21	10	3	13445
CTCF	M4443_1.02	C2H2 ZF	biliary	8	3	1	13445
CTCF	M4445_1.02	C2H2 ZF	biliary	18	3	2	13445
CTCF	M4446_1.02	C2H2 ZF	biliary	17	2	3	13445
CTCF	M4447_1.02	C2H2 ZF	biliary	17	3	4	13445
CTCF	M4448_1.02	C2H2 ZF	biliary	18	4	3	13445
CTCF	M4449_1.02	C2H2 ZF	biliary	12	1	2	13445
CTCF	M4450_1.02	C2H2 ZF	biliary	16	1	3	13445
BCL11A	M4453_1.02	C2H2 ZF	biliary	57	17	29	13445
CTCF	M4455_1.02	C2H2 ZF	biliary	21	9	7	13445
CTCF	M4456_1.02	C2H2 ZF	biliary	17	2	5	13445
CTCF	M4457_1.02	C2H2 ZF	biliary	35	11	12	13445
CTCF	M4458_1.02	C2H2 ZF	biliary	17	4	4	13445
EGR1	M4459_1.02	C2H2 ZF	biliary	16	4	3	13445
REST	M4469_1.02	C2H2 ZF	biliary	7	1	4	13445
YY1	M4482_1.02	C2H2 ZF	biliary	7	3	5	13445
ZEB1	M4483_1.02	C2H2 ZF	biliary	68	21	75	13445
ZNF143	M4484_1.02	C2H2 ZF	biliary	5	1	3	13445
YY1	M4490_1.02	C2H2 ZF	biliary	15	6	11	13445
YY1	M4493_1.02	C2H2 ZF	biliary	6	2	5	13445
CTCF	M4502_1.02	C2H2 ZF	biliary	22	8	6	13445
CTCF	M4503_1.02	C2H2 ZF	biliary	20	6	6	13445
EGR1	M4504_1.02	C2H2 ZF	biliary	21	3	2	13445
REST	M4508_1.02	C2H2 ZF	biliary	3	0	0	13445
YY1	M4516_1.02	C2H2 ZF	biliary	9	3	5	13445
CTCF	M4517_1.02	C2H2 ZF	biliary	19	6	8	13445
CTCF	M4518_1.02	C2H2 ZF	biliary	17	5	4	13445
CTCF	M4519_1.02	C2H2 ZF	biliary	19	5	6	13445
CTCF	M4520_1.02	C2H2 ZF	biliary	25	9	8	13445
CTCF	M4521_1.02	C2H2 ZF	biliary	33	10	9	13445
CTCF	M4523_1.02	C2H2 ZF	biliary	13	4	2	13445
CTCF	M4533_1.02	C2H2 ZF	biliary	22	9	8	13445
CTCF	M4534_1.02	C2H2 ZF	biliary	19	8	9	13445
CTCF	M4535_1.02	C2H2 ZF	biliary	17	4	1	13445
REST	M4544_1.02	C2H2 ZF	biliary	2	0	0	13445
PRDM1	M4545_1.02	C2H2 ZF	biliary	52	16	52	13445
ZNF683	M4545_1.02	C2H2 ZF	biliary	52	16	52	13445
ZNF274	M4551_1.02	C2H2 ZF	biliary	0	0	0	13445
ZNF274	M4555_1.02	C2H2 ZF	biliary	3	0	2	13445
CTCF	M4559_1.02	C2H2 ZF	biliary	18	4	3	13445
CTCF	M4560_1.02	C2H2 ZF	biliary	18	4	4	13445
CTCF	M4561_1.02	C2H2 ZF	biliary	26	12	7	13445
CTCF	M4562_1.02	C2H2 ZF	biliary	24	5	7	13445
REST	M4574_1.02	C2H2 ZF	biliary	0	0	1	13445
CTCF	M4580_1.02	C2H2 ZF	biliary	19	8	3	13445
CTCF	M4581_1.02	C2H2 ZF	biliary	18	4	2	13445
CTCF	M4582_1.02	C2H2 ZF	biliary	48	14	22	13445
CTCF	M4583_1.02	C2H2 ZF	biliary	21	8	11	13445
CTCF	M4584_1.02	C2H2 ZF	biliary	32	10	10	13445
CTCF	M4585_1.02	C2H2 ZF	biliary	20	3	7	13445
CTCF	M4586_1.02	C2H2 ZF	biliary	39	12	18	13445
CTCF	M4587_1.02	C2H2 ZF	biliary	20	9	0	13445
CTCF	M4588_1.02	C2H2 ZF	biliary	20	10	3	13445
REST	M4589_1.02	C2H2 ZF	biliary	3	1	2	13445
CTCF	M4592_1.02	C2H2 ZF	biliary	9	2	0	13445
CTCF	M4593_1.02	C2H2 ZF	biliary	24	11	4	13445
CTCF	M4594_1.02	C2H2 ZF	biliary	8	2	1	13445
YY1	M4603_1.02	C2H2 ZF	biliary	7	3	3	13445
ZNF263	M4604_1.02	C2H2 ZF	biliary	50	32	6	13445
ZNF274	M4605_1.02	C2H2 ZF	biliary	2	0	3	13445
CTCF	M4611_1.02	C2H2 ZF	biliary	15	3	2	13445
CTCFL	M4612_1.02	C2H2 ZF	biliary	11	2	2	13445
CTCF	M4613_1.02	C2H2 ZF	biliary	20	7	8	13445
CTCF	M4614_1.02	C2H2 ZF	biliary	23	5	5	13445
EGR1	M4616_1.02	C2H2 ZF	biliary	17	3	2	13445
REST	M4630_1.02	C2H2 ZF	biliary	2	0	4	13445
SP2	M4632_1.02	C2H2 ZF	biliary	4	2	3	13445
YY1	M4639_1.02	C2H2 ZF	biliary	9	3	5	13445
ZBTB7A	M4640_1.02	C2H2 ZF	biliary	64	24	8	13445
CTCF	M4644_1.02	C2H2 ZF	biliary	21	7	5	13445
CTCF	M4647_1.02	C2H2 ZF	biliary	19	9	2	13445
CTCF	M4648_1.02	C2H2 ZF	biliary	18	11	2	13445
CTCF	M4649_1.02	C2H2 ZF	biliary	21	8	6	13445
CTCF	M4650_1.02	C2H2 ZF	biliary	20	4	8	13445
CTCF	M4651_1.02	C2H2 ZF	biliary	19	6	4	13445
YY1	M4652_1.02	C2H2 ZF	biliary	13	5	9	13445
ZNF274	M4653_1.02	C2H2 ZF	biliary	1	0	3	13445
CTCF	M4654_1.02	C2H2 ZF	biliary	22	11	3	13445
REST	M4655_1.02	C2H2 ZF	biliary	0	0	0	13445
REST	M4657_1.02	C2H2 ZF	biliary	3	0	0	13445
CTCF	M4658_1.02	C2H2 ZF	biliary	18	6	2	13445
CTCF	M4659_1.02	C2H2 ZF	biliary	28	9	7	13445
CTCF	M4661_1.02	C2H2 ZF	biliary	16	3	2	13445
CTCF	M4662_1.02	C2H2 ZF	biliary	18	5	3	13445
ZNF263	M4666_1.02	C2H2 ZF	biliary	74	32	21	13445
REST	M4667_1.02	C2H2 ZF	biliary	4	1	2	13445
CTCF	M4668_1.02	C2H2 ZF	biliary	21	5	2	13445
ZEB1	M4685_1.02	C2H2 ZF	biliary	10	4	16	13445
PRDM1	M4686_1.02	C2H2 ZF	biliary	94	17	113	13445
PRDM1	M4687_1.02	C2H2 ZF	biliary	4	1	10	13445
FEZF1	M4840_1.02	C2H2 ZF	biliary	112	28	104	13445
FEZF2	M4840_1.02	C2H2 ZF	biliary	112	28	104	13445
SP5	M5209_1.02	C2H2 ZF	biliary	158	38	56	13445
SP6	M5209_1.02	C2H2 ZF	biliary	158	38	56	13445
BCL6B	M5303_1.02	C2H2 ZF	biliary	0	0	0	13445
CTCF	M5331_1.02	C2H2 ZF	biliary	2	0	1	13445
EGR1	M5365_1.02	C2H2 ZF	biliary	7	1	2	13445
EGR1	M5366_1.02	C2H2 ZF	biliary	3	0	1	13445
EGR2	M5367_1.02	C2H2 ZF	biliary	11	1	5	13445
EGR2	M5368_1.02	C2H2 ZF	biliary	7	2	4	13445
EGR3	M5369_1.02	C2H2 ZF	biliary	4	1	2	13445
EGR4	M5370_1.02	C2H2 ZF	biliary	11	1	5	13445
EGR4	M5371_1.02	C2H2 ZF	biliary	2	0	1	13445
GLI2	M5488_1.02	C2H2 ZF	biliary	31	9	12	13445
GLI2	M5489_1.02	C2H2 ZF	biliary	11	0	7	13445
GLIS1	M5490_1.02	C2H2 ZF	biliary	0	0	0	13445
GLIS2	M5491_1.02	C2H2 ZF	biliary	4	0	1	13445
GLIS3	M5492_1.02	C2H2 ZF	biliary	1	0	0	13445
HIC2	M5512_1.02	C2H2 ZF	biliary	165	52	115	13445
HINFP	M5513_1.02	C2H2 ZF	biliary	8	1	2	13445
HINFP	M5514_1.02	C2H2 ZF	biliary	0	0	0	0
HINFP	M5515_1.02	C2H2 ZF	biliary	0	0	0	13445
KLF13	M5591_1.02	C2H2 ZF	biliary	1	1	0	13445
KLF14	M5592_1.02	C2H2 ZF	biliary	12	5	3	13445
KLF16	M5593_1.02	C2H2 ZF	biliary	69	22	17	13445
MTF1	M5642_1.02	C2H2 ZF	biliary	0	0	2	13445
PRDM1	M5749_1.02	C2H2 ZF	biliary	8	1	11	13445
PRDM4	M5750_1.02	C2H2 ZF	biliary	0	0	0	13445
SCRT1	M5804_1.02	C2H2 ZF	biliary	5	3	2	13445
SCRT2	M5805_1.02	C2H2 ZF	biliary	7	2	1	13445
SNAI2	M5809_1.02	C2H2 ZF	biliary	109	36	95	13445
SP1	M5853_1.02	C2H2 ZF	biliary	122	48	44	13445
SP3	M5854_1.02	C2H2 ZF	biliary	121	40	33	13445
SP4	M5855_1.02	C2H2 ZF	biliary	10	4	1	13445
SP7	M5856_1.02	C2H2 ZF	biliary	162	48	93	13445
SP8	M5856_1.02	C2H2 ZF	biliary	162	48	93	13445
SP9	M5856_1.02	C2H2 ZF	biliary	162	48	93	13445
YY1	M5954_1.02	C2H2 ZF	biliary	69	27	43	13445
YY2	M5955_1.02	C2H2 ZF	biliary	20	3	9	13445
YY2	M5956_1.02	C2H2 ZF	biliary	56	16	48	13445
YY2	M5957_1.02	C2H2 ZF	biliary	6	1	3	13445
ZBTB49	M5959_1.02	C2H2 ZF	biliary	0	0	0	13445
ZBTB7A	M5960_1.02	C2H2 ZF	biliary	11	1	7	13445
ZBTB7B	M5961_1.02	C2H2 ZF	biliary	10	3	3	13445
ZBTB7C	M5962_1.02	C2H2 ZF	biliary	26	6	13	13445
ZIC1	M5963_1.02	C2H2 ZF	biliary	7	2	3	13445
ZIC3	M5964_1.02	C2H2 ZF	biliary	10	3	2	13445
ZIC4	M5965_1.02	C2H2 ZF	biliary	21	6	7	13445
ZNF143	M5966_1.02	C2H2 ZF	biliary	0	0	4	13445
ZNF232	M5967_1.02	C2H2 ZF	biliary	0	0	0	13445
ZNF282	M5970_1.02	C2H2 ZF	biliary	1	1	1	13445
ZKSCAN3	M5971_1.02	C2H2 ZF	biliary	0	0	0	13445
ZKSCAN4	M5971_1.02	C2H2 ZF	biliary	0	0	0	13445
ZNF410	M5972_1.02	C2H2 ZF	biliary	1	0	0	13445
ZSCAN16	M5973_1.02	C2H2 ZF	biliary	0	0	0	13445
ZNF524	M5974_1.02	C2H2 ZF	biliary	6	2	4	13445
ZNF524	M5975_1.02	C2H2 ZF	biliary	5	1	3	13445
ZNF713	M5976_1.02	C2H2 ZF	biliary	0	0	1	13445
ZNF740	M5977_1.02	C2H2 ZF	biliary	32	10	26	13445
ZNF740	M5978_1.02	C2H2 ZF	biliary	28	6	17	13445
ZNF75A	M5979_1.02	C2H2 ZF	biliary	46	2	20	13445
ZNF75D	M5979_1.02	C2H2 ZF	biliary	46	2	20	13445
ZNF784	M5980_1.02	C2H2 ZF	biliary	5	1	5	13445
ZSCAN4	M5981_1.02	C2H2 ZF	biliary	3	1	1	13445
ZBTB47	M6111_1.02	C2H2 ZF	biliary	6	4	4	13445
ZNF652	M6111_1.02	C2H2 ZF	biliary	6	4	4	13445
BCL6	M6159_1.02	C2H2 ZF	biliary	48	17	28	13445
CTCF	M6183_1.02	C2H2 ZF	biliary	20	8	4	13445
E4F1	M6197_1.02	C2H2 ZF	biliary	33	3	17	13445
EGR1	M6198_1.02	C2H2 ZF	biliary	37	6	11	13445
EGR2	M6199_1.02	C2H2 ZF	biliary	58	16	26	13445
EGR3	M6200_1.02	C2H2 ZF	biliary	72	28	26	13445
EGR4	M6201_1.02	C2H2 ZF	biliary	39	13	7	13445
MECOM	M6225_1.02	C2H2 ZF	biliary	6	2	4	13445
GFI1B	M6262_1.02	C2H2 ZF	biliary	59	12	48	13445
GFI1	M6263_1.02	C2H2 ZF	biliary	126	39	66	13445
GLI1	M6264_1.02	C2H2 ZF	biliary	38	11	21	13445
GLI2	M6265_1.02	C2H2 ZF	biliary	6	1	5	13445
GLI3	M6266_1.02	C2H2 ZF	biliary	33	10	21	13445
GLIS3	M6267_1.02	C2H2 ZF	biliary	72	16	23	13445
HIC1	M6274_1.02	C2H2 ZF	biliary	54	10	30	13445
HINFP	M6276_1.02	C2H2 ZF	biliary	1	1	0	13445
IKZF1	M6305_1.02	C2H2 ZF	biliary	242	73	138	13445
INSM1	M6306_1.02	C2H2 ZF	biliary	14	6	7	13445
ZBTB33	M6320_1.02	C2H2 ZF	biliary	37	16	23	13445
KLF15	M6321_1.02	C2H2 ZF	biliary	60	19	16	13445
KLF1	M6322_1.02	C2H2 ZF	biliary	47	15	27	13445
KLF3	M6323_1.02	C2H2 ZF	biliary	25	16	20	13445
KLF4	M6324_1.02	C2H2 ZF	biliary	115	43	22	13445
KLF6	M6325_1.02	C2H2 ZF	biliary	239	53	66	13445
KLF8	M6326_1.02	C2H2 ZF	biliary	44	6	33	13445
MAZ	M6336_1.02	C2H2 ZF	biliary	101	39	12	13445
MTF1	M6348_1.02	C2H2 ZF	biliary	3	2	2	13445
MZF1	M6356_1.02	C2H2 ZF	biliary	130	51	44	13445
OVOL1	M6402_1.02	C2H2 ZF	biliary	51	12	66	13445
PLAG1	M6420_1.02	C2H2 ZF	biliary	43	18	7	13445
PLAG1	M6421_1.02	C2H2 ZF	biliary	85	33	48	13445
PLAGL1	M6422_1.02	C2H2 ZF	biliary	45	10	23	13445
PRDM1	M6435_1.02	C2H2 ZF	biliary	15	3	13	13445
REST	M6450_1.02	C2H2 ZF	biliary	1	0	0	13445
RREB1	M6456_1.02	C2H2 ZF	biliary	11	3	6	13445
SNAI1	M6468_1.02	C2H2 ZF	biliary	52	13	52	13445
SNAI2	M6469_1.02	C2H2 ZF	biliary	57	7	63	13445
SP1	M6479_1.02	C2H2 ZF	biliary	123	37	18	13445
SP1	M6480_1.02	C2H2 ZF	biliary	62	31	5	13445
SP2	M6481_1.02	C2H2 ZF	biliary	36	18	9	13445
SP3	M6482_1.02	C2H2 ZF	biliary	62	29	3	13445
SP4	M6483_1.02	C2H2 ZF	biliary	15	6	1	13445
YY1	M6528_1.02	C2H2 ZF	biliary	30	10	22	13445
WT1	M6535_1.02	C2H2 ZF	biliary	76	35	12	13445
ZBTB7A	M6538_1.02	C2H2 ZF	biliary	35	13	16	13445
ZBTB7B	M6539_1.02	C2H2 ZF	biliary	14	5	1	13445
ZBTB4	M6540_1.02	C2H2 ZF	biliary	14	5	5	13445
ZBTB4	M6541_1.02	C2H2 ZF	biliary	2	0	0	13445
ZBTB6	M6542_1.02	C2H2 ZF	biliary	7	1	8	13445
ZEB1	M6543_1.02	C2H2 ZF	biliary	142	32	139	13445
HIVEP1	M6544_1.02	C2H2 ZF	biliary	29	7	10	13445
HIVEP2	M6545_1.02	C2H2 ZF	biliary	46	15	28	13445
ZFX	M6547_1.02	C2H2 ZF	biliary	25	13	5	13445
ZIC1	M6548_1.02	C2H2 ZF	biliary	208	49	92	13445
ZIC2	M6549_1.02	C2H2 ZF	biliary	183	45	91	13445
ZIC3	M6550_1.02	C2H2 ZF	biliary	215	60	75	13445
ZNF143	M6551_1.02	C2H2 ZF	biliary	5	2	1	13445
ZNF148	M6552_1.02	C2H2 ZF	biliary	78	43	14	13445
ZNF219	M6553_1.02	C2H2 ZF	biliary	58	21	17	13445
ZNF333	M6555_1.02	C2H2 ZF	biliary	56	22	78	13445
ZNF384	M6557_1.02	C2H2 ZF	biliary	81	31	72	13445
ZNF423	M6558_1.02	C2H2 ZF	biliary	0	0	0	13445
ZNF589	M6559_1.02	C2H2 ZF	biliary	27	9	19	13445
NFYA	M1890_1.02	CBF/NF-Y	biliary	3	0	2	13445
NFYA	M3628_1.02	CBF/NF-Y	biliary	3	1	1	13445
NFYA	M6371_1.02	CBF/NF-Y	biliary	24	12	11	13445
CENPB	M5320_1.02	CENPB	biliary	1	0	4	13445
YBX1	M6537_1.02	CSD	biliary	122	32	64	13445
RBPJ	M6499_1.02	CSL	biliary	113	24	90	13445
CUX1	M3019_1.02	CUT	biliary	2	1	5	13445
CUX1	M3020_1.02	CUT	biliary	4	2	4	13445
CUX1	M3021_1.02	CUT	biliary	20	2	14	13445
CUX1	M3022_1.02	CUT	biliary	10	2	1	13445
CUX1	M3023_1.02	CUT	biliary	48	20	26	13445
CUX1	M5332_1.02	CUT	biliary	0	0	0	13445
CUX1	M5333_1.02	CUT	biliary	0	0	3	13445
CUX1	M5334_1.02	CUT	biliary	28	6	21	13445
CUX2	M5335_1.02	CUT	biliary	0	0	1	13445
CUX2	M5336_1.02	CUT	biliary	19	5	14	13445
ONECUT1	M5694_1.02	CUT	biliary	7	3	8	13445
ONECUT1	M5695_1.02	CUT	biliary	6	1	5	13445
ONECUT2	M5696_1.02	CUT	biliary	6	2	9	13445
ONECUT3	M5697_1.02	CUT	biliary	6	2	7	13445
CUX1	M6184_1.02	CUT	biliary	11	4	17	13445
ONECUT1	M6285_1.02	CUT	biliary	24	8	14	13445
ONECUT2	M6399_1.02	CUT	biliary	2	0	4	13445
LIN54	M0594_1.02	CxC	biliary	144	95	76	13445
DNMT1	M0609_1.02	CxxC	biliary	94	12	9	13445
TET1	M0610_1.02	CxxC	biliary	79	18	39	13445
CXXC1	M6185_1.02	CxxC	biliary	142	14	107	13445
DMRT3	M0629_1.02	DM	biliary	44	8	43	13445
DMRT1	M0630_1.02	DM	biliary	153	46	176	13445
DMRT1	M0631_1.02	DM	biliary	70	9	78	13445
DMRTA2	M0632_1.02	DM	biliary	83	18	98	13445
DMRT2	M0633_1.02	DM	biliary	93	42	94	13445
TFDP1	M6515_1.02	DP	biliary	39	12	3	13445
TFDP2	M6515_1.02	DP	biliary	39	12	3	13445
TFDP3	M6515_1.02	DP	biliary	39	12	3	13445
E2F2	M0668_1.02	E2F	biliary	44	5	12	13445
E2F1	M1856_1.02	E2F	biliary	36	7	20	13445
E2F4	M2272_1.02	E2F	biliary	27	5	11	13445
E2F6	M2273_1.02	E2F	biliary	90	26	21	13445
E2F1	M3133_1.02	E2F	biliary	0	0	0	13445
E2F1	M3134_1.02	E2F	biliary	8	0	5	13445
E2F1	M4536_1.02	E2F	biliary	40	8	5	13445
E2F4	M4537_1.02	E2F	biliary	19	4	5	13445
E2F6	M4538_1.02	E2F	biliary	81	27	23	13445
E2F4	M4598_1.02	E2F	biliary	21	6	6	13445
E2F6	M4599_1.02	E2F	biliary	104	33	30	13445
E2F6	M4615_1.02	E2F	biliary	70	21	17	13445
E2F1	M5350_1.02	E2F	biliary	8	0	5	13445
E2F1	M5351_1.02	E2F	biliary	7	0	6	13445
E2F1	M5352_1.02	E2F	biliary	6	0	3	13445
E2F1	M5353_1.02	E2F	biliary	1	0	1	13445
E2F2	M5354_1.02	E2F	biliary	0	0	0	13445
E2F2	M5355_1.02	E2F	biliary	0	0	0	13445
E2F2	M5356_1.02	E2F	biliary	0	0	0	13445
E2F3	M5357_1.02	E2F	biliary	0	0	0	13445
E2F3	M5358_1.02	E2F	biliary	1	0	0	13445
E2F3	M5359_1.02	E2F	biliary	0	0	0	13445
E2F4	M5360_1.02	E2F	biliary	0	0	0	13445
E2F4	M5361_1.02	E2F	biliary	1	0	0	13445
E2F7	M5362_1.02	E2F	biliary	0	0	0	13445
E2F8	M5363_1.02	E2F	biliary	1	0	3	13445
E2F1	M6190_1.02	E2F	biliary	31	7	18	13445
E2F2	M6191_1.02	E2F	biliary	16	2	8	13445
E2F3	M6192_1.02	E2F	biliary	21	1	14	13445
E2F4	M6193_1.02	E2F	biliary	18	3	10	13445
E2F5	M6194_1.02	E2F	biliary	7	0	5	13445
E2F6	M6195_1.02	E2F	biliary	92	25	25	13445
E2F7	M6196_1.02	E2F	biliary	0	0	1	13445
ELK1	M1860_1.02	Ets	biliary	71	17	39	13445
ELK4	M1903_1.02	Ets	biliary	48	11	27	13445
SPIB	M1908_1.02	Ets	biliary	251	41	151	13445
ELF1	M2275_1.02	Ets	biliary	72	29	30	13445
FLI1	M2277_1.02	Ets	biliary	98	36	43	13445
EHF	M2390_1.02	Ets	biliary	41	3	18	13445
ETS1	M3049_1.02	Ets	biliary	130	52	52	13445
ETS1	M3050_1.02	Ets	biliary	113	44	69	13445
ELK1	M3186_1.02	Ets	biliary	25	7	13	13445
ELF1	M4460_1.02	Ets	biliary	15	4	13	13445
ETS1	M4461_1.02	Ets	biliary	1	0	0	13445
GABPA	M4462_1.02	Ets	biliary	34	6	13	13445
SPI1	M4475_1.02	Ets	biliary	19	6	7	13445
SPI1	M4489_1.02	Ets	biliary	21	9	5	13445
GABPA	M4505_1.02	Ets	biliary	31	6	11	13445
ELK4	M4522_1.02	Ets	biliary	51	11	28	13445
ELK4	M4539_1.02	Ets	biliary	38	7	17	13445
GABPA	M4540_1.02	Ets	biliary	18	5	4	13445
ELF1	M4563_1.02	Ets	biliary	24	4	11	13445
GABPA	M4568_1.02	Ets	biliary	8	2	2	13445
ELF1	M4617_1.02	Ets	biliary	28	6	10	13445
ETS1	M4618_1.02	Ets	biliary	0	0	0	13445
GABPA	M4620_1.02	Ets	biliary	13	2	7	13445
SPI1	M4631_1.02	Ets	biliary	15	7	5	13445
ELF1	M4688_1.02	Ets	biliary	8	3	6	13445
EHF	M5372_1.02	Ets	biliary	11	1	11	13445
ELF1	M5373_1.02	Ets	biliary	7	1	3	13445
ELF1	M5374_1.02	Ets	biliary	5	1	4	13445
ELF3	M5375_1.02	Ets	biliary	5	1	3	13445
ELF3	M5376_1.02	Ets	biliary	3	0	4	13445
ELF4	M5377_1.02	Ets	biliary	6	1	4	13445
ELF5	M5378_1.02	Ets	biliary	86	23	45	13445
ELF5	M5379_1.02	Ets	biliary	128	48	48	13445
ELK1	M5380_1.02	Ets	biliary	35	5	12	13445
ELK1	M5381_1.02	Ets	biliary	11	2	8	13445
ELK1	M5382_1.02	Ets	biliary	0	0	0	13445
ELK1	M5383_1.02	Ets	biliary	10	1	6	13445
ELK3	M5384_1.02	Ets	biliary	39	6	14	13445
ELK4	M5385_1.02	Ets	biliary	39	9	22	13445
ERF	M5398_1.02	Ets	biliary	35	9	20	13445
ERG	M5399_1.02	Ets	biliary	44	14	28	13445
ERG	M5400_1.02	Ets	biliary	0	0	1	13445
ERG	M5401_1.02	Ets	biliary	32	9	25	13445
ERG	M5402_1.02	Ets	biliary	0	0	1	13445
ETS1	M5416_1.02	Ets	biliary	46	14	25	13445
ETS1	M5417_1.02	Ets	biliary	1	0	1	13445
ETS1	M5418_1.02	Ets	biliary	52	16	24	13445
ETS1	M5419_1.02	Ets	biliary	0	0	1	13445
ETV1	M5420_1.02	Ets	biliary	53	9	23	13445
ETV2	M5421_1.02	Ets	biliary	21	9	15	13445
ETV3	M5422_1.02	Ets	biliary	38	7	21	13445
ETV4	M5423_1.02	Ets	biliary	62	10	28	13445
ETV5	M5424_1.02	Ets	biliary	61	8	26	13445
ETV6	M5425_1.02	Ets	biliary	3	1	1	13445
ETV6	M5426_1.02	Ets	biliary	50	14	28	13445
FEV	M5429_1.02	Ets	biliary	42	8	22	13445
FLI1	M5431_1.02	Ets	biliary	49	12	25	13445
FLI1	M5432_1.02	Ets	biliary	0	0	1	13445
FLI1	M5433_1.02	Ets	biliary	23	7	15	13445
FLI1	M5434_1.02	Ets	biliary	0	0	1	13445
GABPA	M5475_1.02	Ets	biliary	23	4	9	13445
SPDEF	M5857_1.02	Ets	biliary	6	0	3	13445
SPDEF	M5858_1.02	Ets	biliary	0	0	1	13445
SPDEF	M5859_1.02	Ets	biliary	4	1	3	13445
SPDEF	M5860_1.02	Ets	biliary	7	0	1	13445
SPDEF	M5861_1.02	Ets	biliary	1	0	0	13445
SPDEF	M5862_1.02	Ets	biliary	3	1	3	13445
SPI1	M5863_1.02	Ets	biliary	7	2	4	13445
SPIB	M5864_1.02	Ets	biliary	24	11	7	13445
SPIC	M5865_1.02	Ets	biliary	58	30	29	13445
SPI1	M6119_1.02	Ets	biliary	20	9	12	13445
EHF	M6202_1.02	Ets	biliary	45	10	26	13445
ELF1	M6203_1.02	Ets	biliary	158	63	60	13445
ELF2	M6204_1.02	Ets	biliary	35	13	16	13445
ELF3	M6205_1.02	Ets	biliary	41	15	25	13445
ELF5	M6206_1.02	Ets	biliary	135	53	84	13445
ELK1	M6207_1.02	Ets	biliary	124	24	56	13445
ELK3	M6208_1.02	Ets	biliary	37	12	21	13445
ELK4	M6209_1.02	Ets	biliary	25	7	15	13445
ERG	M6213_1.02	Ets	biliary	30	9	20	13445
ETS1	M6220_1.02	Ets	biliary	227	64	109	13445
ETS2	M6221_1.02	Ets	biliary	200	64	80	13445
ETV4	M6222_1.02	Ets	biliary	292	59	144	13445
ETV5	M6223_1.02	Ets	biliary	89	25	46	13445
ETV7	M6224_1.02	Ets	biliary	4	1	4	13445
FEV	M6226_1.02	Ets	biliary	89	36	46	13445
FLI1	M6227_1.02	Ets	biliary	35	10	15	13445
GABPA	M6252_1.02	Ets	biliary	18	5	10	13445
SPI1	M6484_1.02	Ets	biliary	46	21	21	13445
SPIB	M6485_1.02	Ets	biliary	70	32	50	13445
FOXP1	M0717_1.02	Forkhead	biliary	146	26	176	13445
FOXP4	M0717_1.02	Forkhead	biliary	146	26	176	13445
FOXK1	M0718_1.02	Forkhead	biliary	530	222	442	13445
FOXG1	M0719_1.02	Forkhead	biliary	25	3	47	13445
FOXS1	M0732_1.02	Forkhead	biliary	285	150	272	13445
FOXK2	M0736_1.02	Forkhead	biliary	156	39	210	13445
FOXB2	M0737_1.02	Forkhead	biliary	168	70	179	13445
FOXF2	M1862_1.02	Forkhead	biliary	27	14	22	13445
FOXD1	M1863_1.02	Forkhead	biliary	146	32	216	13445
FOXE3	M1863_1.02	Forkhead	biliary	146	32	216	13445
FOXC1	M1864_1.02	Forkhead	biliary	315	141	332	13445
FOXL1	M1865_1.02	Forkhead	biliary	288	119	381	13445
FOXE1	M1873_1.02	Forkhead	biliary	110	48	91	13445
FOXI1	M1874_1.02	Forkhead	biliary	140	62	128	13445
FOXI2	M1874_1.02	Forkhead	biliary	140	62	128	13445
FOXA1	M1965_1.02	Forkhead	biliary	49	26	33	13445
FOXH1	M2281_1.02	Forkhead	biliary	34	13	36	13445
FOXP1	M2283_1.02	Forkhead	biliary	80	37	63	13445
FOXP2	M2385_1.02	Forkhead	biliary	70	27	70	13445
FOXD3	M3250_1.02	Forkhead	biliary	136	65	108	13445
FOXJ2	M3256_1.02	Forkhead	biliary	62	37	58	13445
FOXJ2	M3257_1.02	Forkhead	biliary	17	8	22	13445
FOXO1	M3275_1.02	Forkhead	biliary	159	72	168	13445
FOXO1	M3276_1.02	Forkhead	biliary	28	10	13	13445
FOXO3	M3280_1.02	Forkhead	biliary	30	11	20	13445
FOXO4	M3282_1.02	Forkhead	biliary	157	74	133	13445
FOXO4	M3283_1.02	Forkhead	biliary	26	16	14	13445
FOXF2	M3294_1.02	Forkhead	biliary	23	13	12	13445
FOXC1	M3295_1.02	Forkhead	biliary	9	2	3	13445
FOXL1	M3298_1.02	Forkhead	biliary	48	31	29	13445
FOXI1	M3383_1.02	Forkhead	biliary	70	36	56	13445
FOXF1	M3385_1.02	Forkhead	biliary	56	33	49	13445
FOXA2	M3411_1.02	Forkhead	biliary	64	28	43	13445
FOXA1	M4439_1.02	Forkhead	biliary	50	27	31	13445
FOXA1	M4566_1.02	Forkhead	biliary	80	29	79	13445
FOXA2	M4567_1.02	Forkhead	biliary	64	30	49	13445
FOXA1	M4664_1.02	Forkhead	biliary	75	25	78	13445
FOXA1	M4689_1.02	Forkhead	biliary	56	22	33	13445
FOXB1	M5435_1.02	Forkhead	biliary	7	2	8	13445
FOXB1	M5436_1.02	Forkhead	biliary	2	2	3	13445
FOXB1	M5437_1.02	Forkhead	biliary	53	16	51	13445
FOXB1	M5438_1.02	Forkhead	biliary	57	15	67	13445
FOXC1	M5439_1.02	Forkhead	biliary	56	21	62	13445
FOXC1	M5440_1.02	Forkhead	biliary	17	7	9	13445
FOXC1	M5441_1.02	Forkhead	biliary	88	32	91	13445
FOXC2	M5442_1.02	Forkhead	biliary	25	8	19	13445
FOXC2	M5443_1.02	Forkhead	biliary	71	23	58	13445
FOXC2	M5444_1.02	Forkhead	biliary	110	34	109	13445
FOXD2	M5445_1.02	Forkhead	biliary	58	29	44	13445
FOXD2	M5446_1.02	Forkhead	biliary	145	22	177	13445
FOXD3	M5447_1.02	Forkhead	biliary	46	18	30	13445
FOXD3	M5448_1.02	Forkhead	biliary	161	30	201	13445
FOXG1	M5449_1.02	Forkhead	biliary	0	0	0	13445
FOXG1	M5450_1.02	Forkhead	biliary	3	1	3	13445
FOXI1	M5451_1.02	Forkhead	biliary	49	2	78	13445
FOXI1	M5452_1.02	Forkhead	biliary	0	0	0	13445
FOXJ2	M5453_1.02	Forkhead	biliary	9	3	9	13445
FOXJ2	M5454_1.02	Forkhead	biliary	135	35	142	13445
FOXJ2	M5455_1.02	Forkhead	biliary	23	2	19	13445
FOXJ3	M5456_1.02	Forkhead	biliary	273	106	261	13445
FOXJ3	M5457_1.02	Forkhead	biliary	3	1	7	13445
FOXJ3	M5458_1.02	Forkhead	biliary	12	2	10	13445
FOXK1	M5459_1.02	Forkhead	biliary	1	0	4	13445
FOXL1	M5460_1.02	Forkhead	biliary	95	15	112	13445
FOXL1	M5461_1.02	Forkhead	biliary	63	31	54	13445
FOXO1	M5462_1.02	Forkhead	biliary	114	21	132	13445
FOXO1	M5463_1.02	Forkhead	biliary	0	0	3	13445
FOXO1	M5464_1.02	Forkhead	biliary	17	2	14	13445
FOXO3	M5465_1.02	Forkhead	biliary	0	0	0	13445
FOXO3	M5466_1.02	Forkhead	biliary	49	7	63	13445
FOXO3	M5467_1.02	Forkhead	biliary	27	3	24	13445
FOXO4	M5468_1.02	Forkhead	biliary	0	0	1	13445
FOXO4	M5469_1.02	Forkhead	biliary	109	13	134	13445
FOXO4	M5470_1.02	Forkhead	biliary	24	2	15	13445
FOXO6	M5471_1.02	Forkhead	biliary	1	1	8	13445
FOXO6	M5472_1.02	Forkhead	biliary	49	2	78	13445
FOXO6	M5473_1.02	Forkhead	biliary	5	2	1	13445
FOXP3	M5474_1.02	Forkhead	biliary	192	45	232	13445
FOXA1	M6114_1.02	Forkhead	biliary	134	56	151	13445
FOXA1	M6232_1.02	Forkhead	biliary	89	39	97	13445
FOXA2	M6233_1.02	Forkhead	biliary	85	30	79	13445
FOXA3	M6234_1.02	Forkhead	biliary	125	61	84	13445
FOXC1	M6235_1.02	Forkhead	biliary	21	7	20	13445
FOXC2	M6236_1.02	Forkhead	biliary	15	6	6	13445
FOXD3	M6237_1.02	Forkhead	biliary	95	39	114	13445
FOXF1	M6238_1.02	Forkhead	biliary	72	24	60	13445
FOXF2	M6239_1.02	Forkhead	biliary	53	11	67	13445
FOXI1	M6240_1.02	Forkhead	biliary	11	5	4	13445
FOXJ2	M6241_1.02	Forkhead	biliary	108	43	86	13445
FOXJ3	M6242_1.02	Forkhead	biliary	34	14	37	13445
FOXJ3	M6243_1.02	Forkhead	biliary	46	21	42	13445
FOXM1	M6244_1.02	Forkhead	biliary	153	71	95	13445
FOXO1	M6245_1.02	Forkhead	biliary	89	49	61	13445
FOXO3	M6246_1.02	Forkhead	biliary	109	56	80	13445
FOXO4	M6247_1.02	Forkhead	biliary	118	37	105	13445
FOXP2	M6248_1.02	Forkhead	biliary	145	47	158	13445
FOXP3	M6249_1.02	Forkhead	biliary	161	46	174	13445
FOXQ1	M6250_1.02	Forkhead	biliary	6	3	9	13445
GATA2	M1868_1.02	GATA	biliary	52	19	46	13445
GATA3	M1869_1.02	GATA	biliary	28	3	39	13445
GATA1	M3311_1.02	GATA	biliary	161	36	93	13445
GATA1	M3312_1.02	GATA	biliary	33	8	32	13445
GATA1	M3313_1.02	GATA	biliary	39	18	20	13445
GATA1	M3314_1.02	GATA	biliary	114	48	59	13445
GATA1	M3315_1.02	GATA	biliary	57	22	78	13445
GATA1	M3316_1.02	GATA	biliary	58	18	58	13445
GATA2	M3319_1.02	GATA	biliary	114	39	94	13445
GATA2	M3320_1.02	GATA	biliary	77	30	77	13445
GATA2	M3321_1.02	GATA	biliary	90	33	60	13445
GATA3	M3326_1.02	GATA	biliary	245	65	154	13445
GATA3	M3327_1.02	GATA	biliary	107	41	87	13445
GATA3	M3328_1.02	GATA	biliary	123	41	87	13445
GATA6	M3334_1.02	GATA	biliary	171	73	163	13445
GATA2	M4595_1.02	GATA	biliary	123	47	86	13445
GATA1	M4600_1.02	GATA	biliary	87	32	64	13445
GATA2	M4601_1.02	GATA	biliary	24	11	15	13445
GATA2	M4621_1.02	GATA	biliary	17	10	14	13445
GATA2	M4622_1.02	GATA	biliary	104	32	85	13445
GATA1	M4656_1.02	GATA	biliary	21	10	12	13445
GATA2	M4660_1.02	GATA	biliary	153	56	114	13445
GATA3	M4665_1.02	GATA	biliary	13	5	10	13445
GATA1	M4690_1.02	GATA	biliary	13	8	5	13445
GATA1	M4691_1.02	GATA	biliary	31	10	14	13445
GATA3	M5476_1.02	GATA	biliary	168	47	143	13445
GATA3	M5477_1.02	GATA	biliary	161	49	146	13445
GATA4	M5478_1.02	GATA	biliary	168	46	143	13445
GATA5	M5479_1.02	GATA	biliary	169	47	151	13445
GATA1	M6253_1.02	GATA	biliary	77	27	69	13445
GATA2	M6254_1.02	GATA	biliary	189	54	145	13445
GATA3	M6255_1.02	GATA	biliary	192	58	184	13445
GATA4	M6256_1.02	GATA	biliary	159	59	145	13445
GATA5	M6257_1.02	GATA	biliary	25	10	26	13445
GATA6	M6258_1.02	GATA	biliary	223	65	260	13445
GCM1	M0810_1.02	GCM	biliary	182	53	82	13445
GCM1	M5484_1.02	GCM	biliary	20	5	14	13445
GCM1	M5485_1.02	GCM	biliary	1	0	2	13445
GCM1	M5486_1.02	GCM	biliary	23	4	7	13445
GCM2	M5487_1.02	GCM	biliary	35	11	15	13445
GCM1	M6259_1.02	GCM	biliary	39	19	16	13445
TFCP2	M3079_1.02	Grainyhead	biliary	51	15	28	13445
GRHL1	M5497_1.02	Grainyhead	biliary	5	1	4	13445
GRHL1	M5498_1.02	Grainyhead	biliary	17	3	10	13445
GRHL1	M5499_1.02	Grainyhead	biliary	13	1	8	13445
TFCP2	M5928_1.02	Grainyhead	biliary	18	3	12	13445
TFCP2	M5929_1.02	Grainyhead	biliary	0	0	2	13445
TFCP2	M6514_1.02	Grainyhead	biliary	40	13	25	13445
UBP1	M6529_1.02	Grainyhead	biliary	223	44	181	13445
HOXA2	M0887_1.02	Homeodomain	biliary	0	0	2	13445
NOBOX	M0888_1.02	Homeodomain	biliary	104	40	103	13445
LHX2	M0889_1.02	Homeodomain	biliary	82	33	76	13445
LHX6	M0890_1.02	Homeodomain	biliary	218	84	185	13445
TLX2	M0891_1.02	Homeodomain	biliary	23	6	33	13445
EMX1	M0892_1.02	Homeodomain	biliary	75	33	83	13445
ZFHX2	M0893_1.02	Homeodomain	biliary	44	20	47	13445
LBX1	M0894_1.02	Homeodomain	biliary	79	29	95	13445
ZFHX3	M0895_1.02	Homeodomain	biliary	120	49	161	13445
VENTX	M0896_1.02	Homeodomain	biliary	56	14	80	13445
HOXB13	M0897_1.02	Homeodomain	biliary	210	101	180	13445
ZHX1	M0898_1.02	Homeodomain	biliary	5	0	0	13445
POU6F1	M0899_1.02	Homeodomain	biliary	21	7	18	13445
SHOX	M0900_1.02	Homeodomain	biliary	79	30	106	13445
NKX2-4	M0908_1.02	Homeodomain	biliary	436	181	291	13445
LHX1	M0931_1.02	Homeodomain	biliary	290	142	352	13445
LHX5	M0931_1.02	Homeodomain	biliary	290	142	352	13445
SIX6	M0937_1.02	Homeodomain	biliary	246	54	192	13445
IRX4	M0942_1.02	Homeodomain	biliary	58	8	86	13445
IRX6	M0942_1.02	Homeodomain	biliary	58	8	86	13445
OTP	M0943_1.02	Homeodomain	biliary	190	96	219	13445
HOXC5	M0949_1.02	Homeodomain	biliary	176	72	266	13445
SIX2	M0952_1.02	Homeodomain	biliary	179	46	111	13445
CDX4	M0955_1.02	Homeodomain	biliary	225	89	242	13445
LHX4	M0958_1.02	Homeodomain	biliary	333	154	387	13445
BARHL1	M0961_1.02	Homeodomain	biliary	153	58	194	13445
LHX8	M0969_1.02	Homeodomain	biliary	220	111	170	13445
SIX4	M0994_1.02	Homeodomain	biliary	140	40	91	13445
HDX	M0996_1.02	Homeodomain	biliary	150	23	98	13445
HOXC9	M1003_1.02	Homeodomain	biliary	54	21	68	13445
HOXA11	M1007_1.02	Homeodomain	biliary	96	30	83	13445
HOXB4	M1012_1.02	Homeodomain	biliary	92	37	107	13445
SIX3	M1016_1.02	Homeodomain	biliary	68	9	40	13445
HLX	M1018_1.02	Homeodomain	biliary	75	14	139	13445
HOXD1	M1025_1.02	Homeodomain	biliary	113	46	130	13445
HOXA6	M1027_1.02	Homeodomain	biliary	182	69	203	13445
NKX2-6	M1029_1.02	Homeodomain	biliary	154	66	109	13445
NKX2-3	M1030_1.02	Homeodomain	biliary	262	103	190	13445
DBX2	M1034_1.02	Homeodomain	biliary	93	29	135	13445
NKX1-2	M1039_1.02	Homeodomain	biliary	175	66	195	13445
SIX1	M1049_1.02	Homeodomain	biliary	90	25	55	13445
HOXC5	M1070_1.02	Homeodomain	biliary	96	39	113	13445
HOXD3	M1071_1.02	Homeodomain	biliary	240	120	294	13445
NKX1-1	M1125_1.02	Homeodomain	biliary	124	38	128	13445
HOXB9	M1157_1.02	Homeodomain	biliary	177	86	193	13445
NKX6-3	M1163_1.02	Homeodomain	biliary	200	84	203	13445
POU2F1	M1231_1.02	Homeodomain	biliary	134	42	187	13445
HNF1A	M1878_1.02	Homeodomain	biliary	12	3	14	13445
PAX6	M1897_1.02	Homeodomain	biliary	12	5	7	13445
PBX1	M1898_1.02	Homeodomain	biliary	21	3	12	13445
NKX3-1	M1944_1.02	Homeodomain	biliary	80	16	118	13445
CDX2	M2267_1.02	Homeodomain	biliary	41	11	29	13445
DUX4	M2270_1.02	Homeodomain	biliary	550	200	425	13445
POU2F2	M2306_1.02	Homeodomain	biliary	33	15	28	13445
POU3F2	M3009_1.02	Homeodomain	biliary	28	20	14	13445
ALX1	M3016_1.02	Homeodomain	biliary	1	0	9	13445
VSX2	M3059_1.02	Homeodomain	biliary	13	8	8	13445
EN1	M3191_1.02	Homeodomain	biliary	334	97	406	13445
HNF1A	M3402_1.02	Homeodomain	biliary	15	6	11	13445
HNF1A	M3407_1.02	Homeodomain	biliary	7	4	12	13445
HOXA5	M3428_1.02	Homeodomain	biliary	0	0	0	13445
HOXA3	M3433_1.02	Homeodomain	biliary	170	48	184	13445
MEIS1	M3562_1.02	Homeodomain	biliary	69	21	38	13445
MSX1	M3576_1.02	Homeodomain	biliary	130	36	133	13445
TLX2	M3602_1.02	Homeodomain	biliary	81	29	82	13445
NKX2-2	M3631_1.02	Homeodomain	biliary	31	9	29	13445
NKX2-5	M3632_1.02	Homeodomain	biliary	109	27	97	13445
NKX2-5	M3633_1.02	Homeodomain	biliary	49	11	74	13445
NKX3-1	M3638_1.02	Homeodomain	biliary	29	12	34	13445
NKX6-1	M3640_1.02	Homeodomain	biliary	27	13	29	13445
POU2F1	M3675_1.02	Homeodomain	biliary	4	1	5	13445
POU2F1	M3676_1.02	Homeodomain	biliary	15	3	20	13445
POU2F1	M3677_1.02	Homeodomain	biliary	59	31	47	13445
POU2F1	M3678_1.02	Homeodomain	biliary	18	10	12	13445
POU2F1	M3679_1.02	Homeodomain	biliary	13	4	6	13445
POU2F1	M3680_1.02	Homeodomain	biliary	91	48	67	13445
POU2F1	M3681_1.02	Homeodomain	biliary	6	2	11	13445
POU2F1	M3684_1.02	Homeodomain	biliary	42	19	26	13445
PAX2	M3710_1.02	Homeodomain	biliary	3	2	4	13445
PAX2	M3711_1.02	Homeodomain	biliary	342	156	254	13445
PAX3	M3713_1.02	Homeodomain	biliary	3	0	2	13445
PAX4	M3715_1.02	Homeodomain	biliary	2	1	1	13445
PAX4	M3716_1.02	Homeodomain	biliary	117	35	106	13445
PAX4	M3717_1.02	Homeodomain	biliary	120	45	72	13445
PAX4	M3718_1.02	Homeodomain	biliary	3	1	0	13445
PAX6	M3727_1.02	Homeodomain	biliary	5	1	1	13445
PBX1	M3732_1.02	Homeodomain	biliary	170	51	160	13445
PBX1	M3733_1.02	Homeodomain	biliary	7	3	1	13445
POU3F2	M3772_1.02	Homeodomain	biliary	1	1	7	13445
POU3F2	M3773_1.02	Homeodomain	biliary	2	0	1	13445
POU6F1	M3780_1.02	Homeodomain	biliary	22	9	23	13445
TGIF1	M4064_1.02	Homeodomain	biliary	46	14	34	13445
POU3F1	M4075_1.02	Homeodomain	biliary	58	23	44	13445
POU2F2	M4470_1.02	Homeodomain	biliary	28	8	40	13445
PBX3	M4473_1.02	Homeodomain	biliary	25	11	16	13445
POU2F2	M4474_1.02	Homeodomain	biliary	28	8	40	13445
POU2F2	M4486_1.02	Homeodomain	biliary	42	21	23	13445
POU2F2	M4488_1.02	Homeodomain	biliary	42	21	23	13445
POU5F1	M4509_1.02	Homeodomain	biliary	11	3	12	13445
SIX5	M4692_1.02	Homeodomain	biliary	6	2	5	13445
SIX5	M4693_1.02	Homeodomain	biliary	66	13	73	13445
ALX3	M5284_1.02	Homeodomain	biliary	54	22	59	13445
ALX3	M5285_1.02	Homeodomain	biliary	70	37	87	13445
ALX3	M5286_1.02	Homeodomain	biliary	20	7	31	13445
ALX4	M5287_1.02	Homeodomain	biliary	29	11	36	13445
ARX	M5291_1.02	Homeodomain	biliary	22	8	27	13445
BARHL2	M5294_1.02	Homeodomain	biliary	114	42	101	13445
BARHL2	M5295_1.02	Homeodomain	biliary	120	39	147	13445
BARHL2	M5296_1.02	Homeodomain	biliary	19	10	14	13445
BARHL2	M5297_1.02	Homeodomain	biliary	92	31	85	13445
BARHL2	M5298_1.02	Homeodomain	biliary	108	33	121	13445
BARHL2	M5299_1.02	Homeodomain	biliary	11	4	3	13445
BARX1	M5300_1.02	Homeodomain	biliary	8	2	7	13445
BARX1	M5301_1.02	Homeodomain	biliary	116	44	157	13445
BSX	M5310_1.02	Homeodomain	biliary	155	63	190	13445
ALX1	M5311_1.02	Homeodomain	biliary	37	16	37	13445
CDX1	M5312_1.02	Homeodomain	biliary	95	36	108	13445
CDX2	M5313_1.02	Homeodomain	biliary	74	25	94	13445
DLX1	M5339_1.02	Homeodomain	biliary	109	53	143	13445
DLX2	M5340_1.02	Homeodomain	biliary	96	35	155	13445
DLX3	M5341_1.02	Homeodomain	biliary	64	27	94	13445
DLX4	M5342_1.02	Homeodomain	biliary	64	27	94	13445
DLX5	M5343_1.02	Homeodomain	biliary	64	27	94	13445
DLX6	M5344_1.02	Homeodomain	biliary	64	27	94	13445
DMBX1	M5345_1.02	Homeodomain	biliary	61	17	52	13445
DPRX	M5346_1.02	Homeodomain	biliary	70	24	62	13445
DPRX	M5347_1.02	Homeodomain	biliary	24	11	27	13445
DRGX	M5348_1.02	Homeodomain	biliary	20	10	25	13445
DUXA	M5349_1.02	Homeodomain	biliary	29	14	21	13445
EMX1	M5386_1.02	Homeodomain	biliary	69	26	79	13445
EMX1	M5387_1.02	Homeodomain	biliary	14	7	14	13445
EMX2	M5388_1.02	Homeodomain	biliary	43	16	55	13445
EMX2	M5389_1.02	Homeodomain	biliary	21	8	27	13445
EN1	M5390_1.02	Homeodomain	biliary	67	25	66	13445
EN1	M5391_1.02	Homeodomain	biliary	10	4	4	13445
EN1	M5392_1.02	Homeodomain	biliary	80	34	97	13445
EN1	M5393_1.02	Homeodomain	biliary	43	23	27	13445
EN2	M5394_1.02	Homeodomain	biliary	80	42	91	13445
EN2	M5395_1.02	Homeodomain	biliary	76	30	78	13445
ESX1	M5414_1.02	Homeodomain	biliary	80	41	90	13445
ESX1	M5415_1.02	Homeodomain	biliary	77	39	84	13445
EVX1	M5427_1.02	Homeodomain	biliary	89	45	87	13445
EVX2	M5428_1.02	Homeodomain	biliary	91	41	90	13445
GBX1	M5480_1.02	Homeodomain	biliary	46	18	45	13445
GBX2	M5481_1.02	Homeodomain	biliary	67	25	80	13445
GBX2	M5482_1.02	Homeodomain	biliary	10	2	5	13445
GBX2	M5483_1.02	Homeodomain	biliary	76	37	95	13445
GSC	M5500_1.02	Homeodomain	biliary	52	18	48	13445
GSC2	M5501_1.02	Homeodomain	biliary	67	23	45	13445
GSX1	M5502_1.02	Homeodomain	biliary	122	57	112	13445
GSX2	M5503_1.02	Homeodomain	biliary	128	61	126	13445
HESX1	M5507_1.02	Homeodomain	biliary	61	26	72	13445
HESX1	M5508_1.02	Homeodomain	biliary	0	0	4	13445
HMBOX1	M5517_1.02	Homeodomain	biliary	38	16	62	13445
HMX1	M5518_1.02	Homeodomain	biliary	72	27	71	13445
HMX2	M5519_1.02	Homeodomain	biliary	89	36	84	13445
HMX3	M5520_1.02	Homeodomain	biliary	93	40	76	13445
HNF1A	M5521_1.02	Homeodomain	biliary	8	6	5	13445
HNF1B	M5522_1.02	Homeodomain	biliary	7	5	4	13445
HNF1B	M5523_1.02	Homeodomain	biliary	7	5	5	13445
HOMEZ	M5530_1.02	Homeodomain	biliary	18	6	14	13445
HOXA9	M5531_1.02	Homeodomain	biliary	40	18	26	13445
HOXA9	M5532_1.02	Homeodomain	biliary	84	39	86	13445
HOXA1	M5533_1.02	Homeodomain	biliary	77	36	74	13445
HOXA13	M5534_1.02	Homeodomain	biliary	92	28	90	13445
HOXA13	M5535_1.02	Homeodomain	biliary	25	6	14	13445
HOXA13	M5536_1.02	Homeodomain	biliary	56	21	58	13445
HOXA13	M5537_1.02	Homeodomain	biliary	20	6	12	13445
HOXA2	M5538_1.02	Homeodomain	biliary	89	40	99	13445
HOXB13	M5539_1.02	Homeodomain	biliary	45	10	45	13445
HOXB13	M5540_1.02	Homeodomain	biliary	19	6	12	13445
HOXB2	M5541_1.02	Homeodomain	biliary	122	53	114	13445
HOXB3	M5542_1.02	Homeodomain	biliary	133	59	138	13445
HOXB5	M5543_1.02	Homeodomain	biliary	128	72	130	13445
HOXC10	M5544_1.02	Homeodomain	biliary	132	55	165	13445
HOXC10	M5545_1.02	Homeodomain	biliary	100	40	109	13445
HOXC10	M5546_1.02	Homeodomain	biliary	51	18	35	13445
HOXC11	M5547_1.02	Homeodomain	biliary	39	17	34	13445
HOXC11	M5548_1.02	Homeodomain	biliary	104	46	119	13445
HOXC11	M5549_1.02	Homeodomain	biliary	26	9	13	13445
HOXC11	M5550_1.02	Homeodomain	biliary	78	30	95	13445
HOXC12	M5551_1.02	Homeodomain	biliary	66	20	91	13445
HOXC12	M5552_1.02	Homeodomain	biliary	15	2	9	13445
HOXC13	M5553_1.02	Homeodomain	biliary	50	19	54	13445
HOXC13	M5554_1.02	Homeodomain	biliary	14	4	9	13445
HOXD11	M5555_1.02	Homeodomain	biliary	35	13	31	13445
HOXD11	M5556_1.02	Homeodomain	biliary	130	46	162	13445
HOXD12	M5557_1.02	Homeodomain	biliary	65	19	84	13445
HOXD12	M5558_1.02	Homeodomain	biliary	14	3	5	13445
HOXD12	M5559_1.02	Homeodomain	biliary	32	12	16	13445
HOXD12	M5560_1.02	Homeodomain	biliary	92	29	108	13445
HOXD13	M5561_1.02	Homeodomain	biliary	59	18	68	13445
HOXD13	M5562_1.02	Homeodomain	biliary	14	3	12	13445
HOXD8	M5563_1.02	Homeodomain	biliary	164	63	193	13445
IRX2	M5581_1.02	Homeodomain	biliary	34	12	40	13445
IRX5	M5582_1.02	Homeodomain	biliary	49	22	64	13445
ISL2	M5583_1.02	Homeodomain	biliary	130	35	160	13445
ISX	M5584_1.02	Homeodomain	biliary	7	1	7	13445
ISX	M5585_1.02	Homeodomain	biliary	66	25	100	13445
ISX	M5586_1.02	Homeodomain	biliary	64	27	94	13445
LBX2	M5594_1.02	Homeodomain	biliary	43	11	32	13445
LBX2	M5595_1.02	Homeodomain	biliary	67	27	77	13445
LHX2	M5597_1.02	Homeodomain	biliary	49	17	43	13445
LHX2	M5598_1.02	Homeodomain	biliary	3	2	5	13445
LHX6	M5599_1.02	Homeodomain	biliary	24	8	34	13445
LHX6	M5600_1.02	Homeodomain	biliary	2	1	0	13445
LHX6	M5601_1.02	Homeodomain	biliary	0	0	5	13445
LHX9	M5602_1.02	Homeodomain	biliary	112	44	133	13445
LHX9	M5603_1.02	Homeodomain	biliary	5	1	8	13445
LMX1A	M5604_1.02	Homeodomain	biliary	65	27	90	13445
LMX1B	M5605_1.02	Homeodomain	biliary	142	59	195	13445
LMX1B	M5606_1.02	Homeodomain	biliary	111	34	155	13445
MEIS1	M5618_1.02	Homeodomain	biliary	228	63	226	13445
MEIS2	M5619_1.02	Homeodomain	biliary	1	1	3	13445
MEIS2	M5620_1.02	Homeodomain	biliary	94	11	70	13445
MEIS3	M5621_1.02	Homeodomain	biliary	153	34	110	13445
MEIS3	M5622_1.02	Homeodomain	biliary	15	5	11	13445
MEOX1	M5623_1.02	Homeodomain	biliary	49	17	57	13445
MEOX2	M5624_1.02	Homeodomain	biliary	107	43	90	13445
MEOX2	M5625_1.02	Homeodomain	biliary	0	0	2	13445
MEOX2	M5626_1.02	Homeodomain	biliary	7	4	6	13445
MIXL1	M5631_1.02	Homeodomain	biliary	78	42	82	13445
MNX1	M5635_1.02	Homeodomain	biliary	108	43	115	13445
MSX1	M5637_1.02	Homeodomain	biliary	6	3	5	13445
MSX1	M5638_1.02	Homeodomain	biliary	64	27	94	13445
MSX1	M5639_1.02	Homeodomain	biliary	67	26	106	13445
MSX2	M5640_1.02	Homeodomain	biliary	2	1	3	13445
MSX2	M5641_1.02	Homeodomain	biliary	61	25	94	13445
NOTO	M5672_1.02	Homeodomain	biliary	84	38	93	13445
OTX1	M5698_1.02	Homeodomain	biliary	1	0	2	13445
OTX1	M5699_1.02	Homeodomain	biliary	54	15	58	13445
OTX2	M5700_1.02	Homeodomain	biliary	2	0	2	13445
OTX2	M5701_1.02	Homeodomain	biliary	68	23	78	13445
PAX2	M5703_1.02	Homeodomain	biliary	0	0	0	13445
PAX3	M5704_1.02	Homeodomain	biliary	5	3	4	13445
PAX4	M5705_1.02	Homeodomain	biliary	70	24	69	13445
PAX4	M5706_1.02	Homeodomain	biliary	50	10	60	13445
PAX6	M5708_1.02	Homeodomain	biliary	0	0	0	13445
PAX7	M5709_1.02	Homeodomain	biliary	13	6	14	13445
PAX7	M5710_1.02	Homeodomain	biliary	4	1	3	13445
PDX1	M5712_1.02	Homeodomain	biliary	5	5	6	13445
PDX1	M5713_1.02	Homeodomain	biliary	121	48	155	13445
PHOX2A	M5714_1.02	Homeodomain	biliary	33	15	38	13445
PHOX2B	M5715_1.02	Homeodomain	biliary	34	16	42	13445
PHOX2B	M5716_1.02	Homeodomain	biliary	26	11	29	13445
PITX1	M5717_1.02	Homeodomain	biliary	72	19	61	13445
PITX1	M5718_1.02	Homeodomain	biliary	74	29	71	13445
PITX1	M5719_1.02	Homeodomain	biliary	85	22	90	13445
PITX3	M5720_1.02	Homeodomain	biliary	70	21	61	13445
PKNOX1	M5721_1.02	Homeodomain	biliary	2	1	6	13445
PKNOX2	M5722_1.02	Homeodomain	biliary	2	1	6	13445
POU1F1	M5723_1.02	Homeodomain	biliary	27	14	17	13445
POU1F1	M5724_1.02	Homeodomain	biliary	23	5	19	13445
POU2F1	M5725_1.02	Homeodomain	biliary	45	9	46	13445
POU2F1	M5726_1.02	Homeodomain	biliary	37	18	28	13445
POU2F2	M5727_1.02	Homeodomain	biliary	68	15	67	13445
POU2F2	M5728_1.02	Homeodomain	biliary	51	25	41	13445
POU2F3	M5729_1.02	Homeodomain	biliary	64	10	82	13445
POU2F3	M5730_1.02	Homeodomain	biliary	60	17	79	13445
POU3F1	M5731_1.02	Homeodomain	biliary	49	14	49	13445
POU3F1	M5732_1.02	Homeodomain	biliary	84	39	98	13445
POU3F2	M5733_1.02	Homeodomain	biliary	62	34	61	13445
POU3F2	M5734_1.02	Homeodomain	biliary	32	10	32	13445
POU3F3	M5735_1.02	Homeodomain	biliary	26	7	32	13445
POU3F3	M5736_1.02	Homeodomain	biliary	70	27	84	13445
POU3F3	M5737_1.02	Homeodomain	biliary	137	53	157	13445
POU3F4	M5738_1.02	Homeodomain	biliary	33	1	37	13445
POU3F4	M5739_1.02	Homeodomain	biliary	61	29	75	13445
POU4F1	M5740_1.02	Homeodomain	biliary	20	13	30	13445
POU4F2	M5741_1.02	Homeodomain	biliary	9	5	10	13445
POU4F2	M5742_1.02	Homeodomain	biliary	2	1	2	13445
POU4F3	M5743_1.02	Homeodomain	biliary	18	10	12	13445
POU5F1B	M5744_1.02	Homeodomain	biliary	68	12	95	13445
POU5F1B	M5745_1.02	Homeodomain	biliary	30	6	40	13445
POU6F2	M5746_1.02	Homeodomain	biliary	31	15	46	13445
POU6F2	M5747_1.02	Homeodomain	biliary	3	1	1	13445
POU6F2	M5748_1.02	Homeodomain	biliary	20	6	26	13445
PROP1	M5751_1.02	Homeodomain	biliary	16	4	14	13445
PROP1	M5752_1.02	Homeodomain	biliary	46	18	54	13445
PRRX1	M5754_1.02	Homeodomain	biliary	81	34	108	13445
PRRX1	M5755_1.02	Homeodomain	biliary	80	33	105	13445
PRRX1	M5756_1.02	Homeodomain	biliary	33	13	39	13445
PRRX2	M5757_1.02	Homeodomain	biliary	82	36	111	13445
RAX	M5771_1.02	Homeodomain	biliary	66	26	81	13445
RAX2	M5772_1.02	Homeodomain	biliary	92	37	120	13445
RHOXF1	M5782_1.02	Homeodomain	biliary	55	19	44	13445
RHOXF1	M5783_1.02	Homeodomain	biliary	310	108	176	13445
RHOXF1	M5784_1.02	Homeodomain	biliary	45	15	36	13445
RHOXF1	M5785_1.02	Homeodomain	biliary	250	72	159	13445
SHOX	M5806_1.02	Homeodomain	biliary	77	32	105	13445
SHOX2	M5807_1.02	Homeodomain	biliary	74	29	103	13445
TGIF1	M5933_1.02	Homeodomain	biliary	1	1	3	13445
TGIF2	M5934_1.02	Homeodomain	biliary	2	1	9	13445
TGIF2LX	M5935_1.02	Homeodomain	biliary	2	2	10	13445
TGIF2LY	M5935_1.02	Homeodomain	biliary	2	2	10	13445
UNCX	M5941_1.02	Homeodomain	biliary	48	22	54	13445
UNCX	M5942_1.02	Homeodomain	biliary	81	31	116	13445
VAX1	M5944_1.02	Homeodomain	biliary	104	45	152	13445
VAX2	M5945_1.02	Homeodomain	biliary	106	39	139	13445
VENTX	M5947_1.02	Homeodomain	biliary	50	15	57	13445
VENTX	M5948_1.02	Homeodomain	biliary	0	0	0	13445
VSX1	M5949_1.02	Homeodomain	biliary	81	36	114	13445
VSX1	M5950_1.02	Homeodomain	biliary	70	29	55	13445
VSX2	M5951_1.02	Homeodomain	biliary	65	22	92	13445
IRX1	M6037_1.02	Homeodomain	biliary	50	22	84	13445
IRX3	M6037_1.02	Homeodomain	biliary	50	22	84	13445
ALX1	M6141_1.02	Homeodomain	biliary	29	12	44	13445
BARX2	M6157_1.02	Homeodomain	biliary	87	35	102	13445
CDX1	M6167_1.02	Homeodomain	biliary	196	54	223	13445
CDX2	M6168_1.02	Homeodomain	biliary	165	67	213	13445
CRX	M6182_1.02	Homeodomain	biliary	130	38	147	13445
DLX2	M6188_1.02	Homeodomain	biliary	30	8	45	13445
DLX3	M6189_1.02	Homeodomain	biliary	43	17	54	13445
HESX1	M6272_1.02	Homeodomain	biliary	17	4	12	13445
HNF1A	M6281_1.02	Homeodomain	biliary	19	10	18	13445
HNF1B	M6282_1.02	Homeodomain	biliary	23	10	16	13445
HOXA9	M6289_1.02	Homeodomain	biliary	53	24	43	13445
HOXA13	M6290_1.02	Homeodomain	biliary	66	24	65	13445
HOXA1	M6291_1.02	Homeodomain	biliary	31	8	18	13445
HOXA5	M6292_1.02	Homeodomain	biliary	53	19	63	13445
HOXA7	M6293_1.02	Homeodomain	biliary	26	9	14	13445
HOXA9	M6294_1.02	Homeodomain	biliary	10	4	13	13445
HOXB1	M6295_1.02	Homeodomain	biliary	8	0	4	13445
HOXB6	M6296_1.02	Homeodomain	biliary	6	3	8	13445
HOXB7	M6297_1.02	Homeodomain	biliary	17	9	14	13445
HOXB8	M6298_1.02	Homeodomain	biliary	14	6	13	13445
HOXC6	M6299_1.02	Homeodomain	biliary	3	0	2	13445
HOXC8	M6300_1.02	Homeodomain	biliary	34	13	30	13445
HOXD10	M6301_1.02	Homeodomain	biliary	126	41	139	13445
HOXD13	M6302_1.02	Homeodomain	biliary	74	23	73	13445
HOXD4	M6303_1.02	Homeodomain	biliary	135	51	178	13445
HOXD9	M6304_1.02	Homeodomain	biliary	86	32	86	13445
ISL1	M6315_1.02	Homeodomain	biliary	72	18	100	13445
LHX2	M6328_1.02	Homeodomain	biliary	45	23	37	13445
LHX3	M6329_1.02	Homeodomain	biliary	16	7	13	13445
MEIS1	M6343_1.02	Homeodomain	biliary	26	11	31	13445
MEIS2	M6344_1.02	Homeodomain	biliary	21	7	16	13445
MSX2	M6347_1.02	Homeodomain	biliary	166	78	224	13445
NANOG	M6357_1.02	Homeodomain	biliary	31	7	46	13445
NKX2-1	M6374_1.02	Homeodomain	biliary	183	53	93	13445
NKX2-2	M6375_1.02	Homeodomain	biliary	45	16	35	13445
NKX2-5	M6376_1.02	Homeodomain	biliary	146	42	139	13445
NKX2-8	M6377_1.02	Homeodomain	biliary	83	27	56	13445
NKX3-1	M6378_1.02	Homeodomain	biliary	45	13	48	13445
NKX3-2	M6379_1.02	Homeodomain	biliary	74	32	54	13445
NOBOX	M6380_1.02	Homeodomain	biliary	64	21	80	13445
OTX1	M6400_1.02	Homeodomain	biliary	89	22	128	13445
OTX2	M6401_1.02	Homeodomain	biliary	41	27	16	13445
PAX2	M6406_1.02	Homeodomain	biliary	11	5	5	13445
PAX2	M6407_1.02	Homeodomain	biliary	180	32	154	13445
PAX6	M6410_1.02	Homeodomain	biliary	36	13	31	13445
PBX1	M6412_1.02	Homeodomain	biliary	24	8	12	13445
PBX2	M6413_1.02	Homeodomain	biliary	1764	630	1344	80670
PBX3	M6414_1.02	Homeodomain	biliary	32	13	16	13445
PDX1	M6415_1.02	Homeodomain	biliary	31	10	40	13445
POU1F1	M6417_1.02	Homeodomain	biliary	62	26	66	13445
PITX2	M6418_1.02	Homeodomain	biliary	99	31	83	13445
PKNOX1	M6419_1.02	Homeodomain	biliary	40	13	25	13445
POU2F1	M6423_1.02	Homeodomain	biliary	121	32	135	13445
POU2F2	M6424_1.02	Homeodomain	biliary	24	2	40	13445
POU3F1	M6425_1.02	Homeodomain	biliary	55	22	40	13445
POU3F2	M6426_1.02	Homeodomain	biliary	181	72	194	13445
POU4F2	M6427_1.02	Homeodomain	biliary	19	8	23	13445
POU5F1	M6428_1.02	Homeodomain	biliary	25	11	19	13445
POU6F1	M6429_1.02	Homeodomain	biliary	1	0	0	13445
PROP1	M6438_1.02	Homeodomain	biliary	71	33	43	13445
PRRX1	M6439_1.02	Homeodomain	biliary	43	11	67	13445
PRRX2	M6440_1.02	Homeodomain	biliary	59	22	94	13445
TGIF1	M6519_1.02	Homeodomain	biliary	42	17	27	13445
TGIF1	M6520_1.02	Homeodomain	biliary	170	40	155	13445
TLX1	M6525_1.02	Homeodomain	biliary	236	86	170	13445
TLX3	M6525_1.02	Homeodomain	biliary	236	86	170	13445
TLX1	M6526_1.02	Homeodomain	biliary	31	10	16	13445
VSX2	M6534_1.02	Homeodomain	biliary	17	7	11	13445
ZFHX3	M6546_1.02	Homeodomain	biliary	21	10	38	13445
HSF1	M2288_1.02	HSF	biliary	16	10	10	13445
HSF1	M3439_1.02	HSF	biliary	70	23	49	13445
HSF2	M3444_1.02	HSF	biliary	70	23	41	13445
HSF1	M4569_1.02	HSF	biliary	3	1	0	13445
HSF1	M5564_1.02	HSF	biliary	24	10	16	13445
HSF1	M5565_1.02	HSF	biliary	6	2	1	13445
HSF2	M5566_1.02	HSF	biliary	12	3	6	13445
HSF4	M5567_1.02	HSF	biliary	18	6	12	13445
HSFY1	M5568_1.02	HSF	biliary	6	0	8	13445
HSFY2	M5568_1.02	HSF	biliary	6	0	8	13445
HSFY2	M5569_1.02	HSF	biliary	20	3	23	13445
HSFY2	M5570_1.02	HSF	biliary	2	1	2	13445
HSF1	M6286_1.02	HSF	biliary	49	21	27	13445
HSF2	M6287_1.02	HSF	biliary	35	16	18	13445
IRF6	M1266_1.02	IRF	biliary	128	38	68	13445
IRF1	M1882_1.02	IRF	biliary	28	13	15	13445
IRF2	M1883_1.02	IRF	biliary	2	0	3	13445
IRF1	M3467_1.02	IRF	biliary	6	3	5	13445
IRF2	M3471_1.02	IRF	biliary	1	0	1	13445
IRF7	M3480_1.02	IRF	biliary	9	6	15	13445
IRF4	M4463_1.02	IRF	biliary	40	14	26	13445
IRF3	M5572_1.02	IRF	biliary	0	0	0	13445
IRF4	M5573_1.02	IRF	biliary	0	0	0	13445
IRF5	M5574_1.02	IRF	biliary	11	5	3	13445
IRF5	M5575_1.02	IRF	biliary	12	1	9	13445
IRF7	M5576_1.02	IRF	biliary	11	2	6	13445
IRF7	M5577_1.02	IRF	biliary	3	2	2	13445
IRF8	M5578_1.02	IRF	biliary	6	1	3	13445
IRF8	M5579_1.02	IRF	biliary	1	0	0	13445
IRF9	M5580_1.02	IRF	biliary	0	0	0	13445
IRF1	M6307_1.02	IRF	biliary	64	23	30	13445
IRF2	M6308_1.02	IRF	biliary	30	8	18	13445
IRF3	M6309_1.02	IRF	biliary	27	11	15	13445
IRF4	M6310_1.02	IRF	biliary	152	86	52	13445
IRF5	M6311_1.02	IRF	biliary	0	0	2	13445
IRF7	M6312_1.02	IRF	biliary	152	55	124	13445
IRF8	M6313_1.02	IRF	biliary	51	20	33	13445
IRF9	M6314_1.02	IRF	biliary	9	6	9	13445
NAIF1	M1281_1.02	MADF	biliary	102	9	81	13445
MEF2A	M1884_1.02	MADS box	biliary	29	10	17	13445
SRF	M1910_1.02	MADS box	biliary	7	3	2	13445
MEF2C	M2297_1.02	MADS box	biliary	49	24	18	13445
MEF2A	M3550_1.02	MADS box	biliary	1	0	1	13445
MEF2A	M3551_1.02	MADS box	biliary	6	3	3	13445
MEF2A	M3552_1.02	MADS box	biliary	7	3	1	13445
MEF2A	M3553_1.02	MADS box	biliary	0	0	1	13445
MEF2A	M3846_1.02	MADS box	biliary	9	4	4	13445
SRF	M3952_1.02	MADS box	biliary	1	0	0	13445
SRF	M3956_1.02	MADS box	biliary	7	2	3	13445
SRF	M3960_1.02	MADS box	biliary	8	1	2	13445
MEF2A	M4466_1.02	MADS box	biliary	54	26	24	13445
MEF2C	M4467_1.02	MADS box	biliary	53	24	23	13445
SRF	M4477_1.02	MADS box	biliary	3	0	0	13445
SRF	M4512_1.02	MADS box	biliary	7	2	3	13445
SRF	M4577_1.02	MADS box	biliary	4	1	4	13445
SRF	M4633_1.02	MADS box	biliary	3	0	1	13445
MEF2A	M4694_1.02	MADS box	biliary	4	1	7	13445
MEF2A	M4695_1.02	MADS box	biliary	200	66	210	13445
MEF2A	M5615_1.02	MADS box	biliary	16	6	7	13445
BORCS8-MEF2B	M5616_1.02	MADS box	biliary	12	0	10	13445
MEF2B	M5616_1.02	MADS box	biliary	12	0	10	13445
MEF2D	M5617_1.02	MADS box	biliary	8	1	4	13445
SRF	M5867_1.02	MADS box	biliary	2	0	0	13445
SRF	M5868_1.02	MADS box	biliary	1	0	1	13445
MEF2A	M6340_1.02	MADS box	biliary	23	7	14	13445
MEF2C	M6341_1.02	MADS box	biliary	6	0	3	13445
MEF2D	M6342_1.02	MADS box	biliary	31	9	27	13445
SRF	M6489_1.02	MADS box	biliary	6	3	11	13445
MBD2	M6337_1.02	MBD	biliary	30	5	7	13445
MECP2	M6339_1.02	MBD	biliary	77	11	25	13445
TERF2	M1358_1.02	Myb/SANT	biliary	13	5	12	13445
MYPOP	M1359_1.02	Myb/SANT	biliary	24	1	12	13445
CDC5L	M3018_1.02	Myb/SANT	biliary	32	9	37	13445
MYB	M3068_1.02	Myb/SANT	biliary	6	2	5	13445
MYB	M3585_1.02	Myb/SANT	biliary	118	40	85	13445
MYBL1	M5643_1.02	Myb/SANT	biliary	5	3	10	13445
MYBL1	M5644_1.02	Myb/SANT	biliary	5	2	1	13445
MYBL1	M5645_1.02	Myb/SANT	biliary	16	1	11	13445
MYBL1	M5646_1.02	Myb/SANT	biliary	0	0	3	13445
MYBL2	M5647_1.02	Myb/SANT	biliary	2	1	7	13445
MYBL2	M5648_1.02	Myb/SANT	biliary	0	0	1	13445
MYBL2	M5649_1.02	Myb/SANT	biliary	14	5	16	13445
MYBL2	M5650_1.02	Myb/SANT	biliary	2	1	0	13445
CDC5L	M6166_1.02	Myb/SANT	biliary	28	6	30	13445
MYBL2	M6349_1.02	Myb/SANT	biliary	168	60	127	13445
MYB	M6350_1.02	Myb/SANT	biliary	144	40	146	13445
NR2E1	M1432_1.02	Nuclear receptor	biliary	78	32	41	13445
NR3C2	M1433_1.02	Nuclear receptor	biliary	222	71	205	13445
NR2F6	M1434_1.02	Nuclear receptor	biliary	188	73	78	13445
RARG	M1435_1.02	Nuclear receptor	biliary	145	50	69	13445
RXRB	M1455_1.02	Nuclear receptor	biliary	3150	1250	1550	67225
AR	M1841_1.02	Nuclear receptor	biliary	40	16	22	13445
NR2F1	M1851_1.02	Nuclear receptor	biliary	33	15	13	13445
PPARG	M1894_1.02	Nuclear receptor	biliary	1	1	1	13445
RORA	M1899_1.02	Nuclear receptor	biliary	45	16	35	13445
RORA	M1900_1.02	Nuclear receptor	biliary	8	2	5	13445
ESR1	M1934_1.02	Nuclear receptor	biliary	3	0	2	13445
HNF4A	M1936_1.02	Nuclear receptor	biliary	38	18	9	13445
ESR2	M2065_1.02	Nuclear receptor	biliary	17	4	11	13445
HNF4G	M2286_1.02	Nuclear receptor	biliary	43	21	16	13445
NR2C2	M2303_1.02	Nuclear receptor	biliary	24	12	9	13445
ESRRA	M2384_1.02	Nuclear receptor	biliary	32	10	19	13445
NR2F2	M2960_1.02	Nuclear receptor	biliary	11	6	5	13445
ESR1	M3206_1.02	Nuclear receptor	biliary	6	1	10	13445
NR6A1	M3339_1.02	Nuclear receptor	biliary	3	1	1	13445
NR3C1	M3356_1.02	Nuclear receptor	biliary	8	2	5	13445
NR3C1	M3359_1.02	Nuclear receptor	biliary	15	4	10	13445
HNF4A	M3414_1.02	Nuclear receptor	biliary	6	1	4	13445
HNF4A	M3415_1.02	Nuclear receptor	biliary	25	12	7	13445
PPARA	M3781_1.02	Nuclear receptor	biliary	0	0	1	13445
PPARG	M3783_1.02	Nuclear receptor	biliary	1	1	0	13445
PPARG	M3784_1.02	Nuclear receptor	biliary	0	0	0	13445
PPARG	M3785_1.02	Nuclear receptor	biliary	8	3	1	13445
RORA	M3837_1.02	Nuclear receptor	biliary	31	10	19	13445
RORA	M3838_1.02	Nuclear receptor	biliary	9	2	5	13445
NR3C1	M4428_1.02	Nuclear receptor	biliary	23	10	14	13445
ESRRA	M4438_1.02	Nuclear receptor	biliary	18	6	10	13445
NR3C1	M4440_1.02	Nuclear receptor	biliary	11	5	2	13445
RXRA	M4511_1.02	Nuclear receptor	biliary	154	53	94	13445
NR2C2	M4549_1.02	Nuclear receptor	biliary	8	2	2	13445
NR2C2	M4554_1.02	Nuclear receptor	biliary	6	3	1	13445
ESR1	M4564_1.02	Nuclear receptor	biliary	52	20	20	13445
RXRA	M4576_1.02	Nuclear receptor	biliary	89	33	29	13445
NR2C2	M4602_1.02	Nuclear receptor	biliary	4	1	1	13445
ESRRA	M4663_1.02	Nuclear receptor	biliary	5	3	4	13445
ESR1	M4696_1.02	Nuclear receptor	biliary	5	3	5	13445
ESR1	M4697_1.02	Nuclear receptor	biliary	107	26	61	13445
HNF4A	M4698_1.02	Nuclear receptor	biliary	35	16	12	13445
HNF4A	M4699_1.02	Nuclear receptor	biliary	77	6	72	13445
NR2C2	M4700_1.02	Nuclear receptor	biliary	3	0	0	13445
NR2C2	M4701_1.02	Nuclear receptor	biliary	29	7	12	13445
NR2F2	M4702_1.02	Nuclear receptor	biliary	149	42	104	13445
NR2F2	M4703_1.02	Nuclear receptor	biliary	99	24	69	13445
AR	M5288_1.02	Nuclear receptor	biliary	3	1	2	13445
AR	M5289_1.02	Nuclear receptor	biliary	4	0	1	13445
ESR1	M5403_1.02	Nuclear receptor	biliary	0	0	0	13445
ESRRA	M5404_1.02	Nuclear receptor	biliary	21	9	21	13445
ESRRA	M5405_1.02	Nuclear receptor	biliary	0	0	0	13445
ESRRA	M5406_1.02	Nuclear receptor	biliary	2	0	0	13445
ESRRA	M5407_1.02	Nuclear receptor	biliary	31	11	27	13445
ESRRA	M5408_1.02	Nuclear receptor	biliary	0	0	0	13445
ESRRA	M5409_1.02	Nuclear receptor	biliary	4	0	1	13445
ESRRB	M5410_1.02	Nuclear receptor	biliary	12	5	5	13445
ESRRG	M5411_1.02	Nuclear receptor	biliary	2	1	0	13445
ESRRG	M5412_1.02	Nuclear receptor	biliary	0	0	0	13445
ESRRG	M5413_1.02	Nuclear receptor	biliary	24	6	29	13445
HNF4A	M5524_1.02	Nuclear receptor	biliary	1	0	0	13445
HNF4A	M5525_1.02	Nuclear receptor	biliary	1	0	3	13445
HNF4A	M5526_1.02	Nuclear receptor	biliary	2	0	2	13445
HNF4A	M5527_1.02	Nuclear receptor	biliary	3	0	2	13445
HNF4A	M5528_1.02	Nuclear receptor	biliary	0	0	0	13445
HNF4A	M5529_1.02	Nuclear receptor	biliary	2	0	0	13445
NR2C2	M5673_1.02	Nuclear receptor	biliary	14	6	7	13445
NR2E1	M5674_1.02	Nuclear receptor	biliary	85	26	64	13445
NR2E1	M5675_1.02	Nuclear receptor	biliary	17	6	16	13445
NR2F1	M5676_1.02	Nuclear receptor	biliary	7	1	4	13445
NR2F1	M5677_1.02	Nuclear receptor	biliary	6	3	2	13445
NR2F1	M5678_1.02	Nuclear receptor	biliary	107	42	60	13445
NR2F1	M5679_1.02	Nuclear receptor	biliary	47	24	22	13445
NR2F6	M5680_1.02	Nuclear receptor	biliary	2	0	0	13445
NR2F6	M5681_1.02	Nuclear receptor	biliary	4	1	2	13445
NR2F6	M5682_1.02	Nuclear receptor	biliary	10	5	6	13445
NR3C1	M5683_1.02	Nuclear receptor	biliary	1	0	1	13445
NR3C2	M5684_1.02	Nuclear receptor	biliary	2	0	0	13445
NR4A2	M5685_1.02	Nuclear receptor	biliary	0	0	1	13445
NR4A2	M5686_1.02	Nuclear receptor	biliary	0	0	0	13445
NR4A2	M5687_1.02	Nuclear receptor	biliary	14	4	23	13445
RARA	M5758_1.02	Nuclear receptor	biliary	0	0	0	13445
RARA	M5759_1.02	Nuclear receptor	biliary	1	0	0	13445
RARA	M5760_1.02	Nuclear receptor	biliary	0	0	0	13445
RARA	M5761_1.02	Nuclear receptor	biliary	1	0	1	13445
RARA	M5762_1.02	Nuclear receptor	biliary	1	0	0	13445
RARA	M5763_1.02	Nuclear receptor	biliary	0	0	0	13445
RARB	M5764_1.02	Nuclear receptor	biliary	0	0	1	13445
RARG	M5765_1.02	Nuclear receptor	biliary	3	0	0	13445
RARG	M5766_1.02	Nuclear receptor	biliary	1	0	0	13445
RARG	M5767_1.02	Nuclear receptor	biliary	2	1	1	13445
RARG	M5768_1.02	Nuclear receptor	biliary	1	0	0	13445
RARG	M5769_1.02	Nuclear receptor	biliary	1	0	0	13445
RARG	M5770_1.02	Nuclear receptor	biliary	9	4	7	13445
RORA	M5786_1.02	Nuclear receptor	biliary	0	0	0	13445
RORA	M5787_1.02	Nuclear receptor	biliary	0	0	0	13445
RXRA	M5795_1.02	Nuclear receptor	biliary	5	2	2	13445
RXRA	M5796_1.02	Nuclear receptor	biliary	1	0	2	13445
RXRA	M5797_1.02	Nuclear receptor	biliary	2	1	3	13445
RXRA	M5798_1.02	Nuclear receptor	biliary	0	0	2	13445
RXRB	M5799_1.02	Nuclear receptor	biliary	2	2	2	13445
RXRG	M5800_1.02	Nuclear receptor	biliary	5	2	2	13445
RXRG	M5801_1.02	Nuclear receptor	biliary	0	0	1	13445
RXRG	M5802_1.02	Nuclear receptor	biliary	1	1	0	13445
RXRG	M5803_1.02	Nuclear receptor	biliary	0	0	0	13445
THRA	M5936_1.02	Nuclear receptor	biliary	0	0	0	13445
THRB	M5937_1.02	Nuclear receptor	biliary	0	0	0	13445
THRB	M5938_1.02	Nuclear receptor	biliary	0	0	0	13445
THRB	M5939_1.02	Nuclear receptor	biliary	0	0	1	13445
VDR	M5946_1.02	Nuclear receptor	biliary	1	1	0	13445
AR	M6142_1.02	Nuclear receptor	biliary	21	9	11	13445
NR2F1	M6176_1.02	Nuclear receptor	biliary	62	22	37	13445
NR2F1	M6177_1.02	Nuclear receptor	biliary	89	29	69	13445
NR2F2	M6178_1.02	Nuclear receptor	biliary	91	35	52	13445
NR2F2	M6179_1.02	Nuclear receptor	biliary	60	27	23	13445
ESRRA	M6214_1.02	Nuclear receptor	biliary	81	20	63	13445
ESRRB	M6215_1.02	Nuclear receptor	biliary	36	6	38	13445
ESRRG	M6216_1.02	Nuclear receptor	biliary	43	10	38	13445
ESR1	M6217_1.02	Nuclear receptor	biliary	8	4	5	13445
ESR2	M6218_1.02	Nuclear receptor	biliary	10	4	8	13445
ESR2	M6219_1.02	Nuclear receptor	biliary	111	33	64	13445
NR3C1	M6260_1.02	Nuclear receptor	biliary	35	15	11	13445
NR3C1	M6261_1.02	Nuclear receptor	biliary	186	35	147	13445
HNF4A	M6283_1.02	Nuclear receptor	biliary	50	19	27	13445
HNF4G	M6284_1.02	Nuclear receptor	biliary	26	5	24	13445
NR3C2	M6338_1.02	Nuclear receptor	biliary	25	5	28	13445
NR1D1	M6382_1.02	Nuclear receptor	biliary	19	4	6	13445
NR1H2	M6383_1.02	Nuclear receptor	biliary	0	0	0	13445
NR1H3	M6383_1.02	Nuclear receptor	biliary	0	0	0	13445
NR1H4	M6384_1.02	Nuclear receptor	biliary	10	7	7	13445
NR1I2	M6385_1.02	Nuclear receptor	biliary	12	6	3	13445
NR1I2	M6386_1.02	Nuclear receptor	biliary	160	49	120	13445
NR1I3	M6387_1.02	Nuclear receptor	biliary	12	6	5	13445
NR1I3	M6388_1.02	Nuclear receptor	biliary	160	47	110	13445
NR2C1	M6389_1.02	Nuclear receptor	biliary	42	19	24	13445
NR2C2	M6390_1.02	Nuclear receptor	biliary	64	18	32	13445
NR2E3	M6391_1.02	Nuclear receptor	biliary	39	13	23	13445
NR2F6	M6392_1.02	Nuclear receptor	biliary	21	14	18	13445
NR4A1	M6393_1.02	Nuclear receptor	biliary	45	17	33	13445
NR4A2	M6394_1.02	Nuclear receptor	biliary	52	14	49	13445
NR4A3	M6395_1.02	Nuclear receptor	biliary	12	0	15	13445
NR5A2	M6396_1.02	Nuclear receptor	biliary	82	27	43	13445
NR6A1	M6397_1.02	Nuclear receptor	biliary	12	4	3	13445
PPARA	M6430_1.02	Nuclear receptor	biliary	96	25	58	13445
PPARA	M6431_1.02	Nuclear receptor	biliary	40	12	23	13445
PPARD	M6432_1.02	Nuclear receptor	biliary	31	9	12	13445
PPARG	M6433_1.02	Nuclear receptor	biliary	21	8	14	13445
PPARG	M6434_1.02	Nuclear receptor	biliary	109	32	86	13445
PGR	M6436_1.02	Nuclear receptor	biliary	63	24	52	13445
PGR	M6437_1.02	Nuclear receptor	biliary	222	41	218	13445
RARA	M6443_1.02	Nuclear receptor	biliary	71	21	48	13445
RARA	M6444_1.02	Nuclear receptor	biliary	14	5	12	13445
RARB	M6445_1.02	Nuclear receptor	biliary	99	49	34	13445
RARG	M6446_1.02	Nuclear receptor	biliary	25	10	8	13445
RARG	M6447_1.02	Nuclear receptor	biliary	139	30	99	13445
RORA	M6454_1.02	Nuclear receptor	biliary	17	4	9	13445
RORC	M6455_1.02	Nuclear receptor	biliary	9	3	6	13445
RXRA	M6460_1.02	Nuclear receptor	biliary	63	24	29	13445
RXRB	M6461_1.02	Nuclear receptor	biliary	139	46	58	13445
RXRG	M6462_1.02	Nuclear receptor	biliary	7	0	7	13445
NR5A1	M6498_1.02	Nuclear receptor	biliary	119	39	56	13445
THRA	M6521_1.02	Nuclear receptor	biliary	119	42	60	13445
THRA	M6522_1.02	Nuclear receptor	biliary	31	14	19	13445
THRB	M6523_1.02	Nuclear receptor	biliary	20	5	8	13445
THRB	M6524_1.02	Nuclear receptor	biliary	83	23	50	13445
VDR	M6532_1.02	Nuclear receptor	biliary	219	48	148	13445
VDR	M6533_1.02	Nuclear receptor	biliary	17	2	10	13445
TP53	M1929_1.02	p53	biliary	14	6	6	13445
TP63	M2321_1.02	p53	biliary	16	9	6	13445
TP53	M3698_1.02	p53	biliary	0	0	0	13445
TP53	M3699_1.02	p53	biliary	116	53	78	13445
TP63	M5940_1.02	p53	biliary	1	1	0	13445
TP73	M6115_1.02	p53	biliary	29	12	18	13445
TP73	M6116_1.02	p53	biliary	11	4	5	13445
TP73	M6117_1.02	p53	biliary	30	8	20	13445
TP53	M6403_1.02	p53	biliary	6	3	3	13445
TP63	M6404_1.02	p53	biliary	64	22	46	13445
TP73	M6405_1.02	p53	biliary	95	43	48	13445
PAX5	M1848_1.02	Paired box	biliary	12	4	8	13445
PAX5	M3720_1.02	Paired box	biliary	1	0	1	13445
PAX5	M3721_1.02	Paired box	biliary	0	0	0	13445
PAX5	M4471_1.02	Paired box	biliary	15	2	15	13445
PAX5	M4472_1.02	Paired box	biliary	15	2	12	13445
PAX5	M4487_1.02	Paired box	biliary	13	4	12	13445
PAX5	M4492_1.02	Paired box	biliary	14	3	5	13445
PAX5	M4704_1.02	Paired box	biliary	13	1	10	13445
PAX5	M4705_1.02	Paired box	biliary	49	5	28	13445
PAX1	M5702_1.02	Paired box	biliary	0	0	0	13445
PAX5	M5707_1.02	Paired box	biliary	1	0	0	13445
PAX9	M5711_1.02	Paired box	biliary	0	0	0	13445
PAX5	M6408_1.02	Paired box	biliary	22	8	5	13445
PAX5	M6409_1.02	Paired box	biliary	271	59	83	13445
PAX8	M6411_1.02	Paired box	biliary	66	24	38	13445
LCOR	M1507_1.02	Pipsqueak	biliary	173	70	128	13445
PROX1	M5753_1.02	Prospero	biliary	3	0	4	13445
NFATC3	M1517_1.02	Rel	biliary	150	66	112	13445
NFATC2	M1518_1.02	Rel	biliary	157	64	145	13445
REL	M1924_1.02	Rel	biliary	68	27	32	13445
NFKB1	M1928_1.02	Rel	biliary	26	6	16	13445
RELA	M1930_1.02	Rel	biliary	23	6	15	13445
REL	M3091_1.02	Rel	biliary	67	27	32	13445
NFKB1	M3622_1.02	Rel	biliary	8	2	1	13445
RELA	M3623_1.02	Rel	biliary	15	4	15	13445
NFKB1	M3624_1.02	Rel	biliary	14	2	5	13445
NFKB1	M3625_1.02	Rel	biliary	16	6	12	13445
RELA	M4444_1.02	Rel	biliary	17	8	7	13445
RELA	M4468_1.02	Rel	biliary	26	13	11	13445
RELA	M4485_1.02	Rel	biliary	19	10	5	13445
RELA	M4491_1.02	Rel	biliary	16	7	6	13445
RELA	M4494_1.02	Rel	biliary	15	7	7	13445
RELA	M4495_1.02	Rel	biliary	23	11	7	13445
RELA	M4496_1.02	Rel	biliary	19	11	7	13445
RELA	M4497_1.02	Rel	biliary	21	7	16	13445
RELA	M4498_1.02	Rel	biliary	19	8	11	13445
RELA	M4499_1.02	Rel	biliary	16	9	8	13445
NFAT5	M5655_1.02	Rel	biliary	7	2	1	13445
NFATC1	M5656_1.02	Rel	biliary	2	0	2	13445
NFATC1	M5657_1.02	Rel	biliary	1	0	1	13445
NFATC1	M5658_1.02	Rel	biliary	2	1	2	13445
NFKB1	M5668_1.02	Rel	biliary	1	1	1	13445
NFKB2	M5669_1.02	Rel	biliary	1	1	2	13445
NFATC1	M6361_1.02	Rel	biliary	13	3	12	13445
NFATC1	M6362_1.02	Rel	biliary	71	20	62	13445
NFATC2	M6363_1.02	Rel	biliary	151	63	123	13445
NFATC3	M6364_1.02	Rel	biliary	125	45	105	13445
NFATC4	M6365_1.02	Rel	biliary	181	81	143	13445
NFAT5	M6366_1.02	Rel	biliary	6	2	3	13445
NFKB1	M6369_1.02	Rel	biliary	23	7	21	13445
NFKB2	M6370_1.02	Rel	biliary	89	30	60	13445
RELB	M6448_1.02	Rel	biliary	48	15	40	13445
REL	M6449_1.02	Rel	biliary	51	28	33	13445
RELA	M6511_1.02	Rel	biliary	26	10	14	13445
RFX6	M1526_1.02	RFX	biliary	122	46	91	13445
RFX2	M1527_1.02	RFX	biliary	65	28	66	13445
RFX7	M1529_1.02	RFX	biliary	100	37	63	13445
RFX8	M1537_1.02	RFX	biliary	60	20	77	13445
RFX5	M2309_1.02	RFX	biliary	22	6	19	13445
RFX2	M2392_1.02	RFX	biliary	6	5	4	13445
RFX1	M3829_1.02	RFX	biliary	14	7	5	13445
RFX1	M3830_1.02	RFX	biliary	9	3	7	13445
RFX5	M4476_1.02	RFX	biliary	23	10	13	13445
RFX5	M4510_1.02	RFX	biliary	3	2	5	13445
RFX5	M4546_1.02	RFX	biliary	29	10	18	13445
RFX5	M4575_1.02	RFX	biliary	18	8	9	13445
RFX2	M5773_1.02	RFX	biliary	6	3	3	13445
RFX2	M5774_1.02	RFX	biliary	1	1	0	13445
RFX3	M5775_1.02	RFX	biliary	7	4	3	13445
RFX3	M5776_1.02	RFX	biliary	1	1	2	13445
RFX4	M5777_1.02	RFX	biliary	10	7	2	13445
RFX4	M5778_1.02	RFX	biliary	1	1	1	13445
RFX5	M5779_1.02	RFX	biliary	5	3	2	13445
RFX5	M5780_1.02	RFX	biliary	4	4	1	13445
RFX5	M5781_1.02	RFX	biliary	4	4	1	13445
RFX1	M6451_1.02	RFX	biliary	31	10	18	13445
RFX2	M6452_1.02	RFX	biliary	15	6	15	13445
RFX3	M6453_1.02	RFX	biliary	10	4	7	13445
RUNX2	M2310_1.02	Runt	biliary	70	30	46	13445
RUNX1	M2925_1.02	Runt	biliary	76	14	67	13445
RUNX2	M5788_1.02	Runt	biliary	10	2	2	13445
RUNX2	M5789_1.02	Runt	biliary	3	1	1	13445
RUNX2	M5790_1.02	Runt	biliary	49	13	33	13445
RUNX3	M5791_1.02	Runt	biliary	9	2	1	13445
RUNX3	M5792_1.02	Runt	biliary	44	12	24	13445
RUNX3	M5793_1.02	Runt	biliary	3	1	2	13445
RUNX3	M5794_1.02	Runt	biliary	45	15	30	13445
RUNX1	M6457_1.02	Runt	biliary	78	29	77	13445
RUNX2	M6458_1.02	Runt	biliary	100	36	74	13445
RUNX3	M6459_1.02	Runt	biliary	15	6	11	13445
GMEB1	M1545_1.02	SAND	biliary	130	20	70	13445
GMEB2	M5493_1.02	SAND	biliary	99	12	68	13445
GMEB2	M5494_1.02	SAND	biliary	2	0	1	13445
GMEB2	M5495_1.02	SAND	biliary	0	0	0	13445
GMEB2	M5496_1.02	SAND	biliary	37	0	29	13445
AIRE	M6140_1.02	SAND	biliary	15	5	10	13445
NFIC	M1970_1.02	SMAD	biliary	329	67	252	13445
NFIA	M5660_1.02	SMAD	biliary	3	2	4	13445
NFIA	M5661_1.02	SMAD	biliary	79	46	68	13445
NFIB	M5662_1.02	SMAD	biliary	3	2	4	13445
NFIX	M5664_1.02	SMAD	biliary	16	6	7	13445
NFIX	M5665_1.02	SMAD	biliary	246	115	147	13445
NFIX	M5666_1.02	SMAD	biliary	74	38	76	13445
NFIX	M5667_1.02	SMAD	biliary	12	6	3	13445
SMAD3	M5808_1.02	SMAD	biliary	6	1	2	13445
SMAD1	M6463_1.02	SMAD	biliary	85	24	58	13445
SMAD3	M6465_1.02	SMAD	biliary	164	45	90	13445
SMAD4	M6466_1.02	SMAD	biliary	185	51	92	13445
SOX4	M1578_1.02	Sox	biliary	95	20	97	13445
CIC	M1581_1.02	Sox	biliary	87	19	63	13445
HMG20B	M1582_1.02	Sox	biliary	87	51	83	13445
BBX	M1583_1.02	Sox	biliary	3	0	6	13445
SOX30	M1589_1.02	Sox	biliary	166	82	148	13445
SOX3	M1592_1.02	Sox	biliary	133	40	161	13445
SOX12	M1594_1.02	Sox	biliary	251	125	224	13445
SOX11	M1601_1.02	Sox	biliary	328	153	310	13445
SOX1	M1605_1.02	Sox	biliary	54	22	40	13445
SOX9	M1904_1.02	Sox	biliary	82	21	72	13445
SRY	M1911_1.02	Sox	biliary	179	65	192	13445
TCF7L2	M2319_1.02	Sox	biliary	51	25	27	13445
SOX5	M3913_1.02	Sox	biliary	60	24	64	13445
SOX9	M3916_1.02	Sox	biliary	38	16	32	13445
SRY	M3961_1.02	Sox	biliary	395	105	527	13445
SRY	M3962_1.02	Sox	biliary	121	55	114	13445
LEF1	M5596_1.02	Sox	biliary	8	3	5	13445
SOX10	M5810_1.02	Sox	biliary	0	0	0	13445
SOX10	M5811_1.02	Sox	biliary	0	0	0	13445
SOX10	M5812_1.02	Sox	biliary	0	0	0	13445
SOX10	M5813_1.02	Sox	biliary	0	0	0	13445
SOX10	M5814_1.02	Sox	biliary	0	0	0	13445
SOX14	M5815_1.02	Sox	biliary	3	1	3	13445
SOX14	M5816_1.02	Sox	biliary	0	0	3	13445
SOX14	M5817_1.02	Sox	biliary	9	3	6	13445
SOX15	M5818_1.02	Sox	biliary	1	0	1	13445
SOX15	M5819_1.02	Sox	biliary	1	0	0	13445
SOX15	M5820_1.02	Sox	biliary	0	0	1	13445
SOX18	M5821_1.02	Sox	biliary	0	0	2	13445
SOX18	M5822_1.02	Sox	biliary	0	0	0	13445
SOX18	M5823_1.02	Sox	biliary	0	0	1	13445
SOX2	M5824_1.02	Sox	biliary	0	0	1	13445
SOX21	M5825_1.02	Sox	biliary	1	0	3	13445
SOX21	M5826_1.02	Sox	biliary	2	2	1	13445
SOX21	M5827_1.02	Sox	biliary	5	0	5	13445
SOX21	M5828_1.02	Sox	biliary	1	0	0	13445
SOX2	M5829_1.02	Sox	biliary	1	0	0	13445
SOX2	M5830_1.02	Sox	biliary	2	1	0	13445
SOX2	M5831_1.02	Sox	biliary	0	0	1	13445
SOX2	M5832_1.02	Sox	biliary	2	0	0	13445
SOX2	M5833_1.02	Sox	biliary	0	0	3	13445
SOX4	M5834_1.02	Sox	biliary	0	0	0	13445
SOX7	M5835_1.02	Sox	biliary	1	1	0	13445
SOX7	M5836_1.02	Sox	biliary	0	0	0	13445
SOX7	M5837_1.02	Sox	biliary	0	0	1	13445
SOX8	M5838_1.02	Sox	biliary	0	0	0	13445
SOX8	M5839_1.02	Sox	biliary	0	0	0	13445
SOX8	M5840_1.02	Sox	biliary	0	0	0	13445
SOX8	M5841_1.02	Sox	biliary	1	1	0	13445
SOX8	M5842_1.02	Sox	biliary	0	0	0	13445
SOX8	M5843_1.02	Sox	biliary	0	0	0	13445
SOX8	M5844_1.02	Sox	biliary	0	0	0	13445
SOX8	M5845_1.02	Sox	biliary	0	0	1	13445
SOX9	M5846_1.02	Sox	biliary	113	40	116	13445
SOX9	M5847_1.02	Sox	biliary	0	0	0	13445
SOX9	M5848_1.02	Sox	biliary	0	0	0	13445
SOX9	M5849_1.02	Sox	biliary	0	0	0	13445
SOX9	M5850_1.02	Sox	biliary	0	0	0	13445
SOX9	M5851_1.02	Sox	biliary	1	1	0	13445
SOX9	M5852_1.02	Sox	biliary	0	0	0	13445
SRY	M5869_1.02	Sox	biliary	0	0	1	13445
SRY	M5870_1.02	Sox	biliary	0	0	0	13445
SRY	M5871_1.02	Sox	biliary	1	0	1	13445
SRY	M5872_1.02	Sox	biliary	0	0	1	13445
TCF7L1	M5903_1.02	Sox	biliary	19	3	10	13445
HBP1	M6269_1.02	Sox	biliary	96	31	58	13445
LEF1	M6327_1.02	Sox	biliary	80	6	100	13445
SOX10	M6470_1.02	Sox	biliary	225	43	230	13445
SOX13	M6471_1.02	Sox	biliary	234	88	255	13445
SOX15	M6472_1.02	Sox	biliary	68	9	121	13445
SOX17	M6473_1.02	Sox	biliary	2	1	1	13445
SOX18	M6474_1.02	Sox	biliary	13	4	7	13445
SOX2	M6475_1.02	Sox	biliary	34	12	20	13445
SOX4	M6476_1.02	Sox	biliary	41	15	27	13445
SOX5	M6477_1.02	Sox	biliary	61	16	74	13445
SOX9	M6478_1.02	Sox	biliary	46	16	40	13445
SRY	M6490_1.02	Sox	biliary	220	82	246	13445
TCF7	M6506_1.02	Sox	biliary	70	27	48	13445
TCF7L2	M6512_1.02	Sox	biliary	85	30	50	13445
STAT1	M1955_1.02	STAT	biliary	22	8	20	13445
STAT3	M1961_1.02	STAT	biliary	60	19	53	13445
STAT1	M3966_1.02	STAT	biliary	0	0	0	13445
STAT1	M3968_1.02	STAT	biliary	457	167	314	13445
STAT3	M3974_1.02	STAT	biliary	0	0	0	13445
STAT3	M3975_1.02	STAT	biliary	293	73	129	13445
STAT4	M3982_1.02	STAT	biliary	512	174	359	13445
STAT5A	M3985_1.02	STAT	biliary	16	12	6	13445
STAT5A	M3986_1.02	STAT	biliary	3	2	1	13445
STAT5A	M3988_1.02	STAT	biliary	638	255	388	13445
STAT5B	M3990_1.02	STAT	biliary	14	6	6	13445
STAT6	M3992_1.02	STAT	biliary	734	333	351	13445
STAT3	M4478_1.02	STAT	biliary	9	4	4	13445
STAT1	M4547_1.02	STAT	biliary	12	8	2	13445
STAT3	M4548_1.02	STAT	biliary	58	20	44	13445
STAT1	M4634_1.02	STAT	biliary	26	10	27	13445
STAT2	M4635_1.02	STAT	biliary	32	11	11	13445
STAT3	M4641_1.02	STAT	biliary	49	18	26	13445
STAT3	M4642_1.02	STAT	biliary	49	18	26	13445
STAT1	M4706_1.02	STAT	biliary	32	13	25	13445
STAT1	M4707_1.02	STAT	biliary	14	4	11	13445
STAT5A	M6491_1.02	STAT	biliary	43	19	34	13445
STAT5B	M6492_1.02	STAT	biliary	18	9	10	13445
STAT1	M6493_1.02	STAT	biliary	28	13	12	13445
STAT2	M6494_1.02	STAT	biliary	93	48	42	13445
STAT3	M6495_1.02	STAT	biliary	46	15	32	13445
STAT4	M6496_1.02	STAT	biliary	49	15	43	13445
STAT6	M6497_1.02	STAT	biliary	57	25	32	13445
TBX10	M1628_1.02	T-box	biliary	61	15	51	13445
T	M3004_1.02	T-box	biliary	0	0	0	13445
EOMES	M5396_1.02	T-box	biliary	29	7	24	13445
EOMES	M5397_1.02	T-box	biliary	1	0	1	13445
TBR1	M5873_1.02	T-box	biliary	37	7	33	13445
TBR1	M5874_1.02	T-box	biliary	14	4	8	13445
TBX1	M5875_1.02	T-box	biliary	2	0	1	13445
TBX1	M5876_1.02	T-box	biliary	0	0	0	13445
TBX1	M5877_1.02	T-box	biliary	47	9	41	13445
TBX1	M5879_1.02	T-box	biliary	0	0	0	13445
TBX15	M5880_1.02	T-box	biliary	0	0	0	13445
TBX15	M5881_1.02	T-box	biliary	46	6	36	13445
TBX19	M5882_1.02	T-box	biliary	3	3	2	13445
TBX20	M5883_1.02	T-box	biliary	1	0	2	13445
TBX20	M5884_1.02	T-box	biliary	0	0	1	13445
TBX20	M5885_1.02	T-box	biliary	18	8	9	13445
TBX20	M5886_1.02	T-box	biliary	27	4	29	13445
TBX20	M5887_1.02	T-box	biliary	1	0	1	13445
TBX2	M5888_1.02	T-box	biliary	2	0	3	13445
TBX21	M5889_1.02	T-box	biliary	2	0	1	13445
TBX21	M5890_1.02	T-box	biliary	36	8	34	13445
TBX21	M5891_1.02	T-box	biliary	2	1	1	13445
TBX21	M5892_1.02	T-box	biliary	0	0	0	13445
TBX21	M5893_1.02	T-box	biliary	29	5	39	13445
TBX21	M5894_1.02	T-box	biliary	1	0	0	13445
TBX2	M5895_1.02	T-box	biliary	50	16	60	13445
TBX4	M5896_1.02	T-box	biliary	117	27	94	13445
TBX4	M5897_1.02	T-box	biliary	1	0	2	13445
TBX5	M5898_1.02	T-box	biliary	160	40	130	13445
TBX5	M5899_1.02	T-box	biliary	1	0	1	13445
T	M6164_1.02	T-box	biliary	0	0	0	13445
EOMES	M6211_1.02	T-box	biliary	0	0	0	13445
TBX2	M6503_1.02	T-box	biliary	5	1	7	13445
TBX3	M6504_1.02	T-box	biliary	1	0	0	13445
TBX5	M6505_1.02	T-box	biliary	128	26	104	13445
TBPL2	M1641_1.02	TBP	biliary	173	48	297	13445
TBP	M4010_1.02	TBP	biliary	38	16	23	13445
TBP	M4011_1.02	TBP	biliary	54	22	59	13445
TBP	M4014_1.02	TBP	biliary	102	23	156	13445
TBP	M4708_1.02	TBP	biliary	69	24	92	13445
TBP	M6502_1.02	TBP	biliary	138	55	128	13445
TEAD1	M1916_1.02	TEA	biliary	30	12	14	13445
TEAD1	M5904_1.02	TEA	biliary	143	46	106	13445
TEAD1	M5905_1.02	TEA	biliary	7	1	7	13445
TEAD3	M5906_1.02	TEA	biliary	11	4	4	13445
TEAD3	M5907_1.02	TEA	biliary	93	23	77	13445
TEAD4	M5908_1.02	TEA	biliary	158	66	105	13445
TEAD1	M6507_1.02	TEA	biliary	61	21	42	13445
TEAD3	M6508_1.02	TEA	biliary	60	23	54	13445
TEAD4	M6509_1.02	TEA	biliary	28	14	36	13445
THAP1	M2389_1.02	THAP finger	biliary	294	100	147	13445
THAP1	M4636_1.02	THAP finger	biliary	3	1	0	13445
NFYB	M2301_1.02	Unknown	biliary	10	4	7	13445
NRF1	M2305_1.02	Unknown	biliary	16	2	7	13445
BPTF	M3234_1.02	Unknown	biliary	117	54	81	13445
TOPORS	M3524_1.02	Unknown	biliary	0	0	0	13445
SPZ1	M3942_1.02	Unknown	biliary	56	16	23	13445
CPEB1	M5322_1.02	Unknown	biliary	79	30	132	13445
NRF1	M5688_1.02	Unknown	biliary	2	1	2	13445
ZBED1	M5958_1.02	Unknown	biliary	0	0	0	13445
BPTF	M6163_1.02	Unknown	biliary	221	120	148	13445
CEBPZ	M6174_1.02	Unknown	biliary	15	5	13	13445
NFYB	M6372_1.02	Unknown	biliary	22	12	10	13445
NFYC	M6373_1.02	Unknown	biliary	34	16	14	13445
NR0B1	M6381_1.02	Unknown	biliary	192	53	49	13445
NRF1	M6398_1.02	Unknown	biliary	16	4	11	13445
PURA	M6442_1.02	Unknown	biliary	83	38	36	13445
SPZ1	M6486_1.02	Unknown	biliary	14	3	8	13445
ZNF350	M6556_1.02	Unknown	biliary	4	1	5	13445
TFAP2E	M0085_1.02	AP-2	bladder	919	419	201	70964
TFAP2A	M1838_1.02	AP-2	bladder	290	146	58	70964
TFAP2C	M2320_1.02	AP-2	bladder	367	159	91	70964
TFAP2A	M2934_1.02	AP-2	bladder	1287	565	204	70964
TFAP2C	M2939_1.02	AP-2	bladder	987	378	169	70964
TFAP2A	M4524_1.02	AP-2	bladder	286	139	47	70964
TFAP2C	M4525_1.02	AP-2	bladder	319	157	68	70964
TFAP2A	M5911_1.02	AP-2	bladder	329	129	55	70964
TFAP2A	M5912_1.02	AP-2	bladder	312	113	88	70964
TFAP2A	M5913_1.02	AP-2	bladder	211	115	37	70964
TFAP2A	M5914_1.02	AP-2	bladder	245	78	43	70964
TFAP2A	M5915_1.02	AP-2	bladder	206	92	46	70964
TFAP2A	M5916_1.02	AP-2	bladder	85	40	24	70964
TFAP2B	M5917_1.02	AP-2	bladder	254	114	50	70964
TFAP2B	M5918_1.02	AP-2	bladder	194	81	35	70964
TFAP2B	M5919_1.02	AP-2	bladder	106	56	19	70964
TFAP2C	M5920_1.02	AP-2	bladder	261	117	54	70964
TFAP2C	M5921_1.02	AP-2	bladder	306	111	67	70964
TFAP2C	M5922_1.02	AP-2	bladder	74	37	19	70964
TFAP2C	M5923_1.02	AP-2	bladder	409	169	91	70964
TFAP2C	M5924_1.02	AP-2	bladder	83	39	19	70964
TFAP2C	M5925_1.02	AP-2	bladder	555	243	108	70964
TFAP2A	M6143_1.02	AP-2	bladder	990	284	230	70964
TFAP2B	M6144_1.02	AP-2	bladder	718	112	139	70964
TFAP2C	M6145_1.02	AP-2	bladder	716	249	206	70964
TFAP2D	M6146_1.02	AP-2	bladder	75	14	11	70964
ARID3B	M0104_1.02	ARID/BRIGHT	bladder	398	213	436	70964
ARID3C	M0105_1.02	ARID/BRIGHT	bladder	1375	693	1210	70964
ARID5A	M0108_1.02	ARID/BRIGHT	bladder	262	172	140	70964
ARID2	M1536_1.02	ARID/BRIGHT	bladder	130	62	117	70964
ARID5B	M3574_1.02	ARID/BRIGHT	bladder	118	51	77	70964
ARID3A	M6147_1.02	ARID/BRIGHT	bladder	59	21	52	70964
ARID3A	M6148_1.02	ARID/BRIGHT	bladder	263	80	551	70964
ARID5B	M6149_1.02	ARID/BRIGHT	bladder	280	130	239	70964
HMGA1	M6279_1.02	AT hook	bladder	1587	730	2400	70964
HMGA2	M6280_1.02	AT hook	bladder	32	7	41	70964
TWIST2	M0177_1.02	bHLH	bladder	243	98	246	70964
ASCL2	M0178_1.02	bHLH	bladder	757	282	475	70964
HEYL	M0183_1.02	bHLH	bladder	165	39	99	70964
HES4	M0191_1.02	bHLH	bladder	209	60	116	70964
TCF23	M0195_1.02	bHLH	bladder	654	211	423	70964
NPAS2	M0196_1.02	bHLH	bladder	151	53	120	70964
HES2	M0199_1.02	bHLH	bladder	165	65	112	70964
MLXIP	M0211_1.02	bHLH	bladder	89	14	67	70964
TCFL5	M0212_1.02	bHLH	bladder	215	41	66	70964
TCF21	M0214_1.02	bHLH	bladder	498	84	320	70964
TCF23	M0214_1.02	bHLH	bladder	498	84	320	70964
NHLH2	M0216_1.02	bHLH	bladder	808	244	521	70964
NEUROG1	M0217_1.02	bHLH	bladder	491	154	453	70964
ARNTL2	M0220_1.02	bHLH	bladder	140	30	74	70964
ATOH7	M0224_1.02	bHLH	bladder	263	68	182	70964
NHLH1	M1880_1.02	bHLH	bladder	169	51	89	70964
MAX	M1889_1.02	bHLH	bladder	244	87	236	70964
USF1	M1917_1.02	bHLH	bladder	211	48	96	70964
EBF1	M1968_1.02	bHLH	bladder	508	104	171	70964
USF2	M2322_1.02	bHLH	bladder	277	65	143	70964
SREBF1	M2387_1.02	bHLH	bladder	294	39	97	70964
SREBF2	M2388_1.02	bHLH	bladder	247	34	112	70964
AHR	M2917_1.02	bHLH	bladder	4	2	2	70964
AHRR	M2917_1.02	bHLH	bladder	4	2	2	70964
TFAP4	M2943_1.02	bHLH	bladder	16	8	9	70964
TFAP4	M2944_1.02	bHLH	bladder	1019	305	430	70964
TFAP4	M2947_1.02	bHLH	bladder	558	171	255	70964
ARNT	M2956_1.02	bHLH	bladder	73	23	33	70964
ARNT	M2957_1.02	bHLH	bladder	12	3	2	70964
TCF3	M3154_1.02	bHLH	bladder	170	71	83	70964
TCF3	M3155_1.02	bHLH	bladder	142	74	101	70964
NHLH1	M3375_1.02	bHLH	bladder	24	12	11	70964
NHLH1	M3376_1.02	bHLH	bladder	14	5	9	70964
MAX	M3539_1.02	bHLH	bladder	34	7	18	70964
MYOD1	M3589_1.02	bHLH	bladder	211	86	153	70964
MYOD1	M3591_1.02	bHLH	bladder	759	217	410	70964
MYCN	M3642_1.02	bHLH	bladder	135	55	64	70964
SREBF1	M3944_1.02	bHLH	bladder	128	18	58	70964
SREBF1	M3945_1.02	bHLH	bladder	5	1	0	70964
USF1	M4080_1.02	bHLH	bladder	48	13	28	70964
USF1	M4081_1.02	bHLH	bladder	158	55	102	70964
USF1	M4086_1.02	bHLH	bladder	529	103	447	70964
USF1	M4429_1.02	bHLH	bladder	36	5	14	70964
MAX	M4465_1.02	bHLH	bladder	132	49	49	70964
TCF12	M4479_1.02	bHLH	bladder	507	220	290	70964
USF1	M4480_1.02	bHLH	bladder	22	2	9	70964
USF2	M4481_1.02	bHLH	bladder	44	10	14	70964
MAX	M4507_1.02	bHLH	bladder	249	88	129	70964
TCF12	M4513_1.02	bHLH	bladder	488	106	380	70964
USF1	M4514_1.02	bHLH	bladder	40	8	14	70964
USF2	M4515_1.02	bHLH	bladder	34	5	10	70964
MYC	M4532_1.02	bHLH	bladder	233	74	156	70964
MAX	M4542_1.02	bHLH	bladder	196	65	133	70964
MXI1	M4543_1.02	bHLH	bladder	232	97	134	70964
USF2	M4550_1.02	bHLH	bladder	95	17	48	70964
BHLHE40	M4553_1.02	bHLH	bladder	136	28	77	70964
MYC	M4558_1.02	bHLH	bladder	194	67	128	70964
USF1	M4578_1.02	bHLH	bladder	65	10	29	70964
USF2	M4579_1.02	bHLH	bladder	47	7	18	70964
MAX	M4596_1.02	bHLH	bladder	80	26	35	70964
MYC	M4609_1.02	bHLH	bladder	204	66	121	70964
MYC	M4610_1.02	bHLH	bladder	236	71	125	70964
MAX	M4627_1.02	bHLH	bladder	213	61	129	70964
MAX	M4628_1.02	bHLH	bladder	112	26	63	70964
USF1	M4637_1.02	bHLH	bladder	68	11	24	70964
USF2	M4638_1.02	bHLH	bladder	60	12	22	70964
MYC	M4643_1.02	bHLH	bladder	302	82	253	70964
MYC	M4645_1.02	bHLH	bladder	209	77	139	70964
MAX	M4646_1.02	bHLH	bladder	136	45	77	70964
MXI1	M4678_1.02	bHLH	bladder	23	9	12	70964
MXI1	M4679_1.02	bHLH	bladder	216	36	139	70964
TCF15	M4850_1.02	bHLH	bladder	240	99	126	70964
NPAS4	M4930_1.02	bHLH	bladder	31	7	22	70964
FERD3L	M4971_1.02	bHLH	bladder	667	144	467	70964
ATOH8	M5116_1.02	bHLH	bladder	658	159	410	70964
NPAS1	M5234_1.02	bHLH	bladder	225	15	90	70964
NPAS3	M5234_1.02	bHLH	bladder	225	15	90	70964
SIM1	M5234_1.02	bHLH	bladder	225	15	90	70964
SIM2	M5234_1.02	bHLH	bladder	225	15	90	70964
ARNTL	M5290_1.02	bHLH	bladder	14	0	1	70964
BHLHA15	M5304_1.02	bHLH	bladder	57	12	66	70964
[truncated: 35,641 more rows]
